# Supplementary material for: Mutational Analysis of Anesthetic Binding Sites and Their Effects on GABAA Receptor Activation and Modulation by Positive Allosteric Modulators of the α7 Nicotinic Receptor
Source: Biomolecules. 2023 Apr 20;13(4):698. doi: 10.3390/biom13040698 (PMC10135968; doi:10.3390/biom13040698)
Supplement: Supplementary file 1 [file biomolecules-13-00698-s001.zip]

Archive with 8 entries (8 files):
- NS-1738 at alpha_gamma interface.pdb
- NS-1738 at alpha-beta interface.pdb
- NS-1738 at beta-alpha interface.pdb
- NS-1738 at gamma-beta interface.pdb
- PAM-2 at alpha-beta interface.pdb
- PAM-2 at alpha-gamma interface.pdb
- PAM-2 at beta-alpha interface.pdb
- PAM-2 at gamma-beta interface.pdb
