# Supplementary material for: Mutational Analysis of Anesthetic Binding Sites and Their Effects on GABAA Receptor Activation and Modulation by Positive Allosteric Modulators of the α7 Nicotinic Receptor
Source: Biomolecules. 2023 Apr 20;13(4):698. doi: 10.3390/biom13040698 (PMC10135968; doi:10.3390/biom13040698)
Supplement: Supplementary file 1 [file biomolecules-13-00698-s001.zip › NS-1738 at beta-alpha interface.pdb]

REMARK   Accelrys Discovery Studio PDB file
REMARK   Created:  2023-03-14T13:24:44Z
MODEL        1
ATOM      1  CAY SER B   7     -28.141  -7.791  49.779  1.00  0.00           C  
ATOM      2  HY2 SER B   7     -28.979  -8.313  50.289  1.00  0.00           H  
ATOM      3  HY3 SER B   7     -28.476  -6.791  49.429  1.00  0.00           H  
ATOM      4  HY1 SER B   7     -27.241  -7.686  50.423  1.00  0.00           H  
ATOM      5  CY  SER B   7     -27.915  -8.622  48.522  1.00  0.00           C  
ATOM      6  OY  SER B   7     -28.095  -8.189  47.410  1.00  0.00           O  
ATOM      7  N   SER B   7     -27.531  -9.884  48.685  1.00  0.00           N  
ATOM      8  HN  SER B   7     -27.327 -10.297  49.569  1.00  0.00           H  
ATOM      9  CA  SER B   7     -27.183 -10.711  47.552  1.00  0.00           C  
ATOM     10  HA  SER B   7     -27.962 -10.581  46.816  1.00  0.00           H  
ATOM     11  CB  SER B   7     -25.792 -10.349  46.988  1.00  0.00           C  
ATOM     12  HB1 SER B   7     -25.016 -10.444  47.777  1.00  0.00           H  
ATOM     13  HB2 SER B   7     -25.862  -9.275  46.709  1.00  0.00           H  
ATOM     14  OG  SER B   7     -25.492 -11.140  45.771  1.00  0.00           O  
ATOM     15  HG  SER B   7     -26.173 -10.771  45.203  1.00  0.00           H  
ATOM     16  C   SER B   7     -27.261 -12.183  47.959  1.00  0.00           C  
ATOM     17  O   SER B   7     -26.991 -12.571  49.130  1.00  0.00           O  
ATOM     18  HY  SER B   7     -26.874  -8.301  48.488  1.00  0.00           H  
ATOM     19  HY  SER B   7     -29.096  -7.891  47.307  1.00  0.00           H  
ATOM     20  N   ASN B   8     -27.518 -13.074  46.975  1.00  0.00           N  
ATOM     21  HN  ASN B   8     -27.774 -12.872  46.033  1.00  0.00           H  
ATOM     22  CA  ASN B   8     -27.302 -14.425  47.257  1.00  0.00           C  
ATOM     23  HA  ASN B   8     -27.363 -14.655  48.309  1.00  0.00           H  
ATOM     24  CB  ASN B   8     -28.368 -15.248  46.497  1.00  0.00           C  
ATOM     25  HB2 ASN B   8     -29.272 -15.097  47.126  1.00  0.00           H  
ATOM     26  HB1 ASN B   8     -28.273 -16.354  46.516  1.00  0.00           H  
ATOM     27  CG  ASN B   8     -28.602 -14.968  45.020  1.00  0.00           C  
ATOM     28  OD1 ASN B   8     -27.874 -14.201  44.415  1.00  0.00           O  
ATOM     29  ND2 ASN B   8     -29.649 -15.522  44.402  1.00  0.00           N  
ATOM     30 1HD2 ASN B   8     -30.143 -16.293  44.805  1.00  0.00           H  
ATOM     31 2HD2 ASN B   8     -29.679 -15.443  43.406  1.00  0.00           H  
ATOM     32  C   ASN B   8     -25.919 -14.967  46.776  1.00  0.00           C  
ATOM     33  O   ASN B   8     -25.644 -16.121  46.870  1.00  0.00           O  
ATOM     34  N   MET B   9     -25.108 -14.012  46.246  1.00  0.00           N  
ATOM     35  HN  MET B   9     -25.447 -13.082  46.134  1.00  0.00           H  
ATOM     36  CA  MET B   9     -23.748 -14.362  45.795  1.00  0.00           C  
ATOM     37  HA  MET B   9     -23.594 -15.427  45.890  1.00  0.00           H  
ATOM     38  CB  MET B   9     -23.615 -14.047  44.310  1.00  0.00           C  
ATOM     39  HB2 MET B   9     -22.593 -14.237  43.918  1.00  0.00           H  
ATOM     40  HB1 MET B   9     -23.788 -12.967  44.116  1.00  0.00           H  
ATOM     41  CG  MET B   9     -24.498 -14.896  43.363  1.00  0.00           C  
ATOM     42  HG1 MET B   9     -24.527 -14.263  42.452  1.00  0.00           H  
ATOM     43  HG2 MET B   9     -25.545 -14.820  43.725  1.00  0.00           H  
ATOM     44  SD  MET B   9     -23.972 -16.655  43.062  1.00  0.00           S  
ATOM     45  CE  MET B   9     -22.571 -16.496  41.917  1.00  0.00           C  
ATOM     46  HE2 MET B   9     -22.044 -17.474  41.907  1.00  0.00           H  
ATOM     47  HE1 MET B   9     -21.961 -15.619  42.222  1.00  0.00           H  
ATOM     48  HE3 MET B   9     -22.943 -16.384  40.877  1.00  0.00           H  
ATOM     49  C   MET B   9     -22.601 -13.578  46.481  1.00  0.00           C  
ATOM     50  O   MET B   9     -21.448 -13.736  46.150  1.00  0.00           O  
ATOM     51  N   SER B  10     -22.843 -12.841  47.603  1.00  0.00           N  
ATOM     52  HN  SER B  10     -23.818 -12.881  47.813  1.00  0.00           H  
ATOM     53  CA  SER B  10     -21.822 -12.176  48.411  1.00  0.00           C  
ATOM     54  HA  SER B  10     -21.366 -11.362  47.867  1.00  0.00           H  
ATOM     55  CB  SER B  10     -22.473 -11.354  49.562  1.00  0.00           C  
ATOM     56  HB1 SER B  10     -22.859 -10.413  49.115  1.00  0.00           H  
ATOM     57  HB2 SER B  10     -21.736 -11.054  50.337  1.00  0.00           H  
ATOM     58  OG  SER B  10     -23.596 -12.074  50.083  1.00  0.00           O  
ATOM     59  HG  SER B  10     -23.314 -12.859  50.558  1.00  0.00           H  
ATOM     60  C   SER B  10     -20.755 -13.033  48.887  1.00  0.00           C  
ATOM     61  O   SER B  10     -19.581 -12.629  48.952  1.00  0.00           O  
ATOM     62  N   LEU B  11     -21.084 -14.344  49.346  1.00  0.00           N  
ATOM     63  HN  LEU B  11     -22.019 -14.692  49.320  1.00  0.00           H  
ATOM     64  CA  LEU B  11     -20.105 -15.350  49.703  1.00  0.00           C  
ATOM     65  HA  LEU B  11     -19.349 -14.909  50.337  1.00  0.00           H  
ATOM     66  CB  LEU B  11     -20.702 -16.512  50.549  1.00  0.00           C  
ATOM     67  HB2 LEU B  11     -21.445 -17.108  49.976  1.00  0.00           H  
ATOM     68  HB1 LEU B  11     -21.270 -16.311  51.482  1.00  0.00           H  
ATOM     69  CG  LEU B  11     -19.722 -17.603  51.029  1.00  0.00           C  
ATOM     70  HG  LEU B  11     -19.286 -18.071  50.121  1.00  0.00           H  
ATOM     71  CD1 LEU B  11     -18.611 -16.936  51.916  1.00  0.00           C  
ATOM     72 1HD1 LEU B  11     -17.959 -16.389  51.202  1.00  0.00           H  
ATOM     73 2HD1 LEU B  11     -17.975 -17.684  52.436  1.00  0.00           H  
ATOM     74 3HD1 LEU B  11     -19.002 -16.175  52.625  1.00  0.00           H  
ATOM     75  CD2 LEU B  11     -20.447 -18.620  51.956  1.00  0.00           C  
ATOM     76 1HD2 LEU B  11     -19.787 -19.371  52.438  1.00  0.00           H  
ATOM     77 3HD2 LEU B  11     -21.327 -19.143  51.525  1.00  0.00           H  
ATOM     78 2HD2 LEU B  11     -20.957 -18.123  52.810  1.00  0.00           H  
ATOM     79  C   LEU B  11     -19.376 -15.933  48.448  1.00  0.00           C  
ATOM     80  O   LEU B  11     -18.210 -16.261  48.594  1.00  0.00           O  
ATOM     81  N   VAL B  12     -20.012 -16.133  47.314  1.00  0.00           N  
ATOM     82  HN  VAL B  12     -20.992 -15.948  47.329  1.00  0.00           H  
ATOM     83  CA  VAL B  12     -19.313 -16.542  46.085  1.00  0.00           C  
ATOM     84  HA  VAL B  12     -18.688 -17.415  46.202  1.00  0.00           H  
ATOM     85  CB  VAL B  12     -20.250 -16.962  44.887  1.00  0.00           C  
ATOM     86  HB  VAL B  12     -20.826 -16.068  44.563  1.00  0.00           H  
ATOM     87  CG1 VAL B  12     -19.337 -17.403  43.665  1.00  0.00           C  
ATOM     88 1HG1 VAL B  12     -20.007 -17.803  42.876  1.00  0.00           H  
ATOM     89 2HG1 VAL B  12     -18.574 -18.157  43.953  1.00  0.00           H  
ATOM     90 3HG1 VAL B  12     -18.774 -16.568  43.196  1.00  0.00           H  
ATOM     91  CG2 VAL B  12     -21.193 -18.058  45.394  1.00  0.00           C  
ATOM     92 1HG2 VAL B  12     -20.712 -19.043  45.573  1.00  0.00           H  
ATOM     93 3HG2 VAL B  12     -22.043 -18.214  44.695  1.00  0.00           H  
ATOM     94 2HG2 VAL B  12     -21.641 -17.863  46.392  1.00  0.00           H  
ATOM     95  C   VAL B  12     -18.270 -15.476  45.639  1.00  0.00           C  
ATOM     96  O   VAL B  12     -17.138 -15.829  45.359  1.00  0.00           O  
ATOM     97  N   LYS B  13     -18.564 -14.117  45.702  1.00  0.00           N  
ATOM     98  HN  LYS B  13     -19.486 -13.839  45.960  1.00  0.00           H  
ATOM     99  CA  LYS B  13     -17.639 -13.012  45.545  1.00  0.00           C  
ATOM    100  HA  LYS B  13     -17.224 -13.046  44.548  1.00  0.00           H  
ATOM    101  CB  LYS B  13     -18.513 -11.788  45.705  1.00  0.00           C  
ATOM    102  HB1 LYS B  13     -19.141 -11.876  46.617  1.00  0.00           H  
ATOM    103  HB2 LYS B  13     -19.276 -11.864  44.900  1.00  0.00           H  
ATOM    104  CG  LYS B  13     -17.821 -10.434  45.471  1.00  0.00           C  
ATOM    105  HG2 LYS B  13     -18.440  -9.838  44.766  1.00  0.00           H  
ATOM    106  HG1 LYS B  13     -16.846 -10.679  44.997  1.00  0.00           H  
ATOM    107  CD  LYS B  13     -17.470  -9.635  46.761  1.00  0.00           C  
ATOM    108  HD1 LYS B  13     -16.659 -10.269  47.177  1.00  0.00           H  
ATOM    109  HD2 LYS B  13     -18.382  -9.668  47.397  1.00  0.00           H  
ATOM    110  CE  LYS B  13     -17.011  -8.146  46.594  1.00  0.00           C  
ATOM    111  HE2 LYS B  13     -16.781  -7.786  47.619  1.00  0.00           H  
ATOM    112  HE1 LYS B  13     -17.783  -7.557  46.055  1.00  0.00           H  
ATOM    113  NZ  LYS B  13     -15.683  -8.148  45.848  1.00  0.00           N1+
ATOM    114  HZ1 LYS B  13     -15.089  -8.950  46.144  1.00  0.00           H  
ATOM    115  HZ2 LYS B  13     -15.181  -7.258  46.037  1.00  0.00           H  
ATOM    116  HZ3 LYS B  13     -15.741  -8.160  44.810  1.00  0.00           H  
ATOM    117  C   LYS B  13     -16.547 -13.119  46.579  1.00  0.00           C  
ATOM    118  O   LYS B  13     -15.434 -12.988  46.097  1.00  0.00           O  
ATOM    119  N   GLU B  14     -16.880 -13.268  47.844  1.00  0.00           N  
ATOM    120  HN  GLU B  14     -17.818 -13.271  48.182  1.00  0.00           H  
ATOM    121  CA  GLU B  14     -15.954 -13.327  48.933  1.00  0.00           C  
ATOM    122  HA  GLU B  14     -15.371 -12.420  48.996  1.00  0.00           H  
ATOM    123  CB  GLU B  14     -16.780 -13.597  50.172  1.00  0.00           C  
ATOM    124  HB1 GLU B  14     -17.246 -14.604  50.121  1.00  0.00           H  
ATOM    125  HB2 GLU B  14     -17.619 -12.876  50.267  1.00  0.00           H  
ATOM    126  CG  GLU B  14     -15.928 -13.491  51.430  1.00  0.00           C  
ATOM    127  HG2 GLU B  14     -15.453 -12.487  51.403  1.00  0.00           H  
ATOM    128  HG1 GLU B  14     -15.171 -14.302  51.386  1.00  0.00           H  
ATOM    129  CD  GLU B  14     -16.652 -13.746  52.757  1.00  0.00           C  
ATOM    130  OE1 GLU B  14     -17.531 -12.916  53.101  1.00  0.00           O  
ATOM    131  OE2 GLU B  14     -16.202 -14.561  53.546  1.00  0.00           O  
ATOM    132  C   GLU B  14     -14.993 -14.440  48.755  1.00  0.00           C  
ATOM    133  O   GLU B  14     -13.773 -14.303  48.917  1.00  0.00           O  
ATOM    134  N   THR B  15     -15.497 -15.634  48.278  1.00  0.00           N  
ATOM    135  HN  THR B  15     -16.490 -15.683  48.200  1.00  0.00           H  
ATOM    136  CA  THR B  15     -14.701 -16.858  47.893  1.00  0.00           C  
ATOM    137  HA  THR B  15     -14.050 -17.010  48.741  1.00  0.00           H  
ATOM    138  CB  THR B  15     -15.457 -18.126  47.533  1.00  0.00           C  
ATOM    139  HB  THR B  15     -15.968 -17.940  46.564  1.00  0.00           H  
ATOM    140  OG1 THR B  15     -16.413 -18.342  48.604  1.00  0.00           O  
ATOM    141  HG1 THR B  15     -16.919 -17.527  48.573  1.00  0.00           H  
ATOM    142  CG2 THR B  15     -14.464 -19.310  47.592  1.00  0.00           C  
ATOM    143 1HG2 THR B  15     -13.718 -19.285  46.769  1.00  0.00           H  
ATOM    144 2HG2 THR B  15     -15.101 -20.208  47.438  1.00  0.00           H  
ATOM    145 3HG2 THR B  15     -13.954 -19.338  48.578  1.00  0.00           H  
ATOM    146  C   THR B  15     -13.739 -16.578  46.717  1.00  0.00           C  
ATOM    147  O   THR B  15     -12.577 -16.900  46.702  1.00  0.00           O  
ATOM    148  N   VAL B  16     -14.281 -16.070  45.586  1.00  0.00           N  
ATOM    149  HN  VAL B  16     -15.221 -15.739  45.559  1.00  0.00           H  
ATOM    150  CA  VAL B  16     -13.351 -15.692  44.476  1.00  0.00           C  
ATOM    151  HA  VAL B  16     -12.928 -16.631  44.153  1.00  0.00           H  
ATOM    152  CB  VAL B  16     -14.197 -15.249  43.297  1.00  0.00           C  
ATOM    153  HB  VAL B  16     -15.023 -14.610  43.673  1.00  0.00           H  
ATOM    154  CG1 VAL B  16     -13.457 -14.561  42.065  1.00  0.00           C  
ATOM    155 2HG1 VAL B  16     -13.102 -13.547  42.347  1.00  0.00           H  
ATOM    156 1HG1 VAL B  16     -14.259 -14.397  41.313  1.00  0.00           H  
ATOM    157 3HG1 VAL B  16     -12.682 -15.154  41.533  1.00  0.00           H  
ATOM    158  CG2 VAL B  16     -14.834 -16.532  42.642  1.00  0.00           C  
ATOM    159 2HG2 VAL B  16     -13.984 -16.971  42.076  1.00  0.00           H  
ATOM    160 1HG2 VAL B  16     -15.647 -16.339  41.911  1.00  0.00           H  
ATOM    161 3HG2 VAL B  16     -15.157 -17.248  43.427  1.00  0.00           H  
ATOM    162  C   VAL B  16     -12.329 -14.593  44.761  1.00  0.00           C  
ATOM    163  O   VAL B  16     -11.211 -14.658  44.349  1.00  0.00           O  
ATOM    164  N   ASP B  17     -12.583 -13.546  45.537  1.00  0.00           N  
ATOM    165  HN  ASP B  17     -13.534 -13.329  45.743  1.00  0.00           H  
ATOM    166  CA  ASP B  17     -11.624 -12.643  46.188  1.00  0.00           C  
ATOM    167  HA  ASP B  17     -11.110 -12.070  45.431  1.00  0.00           H  
ATOM    168  CB  ASP B  17     -12.396 -11.630  47.064  1.00  0.00           C  
ATOM    169  HB2 ASP B  17     -11.823 -10.920  47.697  1.00  0.00           H  
ATOM    170  HB1 ASP B  17     -13.033 -12.224  47.754  1.00  0.00           H  
ATOM    171  CG  ASP B  17     -13.250 -10.644  46.212  1.00  0.00           C  
ATOM    172  OD1 ASP B  17     -14.120  -9.912  46.779  1.00  0.00           O  
ATOM    173  OD2 ASP B  17     -12.960 -10.483  45.014  1.00  0.00           O  
ATOM    174  C   ASP B  17     -10.541 -13.364  46.956  1.00  0.00           C  
ATOM    175  O   ASP B  17      -9.335 -13.172  46.757  1.00  0.00           O  
ATOM    176  N   ARG B  18     -10.908 -14.239  47.898  1.00  0.00           N  
ATOM    177  HN  ARG B  18     -11.873 -14.491  47.902  1.00  0.00           H  
ATOM    178  CA  ARG B  18      -9.942 -15.005  48.693  1.00  0.00           C  
ATOM    179  HA  ARG B  18      -9.287 -14.416  49.318  1.00  0.00           H  
ATOM    180  CB  ARG B  18     -11.013 -15.829  49.584  1.00  0.00           C  
ATOM    181  HB1 ARG B  18     -11.738 -16.286  48.876  1.00  0.00           H  
ATOM    182  HB2 ARG B  18     -11.643 -15.054  50.072  1.00  0.00           H  
ATOM    183  CG  ARG B  18     -10.427 -16.794  50.646  1.00  0.00           C  
ATOM    184  HG1 ARG B  18      -9.370 -16.491  50.809  1.00  0.00           H  
ATOM    185  HG2 ARG B  18     -10.249 -17.764  50.136  1.00  0.00           H  
ATOM    186  CD  ARG B  18     -11.268 -16.976  51.911  1.00  0.00           C  
ATOM    187  HD1 ARG B  18     -12.176 -17.593  51.734  1.00  0.00           H  
ATOM    188  HD2 ARG B  18     -11.637 -15.971  52.207  1.00  0.00           H  
ATOM    189  NE  ARG B  18     -10.444 -17.597  53.015  1.00  0.00           N  
ATOM    190  HE  ARG B  18      -9.444 -17.629  53.020  1.00  0.00           H  
ATOM    191  CZ  ARG B  18     -10.922 -17.880  54.234  1.00  0.00           C  
ATOM    192  NH1 ARG B  18     -10.104 -18.461  55.000  1.00  0.00           N  
ATOM    193 1HH1 ARG B  18      -9.194 -18.490  54.584  1.00  0.00           H  
ATOM    194 2HH1 ARG B  18     -10.424 -18.651  55.928  1.00  0.00           H  
ATOM    195  NH2 ARG B  18     -12.151 -17.724  54.556  1.00  0.00           N  
ATOM    196 1HH2 ARG B  18     -12.809 -17.314  53.925  1.00  0.00           H  
ATOM    197 2HH2 ARG B  18     -12.319 -17.882  55.529  1.00  0.00           H  
ATOM    198  C   ARG B  18      -9.090 -16.021  47.825  1.00  0.00           C  
ATOM    199  O   ARG B  18      -7.900 -16.172  48.022  1.00  0.00           O  
ATOM    200  N   LEU B  19      -9.633 -16.803  46.875  1.00  0.00           N  
ATOM    201  HN  LEU B  19     -10.628 -16.829  46.829  1.00  0.00           H  
ATOM    202  CA  LEU B  19      -8.926 -17.689  46.000  1.00  0.00           C  
ATOM    203  HA  LEU B  19      -8.296 -18.321  46.608  1.00  0.00           H  
ATOM    204  CB  LEU B  19      -9.697 -18.607  45.088  1.00  0.00           C  
ATOM    205  HB2 LEU B  19      -8.900 -19.146  44.533  1.00  0.00           H  
ATOM    206  HB1 LEU B  19     -10.333 -18.180  44.283  1.00  0.00           H  
ATOM    207  CG  LEU B  19     -10.559 -19.633  45.849  1.00  0.00           C  
ATOM    208  HG  LEU B  19     -11.403 -19.104  46.339  1.00  0.00           H  
ATOM    209  CD1 LEU B  19     -11.084 -20.655  44.849  1.00  0.00           C  
ATOM    210 1HD1 LEU B  19     -11.652 -21.370  45.484  1.00  0.00           H  
ATOM    211 3HD1 LEU B  19     -10.342 -21.279  44.307  1.00  0.00           H  
ATOM    212 2HD1 LEU B  19     -11.690 -20.184  44.046  1.00  0.00           H  
ATOM    213  CD2 LEU B  19      -9.886 -20.427  47.027  1.00  0.00           C  
ATOM    214 1HD2 LEU B  19     -10.620 -21.033  47.601  1.00  0.00           H  
ATOM    215 2HD2 LEU B  19      -9.352 -19.708  47.686  1.00  0.00           H  
ATOM    216 3HD2 LEU B  19      -9.185 -21.177  46.602  1.00  0.00           H  
ATOM    217  C   LEU B  19      -8.018 -16.821  45.090  1.00  0.00           C  
ATOM    218  O   LEU B  19      -6.847 -17.240  44.911  1.00  0.00           O  
ATOM    219  N   LEU B  20      -8.470 -15.690  44.446  1.00  0.00           N  
ATOM    220  HN  LEU B  20      -9.429 -15.461  44.298  1.00  0.00           H  
ATOM    221  CA  LEU B  20      -7.510 -14.851  43.701  1.00  0.00           C  
ATOM    222  HA  LEU B  20      -6.933 -15.501  43.061  1.00  0.00           H  
ATOM    223  CB  LEU B  20      -8.310 -13.931  42.763  1.00  0.00           C  
ATOM    224  HB1 LEU B  20      -8.851 -13.216  43.420  1.00  0.00           H  
ATOM    225  HB2 LEU B  20      -9.022 -14.534  42.161  1.00  0.00           H  
ATOM    226  CG  LEU B  20      -7.549 -12.962  41.723  1.00  0.00           C  
ATOM    227  HG  LEU B  20      -6.796 -12.433  42.345  1.00  0.00           H  
ATOM    228  CD1 LEU B  20      -6.757 -13.682  40.638  1.00  0.00           C  
ATOM    229 1HD1 LEU B  20      -5.959 -14.391  40.948  1.00  0.00           H  
ATOM    230 2HD1 LEU B  20      -6.148 -12.889  40.155  1.00  0.00           H  
ATOM    231 3HD1 LEU B  20      -7.338 -14.146  39.812  1.00  0.00           H  
ATOM    232  CD2 LEU B  20      -8.462 -11.841  41.169  1.00  0.00           C  
ATOM    233 1HD2 LEU B  20      -9.391 -12.222  40.696  1.00  0.00           H  
ATOM    234 2HD2 LEU B  20      -7.842 -11.292  40.428  1.00  0.00           H  
ATOM    235 3HD2 LEU B  20      -8.674 -11.082  41.953  1.00  0.00           H  
ATOM    236  C   LEU B  20      -6.447 -14.068  44.494  1.00  0.00           C  
ATOM    237  O   LEU B  20      -5.262 -13.941  44.029  1.00  0.00           O  
ATOM    238  N   LYS B  21      -6.696 -13.453  45.676  1.00  0.00           N  
ATOM    239  HN  LYS B  21      -7.649 -13.300  45.926  1.00  0.00           H  
ATOM    240  CA  LYS B  21      -5.683 -12.746  46.402  1.00  0.00           C  
ATOM    241  HA  LYS B  21      -5.305 -11.938  45.794  1.00  0.00           H  
ATOM    242  CB  LYS B  21      -6.251 -11.959  47.665  1.00  0.00           C  
ATOM    243  HB1 LYS B  21      -5.422 -11.776  48.380  1.00  0.00           H  
ATOM    244  HB2 LYS B  21      -6.874 -12.799  48.041  1.00  0.00           H  
ATOM    245  CG  LYS B  21      -7.026 -10.708  47.350  1.00  0.00           C  
ATOM    246  HG1 LYS B  21      -7.980 -10.915  46.819  1.00  0.00           H  
ATOM    247  HG2 LYS B  21      -6.441  -9.916  46.834  1.00  0.00           H  
ATOM    248  CD  LYS B  21      -7.454  -9.867  48.629  1.00  0.00           C  
ATOM    249  HD1 LYS B  21      -7.902  -8.943  48.206  1.00  0.00           H  
ATOM    250  HD2 LYS B  21      -6.558  -9.511  49.180  1.00  0.00           H  
ATOM    251  CE  LYS B  21      -8.557 -10.541  49.562  1.00  0.00           C  
ATOM    252  HE1 LYS B  21      -8.116 -11.451  50.022  1.00  0.00           H  
ATOM    253  HE2 LYS B  21      -9.464 -10.750  48.955  1.00  0.00           H  
ATOM    254  NZ  LYS B  21      -8.821  -9.597  50.648  1.00  0.00           N1+
ATOM    255  HZ1 LYS B  21      -9.759  -9.744  51.072  1.00  0.00           H  
ATOM    256  HZ2 LYS B  21      -8.952  -8.573  50.523  1.00  0.00           H  
ATOM    257  HZ3 LYS B  21      -8.094  -9.731  51.380  1.00  0.00           H  
ATOM    258  C   LYS B  21      -4.464 -13.630  46.783  1.00  0.00           C  
ATOM    259  O   LYS B  21      -4.633 -14.582  47.516  1.00  0.00           O  
ATOM    260  N   GLY B  22      -3.303 -13.389  46.191  1.00  0.00           N  
ATOM    261  HN  GLY B  22      -3.102 -12.507  45.773  1.00  0.00           H  
ATOM    262  CA  GLY B  22      -2.146 -14.233  46.317  1.00  0.00           C  
ATOM    263  HA2 GLY B  22      -2.131 -14.573  47.342  1.00  0.00           H  
ATOM    264  HA1 GLY B  22      -1.368 -13.521  46.084  1.00  0.00           H  
ATOM    265  C   GLY B  22      -1.907 -15.488  45.452  1.00  0.00           C  
ATOM    266  O   GLY B  22      -0.921 -16.153  45.616  1.00  0.00           O  
ATOM    267  N   TYR B  23      -2.792 -15.734  44.507  1.00  0.00           N  
ATOM    268  HN  TYR B  23      -3.632 -15.198  44.471  1.00  0.00           H  
ATOM    269  CA  TYR B  23      -2.728 -16.818  43.488  1.00  0.00           C  
ATOM    270  HA  TYR B  23      -2.602 -17.671  44.137  1.00  0.00           H  
ATOM    271  CB  TYR B  23      -4.014 -16.840  42.632  1.00  0.00           C  
ATOM    272  HB1 TYR B  23      -4.318 -15.834  42.275  1.00  0.00           H  
ATOM    273  HB2 TYR B  23      -4.827 -17.196  43.301  1.00  0.00           H  
ATOM    274  CG  TYR B  23      -3.981 -17.782  41.407  1.00  0.00           C  
ATOM    275  CD1 TYR B  23      -3.692 -17.299  40.137  1.00  0.00           C  
ATOM    276  HD1 TYR B  23      -3.371 -16.289  39.930  1.00  0.00           H  
ATOM    277  CE1 TYR B  23      -3.861 -18.226  39.087  1.00  0.00           C  
ATOM    278  HE1 TYR B  23      -3.579 -17.859  38.111  1.00  0.00           H  
ATOM    279  CZ  TYR B  23      -4.140 -19.588  39.272  1.00  0.00           C  
ATOM    280  OH  TYR B  23      -4.241 -20.504  38.233  1.00  0.00           O  
ATOM    281  HH  TYR B  23      -4.588 -21.344  38.545  1.00  0.00           H  
ATOM    282  CD2 TYR B  23      -4.230 -19.103  41.669  1.00  0.00           C  
ATOM    283  HD2 TYR B  23      -4.468 -19.381  42.685  1.00  0.00           H  
ATOM    284  CE2 TYR B  23      -4.410 -20.084  40.597  1.00  0.00           C  
ATOM    285  HE2 TYR B  23      -4.589 -21.117  40.859  1.00  0.00           H  
ATOM    286  C   TYR B  23      -1.376 -16.835  42.662  1.00  0.00           C  
ATOM    287  O   TYR B  23      -1.010 -15.941  41.988  1.00  0.00           O  
ATOM    288  N   ASP B  24      -0.615 -17.923  42.638  1.00  0.00           N  
ATOM    289  HN  ASP B  24      -0.751 -18.753  43.174  1.00  0.00           H  
ATOM    290  CA  ASP B  24       0.814 -17.835  42.171  1.00  0.00           C  
ATOM    291  HA  ASP B  24       1.163 -16.813  42.170  1.00  0.00           H  
ATOM    292  CB  ASP B  24       1.785 -18.628  43.111  1.00  0.00           C  
ATOM    293  HB1 ASP B  24       1.513 -19.705  43.151  1.00  0.00           H  
ATOM    294  HB2 ASP B  24       1.610 -18.247  44.140  1.00  0.00           H  
ATOM    295  CG  ASP B  24       3.238 -18.379  42.868  1.00  0.00           C  
ATOM    296  OD1 ASP B  24       4.020 -19.094  43.489  1.00  0.00           O  
ATOM    297  OD2 ASP B  24       3.588 -17.418  42.164  1.00  0.00           O  
ATOM    298  C   ASP B  24       0.961 -18.190  40.748  1.00  0.00           C  
ATOM    299  O   ASP B  24       0.782 -19.261  40.316  1.00  0.00           O  
ATOM    300  N   ILE B  25       1.331 -17.188  39.917  1.00  0.00           N  
ATOM    301  HN  ILE B  25       1.337 -16.222  40.164  1.00  0.00           H  
ATOM    302  CA  ILE B  25       1.294 -17.360  38.500  1.00  0.00           C  
ATOM    303  HA  ILE B  25       0.913 -18.339  38.250  1.00  0.00           H  
ATOM    304  CB  ILE B  25       0.546 -16.166  37.839  1.00  0.00           C  
ATOM    305  HB  ILE B  25       0.930 -16.114  36.798  1.00  0.00           H  
ATOM    306  CG2 ILE B  25      -0.907 -16.436  37.997  1.00  0.00           C  
ATOM    307 1HG2 ILE B  25      -1.044 -17.534  37.898  1.00  0.00           H  
ATOM    308 3HG2 ILE B  25      -1.565 -15.745  37.428  1.00  0.00           H  
ATOM    309 2HG2 ILE B  25      -1.188 -16.287  39.062  1.00  0.00           H  
ATOM    310  CG1 ILE B  25       0.905 -14.805  38.462  1.00  0.00           C  
ATOM    311 1HG1 ILE B  25       2.006 -14.663  38.498  1.00  0.00           H  
ATOM    312 2HG1 ILE B  25       0.533 -14.743  39.507  1.00  0.00           H  
ATOM    313  CD  ILE B  25       0.315 -13.542  37.751  1.00  0.00           C  
ATOM    314  HD1 ILE B  25       0.492 -12.654  38.395  1.00  0.00           H  
ATOM    315  HD3 ILE B  25      -0.761 -13.711  37.529  1.00  0.00           H  
ATOM    316  HD2 ILE B  25       0.773 -13.314  36.766  1.00  0.00           H  
ATOM    317  C   ILE B  25       2.714 -17.479  37.925  1.00  0.00           C  
ATOM    318  O   ILE B  25       2.949 -17.520  36.740  1.00  0.00           O  
ATOM    319  N   ARG B  26       3.746 -17.500  38.770  1.00  0.00           N  
ATOM    320  HN  ARG B  26       3.648 -17.323  39.746  1.00  0.00           H  
ATOM    321  CA  ARG B  26       5.078 -17.570  38.295  1.00  0.00           C  
ATOM    322  HA  ARG B  26       5.223 -16.784  37.570  1.00  0.00           H  
ATOM    323  CB  ARG B  26       6.053 -17.280  39.465  1.00  0.00           C  
ATOM    324  HB1 ARG B  26       7.065 -17.451  39.040  1.00  0.00           H  
ATOM    325  HB2 ARG B  26       5.770 -18.003  40.260  1.00  0.00           H  
ATOM    326  CG  ARG B  26       6.023 -15.881  40.052  1.00  0.00           C  
ATOM    327  HG1 ARG B  26       5.009 -15.460  40.222  1.00  0.00           H  
ATOM    328  HG2 ARG B  26       6.443 -15.215  39.268  1.00  0.00           H  
ATOM    329  CD  ARG B  26       6.938 -15.720  41.355  1.00  0.00           C  
ATOM    330  HD2 ARG B  26       6.922 -14.686  41.760  1.00  0.00           H  
ATOM    331  HD1 ARG B  26       8.002 -15.986  41.178  1.00  0.00           H  
ATOM    332  NE  ARG B  26       6.390 -16.706  42.295  1.00  0.00           N  
ATOM    333  HE  ARG B  26       5.460 -17.069  42.231  1.00  0.00           H  
ATOM    334  CZ  ARG B  26       6.997 -17.053  43.455  1.00  0.00           C  
ATOM    335  NH1 ARG B  26       8.134 -16.467  43.814  1.00  0.00           N  
ATOM    336 1HH1 ARG B  26       8.459 -16.439  44.760  1.00  0.00           H  
ATOM    337 2HH1 ARG B  26       8.360 -15.651  43.282  1.00  0.00           H  
ATOM    338  NH2 ARG B  26       6.494 -18.030  44.187  1.00  0.00           N  
ATOM    339 1HH2 ARG B  26       5.610 -18.341  43.839  1.00  0.00           H  
ATOM    340 2HH2 ARG B  26       6.866 -18.245  45.090  1.00  0.00           H  
ATOM    341  C   ARG B  26       5.467 -18.967  37.568  1.00  0.00           C  
ATOM    342  O   ARG B  26       6.240 -19.015  36.634  1.00  0.00           O  
ATOM    343  N   LEU B  27       4.825 -20.091  37.968  1.00  0.00           N  
ATOM    344  HN  LEU B  27       4.127 -20.068  38.679  1.00  0.00           H  
ATOM    345  CA  LEU B  27       5.071 -21.476  37.598  1.00  0.00           C  
ATOM    346  HA  LEU B  27       5.823 -21.552  36.825  1.00  0.00           H  
ATOM    347  CB  LEU B  27       5.789 -22.337  38.750  1.00  0.00           C  
ATOM    348  HB1 LEU B  27       5.997 -23.408  38.547  1.00  0.00           H  
ATOM    349  HB2 LEU B  27       4.998 -22.298  39.529  1.00  0.00           H  
ATOM    350  CG  LEU B  27       7.075 -21.746  39.271  1.00  0.00           C  
ATOM    351  HG  LEU B  27       7.008 -20.652  39.450  1.00  0.00           H  
ATOM    352  CD1 LEU B  27       7.508 -22.402  40.549  1.00  0.00           C  
ATOM    353 1HD1 LEU B  27       6.690 -22.204  41.274  1.00  0.00           H  
ATOM    354 2HD1 LEU B  27       8.583 -22.257  40.788  1.00  0.00           H  
ATOM    355 3HD1 LEU B  27       7.454 -23.472  40.253  1.00  0.00           H  
ATOM    356  CD2 LEU B  27       8.119 -21.873  38.168  1.00  0.00           C  
ATOM    357 1HD2 LEU B  27       7.772 -21.296  37.285  1.00  0.00           H  
ATOM    358 2HD2 LEU B  27       8.246 -22.901  37.766  1.00  0.00           H  
ATOM    359 3HD2 LEU B  27       9.054 -21.374  38.503  1.00  0.00           H  
ATOM    360  C   LEU B  27       3.883 -22.138  37.055  1.00  0.00           C  
ATOM    361  O   LEU B  27       2.758 -21.699  37.396  1.00  0.00           O  
ATOM    362  N   ARG B  28       3.945 -23.168  36.142  1.00  0.00           N  
ATOM    363  HN  ARG B  28       4.850 -23.461  35.845  1.00  0.00           H  
ATOM    364  CA  ARG B  28       2.719 -23.776  35.596  1.00  0.00           C  
ATOM    365  HA  ARG B  28       2.138 -22.877  35.459  1.00  0.00           H  
ATOM    366  CB  ARG B  28       2.900 -24.505  34.254  1.00  0.00           C  
ATOM    367  HB1 ARG B  28       3.134 -23.745  33.478  1.00  0.00           H  
ATOM    368  HB2 ARG B  28       1.930 -24.957  33.955  1.00  0.00           H  
ATOM    369  CG  ARG B  28       3.925 -25.636  34.124  1.00  0.00           C  
ATOM    370  HG2 ARG B  28       4.994 -25.370  34.271  1.00  0.00           H  
ATOM    371  HG1 ARG B  28       3.840 -25.994  33.076  1.00  0.00           H  
ATOM    372  CD  ARG B  28       3.485 -26.698  35.137  1.00  0.00           C  
ATOM    373  HD1 ARG B  28       2.469 -27.058  34.869  1.00  0.00           H  
ATOM    374  HD2 ARG B  28       3.624 -26.348  36.183  1.00  0.00           H  
ATOM    375  NE  ARG B  28       4.360 -27.852  34.893  1.00  0.00           N  
ATOM    376  HE  ARG B  28       5.274 -27.649  34.541  1.00  0.00           H  
ATOM    377  CZ  ARG B  28       4.101 -29.103  35.264  1.00  0.00           C  
ATOM    378  NH1 ARG B  28       2.905 -29.504  35.725  1.00  0.00           N  
ATOM    379 1HH1 ARG B  28       2.695 -30.474  35.857  1.00  0.00           H  
ATOM    380 2HH1 ARG B  28       2.228 -28.874  36.105  1.00  0.00           H  
ATOM    381  NH2 ARG B  28       4.994 -29.930  34.857  1.00  0.00           N  
ATOM    382 1HH2 ARG B  28       4.997 -30.888  35.147  1.00  0.00           H  
ATOM    383 2HH2 ARG B  28       5.691 -29.620  34.210  1.00  0.00           H  
ATOM    384  C   ARG B  28       1.942 -24.546  36.657  1.00  0.00           C  
ATOM    385  O   ARG B  28       2.421 -24.877  37.721  1.00  0.00           O  
ATOM    386  N   PRO B  29       0.608 -24.727  36.542  1.00  0.00           N  
ATOM    387  CD  PRO B  29      -0.265 -23.973  35.606  1.00  0.00           C  
ATOM    388  HD2 PRO B  29       0.191 -24.077  34.597  1.00  0.00           H  
ATOM    389  HD1 PRO B  29      -0.246 -22.915  35.944  1.00  0.00           H  
ATOM    390  CA  PRO B  29      -0.193 -25.715  37.288  1.00  0.00           C  
ATOM    391  HA  PRO B  29      -0.482 -25.254  38.220  1.00  0.00           H  
ATOM    392  CB  PRO B  29      -1.364 -25.886  36.326  1.00  0.00           C  
ATOM    393  HB1 PRO B  29      -2.268 -26.240  36.867  1.00  0.00           H  
ATOM    394  HB2 PRO B  29      -0.996 -26.445  35.439  1.00  0.00           H  
ATOM    395  CG  PRO B  29      -1.624 -24.496  35.789  1.00  0.00           C  
ATOM    396  HG1 PRO B  29      -2.194 -24.604  34.842  1.00  0.00           H  
ATOM    397  HG2 PRO B  29      -2.269 -23.850  36.422  1.00  0.00           H  
ATOM    398  C   PRO B  29       0.408 -27.054  37.605  1.00  0.00           C  
ATOM    399  O   PRO B  29       0.853 -27.738  36.660  1.00  0.00           O  
ATOM    400  N   ASP B  30       0.449 -27.489  38.868  1.00  0.00           N  
ATOM    401  HN  ASP B  30       0.056 -26.782  39.451  1.00  0.00           H  
ATOM    402  CA  ASP B  30       1.108 -28.576  39.498  1.00  0.00           C  
ATOM    403  HA  ASP B  30       1.159 -28.293  40.540  1.00  0.00           H  
ATOM    404  CB  ASP B  30       0.391 -29.963  39.374  1.00  0.00           C  
ATOM    405  HB1 ASP B  30       0.800 -30.781  40.005  1.00  0.00           H  
ATOM    406  HB2 ASP B  30       0.418 -30.191  38.287  1.00  0.00           H  
ATOM    407  CG  ASP B  30      -1.047 -29.900  39.680  1.00  0.00           C  
ATOM    408  OD1 ASP B  30      -1.791 -30.849  39.308  1.00  0.00           O  
ATOM    409  OD2 ASP B  30      -1.523 -28.963  40.351  1.00  0.00           O  
ATOM    410  C   ASP B  30       2.543 -28.769  39.002  1.00  0.00           C  
ATOM    411  O   ASP B  30       2.840 -29.825  38.461  1.00  0.00           O  
ATOM    412  N   PHE B  31       3.455 -27.790  39.192  1.00  0.00           N  
ATOM    413  HN  PHE B  31       3.151 -26.942  39.618  1.00  0.00           H  
ATOM    414  CA  PHE B  31       4.796 -27.708  38.603  1.00  0.00           C  
ATOM    415  HA  PHE B  31       4.644 -27.877  37.546  1.00  0.00           H  
ATOM    416  CB  PHE B  31       5.461 -26.301  38.935  1.00  0.00           C  
ATOM    417  HB2 PHE B  31       5.423 -26.024  40.009  1.00  0.00           H  
ATOM    418  HB1 PHE B  31       4.793 -25.581  38.415  1.00  0.00           H  
ATOM    419  CG  PHE B  31       6.881 -26.216  38.373  1.00  0.00           C  
ATOM    420  CD1 PHE B  31       7.948 -26.189  39.188  1.00  0.00           C  
ATOM    421  HD1 PHE B  31       7.836 -26.138  40.261  1.00  0.00           H  
ATOM    422  CE1 PHE B  31       9.306 -26.147  38.766  1.00  0.00           C  
ATOM    423  HE1 PHE B  31      10.129 -26.150  39.465  1.00  0.00           H  
ATOM    424  CZ  PHE B  31       9.541 -26.075  37.419  1.00  0.00           C  
ATOM    425  HZ  PHE B  31      10.608 -26.019  37.258  1.00  0.00           H  
ATOM    426  CD2 PHE B  31       7.141 -26.072  36.945  1.00  0.00           C  
ATOM    427  HD2 PHE B  31       6.374 -26.094  36.185  1.00  0.00           H  
ATOM    428  CE2 PHE B  31       8.478 -25.950  36.510  1.00  0.00           C  
ATOM    429  HE2 PHE B  31       8.758 -25.743  35.486  1.00  0.00           H  
ATOM    430  C   PHE B  31       5.698 -28.888  38.891  1.00  0.00           C  
ATOM    431  O   PHE B  31       6.482 -29.291  37.999  1.00  0.00           O  
ATOM    432  N   GLY B  32       5.652 -29.489  40.120  1.00  0.00           N  
ATOM    433  HN  GLY B  32       4.951 -29.221  40.777  1.00  0.00           H  
ATOM    434  CA  GLY B  32       6.362 -30.718  40.458  1.00  0.00           C  
ATOM    435  HA2 GLY B  32       6.505 -30.714  41.528  1.00  0.00           H  
ATOM    436  HA1 GLY B  32       7.246 -30.624  39.844  1.00  0.00           H  
ATOM    437  C   GLY B  32       5.844 -31.999  39.917  1.00  0.00           C  
ATOM    438  O   GLY B  32       6.533 -33.005  39.973  1.00  0.00           O  
ATOM    439  N   GLY B  33       4.673 -31.968  39.298  1.00  0.00           N  
ATOM    440  HN  GLY B  33       4.266 -31.083  39.086  1.00  0.00           H  
ATOM    441  CA  GLY B  33       3.968 -33.063  38.805  1.00  0.00           C  
ATOM    442  HA1 GLY B  33       2.994 -32.809  39.196  1.00  0.00           H  
ATOM    443  HA2 GLY B  33       4.379 -33.996  39.160  1.00  0.00           H  
ATOM    444  C   GLY B  33       3.985 -33.190  37.306  1.00  0.00           C  
ATOM    445  O   GLY B  33       4.742 -32.411  36.667  1.00  0.00           O  
ATOM    446  N   PRO B  34       3.294 -34.152  36.748  1.00  0.00           N  
ATOM    447  CD  PRO B  34       2.590 -35.156  37.596  1.00  0.00           C  
ATOM    448  HD1 PRO B  34       1.771 -34.656  38.155  1.00  0.00           H  
ATOM    449  HD2 PRO B  34       3.257 -35.734  38.270  1.00  0.00           H  
ATOM    450  CA  PRO B  34       3.202 -34.357  35.267  1.00  0.00           C  
ATOM    451  HA  PRO B  34       4.181 -34.703  34.975  1.00  0.00           H  
ATOM    452  CB  PRO B  34       2.031 -35.394  35.193  1.00  0.00           C  
ATOM    453  HB1 PRO B  34       2.049 -36.216  34.446  1.00  0.00           H  
ATOM    454  HB2 PRO B  34       1.002 -34.974  35.180  1.00  0.00           H  
ATOM    455  CG  PRO B  34       2.145 -36.124  36.578  1.00  0.00           C  
ATOM    456  HG1 PRO B  34       1.135 -36.572  36.697  1.00  0.00           H  
ATOM    457  HG2 PRO B  34       2.898 -36.941  36.550  1.00  0.00           H  
ATOM    458  C   PRO B  34       2.985 -33.091  34.441  1.00  0.00           C  
ATOM    459  O   PRO B  34       2.460 -32.193  35.072  1.00  0.00           O  
ATOM    460  N   PRO B  35       3.306 -32.951  33.176  1.00  0.00           N  
ATOM    461  CD  PRO B  35       3.786 -33.967  32.334  1.00  0.00           C  
ATOM    462  HD1 PRO B  35       3.582 -35.039  32.547  1.00  0.00           H  
ATOM    463  HD2 PRO B  35       4.874 -33.743  32.364  1.00  0.00           H  
ATOM    464  CA  PRO B  35       3.088 -31.729  32.415  1.00  0.00           C  
ATOM    465  HA  PRO B  35       3.621 -30.945  32.930  1.00  0.00           H  
ATOM    466  CB  PRO B  35       3.536 -32.112  31.005  1.00  0.00           C  
ATOM    467  HB2 PRO B  35       4.607 -31.923  30.777  1.00  0.00           H  
ATOM    468  HB1 PRO B  35       2.984 -31.501  30.259  1.00  0.00           H  
ATOM    469  CG  PRO B  35       3.234 -33.619  30.961  1.00  0.00           C  
ATOM    470  HG1 PRO B  35       2.131 -33.714  30.865  1.00  0.00           H  
ATOM    471  HG2 PRO B  35       3.734 -34.113  30.100  1.00  0.00           H  
ATOM    472  C   PRO B  35       1.603 -31.171  32.398  1.00  0.00           C  
ATOM    473  O   PRO B  35       0.667 -31.979  32.243  1.00  0.00           O  
ATOM    474  N   VAL B  36       1.357 -29.828  32.457  1.00  0.00           N  
ATOM    475  HN  VAL B  36       1.999 -29.067  32.413  1.00  0.00           H  
ATOM    476  CA  VAL B  36      -0.045 -29.343  32.306  1.00  0.00           C  
ATOM    477  HA  VAL B  36      -0.625 -30.024  32.911  1.00  0.00           H  
ATOM    478  CB  VAL B  36      -0.445 -27.928  32.899  1.00  0.00           C  
ATOM    479  HB  VAL B  36      -0.330 -27.850  34.002  1.00  0.00           H  
ATOM    480  CG1 VAL B  36       0.463 -26.860  32.325  1.00  0.00           C  
ATOM    481 3HG1 VAL B  36       0.177 -25.928  32.860  1.00  0.00           H  
ATOM    482 2HG1 VAL B  36       0.341 -26.654  31.240  1.00  0.00           H  
ATOM    483 1HG1 VAL B  36       1.538 -27.096  32.475  1.00  0.00           H  
ATOM    484  CG2 VAL B  36      -1.918 -27.512  32.575  1.00  0.00           C  
ATOM    485 3HG2 VAL B  36      -2.085 -27.340  31.491  1.00  0.00           H  
ATOM    486 1HG2 VAL B  36      -2.053 -26.530  33.079  1.00  0.00           H  
ATOM    487 2HG2 VAL B  36      -2.660 -28.214  33.011  1.00  0.00           H  
ATOM    488  C   VAL B  36      -0.533 -29.480  30.873  1.00  0.00           C  
ATOM    489  O   VAL B  36       0.095 -28.981  29.928  1.00  0.00           O  
ATOM    490  N   ALA B  37      -1.654 -30.196  30.692  1.00  0.00           N  
ATOM    491  HN  ALA B  37      -2.165 -30.393  31.525  1.00  0.00           H  
ATOM    492  CA  ALA B  37      -2.185 -30.437  29.405  1.00  0.00           C  
ATOM    493  HA  ALA B  37      -1.370 -30.552  28.706  1.00  0.00           H  
ATOM    494  CB  ALA B  37      -3.186 -31.719  29.596  1.00  0.00           C  
ATOM    495  HB3 ALA B  37      -3.846 -31.940  28.729  1.00  0.00           H  
ATOM    496  HB1 ALA B  37      -3.885 -31.429  30.409  1.00  0.00           H  
ATOM    497  HB2 ALA B  37      -2.666 -32.689  29.750  1.00  0.00           H  
ATOM    498  C   ALA B  37      -3.075 -29.219  29.071  1.00  0.00           C  
ATOM    499  O   ALA B  37      -3.878 -28.852  29.922  1.00  0.00           O  
ATOM    500  N   VAL B  38      -3.051 -28.642  27.871  1.00  0.00           N  
ATOM    501  HN  VAL B  38      -2.419 -28.960  27.169  1.00  0.00           H  
ATOM    502  CA  VAL B  38      -3.891 -27.483  27.544  1.00  0.00           C  
ATOM    503  HA  VAL B  38      -4.714 -27.324  28.225  1.00  0.00           H  
ATOM    504  CB  VAL B  38      -3.091 -26.165  27.384  1.00  0.00           C  
ATOM    505  HB  VAL B  38      -2.252 -26.265  26.665  1.00  0.00           H  
ATOM    506  CG1 VAL B  38      -4.004 -25.001  26.895  1.00  0.00           C  
ATOM    507 1HG1 VAL B  38      -4.818 -24.887  27.642  1.00  0.00           H  
ATOM    508 2HG1 VAL B  38      -4.374 -25.056  25.849  1.00  0.00           H  
ATOM    509 3HG1 VAL B  38      -3.397 -24.071  26.894  1.00  0.00           H  
ATOM    510  CG2 VAL B  38      -2.267 -25.805  28.680  1.00  0.00           C  
ATOM    511 2HG2 VAL B  38      -2.822 -25.611  29.623  1.00  0.00           H  
ATOM    512 1HG2 VAL B  38      -1.628 -24.946  28.384  1.00  0.00           H  
ATOM    513 3HG2 VAL B  38      -1.600 -26.666  28.900  1.00  0.00           H  
ATOM    514  C   VAL B  38      -4.517 -27.801  26.199  1.00  0.00           C  
ATOM    515  O   VAL B  38      -3.899 -28.309  25.253  1.00  0.00           O  
ATOM    516  N   GLY B  39      -5.829 -27.589  26.128  1.00  0.00           N  
ATOM    517  HN  GLY B  39      -6.155 -27.070  26.914  1.00  0.00           H  
ATOM    518  CA  GLY B  39      -6.679 -28.072  25.066  1.00  0.00           C  
ATOM    519  HA1 GLY B  39      -7.620 -28.313  25.538  1.00  0.00           H  
ATOM    520  HA2 GLY B  39      -6.188 -28.884  24.552  1.00  0.00           H  
ATOM    521  C   GLY B  39      -6.997 -26.842  24.226  1.00  0.00           C  
ATOM    522  O   GLY B  39      -7.593 -25.891  24.683  1.00  0.00           O  
ATOM    523  N   MET B  40      -6.730 -26.971  22.931  1.00  0.00           N  
ATOM    524  HN  MET B  40      -6.369 -27.802  22.515  1.00  0.00           H  
ATOM    525  CA  MET B  40      -6.898 -25.866  21.991  1.00  0.00           C  
ATOM    526  HA  MET B  40      -6.894 -24.958  22.577  1.00  0.00           H  
ATOM    527  CB  MET B  40      -5.692 -25.746  21.095  1.00  0.00           C  
ATOM    528  HB1 MET B  40      -5.815 -24.884  20.406  1.00  0.00           H  
ATOM    529  HB2 MET B  40      -5.669 -26.629  20.420  1.00  0.00           H  
ATOM    530  CG  MET B  40      -4.349 -25.500  21.798  1.00  0.00           C  
ATOM    531  HG1 MET B  40      -3.590 -25.215  21.038  1.00  0.00           H  
ATOM    532  HG2 MET B  40      -4.015 -26.339  22.446  1.00  0.00           H  
ATOM    533  SD  MET B  40      -4.348 -24.216  23.126  1.00  0.00           S  
ATOM    534  CE  MET B  40      -2.614 -24.094  23.377  1.00  0.00           C  
ATOM    535  HE2 MET B  40      -2.251 -25.140  23.472  1.00  0.00           H  
ATOM    536  HE3 MET B  40      -2.248 -23.553  24.276  1.00  0.00           H  
ATOM    537  HE1 MET B  40      -2.168 -23.675  22.450  1.00  0.00           H  
ATOM    538  C   MET B  40      -8.136 -26.006  21.121  1.00  0.00           C  
ATOM    539  O   MET B  40      -8.339 -27.016  20.547  1.00  0.00           O  
ATOM    540  N   ASN B  41      -8.966 -24.890  21.092  1.00  0.00           N  
ATOM    541  HN  ASN B  41      -8.633 -24.101  21.602  1.00  0.00           H  
ATOM    542  CA  ASN B  41     -10.185 -24.847  20.379  1.00  0.00           C  
ATOM    543  HA  ASN B  41     -10.230 -25.608  19.613  1.00  0.00           H  
ATOM    544  CB  ASN B  41     -11.412 -25.097  21.402  1.00  0.00           C  
ATOM    545  HB1 ASN B  41     -11.417 -24.329  22.206  1.00  0.00           H  
ATOM    546  HB2 ASN B  41     -11.264 -26.105  21.846  1.00  0.00           H  
ATOM    547  CG  ASN B  41     -12.779 -24.897  20.833  1.00  0.00           C  
ATOM    548  OD1 ASN B  41     -13.187 -23.679  20.651  1.00  0.00           O  
ATOM    549  ND2 ASN B  41     -13.474 -25.968  20.423  1.00  0.00           N  
ATOM    550 1HD2 ASN B  41     -13.191 -26.871  20.745  1.00  0.00           H  
ATOM    551 2HD2 ASN B  41     -14.128 -25.880  19.672  1.00  0.00           H  
ATOM    552  C   ASN B  41     -10.194 -23.560  19.475  1.00  0.00           C  
ATOM    553  O   ASN B  41      -9.974 -22.479  19.880  1.00  0.00           O  
ATOM    554  N   ILE B  42     -10.480 -23.775  18.142  1.00  0.00           N  
ATOM    555  HN  ILE B  42     -10.840 -24.646  17.812  1.00  0.00           H  
ATOM    556  CA  ILE B  42     -10.270 -22.693  17.143  1.00  0.00           C  
ATOM    557  HA  ILE B  42     -10.271 -21.711  17.590  1.00  0.00           H  
ATOM    558  CB  ILE B  42      -8.986 -22.725  16.277  1.00  0.00           C  
ATOM    559  HB  ILE B  42      -8.907 -23.788  15.966  1.00  0.00           H  
ATOM    560  CG2 ILE B  42      -9.171 -21.803  15.075  1.00  0.00           C  
ATOM    561 2HG2 ILE B  42      -8.251 -21.845  14.453  1.00  0.00           H  
ATOM    562 1HG2 ILE B  42      -9.428 -20.756  15.340  1.00  0.00           H  
ATOM    563 3HG2 ILE B  42     -10.019 -22.206  14.480  1.00  0.00           H  
ATOM    564  CG1 ILE B  42      -7.840 -22.256  17.146  1.00  0.00           C  
ATOM    565 1HG1 ILE B  42      -7.842 -22.867  18.074  1.00  0.00           H  
ATOM    566 2HG1 ILE B  42      -8.014 -21.209  17.472  1.00  0.00           H  
ATOM    567  CD  ILE B  42      -6.499 -22.554  16.548  1.00  0.00           C  
ATOM    568  HD1 ILE B  42      -6.400 -23.635  16.311  1.00  0.00           H  
ATOM    569  HD3 ILE B  42      -5.693 -22.395  17.296  1.00  0.00           H  
ATOM    570  HD2 ILE B  42      -6.160 -21.871  15.740  1.00  0.00           H  
ATOM    571  C   ILE B  42     -11.510 -22.660  16.342  1.00  0.00           C  
ATOM    572  O   ILE B  42     -11.853 -23.590  15.688  1.00  0.00           O  
ATOM    573  N   ASP B  43     -12.246 -21.494  16.501  1.00  0.00           N  
ATOM    574  HN  ASP B  43     -12.032 -20.863  17.243  1.00  0.00           H  
ATOM    575  CA  ASP B  43     -13.505 -21.297  15.786  1.00  0.00           C  
ATOM    576  HA  ASP B  43     -13.783 -22.082  15.097  1.00  0.00           H  
ATOM    577  CB  ASP B  43     -14.706 -21.152  16.757  1.00  0.00           C  
ATOM    578  HB1 ASP B  43     -14.566 -20.322  17.482  1.00  0.00           H  
ATOM    579  HB2 ASP B  43     -14.820 -22.101  17.323  1.00  0.00           H  
ATOM    580  CG  ASP B  43     -16.144 -21.064  16.111  1.00  0.00           C  
ATOM    581  OD1 ASP B  43     -16.291 -21.326  14.885  1.00  0.00           O  
ATOM    582  OD2 ASP B  43     -17.052 -20.857  16.944  1.00  0.00           O  
ATOM    583  C   ASP B  43     -13.230 -20.086  14.898  1.00  0.00           C  
ATOM    584  O   ASP B  43     -12.955 -18.992  15.343  1.00  0.00           O  
ATOM    585  N   ILE B  44     -13.119 -20.326  13.561  1.00  0.00           N  
ATOM    586  HN  ILE B  44     -13.213 -21.222  13.135  1.00  0.00           H  
ATOM    587  CA  ILE B  44     -12.623 -19.238  12.790  1.00  0.00           C  
ATOM    588  HA  ILE B  44     -11.968 -18.572  13.331  1.00  0.00           H  
ATOM    589  CB  ILE B  44     -11.832 -19.817  11.646  1.00  0.00           C  
ATOM    590  HB  ILE B  44     -12.470 -20.564  11.129  1.00  0.00           H  
ATOM    591  CG2 ILE B  44     -11.454 -18.828  10.605  1.00  0.00           C  
ATOM    592 1HG2 ILE B  44     -11.092 -17.889  11.076  1.00  0.00           H  
ATOM    593 2HG2 ILE B  44     -12.292 -18.521   9.944  1.00  0.00           H  
ATOM    594 3HG2 ILE B  44     -10.603 -19.181   9.983  1.00  0.00           H  
ATOM    595  CG1 ILE B  44     -10.548 -20.469  12.224  1.00  0.00           C  
ATOM    596 1HG1 ILE B  44     -10.599 -20.649  13.318  1.00  0.00           H  
ATOM    597 2HG1 ILE B  44      -9.692 -19.818  11.947  1.00  0.00           H  
ATOM    598  CD  ILE B  44     -10.371 -21.921  11.715  1.00  0.00           C  
ATOM    599  HD2 ILE B  44     -10.638 -21.974  10.638  1.00  0.00           H  
ATOM    600  HD1 ILE B  44     -11.059 -22.541  12.330  1.00  0.00           H  
ATOM    601  HD3 ILE B  44      -9.323 -22.284  11.778  1.00  0.00           H  
ATOM    602  C   ILE B  44     -13.701 -18.298  12.240  1.00  0.00           C  
ATOM    603  O   ILE B  44     -14.741 -18.772  11.693  1.00  0.00           O  
ATOM    604  N   ALA B  45     -13.426 -16.975  12.188  1.00  0.00           N  
ATOM    605  HN  ALA B  45     -12.514 -16.663  12.445  1.00  0.00           H  
ATOM    606  CA  ALA B  45     -14.334 -15.925  11.939  1.00  0.00           C  
ATOM    607  HA  ALA B  45     -15.333 -16.274  12.150  1.00  0.00           H  
ATOM    608  CB  ALA B  45     -14.111 -14.834  13.015  1.00  0.00           C  
ATOM    609  HB1 ALA B  45     -14.003 -15.297  14.018  1.00  0.00           H  
ATOM    610  HB2 ALA B  45     -14.902 -14.072  13.182  1.00  0.00           H  
ATOM    611  HB3 ALA B  45     -13.147 -14.346  12.756  1.00  0.00           H  
ATOM    612  C   ALA B  45     -14.193 -15.304  10.555  1.00  0.00           C  
ATOM    613  O   ALA B  45     -15.172 -14.879   9.952  1.00  0.00           O  
ATOM    614  N   SER B  46     -12.949 -15.177  10.045  1.00  0.00           N  
ATOM    615  HN  SER B  46     -12.194 -15.376  10.665  1.00  0.00           H  
ATOM    616  CA  SER B  46     -12.694 -14.577   8.675  1.00  0.00           C  
ATOM    617  HA  SER B  46     -13.530 -14.719   8.006  1.00  0.00           H  
ATOM    618  CB  SER B  46     -12.503 -13.004   8.697  1.00  0.00           C  
ATOM    619  HB2 SER B  46     -11.630 -12.862   9.368  1.00  0.00           H  
ATOM    620  HB1 SER B  46     -13.291 -12.505   9.299  1.00  0.00           H  
ATOM    621  OG  SER B  46     -12.449 -12.396   7.396  1.00  0.00           O  
ATOM    622  HG  SER B  46     -13.348 -12.143   7.173  1.00  0.00           H  
ATOM    623  C   SER B  46     -11.418 -15.107   8.176  1.00  0.00           C  
ATOM    624  O   SER B  46     -10.532 -15.432   9.004  1.00  0.00           O  
ATOM    625  N   ILE B  47     -11.339 -15.195   6.935  1.00  0.00           N  
ATOM    626  HN  ILE B  47     -11.960 -14.762   6.285  1.00  0.00           H  
ATOM    627  CA  ILE B  47     -10.165 -15.507   6.171  1.00  0.00           C  
ATOM    628  HA  ILE B  47      -9.311 -15.440   6.828  1.00  0.00           H  
ATOM    629  CB  ILE B  47     -10.211 -16.911   5.502  1.00  0.00           C  
ATOM    630  HB  ILE B  47     -10.414 -17.616   6.336  1.00  0.00           H  
ATOM    631  CG2 ILE B  47     -11.237 -17.083   4.334  1.00  0.00           C  
ATOM    632 1HG2 ILE B  47     -10.759 -16.810   3.370  1.00  0.00           H  
ATOM    633 2HG2 ILE B  47     -12.134 -16.451   4.513  1.00  0.00           H  
ATOM    634 3HG2 ILE B  47     -11.508 -18.157   4.244  1.00  0.00           H  
ATOM    635  CG1 ILE B  47      -8.804 -17.167   5.053  1.00  0.00           C  
ATOM    636 1HG1 ILE B  47      -8.085 -17.018   5.886  1.00  0.00           H  
ATOM    637 2HG1 ILE B  47      -8.553 -16.509   4.192  1.00  0.00           H  
ATOM    638  CD  ILE B  47      -8.698 -18.614   4.452  1.00  0.00           C  
ATOM    639  HD1 ILE B  47      -7.622 -18.803   4.251  1.00  0.00           H  
ATOM    640  HD3 ILE B  47      -9.414 -18.842   3.633  1.00  0.00           H  
ATOM    641  HD2 ILE B  47      -8.998 -19.374   5.205  1.00  0.00           H  
ATOM    642  C   ILE B  47     -10.173 -14.354   5.175  1.00  0.00           C  
ATOM    643  O   ILE B  47     -11.266 -13.939   4.830  1.00  0.00           O  
ATOM    644  N   ASP B  48      -9.080 -13.674   4.760  1.00  0.00           N  
ATOM    645  HN  ASP B  48      -8.166 -13.883   5.100  1.00  0.00           H  
ATOM    646  CA  ASP B  48      -9.085 -12.439   4.015  1.00  0.00           C  
ATOM    647  HA  ASP B  48      -9.956 -12.507   3.381  1.00  0.00           H  
ATOM    648  CB  ASP B  48      -9.152 -11.293   5.154  1.00  0.00           C  
ATOM    649  HB1 ASP B  48      -8.163 -11.065   5.607  1.00  0.00           H  
ATOM    650  HB2 ASP B  48      -9.795 -11.600   6.005  1.00  0.00           H  
ATOM    651  CG  ASP B  48      -9.658  -9.943   4.647  1.00  0.00           C  
ATOM    652  OD1 ASP B  48     -10.322  -9.868   3.607  1.00  0.00           O  
ATOM    653  OD2 ASP B  48      -9.411  -8.901   5.278  1.00  0.00           O  
ATOM    654  C   ASP B  48      -7.717 -12.396   3.217  1.00  0.00           C  
ATOM    655  O   ASP B  48      -6.776 -13.033   3.562  1.00  0.00           O  
ATOM    656  N   MET B  49      -7.758 -11.684   2.072  1.00  0.00           N  
ATOM    657  HN  MET B  49      -8.597 -11.228   1.785  1.00  0.00           H  
ATOM    658  CA  MET B  49      -6.548 -11.414   1.263  1.00  0.00           C  
ATOM    659  HA  MET B  49      -6.993 -11.214   0.299  1.00  0.00           H  
ATOM    660  CB  MET B  49      -5.943  -9.999   1.539  1.00  0.00           C  
ATOM    661  HB1 MET B  49      -6.622  -9.215   1.141  1.00  0.00           H  
ATOM    662  HB2 MET B  49      -5.061  -9.865   0.876  1.00  0.00           H  
ATOM    663  CG  MET B  49      -5.750  -9.675   3.051  1.00  0.00           C  
ATOM    664  HG1 MET B  49      -4.998 -10.437   3.350  1.00  0.00           H  
ATOM    665  HG2 MET B  49      -6.758  -9.746   3.512  1.00  0.00           H  
ATOM    666  SD  MET B  49      -5.008  -8.089   3.276  1.00  0.00           S  
ATOM    667  CE  MET B  49      -5.292  -7.939   5.076  1.00  0.00           C  
ATOM    668  HE3 MET B  49      -4.543  -8.540   5.636  1.00  0.00           H  
ATOM    669  HE2 MET B  49      -6.284  -8.311   5.407  1.00  0.00           H  
ATOM    670  HE1 MET B  49      -5.097  -6.905   5.431  1.00  0.00           H  
ATOM    671  C   MET B  49      -5.389 -12.464   1.117  1.00  0.00           C  
ATOM    672  O   MET B  49      -4.276 -12.337   1.616  1.00  0.00           O  
ATOM    673  N   VAL B  50      -5.570 -13.538   0.295  1.00  0.00           N  
ATOM    674  HN  VAL B  50      -6.359 -13.777  -0.267  1.00  0.00           H  
ATOM    675  CA  VAL B  50      -4.447 -14.421  -0.129  1.00  0.00           C  
ATOM    676  HA  VAL B  50      -3.858 -14.456   0.775  1.00  0.00           H  
ATOM    677  CB  VAL B  50      -5.022 -15.718  -0.730  1.00  0.00           C  
ATOM    678  HB  VAL B  50      -5.851 -15.427  -1.410  1.00  0.00           H  
ATOM    679  CG1 VAL B  50      -3.972 -16.607  -1.433  1.00  0.00           C  
ATOM    680 2HG1 VAL B  50      -3.124 -16.956  -0.805  1.00  0.00           H  
ATOM    681 3HG1 VAL B  50      -3.468 -16.326  -2.383  1.00  0.00           H  
ATOM    682 1HG1 VAL B  50      -4.475 -17.580  -1.614  1.00  0.00           H  
ATOM    683  CG2 VAL B  50      -5.733 -16.552   0.415  1.00  0.00           C  
ATOM    684 1HG2 VAL B  50      -6.508 -17.260   0.049  1.00  0.00           H  
ATOM    685 3HG2 VAL B  50      -6.289 -15.852   1.074  1.00  0.00           H  
ATOM    686 2HG2 VAL B  50      -4.944 -17.114   0.957  1.00  0.00           H  
ATOM    687  C   VAL B  50      -3.532 -13.659  -1.135  1.00  0.00           C  
ATOM    688  O   VAL B  50      -4.005 -12.965  -2.058  1.00  0.00           O  
ATOM    689  N   SER B  51      -2.216 -13.710  -0.913  1.00  0.00           N  
ATOM    690  HN  SER B  51      -1.891 -14.207  -0.111  1.00  0.00           H  
ATOM    691  CA  SER B  51      -1.278 -13.013  -1.773  1.00  0.00           C  
ATOM    692  HA  SER B  51      -1.695 -12.790  -2.745  1.00  0.00           H  
ATOM    693  CB  SER B  51      -0.738 -11.646  -1.187  1.00  0.00           C  
ATOM    694  HB2 SER B  51      -0.276 -11.730  -0.179  1.00  0.00           H  
ATOM    695  HB1 SER B  51      -1.651 -11.028  -1.055  1.00  0.00           H  
ATOM    696  OG  SER B  51       0.238 -10.990  -2.063  1.00  0.00           O  
ATOM    697  HG  SER B  51      -0.230 -10.446  -2.701  1.00  0.00           H  
ATOM    698  C   SER B  51      -0.105 -13.860  -2.230  1.00  0.00           C  
ATOM    699  O   SER B  51       0.716 -14.232  -1.457  1.00  0.00           O  
ATOM    700  N   GLU B  52      -0.023 -14.182  -3.507  1.00  0.00           N  
ATOM    701  HN  GLU B  52      -0.781 -14.227  -4.154  1.00  0.00           H  
ATOM    702  CA  GLU B  52       1.114 -14.836  -4.009  1.00  0.00           C  
ATOM    703  HA  GLU B  52       1.362 -15.716  -3.434  1.00  0.00           H  
ATOM    704  CB  GLU B  52       0.728 -15.358  -5.470  1.00  0.00           C  
ATOM    705  HB2 GLU B  52       1.573 -16.006  -5.785  1.00  0.00           H  
ATOM    706  HB1 GLU B  52       0.641 -14.580  -6.259  1.00  0.00           H  
ATOM    707  CG  GLU B  52      -0.493 -16.304  -5.402  1.00  0.00           C  
ATOM    708  HG1 GLU B  52      -0.547 -16.809  -4.414  1.00  0.00           H  
ATOM    709  HG2 GLU B  52      -0.474 -17.094  -6.182  1.00  0.00           H  
ATOM    710  CD  GLU B  52      -1.806 -15.640  -5.526  1.00  0.00           C  
ATOM    711  OE1 GLU B  52      -2.832 -16.390  -5.736  1.00  0.00           O  
ATOM    712  OE2 GLU B  52      -1.885 -14.391  -5.462  1.00  0.00           O  
ATOM    713  C   GLU B  52       2.359 -13.989  -4.070  1.00  0.00           C  
ATOM    714  O   GLU B  52       3.415 -14.556  -3.937  1.00  0.00           O  
ATOM    715  N   VAL B  53       2.238 -12.685  -4.310  1.00  0.00           N  
ATOM    716  HN  VAL B  53       1.357 -12.320  -4.602  1.00  0.00           H  
ATOM    717  CA  VAL B  53       3.373 -11.731  -4.285  1.00  0.00           C  
ATOM    718  HA  VAL B  53       4.107 -12.158  -4.951  1.00  0.00           H  
ATOM    719  CB  VAL B  53       2.906 -10.296  -4.740  1.00  0.00           C  
ATOM    720  HB  VAL B  53       1.874 -10.205  -4.339  1.00  0.00           H  
ATOM    721  CG1 VAL B  53       3.768  -9.109  -4.171  1.00  0.00           C  
ATOM    722 1HG1 VAL B  53       3.535  -9.127  -3.085  1.00  0.00           H  
ATOM    723 3HG1 VAL B  53       3.504  -8.106  -4.569  1.00  0.00           H  
ATOM    724 2HG1 VAL B  53       4.810  -9.447  -4.360  1.00  0.00           H  
ATOM    725  CG2 VAL B  53       2.812 -10.327  -6.262  1.00  0.00           C  
ATOM    726 2HG2 VAL B  53       2.332  -9.369  -6.554  1.00  0.00           H  
ATOM    727 1HG2 VAL B  53       2.294 -11.272  -6.532  1.00  0.00           H  
ATOM    728 3HG2 VAL B  53       3.830 -10.306  -6.709  1.00  0.00           H  
ATOM    729  C   VAL B  53       4.080 -11.584  -2.923  1.00  0.00           C  
ATOM    730  O   VAL B  53       5.288 -11.549  -2.779  1.00  0.00           O  
ATOM    731  N   ASN B  54       3.242 -11.604  -1.825  1.00  0.00           N  
ATOM    732  HN  ASN B  54       2.266 -11.624  -2.025  1.00  0.00           H  
ATOM    733  CA  ASN B  54       3.846 -11.568  -0.496  1.00  0.00           C  
ATOM    734  HA  ASN B  54       4.806 -11.074  -0.534  1.00  0.00           H  
ATOM    735  CB  ASN B  54       2.972 -10.750   0.529  1.00  0.00           C  
ATOM    736  HB2 ASN B  54       3.488 -10.863   1.506  1.00  0.00           H  
ATOM    737  HB1 ASN B  54       2.012 -11.306   0.596  1.00  0.00           H  
ATOM    738  CG  ASN B  54       2.879  -9.277   0.075  1.00  0.00           C  
ATOM    739  OD1 ASN B  54       3.797  -8.749  -0.607  1.00  0.00           O  
ATOM    740  ND2 ASN B  54       1.739  -8.598   0.479  1.00  0.00           N  
ATOM    741 1HD2 ASN B  54       1.242  -8.963   1.266  1.00  0.00           H  
ATOM    742 2HD2 ASN B  54       1.768  -7.618   0.277  1.00  0.00           H  
ATOM    743  C   ASN B  54       4.054 -12.914   0.176  1.00  0.00           C  
ATOM    744  O   ASN B  54       4.790 -12.988   1.186  1.00  0.00           O  
ATOM    745  N   MET B  55       3.418 -13.947  -0.335  1.00  0.00           N  
ATOM    746  HN  MET B  55       2.857 -13.790  -1.144  1.00  0.00           H  
ATOM    747  CA  MET B  55       3.382 -15.266   0.183  1.00  0.00           C  
ATOM    748  HA  MET B  55       2.731 -15.686  -0.571  1.00  0.00           H  
ATOM    749  CB  MET B  55       4.675 -16.068   0.244  1.00  0.00           C  
ATOM    750  HB1 MET B  55       4.411 -17.108   0.532  1.00  0.00           H  
ATOM    751  HB2 MET B  55       5.381 -15.595   0.959  1.00  0.00           H  
ATOM    752  CG  MET B  55       5.350 -16.335  -1.127  1.00  0.00           C  
ATOM    753  HG1 MET B  55       6.367 -16.761  -0.997  1.00  0.00           H  
ATOM    754  HG2 MET B  55       5.542 -15.432  -1.745  1.00  0.00           H  
ATOM    755  SD  MET B  55       4.376 -17.586  -2.101  1.00  0.00           S  
ATOM    756  CE  MET B  55       5.230 -17.565  -3.725  1.00  0.00           C  
ATOM    757  HE1 MET B  55       5.135 -16.590  -4.249  1.00  0.00           H  
ATOM    758  HE2 MET B  55       4.804 -18.307  -4.433  1.00  0.00           H  
ATOM    759  HE3 MET B  55       6.282 -17.920  -3.717  1.00  0.00           H  
ATOM    760  C   MET B  55       2.533 -15.389   1.494  1.00  0.00           C  
ATOM    761  O   MET B  55       2.948 -16.118   2.468  1.00  0.00           O  
ATOM    762  N   ASP B  56       1.297 -14.812   1.614  1.00  0.00           N  
ATOM    763  HN  ASP B  56       0.962 -14.307   0.823  1.00  0.00           H  
ATOM    764  CA  ASP B  56       0.542 -14.860   2.847  1.00  0.00           C  
ATOM    765  HA  ASP B  56       0.696 -15.843   3.267  1.00  0.00           H  
ATOM    766  CB  ASP B  56       1.036 -13.727   3.810  1.00  0.00           C  
ATOM    767  HB2 ASP B  56       2.055 -14.022   4.139  1.00  0.00           H  
ATOM    768  HB1 ASP B  56       0.515 -13.719   4.791  1.00  0.00           H  
ATOM    769  CG  ASP B  56       0.975 -12.325   3.309  1.00  0.00           C  
ATOM    770  OD1 ASP B  56       0.033 -11.953   2.608  1.00  0.00           O  
ATOM    771  OD2 ASP B  56       1.880 -11.577   3.684  1.00  0.00           O  
ATOM    772  C   ASP B  56      -0.958 -14.850   2.757  1.00  0.00           C  
ATOM    773  O   ASP B  56      -1.494 -14.641   1.678  1.00  0.00           O  
ATOM    774  N   TYR B  57      -1.648 -15.196   3.812  1.00  0.00           N  
ATOM    775  HN  TYR B  57      -1.112 -15.437   4.618  1.00  0.00           H  
ATOM    776  CA  TYR B  57      -3.086 -14.981   3.958  1.00  0.00           C  
ATOM    777  HA  TYR B  57      -3.357 -14.260   3.201  1.00  0.00           H  
ATOM    778  CB  TYR B  57      -3.913 -16.301   3.777  1.00  0.00           C  
ATOM    779  HB1 TYR B  57      -3.815 -16.579   2.706  1.00  0.00           H  
ATOM    780  HB2 TYR B  57      -5.004 -16.083   3.789  1.00  0.00           H  
ATOM    781  CG  TYR B  57      -3.614 -17.449   4.662  1.00  0.00           C  
ATOM    782  CD1 TYR B  57      -2.552 -18.362   4.357  1.00  0.00           C  
ATOM    783  HD1 TYR B  57      -2.046 -18.188   3.420  1.00  0.00           H  
ATOM    784  CE1 TYR B  57      -2.080 -19.182   5.330  1.00  0.00           C  
ATOM    785  HE1 TYR B  57      -1.330 -19.904   5.042  1.00  0.00           H  
ATOM    786  CZ  TYR B  57      -2.766 -19.389   6.534  1.00  0.00           C  
ATOM    787  OH  TYR B  57      -2.300 -20.396   7.361  1.00  0.00           O  
ATOM    788  HH  TYR B  57      -1.353 -20.502   7.244  1.00  0.00           H  
ATOM    789  CD2 TYR B  57      -4.395 -17.605   5.900  1.00  0.00           C  
ATOM    790  HD2 TYR B  57      -5.224 -16.943   6.101  1.00  0.00           H  
ATOM    791  CE2 TYR B  57      -3.955 -18.596   6.840  1.00  0.00           C  
ATOM    792  HE2 TYR B  57      -4.491 -18.800   7.756  1.00  0.00           H  
ATOM    793  C   TYR B  57      -3.253 -14.317   5.311  1.00  0.00           C  
ATOM    794  O   TYR B  57      -2.349 -14.147   6.131  1.00  0.00           O  
ATOM    795  N   THR B  58      -4.482 -13.738   5.509  1.00  0.00           N  
ATOM    796  HN  THR B  58      -5.132 -13.650   4.758  1.00  0.00           H  
ATOM    797  CA  THR B  58      -4.912 -13.026   6.727  1.00  0.00           C  
ATOM    798  HA  THR B  58      -4.135 -13.063   7.477  1.00  0.00           H  
ATOM    799  CB  THR B  58      -5.197 -11.579   6.456  1.00  0.00           C  
ATOM    800  HB  THR B  58      -6.090 -11.541   5.797  1.00  0.00           H  
ATOM    801  OG1 THR B  58      -4.026 -10.856   6.071  1.00  0.00           O  
ATOM    802  HG1 THR B  58      -3.679 -11.379   5.345  1.00  0.00           H  
ATOM    803  CG2 THR B  58      -5.872 -10.891   7.687  1.00  0.00           C  
ATOM    804 1HG2 THR B  58      -5.509 -11.274   8.666  1.00  0.00           H  
ATOM    805 2HG2 THR B  58      -6.970 -11.066   7.690  1.00  0.00           H  
ATOM    806 3HG2 THR B  58      -5.808  -9.791   7.556  1.00  0.00           H  
ATOM    807  C   THR B  58      -6.141 -13.750   7.234  1.00  0.00           C  
ATOM    808  O   THR B  58      -7.048 -14.016   6.483  1.00  0.00           O  
ATOM    809  N   LEU B  59      -6.054 -14.177   8.501  1.00  0.00           N  
ATOM    810  HN  LEU B  59      -5.235 -14.124   9.067  1.00  0.00           H  
ATOM    811  CA  LEU B  59      -7.095 -15.005   9.077  1.00  0.00           C  
ATOM    812  HA  LEU B  59      -7.951 -14.976   8.421  1.00  0.00           H  
ATOM    813  CB  LEU B  59      -6.677 -16.559   9.072  1.00  0.00           C  
ATOM    814  HB2 LEU B  59      -5.652 -16.492   9.496  1.00  0.00           H  
ATOM    815  HB1 LEU B  59      -6.627 -16.931   8.026  1.00  0.00           H  
ATOM    816  CG  LEU B  59      -7.551 -17.536   9.892  1.00  0.00           C  
ATOM    817  HG  LEU B  59      -8.604 -17.204  10.019  1.00  0.00           H  
ATOM    818  CD1 LEU B  59      -7.681 -18.912   9.135  1.00  0.00           C  
ATOM    819 3HD1 LEU B  59      -7.969 -18.827   8.065  1.00  0.00           H  
ATOM    820 1HD1 LEU B  59      -8.459 -19.549   9.608  1.00  0.00           H  
ATOM    821 2HD1 LEU B  59      -6.752 -19.504   9.281  1.00  0.00           H  
ATOM    822  CD2 LEU B  59      -6.930 -17.644  11.304  1.00  0.00           C  
ATOM    823 3HD2 LEU B  59      -6.615 -16.681  11.760  1.00  0.00           H  
ATOM    824 1HD2 LEU B  59      -6.042 -18.301  11.180  1.00  0.00           H  
ATOM    825 2HD2 LEU B  59      -7.739 -18.113  11.904  1.00  0.00           H  
ATOM    826  C   LEU B  59      -7.493 -14.420  10.498  1.00  0.00           C  
ATOM    827  O   LEU B  59      -6.641 -14.014  11.271  1.00  0.00           O  
ATOM    828  N   THR B  60      -8.820 -14.306  10.789  1.00  0.00           N  
ATOM    829  HN  THR B  60      -9.575 -14.639  10.229  1.00  0.00           H  
ATOM    830  CA  THR B  60      -9.318 -13.744  12.059  1.00  0.00           C  
ATOM    831  HA  THR B  60      -8.494 -13.345  12.630  1.00  0.00           H  
ATOM    832  CB  THR B  60     -10.359 -12.637  11.930  1.00  0.00           C  
ATOM    833  HB  THR B  60     -11.324 -12.925  11.460  1.00  0.00           H  
ATOM    834  OG1 THR B  60      -9.792 -11.579  11.208  1.00  0.00           O  
ATOM    835  HG1 THR B  60      -9.312 -11.087  11.877  1.00  0.00           H  
ATOM    836  CG2 THR B  60     -10.782 -12.171  13.314  1.00  0.00           C  
ATOM    837 1HG2 THR B  60      -9.906 -12.117  13.997  1.00  0.00           H  
ATOM    838 3HG2 THR B  60     -11.541 -12.902  13.667  1.00  0.00           H  
ATOM    839 2HG2 THR B  60     -11.077 -11.100  13.295  1.00  0.00           H  
ATOM    840  C   THR B  60     -10.026 -14.924  12.675  1.00  0.00           C  
ATOM    841  O   THR B  60     -10.849 -15.571  12.087  1.00  0.00           O  
ATOM    842  N   MET B  61      -9.736 -15.247  13.881  1.00  0.00           N  
ATOM    843  HN  MET B  61      -8.978 -14.728  14.268  1.00  0.00           H  
ATOM    844  CA  MET B  61     -10.213 -16.431  14.596  1.00  0.00           C  
ATOM    845  HA  MET B  61     -11.179 -16.612  14.147  1.00  0.00           H  
ATOM    846  CB  MET B  61      -9.349 -17.708  14.391  1.00  0.00           C  
ATOM    847  HB1 MET B  61      -9.384 -18.225  13.408  1.00  0.00           H  
ATOM    848  HB2 MET B  61      -9.758 -18.414  15.144  1.00  0.00           H  
ATOM    849  CG  MET B  61      -7.894 -17.546  14.819  1.00  0.00           C  
ATOM    850  HG1 MET B  61      -7.827 -17.125  15.845  1.00  0.00           H  
ATOM    851  HG2 MET B  61      -7.491 -16.795  14.106  1.00  0.00           H  
ATOM    852  SD  MET B  61      -6.889 -19.010  14.790  1.00  0.00           S  
ATOM    853  CE  MET B  61      -5.367 -18.118  15.211  1.00  0.00           C  
ATOM    854  HE1 MET B  61      -5.417 -18.045  16.319  1.00  0.00           H  
ATOM    855  HE2 MET B  61      -5.095 -17.142  14.755  1.00  0.00           H  
ATOM    856  HE3 MET B  61      -4.564 -18.870  15.066  1.00  0.00           H  
ATOM    857  C   MET B  61     -10.522 -16.218  16.076  1.00  0.00           C  
ATOM    858  O   MET B  61     -10.164 -15.252  16.734  1.00  0.00           O  
ATOM    859  N   TYR B  62     -11.231 -17.191  16.693  1.00  0.00           N  
ATOM    860  HN  TYR B  62     -11.574 -17.965  16.165  1.00  0.00           H  
ATOM    861  CA  TYR B  62     -11.539 -17.033  18.103  1.00  0.00           C  
ATOM    862  HA  TYR B  62     -11.135 -16.148  18.571  1.00  0.00           H  
ATOM    863  CB  TYR B  62     -13.009 -17.158  18.494  1.00  0.00           C  
ATOM    864  HB2 TYR B  62     -13.120 -16.933  19.577  1.00  0.00           H  
ATOM    865  HB1 TYR B  62     -13.362 -18.184  18.257  1.00  0.00           H  
ATOM    866  CG  TYR B  62     -13.878 -16.220  17.691  1.00  0.00           C  
ATOM    867  CD1 TYR B  62     -14.770 -16.636  16.689  1.00  0.00           C  
ATOM    868  HD1 TYR B  62     -14.805 -17.700  16.501  1.00  0.00           H  
ATOM    869  CE1 TYR B  62     -15.565 -15.687  15.989  1.00  0.00           C  
ATOM    870  HE1 TYR B  62     -16.267 -16.171  15.326  1.00  0.00           H  
ATOM    871  CZ  TYR B  62     -15.598 -14.367  16.397  1.00  0.00           C  
ATOM    872  OH  TYR B  62     -16.276 -13.426  15.570  1.00  0.00           O  
ATOM    873  HH  TYR B  62     -16.601 -13.866  14.780  1.00  0.00           H  
ATOM    874  CD2 TYR B  62     -13.849 -14.858  18.021  1.00  0.00           C  
ATOM    875  HD2 TYR B  62     -13.172 -14.611  18.825  1.00  0.00           H  
ATOM    876  CE2 TYR B  62     -14.669 -14.004  17.411  1.00  0.00           C  
ATOM    877  HE2 TYR B  62     -14.526 -12.962  17.655  1.00  0.00           H  
ATOM    878  C   TYR B  62     -10.793 -18.192  18.647  1.00  0.00           C  
ATOM    879  O   TYR B  62     -11.049 -19.279  18.206  1.00  0.00           O  
ATOM    880  N   PHE B  63      -9.754 -18.032  19.526  1.00  0.00           N  
ATOM    881  HN  PHE B  63      -9.669 -17.159  20.001  1.00  0.00           H  
ATOM    882  CA  PHE B  63      -8.834 -19.015  20.037  1.00  0.00           C  
ATOM    883  HA  PHE B  63      -8.931 -19.938  19.483  1.00  0.00           H  
ATOM    884  CB  PHE B  63      -7.434 -18.534  19.834  1.00  0.00           C  
ATOM    885  HB2 PHE B  63      -7.389 -17.462  20.123  1.00  0.00           H  
ATOM    886  HB1 PHE B  63      -7.221 -18.467  18.746  1.00  0.00           H  
ATOM    887  CG  PHE B  63      -6.306 -19.370  20.308  1.00  0.00           C  
ATOM    888  CD1 PHE B  63      -6.432 -20.735  20.260  1.00  0.00           C  
ATOM    889  HD1 PHE B  63      -7.304 -21.242  19.873  1.00  0.00           H  
ATOM    890  CE1 PHE B  63      -5.374 -21.505  20.757  1.00  0.00           C  
ATOM    891  HE1 PHE B  63      -5.465 -22.581  20.733  1.00  0.00           H  
ATOM    892  CZ  PHE B  63      -4.242 -20.985  21.333  1.00  0.00           C  
ATOM    893  HZ  PHE B  63      -3.450 -21.601  21.735  1.00  0.00           H  
ATOM    894  CD2 PHE B  63      -5.111 -18.787  20.837  1.00  0.00           C  
ATOM    895  HD2 PHE B  63      -5.072 -17.708  20.824  1.00  0.00           H  
ATOM    896  CE2 PHE B  63      -4.100 -19.600  21.356  1.00  0.00           C  
ATOM    897  HE2 PHE B  63      -3.214 -19.242  21.859  1.00  0.00           H  
ATOM    898  C   PHE B  63      -8.999 -19.315  21.490  1.00  0.00           C  
ATOM    899  O   PHE B  63      -8.789 -18.468  22.378  1.00  0.00           O  
ATOM    900  N   GLN B  64      -9.525 -20.541  21.801  1.00  0.00           N  
ATOM    901  HN  GLN B  64      -9.723 -21.229  21.107  1.00  0.00           H  
ATOM    902  CA  GLN B  64     -10.012 -20.961  23.111  1.00  0.00           C  
ATOM    903  HA  GLN B  64     -10.033 -20.158  23.833  1.00  0.00           H  
ATOM    904  CB  GLN B  64     -11.466 -21.594  23.209  1.00  0.00           C  
ATOM    905  HB1 GLN B  64     -11.582 -22.149  24.165  1.00  0.00           H  
ATOM    906  HB2 GLN B  64     -11.470 -22.334  22.381  1.00  0.00           H  
ATOM    907  CG  GLN B  64     -12.595 -20.537  23.121  1.00  0.00           C  
ATOM    908  HG1 GLN B  64     -12.562 -19.894  24.025  1.00  0.00           H  
ATOM    909  HG2 GLN B  64     -13.572 -21.053  23.239  1.00  0.00           H  
ATOM    910  CD  GLN B  64     -12.502 -19.594  21.918  1.00  0.00           C  
ATOM    911  OE1 GLN B  64     -12.456 -18.424  22.056  1.00  0.00           O  
ATOM    912  NE2 GLN B  64     -12.633 -20.178  20.743  1.00  0.00           N  
ATOM    913 1HE2 GLN B  64     -12.571 -19.622  19.914  1.00  0.00           H  
ATOM    914 2HE2 GLN B  64     -13.032 -21.094  20.694  1.00  0.00           H  
ATOM    915  C   GLN B  64      -9.001 -21.868  23.651  1.00  0.00           C  
ATOM    916  O   GLN B  64      -8.828 -22.932  23.153  1.00  0.00           O  
ATOM    917  N   GLN B  65      -8.322 -21.445  24.747  1.00  0.00           N  
ATOM    918  HN  GLN B  65      -8.364 -20.489  25.028  1.00  0.00           H  
ATOM    919  CA  GLN B  65      -7.313 -22.238  25.498  1.00  0.00           C  
ATOM    920  HA  GLN B  65      -7.007 -23.081  24.897  1.00  0.00           H  
ATOM    921  CB  GLN B  65      -6.047 -21.422  25.972  1.00  0.00           C  
ATOM    922  HB1 GLN B  65      -5.331 -22.149  26.411  1.00  0.00           H  
ATOM    923  HB2 GLN B  65      -6.255 -20.714  26.802  1.00  0.00           H  
ATOM    924  CG  GLN B  65      -5.317 -20.790  24.730  1.00  0.00           C  
ATOM    925  HG1 GLN B  65      -6.054 -19.975  24.563  1.00  0.00           H  
ATOM    926  HG2 GLN B  65      -5.312 -21.363  23.778  1.00  0.00           H  
ATOM    927  CD  GLN B  65      -3.871 -20.265  24.937  1.00  0.00           C  
ATOM    928  OE1 GLN B  65      -3.735 -19.249  25.546  1.00  0.00           O  
ATOM    929  NE2 GLN B  65      -2.889 -20.973  24.383  1.00  0.00           N  
ATOM    930 2HE2 GLN B  65      -1.975 -20.579  24.291  1.00  0.00           H  
ATOM    931 1HE2 GLN B  65      -3.073 -21.770  23.809  1.00  0.00           H  
ATOM    932  C   GLN B  65      -7.965 -22.719  26.741  1.00  0.00           C  
ATOM    933  O   GLN B  65      -8.547 -21.945  27.463  1.00  0.00           O  
ATOM    934  N   ALA B  66      -8.026 -24.046  27.009  1.00  0.00           N  
ATOM    935  HN  ALA B  66      -7.791 -24.717  26.310  1.00  0.00           H  
ATOM    936  CA  ALA B  66      -8.632 -24.573  28.237  1.00  0.00           C  
ATOM    937  HA  ALA B  66      -8.779 -23.763  28.936  1.00  0.00           H  
ATOM    938  CB  ALA B  66      -9.963 -25.316  28.183  1.00  0.00           C  
ATOM    939  HB1 ALA B  66     -10.282 -25.634  29.198  1.00  0.00           H  
ATOM    940  HB3 ALA B  66      -9.808 -26.154  27.468  1.00  0.00           H  
ATOM    941  HB2 ALA B  66     -10.718 -24.668  27.691  1.00  0.00           H  
ATOM    942  C   ALA B  66      -7.714 -25.506  28.936  1.00  0.00           C  
ATOM    943  O   ALA B  66      -7.085 -26.273  28.226  1.00  0.00           O  
ATOM    944  N   TRP B  67      -7.598 -25.578  30.247  1.00  0.00           N  
ATOM    945  HN  TRP B  67      -8.131 -24.905  30.753  1.00  0.00           H  
ATOM    946  CA  TRP B  67      -6.869 -26.541  31.037  1.00  0.00           C  
ATOM    947  HA  TRP B  67      -7.019 -27.525  30.620  1.00  0.00           H  
ATOM    948  CB  TRP B  67      -5.392 -26.089  31.263  1.00  0.00           C  
ATOM    949  HB1 TRP B  67      -4.929 -25.961  30.261  1.00  0.00           H  
ATOM    950  HB2 TRP B  67      -4.797 -26.904  31.729  1.00  0.00           H  
ATOM    951  CG  TRP B  67      -5.245 -24.797  32.033  1.00  0.00           C  
ATOM    952  CD1 TRP B  67      -4.803 -24.600  33.315  1.00  0.00           C  
ATOM    953  HD1 TRP B  67      -4.691 -25.374  34.059  1.00  0.00           H  
ATOM    954  NE1 TRP B  67      -4.673 -23.214  33.516  1.00  0.00           N  
ATOM    955  HE1 TRP B  67      -4.262 -22.776  34.285  1.00  0.00           H  
ATOM    956  CE2 TRP B  67      -5.027 -22.528  32.367  1.00  0.00           C  
ATOM    957  CD2 TRP B  67      -5.290 -23.507  31.358  1.00  0.00           C  
ATOM    958  CE3 TRP B  67      -5.502 -23.107  30.096  1.00  0.00           C  
ATOM    959  HE3 TRP B  67      -5.658 -23.773  29.260  1.00  0.00           H  
ATOM    960  CZ3 TRP B  67      -5.517 -21.717  29.768  1.00  0.00           C  
ATOM    961  HZ3 TRP B  67      -5.525 -21.467  28.718  1.00  0.00           H  
ATOM    962  CZ2 TRP B  67      -4.958 -21.144  32.050  1.00  0.00           C  
ATOM    963  HZ2 TRP B  67      -4.707 -20.375  32.766  1.00  0.00           H  
ATOM    964  CH2 TRP B  67      -5.276 -20.784  30.748  1.00  0.00           C  
ATOM    965  HH2 TRP B  67      -5.252 -19.778  30.354  1.00  0.00           H  
ATOM    966  C   TRP B  67      -7.526 -26.618  32.344  1.00  0.00           C  
ATOM    967  O   TRP B  67      -8.439 -25.834  32.601  1.00  0.00           O  
ATOM    968  N   ARG B  68      -7.294 -27.685  33.120  1.00  0.00           N  
ATOM    969  HN  ARG B  68      -6.699 -28.371  32.707  1.00  0.00           H  
ATOM    970  CA  ARG B  68      -7.949 -27.972  34.351  1.00  0.00           C  
ATOM    971  HA  ARG B  68      -8.684 -27.193  34.493  1.00  0.00           H  
ATOM    972  CB  ARG B  68      -8.606 -29.319  34.379  1.00  0.00           C  
ATOM    973  HB2 ARG B  68      -8.040 -30.229  34.086  1.00  0.00           H  
ATOM    974  HB1 ARG B  68      -9.398 -29.240  33.602  1.00  0.00           H  
ATOM    975  CG  ARG B  68      -9.429 -29.576  35.695  1.00  0.00           C  
ATOM    976  HG1 ARG B  68     -10.184 -30.277  35.280  1.00  0.00           H  
ATOM    977  HG2 ARG B  68      -9.994 -28.646  35.917  1.00  0.00           H  
ATOM    978  CD  ARG B  68      -8.607 -30.109  36.910  1.00  0.00           C  
ATOM    979  HD1 ARG B  68      -8.095 -29.171  37.216  1.00  0.00           H  
ATOM    980  HD2 ARG B  68      -7.949 -30.990  36.747  1.00  0.00           H  
ATOM    981  NE  ARG B  68      -9.555 -30.487  38.022  1.00  0.00           N  
ATOM    982  HE  ARG B  68     -10.546 -30.432  37.902  1.00  0.00           H  
ATOM    983  CZ  ARG B  68      -9.063 -30.948  39.203  1.00  0.00           C  
ATOM    984  NH1 ARG B  68      -7.816 -31.195  39.497  1.00  0.00           N  
ATOM    985 1HH1 ARG B  68      -7.134 -30.837  38.859  1.00  0.00           H  
ATOM    986 2HH1 ARG B  68      -7.593 -31.282  40.467  1.00  0.00           H  
ATOM    987  NH2 ARG B  68      -9.834 -31.229  40.183  1.00  0.00           N  
ATOM    988 1HH2 ARG B  68     -10.799 -31.290  39.926  1.00  0.00           H  
ATOM    989 2HH2 ARG B  68      -9.582 -31.664  41.047  1.00  0.00           H  
ATOM    990  C   ARG B  68      -6.875 -27.751  35.389  1.00  0.00           C  
ATOM    991  O   ARG B  68      -5.889 -28.477  35.332  1.00  0.00           O  
ATOM    992  N   ASP B  69      -7.036 -26.756  36.339  1.00  0.00           N  
ATOM    993  HN  ASP B  69      -7.887 -26.237  36.359  1.00  0.00           H  
ATOM    994  CA  ASP B  69      -6.096 -26.439  37.388  1.00  0.00           C  
ATOM    995  HA  ASP B  69      -5.228 -27.081  37.399  1.00  0.00           H  
ATOM    996  CB  ASP B  69      -5.692 -24.891  37.293  1.00  0.00           C  
ATOM    997  HB1 ASP B  69      -6.613 -24.270  37.256  1.00  0.00           H  
ATOM    998  HB2 ASP B  69      -5.063 -24.809  36.382  1.00  0.00           H  
ATOM    999  CG  ASP B  69      -4.826 -24.343  38.410  1.00  0.00           C  
ATOM   1000  OD1 ASP B  69      -4.412 -24.993  39.412  1.00  0.00           O  
ATOM   1001  OD2 ASP B  69      -4.403 -23.166  38.149  1.00  0.00           O  
ATOM   1002  C   ASP B  69      -6.811 -26.797  38.678  1.00  0.00           C  
ATOM   1003  O   ASP B  69      -7.943 -26.351  38.910  1.00  0.00           O  
ATOM   1004  N   LYS B  70      -6.141 -27.563  39.569  1.00  0.00           N  
ATOM   1005  HN  LYS B  70      -5.250 -27.958  39.362  1.00  0.00           H  
ATOM   1006  CA  LYS B  70      -6.851 -28.014  40.763  1.00  0.00           C  
ATOM   1007  HA  LYS B  70      -7.714 -28.557  40.407  1.00  0.00           H  
ATOM   1008  CB  LYS B  70      -6.014 -29.213  41.362  1.00  0.00           C  
ATOM   1009  HB1 LYS B  70      -5.812 -30.031  40.637  1.00  0.00           H  
ATOM   1010  HB2 LYS B  70      -6.753 -29.635  42.076  1.00  0.00           H  
ATOM   1011  CG  LYS B  70      -4.737 -28.966  42.038  1.00  0.00           C  
ATOM   1012  HG1 LYS B  70      -4.925 -28.432  42.994  1.00  0.00           H  
ATOM   1013  HG2 LYS B  70      -4.067 -28.247  41.522  1.00  0.00           H  
ATOM   1014  CD  LYS B  70      -3.985 -30.252  42.255  1.00  0.00           C  
ATOM   1015  HD1 LYS B  70      -3.532 -30.575  41.293  1.00  0.00           H  
ATOM   1016  HD2 LYS B  70      -4.665 -31.065  42.589  1.00  0.00           H  
ATOM   1017  CE  LYS B  70      -2.900 -30.209  43.397  1.00  0.00           C  
ATOM   1018  HE1 LYS B  70      -2.608 -31.247  43.662  1.00  0.00           H  
ATOM   1019  HE2 LYS B  70      -3.393 -29.719  44.265  1.00  0.00           H  
ATOM   1020  NZ  LYS B  70      -1.790 -29.416  42.918  1.00  0.00           N1+
ATOM   1021  HZ1 LYS B  70      -0.931 -29.917  43.221  1.00  0.00           H  
ATOM   1022  HZ2 LYS B  70      -1.763 -28.474  43.362  1.00  0.00           H  
ATOM   1023  HZ3 LYS B  70      -1.712 -29.259  41.894  1.00  0.00           H  
ATOM   1024  C   LYS B  70      -7.072 -26.940  41.782  1.00  0.00           C  
ATOM   1025  O   LYS B  70      -8.079 -27.033  42.504  1.00  0.00           O  
ATOM   1026  N   ARG B  71      -6.278 -25.894  41.754  1.00  0.00           N  
ATOM   1027  HN  ARG B  71      -5.611 -25.785  41.022  1.00  0.00           H  
ATOM   1028  CA  ARG B  71      -6.377 -24.743  42.611  1.00  0.00           C  
ATOM   1029  HA  ARG B  71      -6.242 -25.193  43.583  1.00  0.00           H  
ATOM   1030  CB  ARG B  71      -5.189 -23.760  42.350  1.00  0.00           C  
ATOM   1031  HB1 ARG B  71      -5.356 -22.836  42.944  1.00  0.00           H  
ATOM   1032  HB2 ARG B  71      -5.252 -23.492  41.275  1.00  0.00           H  
ATOM   1033  CG  ARG B  71      -3.829 -24.332  42.706  1.00  0.00           C  
ATOM   1034  HG1 ARG B  71      -3.613 -25.208  42.056  1.00  0.00           H  
ATOM   1035  HG2 ARG B  71      -3.773 -24.631  43.774  1.00  0.00           H  
ATOM   1036  CD  ARG B  71      -2.688 -23.387  42.351  1.00  0.00           C  
ATOM   1037  HD1 ARG B  71      -1.679 -23.821  42.520  1.00  0.00           H  
ATOM   1038  HD2 ARG B  71      -2.800 -22.546  43.068  1.00  0.00           H  
ATOM   1039  NE  ARG B  71      -2.701 -22.973  40.897  1.00  0.00           N  
ATOM   1040  HE  ARG B  71      -3.252 -23.645  40.403  1.00  0.00           H  
ATOM   1041  CZ  ARG B  71      -1.813 -22.209  40.277  1.00  0.00           C  
ATOM   1042  NH1 ARG B  71      -1.013 -21.411  40.898  1.00  0.00           N  
ATOM   1043 2HH1 ARG B  71      -0.906 -21.260  41.880  1.00  0.00           H  
ATOM   1044 1HH1 ARG B  71      -0.330 -20.918  40.359  1.00  0.00           H  
ATOM   1045  NH2 ARG B  71      -1.769 -22.200  38.923  1.00  0.00           N  
ATOM   1046 1HH2 ARG B  71      -2.555 -22.615  38.465  1.00  0.00           H  
ATOM   1047 2HH2 ARG B  71      -1.025 -21.658  38.530  1.00  0.00           H  
ATOM   1048  C   ARG B  71      -7.730 -23.971  42.519  1.00  0.00           C  
ATOM   1049  O   ARG B  71      -8.320 -23.417  43.426  1.00  0.00           O  
ATOM   1050  N   LEU B  72      -8.303 -23.865  41.304  1.00  0.00           N  
ATOM   1051  HN  LEU B  72      -8.003 -24.391  40.513  1.00  0.00           H  
ATOM   1052  CA  LEU B  72      -9.440 -23.008  41.037  1.00  0.00           C  
ATOM   1053  HA  LEU B  72      -9.622 -22.450  41.943  1.00  0.00           H  
ATOM   1054  CB  LEU B  72      -9.235 -22.041  39.792  1.00  0.00           C  
ATOM   1055  HB2 LEU B  72     -10.184 -21.535  39.513  1.00  0.00           H  
ATOM   1056  HB1 LEU B  72      -8.885 -22.649  38.930  1.00  0.00           H  
ATOM   1057  CG  LEU B  72      -8.187 -20.878  39.926  1.00  0.00           C  
ATOM   1058  HG  LEU B  72      -7.312 -21.449  40.304  1.00  0.00           H  
ATOM   1059  CD1 LEU B  72      -7.866 -20.197  38.610  1.00  0.00           C  
ATOM   1060 1HD1 LEU B  72      -7.046 -19.457  38.737  1.00  0.00           H  
ATOM   1061 2HD1 LEU B  72      -8.680 -19.577  38.177  1.00  0.00           H  
ATOM   1062 3HD1 LEU B  72      -7.531 -20.955  37.871  1.00  0.00           H  
ATOM   1063  CD2 LEU B  72      -8.598 -19.871  41.039  1.00  0.00           C  
ATOM   1064 1HD2 LEU B  72      -7.826 -19.110  41.286  1.00  0.00           H  
ATOM   1065 2HD2 LEU B  72      -8.789 -20.431  41.980  1.00  0.00           H  
ATOM   1066 3HD2 LEU B  72      -9.540 -19.340  40.785  1.00  0.00           H  
ATOM   1067  C   LEU B  72     -10.741 -23.809  40.881  1.00  0.00           C  
ATOM   1068  O   LEU B  72     -11.698 -23.322  40.261  1.00  0.00           O  
ATOM   1069  N   SER B  73     -10.803 -25.018  41.455  1.00  0.00           N  
ATOM   1070  HN  SER B  73     -10.042 -25.343  42.010  1.00  0.00           H  
ATOM   1071  CA  SER B  73     -12.059 -25.762  41.587  1.00  0.00           C  
ATOM   1072  HA  SER B  73     -12.610 -25.693  40.661  1.00  0.00           H  
ATOM   1073  CB  SER B  73     -11.826 -27.303  41.723  1.00  0.00           C  
ATOM   1074  HB2 SER B  73     -11.222 -27.494  42.636  1.00  0.00           H  
ATOM   1075  HB1 SER B  73     -11.157 -27.749  40.957  1.00  0.00           H  
ATOM   1076  OG  SER B  73     -13.053 -28.066  41.758  1.00  0.00           O  
ATOM   1077  HG  SER B  73     -13.689 -27.850  41.071  1.00  0.00           H  
ATOM   1078  C   SER B  73     -12.927 -25.247  42.779  1.00  0.00           C  
ATOM   1079  O   SER B  73     -12.303 -24.950  43.832  1.00  0.00           O  
ATOM   1080  N   TYR B  74     -14.318 -25.394  42.777  1.00  0.00           N  
ATOM   1081  HN  TYR B  74     -14.734 -25.939  42.053  1.00  0.00           H  
ATOM   1082  CA  TYR B  74     -15.059 -24.778  43.939  1.00  0.00           C  
ATOM   1083  HA  TYR B  74     -14.415 -24.961  44.787  1.00  0.00           H  
ATOM   1084  CB  TYR B  74     -15.245 -23.247  43.800  1.00  0.00           C  
ATOM   1085  HB1 TYR B  74     -14.266 -22.774  44.028  1.00  0.00           H  
ATOM   1086  HB2 TYR B  74     -15.997 -22.854  44.518  1.00  0.00           H  
ATOM   1087  CG  TYR B  74     -15.670 -22.827  42.406  1.00  0.00           C  
ATOM   1088  CD1 TYR B  74     -17.028 -22.672  42.130  1.00  0.00           C  
ATOM   1089  HD1 TYR B  74     -17.779 -23.003  42.832  1.00  0.00           H  
ATOM   1090  CE1 TYR B  74     -17.418 -22.226  40.860  1.00  0.00           C  
ATOM   1091  HE1 TYR B  74     -18.443 -22.033  40.581  1.00  0.00           H  
ATOM   1092  CZ  TYR B  74     -16.417 -21.893  39.906  1.00  0.00           C  
ATOM   1093  OH  TYR B  74     -16.893 -21.344  38.703  1.00  0.00           O  
ATOM   1094  HH  TYR B  74     -17.836 -21.512  38.658  1.00  0.00           H  
ATOM   1095  CD2 TYR B  74     -14.733 -22.481  41.460  1.00  0.00           C  
ATOM   1096  HD2 TYR B  74     -13.711 -22.578  41.797  1.00  0.00           H  
ATOM   1097  CE2 TYR B  74     -15.104 -22.034  40.206  1.00  0.00           C  
ATOM   1098  HE2 TYR B  74     -14.335 -21.759  39.501  1.00  0.00           H  
ATOM   1099  C   TYR B  74     -16.347 -25.478  44.250  1.00  0.00           C  
ATOM   1100  O   TYR B  74     -16.939 -26.225  43.426  1.00  0.00           O  
ATOM   1101  N   ASN B  75     -16.851 -25.429  45.511  1.00  0.00           N  
ATOM   1102  HN  ASN B  75     -16.372 -24.893  46.203  1.00  0.00           H  
ATOM   1103  CA  ASN B  75     -18.074 -26.080  45.919  1.00  0.00           C  
ATOM   1104  HA  ASN B  75     -18.470 -26.603  45.060  1.00  0.00           H  
ATOM   1105  CB  ASN B  75     -17.793 -27.173  46.950  1.00  0.00           C  
ATOM   1106  HB1 ASN B  75     -17.321 -26.890  47.916  1.00  0.00           H  
ATOM   1107  HB2 ASN B  75     -17.049 -27.910  46.581  1.00  0.00           H  
ATOM   1108  CG  ASN B  75     -18.970 -28.095  47.313  1.00  0.00           C  
ATOM   1109  OD1 ASN B  75     -19.329 -28.301  48.470  1.00  0.00           O  
ATOM   1110  ND2 ASN B  75     -19.566 -28.710  46.291  1.00  0.00           N  
ATOM   1111 2HD2 ASN B  75     -20.193 -29.461  46.496  1.00  0.00           H  
ATOM   1112 1HD2 ASN B  75     -19.526 -28.277  45.390  1.00  0.00           H  
ATOM   1113  C   ASN B  75     -19.202 -25.138  46.374  1.00  0.00           C  
ATOM   1114  O   ASN B  75     -20.352 -25.515  46.570  1.00  0.00           O  
ATOM   1115  N   VAL B  76     -18.865 -23.826  46.539  1.00  0.00           N  
ATOM   1116  HN  VAL B  76     -17.894 -23.655  46.683  1.00  0.00           H  
ATOM   1117  CA  VAL B  76     -19.856 -22.812  47.062  1.00  0.00           C  
ATOM   1118  HA  VAL B  76     -20.321 -23.163  47.972  1.00  0.00           H  
ATOM   1119  CB  VAL B  76     -19.069 -21.624  47.382  1.00  0.00           C  
ATOM   1120  HB  VAL B  76     -18.266 -21.994  48.056  1.00  0.00           H  
ATOM   1121  CG1 VAL B  76     -18.322 -21.122  46.133  1.00  0.00           C  
ATOM   1122 1HG1 VAL B  76     -18.165 -20.042  46.342  1.00  0.00           H  
ATOM   1123 2HG1 VAL B  76     -18.894 -21.080  45.182  1.00  0.00           H  
ATOM   1124 3HG1 VAL B  76     -17.360 -21.646  45.952  1.00  0.00           H  
ATOM   1125  CG2 VAL B  76     -19.828 -20.472  48.049  1.00  0.00           C  
ATOM   1126 1HG2 VAL B  76     -19.169 -19.580  48.121  1.00  0.00           H  
ATOM   1127 2HG2 VAL B  76     -20.121 -20.809  49.067  1.00  0.00           H  
ATOM   1128 3HG2 VAL B  76     -20.787 -20.271  47.525  1.00  0.00           H  
ATOM   1129  C   VAL B  76     -21.039 -22.619  46.163  1.00  0.00           C  
ATOM   1130  O   VAL B  76     -22.092 -22.310  46.681  1.00  0.00           O  
ATOM   1131  N   ILE B  77     -20.907 -22.788  44.831  1.00  0.00           N  
ATOM   1132  HN  ILE B  77     -20.010 -22.913  44.415  1.00  0.00           H  
ATOM   1133  CA  ILE B  77     -21.991 -22.557  43.844  1.00  0.00           C  
ATOM   1134  HA  ILE B  77     -22.940 -22.626  44.356  1.00  0.00           H  
ATOM   1135  CB  ILE B  77     -22.059 -21.119  43.314  1.00  0.00           C  
ATOM   1136  HB  ILE B  77     -21.975 -20.518  44.244  1.00  0.00           H  
ATOM   1137  CG2 ILE B  77     -20.772 -20.764  42.568  1.00  0.00           C  
ATOM   1138 1HG2 ILE B  77     -20.799 -21.249  41.569  1.00  0.00           H  
ATOM   1139 2HG2 ILE B  77     -19.837 -21.071  43.084  1.00  0.00           H  
ATOM   1140 3HG2 ILE B  77     -20.604 -19.678  42.405  1.00  0.00           H  
ATOM   1141  CG1 ILE B  77     -23.256 -20.675  42.468  1.00  0.00           C  
ATOM   1142 1HG1 ILE B  77     -23.321 -21.408  41.635  1.00  0.00           H  
ATOM   1143 2HG1 ILE B  77     -23.212 -19.649  42.042  1.00  0.00           H  
ATOM   1144  CD  ILE B  77     -24.617 -20.561  43.151  1.00  0.00           C  
ATOM   1145  HD1 ILE B  77     -24.638 -19.790  43.951  1.00  0.00           H  
ATOM   1146  HD2 ILE B  77     -24.845 -21.491  43.715  1.00  0.00           H  
ATOM   1147  HD3 ILE B  77     -25.439 -20.357  42.432  1.00  0.00           H  
ATOM   1148  C   ILE B  77     -21.753 -23.654  42.830  1.00  0.00           C  
ATOM   1149  O   ILE B  77     -20.599 -24.009  42.553  1.00  0.00           O  
ATOM   1150  N   PRO B  78     -22.762 -24.295  42.223  1.00  0.00           N  
ATOM   1151  CD  PRO B  78     -24.165 -24.110  42.350  1.00  0.00           C  
ATOM   1152  HD1 PRO B  78     -24.449 -23.200  41.777  1.00  0.00           H  
ATOM   1153  HD2 PRO B  78     -24.424 -24.202  43.427  1.00  0.00           H  
ATOM   1154  CA  PRO B  78     -22.493 -25.312  41.217  1.00  0.00           C  
ATOM   1155  HA  PRO B  78     -21.555 -25.775  41.483  1.00  0.00           H  
ATOM   1156  CB  PRO B  78     -23.708 -26.234  41.409  1.00  0.00           C  
ATOM   1157  HB2 PRO B  78     -23.468 -26.794  42.339  1.00  0.00           H  
ATOM   1158  HB1 PRO B  78     -23.864 -26.872  40.513  1.00  0.00           H  
ATOM   1159  CG  PRO B  78     -24.888 -25.237  41.549  1.00  0.00           C  
ATOM   1160  HG1 PRO B  78     -25.215 -24.872  40.552  1.00  0.00           H  
ATOM   1161  HG2 PRO B  78     -25.776 -25.604  42.108  1.00  0.00           H  
ATOM   1162  C   PRO B  78     -22.461 -24.700  39.790  1.00  0.00           C  
ATOM   1163  O   PRO B  78     -23.005 -25.331  38.884  1.00  0.00           O  
ATOM   1164  N   LEU B  79     -21.779 -23.567  39.553  1.00  0.00           N  
ATOM   1165  HN  LEU B  79     -20.990 -23.445  40.150  1.00  0.00           H  
ATOM   1166  CA  LEU B  79     -21.924 -22.819  38.348  1.00  0.00           C  
ATOM   1167  HA  LEU B  79     -22.220 -23.487  37.552  1.00  0.00           H  
ATOM   1168  CB  LEU B  79     -23.014 -21.630  38.452  1.00  0.00           C  
ATOM   1169  HB1 LEU B  79     -22.827 -20.962  37.584  1.00  0.00           H  
ATOM   1170  HB2 LEU B  79     -22.798 -21.105  39.406  1.00  0.00           H  
ATOM   1171  CG  LEU B  79     -24.461 -22.178  38.587  1.00  0.00           C  
ATOM   1172  HG  LEU B  79     -24.407 -22.906  39.425  1.00  0.00           H  
ATOM   1173  CD1 LEU B  79     -25.458 -21.164  39.073  1.00  0.00           C  
ATOM   1174 2HD1 LEU B  79     -25.104 -20.586  39.953  1.00  0.00           H  
ATOM   1175 1HD1 LEU B  79     -26.359 -21.768  39.314  1.00  0.00           H  
ATOM   1176 3HD1 LEU B  79     -25.664 -20.435  38.260  1.00  0.00           H  
ATOM   1177  CD2 LEU B  79     -25.003 -22.879  37.322  1.00  0.00           C  
ATOM   1178 1HD2 LEU B  79     -25.955 -23.361  37.629  1.00  0.00           H  
ATOM   1179 3HD2 LEU B  79     -24.355 -23.730  37.024  1.00  0.00           H  
ATOM   1180 2HD2 LEU B  79     -25.124 -22.079  36.559  1.00  0.00           H  
ATOM   1181  C   LEU B  79     -20.605 -22.332  37.753  1.00  0.00           C  
ATOM   1182  O   LEU B  79     -19.625 -22.054  38.458  1.00  0.00           O  
ATOM   1183  N   ASN B  80     -20.641 -22.091  36.452  1.00  0.00           N  
ATOM   1184  HN  ASN B  80     -21.406 -22.469  35.937  1.00  0.00           H  
ATOM   1185  CA  ASN B  80     -19.647 -21.409  35.750  1.00  0.00           C  
ATOM   1186  HA  ASN B  80     -18.721 -21.879  36.047  1.00  0.00           H  
ATOM   1187  CB  ASN B  80     -19.880 -21.552  34.180  1.00  0.00           C  
ATOM   1188  HB2 ASN B  80     -19.324 -20.756  33.638  1.00  0.00           H  
ATOM   1189  HB1 ASN B  80     -20.965 -21.388  34.008  1.00  0.00           H  
ATOM   1190  CG  ASN B  80     -19.513 -22.875  33.685  1.00  0.00           C  
ATOM   1191  OD1 ASN B  80     -19.066 -23.745  34.476  1.00  0.00           O  
ATOM   1192  ND2 ASN B  80     -19.797 -23.128  32.369  1.00  0.00           N  
ATOM   1193 1HD2 ASN B  80     -19.649 -24.064  32.052  1.00  0.00           H  
ATOM   1194 2HD2 ASN B  80     -20.288 -22.475  31.792  1.00  0.00           H  
ATOM   1195  C   ASN B  80     -19.598 -19.962  36.120  1.00  0.00           C  
ATOM   1196  O   ASN B  80     -20.652 -19.335  36.209  1.00  0.00           O  
ATOM   1197  N   LEU B  81     -18.349 -19.469  36.321  1.00  0.00           N  
ATOM   1198  HN  LEU B  81     -17.574 -20.066  36.130  1.00  0.00           H  
ATOM   1199  CA  LEU B  81     -18.115 -18.070  36.818  1.00  0.00           C  
ATOM   1200  HA  LEU B  81     -19.002 -17.462  36.921  1.00  0.00           H  
ATOM   1201  CB  LEU B  81     -17.469 -18.215  38.226  1.00  0.00           C  
ATOM   1202  HB1 LEU B  81     -17.262 -17.152  38.474  1.00  0.00           H  
ATOM   1203  HB2 LEU B  81     -16.495 -18.747  38.161  1.00  0.00           H  
ATOM   1204  CG  LEU B  81     -18.277 -18.703  39.403  1.00  0.00           C  
ATOM   1205  HG  LEU B  81     -18.499 -19.759  39.139  1.00  0.00           H  
ATOM   1206  CD1 LEU B  81     -17.521 -18.576  40.691  1.00  0.00           C  
ATOM   1207 1HD1 LEU B  81     -17.196 -17.514  40.712  1.00  0.00           H  
ATOM   1208 2HD1 LEU B  81     -16.588 -19.179  40.683  1.00  0.00           H  
ATOM   1209 3HD1 LEU B  81     -18.241 -18.752  41.518  1.00  0.00           H  
ATOM   1210  CD2 LEU B  81     -19.657 -18.023  39.550  1.00  0.00           C  
ATOM   1211 1HD2 LEU B  81     -20.189 -18.141  38.581  1.00  0.00           H  
ATOM   1212 3HD2 LEU B  81     -19.498 -16.942  39.751  1.00  0.00           H  
ATOM   1213 2HD2 LEU B  81     -20.226 -18.468  40.394  1.00  0.00           H  
ATOM   1214  C   LEU B  81     -17.293 -17.375  35.730  1.00  0.00           C  
ATOM   1215  O   LEU B  81     -16.059 -17.510  35.756  1.00  0.00           O  
ATOM   1216  N   THR B  82     -17.970 -16.650  34.843  1.00  0.00           N  
ATOM   1217  HN  THR B  82     -18.936 -16.621  34.598  1.00  0.00           H  
ATOM   1218  CA  THR B  82     -17.250 -15.831  33.763  1.00  0.00           C  
ATOM   1219  HA  THR B  82     -16.316 -16.253  33.422  1.00  0.00           H  
ATOM   1220  CB  THR B  82     -18.154 -15.440  32.592  1.00  0.00           C  
ATOM   1221  HB  THR B  82     -19.111 -14.977  32.911  1.00  0.00           H  
ATOM   1222  OG1 THR B  82     -18.486 -16.635  31.843  1.00  0.00           O  
ATOM   1223  HG1 THR B  82     -18.943 -17.259  32.411  1.00  0.00           H  
ATOM   1224  CG2 THR B  82     -17.429 -14.622  31.612  1.00  0.00           C  
ATOM   1225 2HG2 THR B  82     -18.142 -14.380  30.795  1.00  0.00           H  
ATOM   1226 3HG2 THR B  82     -16.540 -15.128  31.177  1.00  0.00           H  
ATOM   1227 1HG2 THR B  82     -17.104 -13.663  32.068  1.00  0.00           H  
ATOM   1228  C   THR B  82     -16.950 -14.479  34.443  1.00  0.00           C  
ATOM   1229  O   THR B  82     -17.860 -13.770  34.783  1.00  0.00           O  
ATOM   1230  N   LEU B  83     -15.657 -14.097  34.609  1.00  0.00           N  
ATOM   1231  HN  LEU B  83     -14.891 -14.651  34.294  1.00  0.00           H  
ATOM   1232  CA  LEU B  83     -15.273 -12.888  35.235  1.00  0.00           C  
ATOM   1233  HA  LEU B  83     -16.106 -12.517  35.813  1.00  0.00           H  
ATOM   1234  CB  LEU B  83     -13.982 -13.181  36.062  1.00  0.00           C  
ATOM   1235  HB2 LEU B  83     -13.761 -12.240  36.609  1.00  0.00           H  
ATOM   1236  HB1 LEU B  83     -13.044 -13.471  35.540  1.00  0.00           H  
ATOM   1237  CG  LEU B  83     -14.126 -14.289  37.111  1.00  0.00           C  
ATOM   1238  HG  LEU B  83     -14.234 -15.208  36.496  1.00  0.00           H  
ATOM   1239  CD1 LEU B  83     -12.959 -14.388  38.021  1.00  0.00           C  
ATOM   1240 2HD1 LEU B  83     -13.125 -15.310  38.618  1.00  0.00           H  
ATOM   1241 1HD1 LEU B  83     -12.731 -13.452  38.575  1.00  0.00           H  
ATOM   1242 3HD1 LEU B  83     -12.083 -14.441  37.339  1.00  0.00           H  
ATOM   1243  CD2 LEU B  83     -15.380 -14.222  38.007  1.00  0.00           C  
ATOM   1244 1HD2 LEU B  83     -16.317 -14.064  37.431  1.00  0.00           H  
ATOM   1245 2HD2 LEU B  83     -15.309 -13.308  38.634  1.00  0.00           H  
ATOM   1246 3HD2 LEU B  83     -15.516 -15.033  38.755  1.00  0.00           H  
ATOM   1247  C   LEU B  83     -15.031 -11.891  34.099  1.00  0.00           C  
ATOM   1248  O   LEU B  83     -14.856 -12.251  32.924  1.00  0.00           O  
ATOM   1249  N   ASP B  84     -15.031 -10.576  34.427  1.00  0.00           N  
ATOM   1250  HN  ASP B  84     -15.257 -10.333  35.367  1.00  0.00           H  
ATOM   1251  CA  ASP B  84     -14.485  -9.470  33.629  1.00  0.00           C  
ATOM   1252  HA  ASP B  84     -15.146  -9.422  32.775  1.00  0.00           H  
ATOM   1253  CB  ASP B  84     -14.654  -8.112  34.469  1.00  0.00           C  
ATOM   1254  HB2 ASP B  84     -13.911  -8.113  35.296  1.00  0.00           H  
ATOM   1255  HB1 ASP B  84     -15.673  -8.112  34.912  1.00  0.00           H  
ATOM   1256  CG  ASP B  84     -14.310  -6.914  33.687  1.00  0.00           C  
ATOM   1257  OD1 ASP B  84     -15.052  -6.704  32.711  1.00  0.00           O  
ATOM   1258  OD2 ASP B  84     -13.300  -6.246  34.004  1.00  0.00           O  
ATOM   1259  C   ASP B  84     -13.025  -9.697  33.059  1.00  0.00           C  
ATOM   1260  O   ASP B  84     -12.180 -10.085  33.844  1.00  0.00           O  
ATOM   1261  N   ASN B  85     -12.772  -9.385  31.782  1.00  0.00           N  
ATOM   1262  HN  ASN B  85     -13.478  -8.883  31.288  1.00  0.00           H  
ATOM   1263  CA  ASN B  85     -11.633  -9.967  31.011  1.00  0.00           C  
ATOM   1264  HA  ASN B  85     -11.644 -10.979  31.388  1.00  0.00           H  
ATOM   1265  CB  ASN B  85     -11.886  -9.871  29.478  1.00  0.00           C  
ATOM   1266  HB1 ASN B  85     -12.823 -10.454  29.352  1.00  0.00           H  
ATOM   1267  HB2 ASN B  85     -11.030 -10.373  28.978  1.00  0.00           H  
ATOM   1268  CG  ASN B  85     -12.081  -8.491  28.999  1.00  0.00           C  
ATOM   1269  OD1 ASN B  85     -11.776  -7.471  29.634  1.00  0.00           O  
ATOM   1270  ND2 ASN B  85     -12.821  -8.355  27.948  1.00  0.00           N  
ATOM   1271 2HD2 ASN B  85     -13.220  -9.149  27.489  1.00  0.00           H  
ATOM   1272 1HD2 ASN B  85     -13.114  -7.410  27.802  1.00  0.00           H  
ATOM   1273  C   ASN B  85     -10.315  -9.374  31.531  1.00  0.00           C  
ATOM   1274  O   ASN B  85      -9.232  -9.897  31.142  1.00  0.00           O  
ATOM   1275  N   ARG B  86     -10.321  -8.328  32.446  1.00  0.00           N  
ATOM   1276  HN  ARG B  86     -11.145  -7.787  32.603  1.00  0.00           H  
ATOM   1277  CA  ARG B  86      -9.117  -7.873  33.180  1.00  0.00           C  
ATOM   1278  HA  ARG B  86      -8.350  -7.813  32.420  1.00  0.00           H  
ATOM   1279  CB  ARG B  86      -9.354  -6.497  33.723  1.00  0.00           C  
ATOM   1280  HB1 ARG B  86      -8.421  -6.253  34.276  1.00  0.00           H  
ATOM   1281  HB2 ARG B  86     -10.166  -6.633  34.469  1.00  0.00           H  
ATOM   1282  CG  ARG B  86      -9.489  -5.291  32.816  1.00  0.00           C  
ATOM   1283  HG1 ARG B  86     -10.353  -5.511  32.153  1.00  0.00           H  
ATOM   1284  HG2 ARG B  86      -8.592  -5.259  32.160  1.00  0.00           H  
ATOM   1285  CD  ARG B  86      -9.616  -3.951  33.580  1.00  0.00           C  
ATOM   1286  HD1 ARG B  86      -9.447  -3.118  32.864  1.00  0.00           H  
ATOM   1287  HD2 ARG B  86      -8.805  -3.847  34.332  1.00  0.00           H  
ATOM   1288  NE  ARG B  86     -11.037  -3.958  34.136  1.00  0.00           N  
ATOM   1289  HE  ARG B  86     -11.391  -4.887  34.236  1.00  0.00           H  
ATOM   1290  CZ  ARG B  86     -11.996  -3.088  33.902  1.00  0.00           C  
ATOM   1291  NH1 ARG B  86     -11.713  -1.912  33.404  1.00  0.00           N  
ATOM   1292 2HH1 ARG B  86     -10.757  -1.621  33.385  1.00  0.00           H  
ATOM   1293 1HH1 ARG B  86     -12.499  -1.397  33.060  1.00  0.00           H  
ATOM   1294  NH2 ARG B  86     -13.240  -3.396  34.205  1.00  0.00           N  
ATOM   1295 1HH2 ARG B  86     -13.349  -4.390  34.215  1.00  0.00           H  
ATOM   1296 2HH2 ARG B  86     -13.898  -2.689  33.947  1.00  0.00           H  
ATOM   1297  C   ARG B  86      -8.535  -8.790  34.210  1.00  0.00           C  
ATOM   1298  O   ARG B  86      -7.415  -8.530  34.549  1.00  0.00           O  
ATOM   1299  N   VAL B  87      -9.298  -9.824  34.676  1.00  0.00           N  
ATOM   1300  HN  VAL B  87     -10.220 -10.029  34.358  1.00  0.00           H  
ATOM   1301  CA  VAL B  87      -8.986 -10.818  35.648  1.00  0.00           C  
ATOM   1302  HA  VAL B  87      -8.496 -10.293  36.455  1.00  0.00           H  
ATOM   1303  CB  VAL B  87     -10.134 -11.417  36.367  1.00  0.00           C  
ATOM   1304  HB  VAL B  87     -10.727 -12.109  35.731  1.00  0.00           H  
ATOM   1305  CG1 VAL B  87      -9.693 -12.207  37.715  1.00  0.00           C  
ATOM   1306 1HG1 VAL B  87      -9.378 -13.237  37.442  1.00  0.00           H  
ATOM   1307 3HG1 VAL B  87     -10.689 -12.298  38.200  1.00  0.00           H  
ATOM   1308 2HG1 VAL B  87      -8.907 -11.630  38.247  1.00  0.00           H  
ATOM   1309  CG2 VAL B  87     -11.051 -10.301  36.910  1.00  0.00           C  
ATOM   1310 2HG2 VAL B  87     -11.639  -9.868  36.072  1.00  0.00           H  
ATOM   1311 1HG2 VAL B  87     -10.406  -9.519  37.367  1.00  0.00           H  
ATOM   1312 3HG2 VAL B  87     -11.748 -10.706  37.674  1.00  0.00           H  
ATOM   1313  C   VAL B  87      -8.012 -11.862  35.053  1.00  0.00           C  
ATOM   1314  O   VAL B  87      -7.260 -12.551  35.718  1.00  0.00           O  
ATOM   1315  N   ALA B  88      -7.946 -11.938  33.763  1.00  0.00           N  
ATOM   1316  HN  ALA B  88      -8.441 -11.232  33.260  1.00  0.00           H  
ATOM   1317  CA  ALA B  88      -7.046 -12.726  32.928  1.00  0.00           C  
ATOM   1318  HA  ALA B  88      -7.039 -13.725  33.339  1.00  0.00           H  
ATOM   1319  CB  ALA B  88      -7.455 -12.754  31.432  1.00  0.00           C  
ATOM   1320  HB1 ALA B  88      -7.341 -11.726  31.025  1.00  0.00           H  
ATOM   1321  HB2 ALA B  88      -8.521 -13.052  31.329  1.00  0.00           H  
ATOM   1322  HB3 ALA B  88      -6.814 -13.302  30.710  1.00  0.00           H  
ATOM   1323  C   ALA B  88      -5.608 -12.310  33.090  1.00  0.00           C  
ATOM   1324  O   ALA B  88      -4.722 -13.147  33.004  1.00  0.00           O  
ATOM   1325  N   ASP B  89      -5.373 -11.043  33.406  1.00  0.00           N  
ATOM   1326  HN  ASP B  89      -6.211 -10.533  33.584  1.00  0.00           H  
ATOM   1327  CA  ASP B  89      -4.040 -10.472  33.708  1.00  0.00           C  
ATOM   1328  HA  ASP B  89      -3.345 -10.782  32.942  1.00  0.00           H  
ATOM   1329  CB  ASP B  89      -4.046  -8.903  33.732  1.00  0.00           C  
ATOM   1330  HB2 ASP B  89      -3.052  -8.419  33.844  1.00  0.00           H  
ATOM   1331  HB1 ASP B  89      -4.673  -8.440  34.523  1.00  0.00           H  
ATOM   1332  CG  ASP B  89      -4.572  -8.503  32.334  1.00  0.00           C  
ATOM   1333  OD1 ASP B  89      -5.370  -7.535  32.388  1.00  0.00           O  
ATOM   1334  OD2 ASP B  89      -4.135  -8.960  31.208  1.00  0.00           O  
ATOM   1335  C   ASP B  89      -3.538 -10.930  35.089  1.00  0.00           C  
ATOM   1336  O   ASP B  89      -2.380 -10.843  35.460  1.00  0.00           O  
ATOM   1337  N   GLN B  90      -4.428 -11.364  35.949  1.00  0.00           N  
ATOM   1338  HN  GLN B  90      -5.369 -11.318  35.623  1.00  0.00           H  
ATOM   1339  CA  GLN B  90      -4.162 -11.689  37.271  1.00  0.00           C  
ATOM   1340  HA  GLN B  90      -3.231 -11.207  37.532  1.00  0.00           H  
ATOM   1341  CB  GLN B  90      -5.305 -11.035  38.102  1.00  0.00           C  
ATOM   1342  HB1 GLN B  90      -5.038 -11.055  39.180  1.00  0.00           H  
ATOM   1343  HB2 GLN B  90      -6.309 -11.479  37.932  1.00  0.00           H  
ATOM   1344  CG  GLN B  90      -5.573  -9.480  37.757  1.00  0.00           C  
ATOM   1345  HG2 GLN B  90      -6.438  -9.174  38.384  1.00  0.00           H  
ATOM   1346  HG1 GLN B  90      -5.865  -9.411  36.686  1.00  0.00           H  
ATOM   1347  CD  GLN B  90      -4.362  -8.584  38.168  1.00  0.00           C  
ATOM   1348  OE1 GLN B  90      -3.558  -8.205  37.333  1.00  0.00           O  
ATOM   1349  NE2 GLN B  90      -4.211  -8.281  39.462  1.00  0.00           N  
ATOM   1350 1HE2 GLN B  90      -3.360  -7.780  39.622  1.00  0.00           H  
ATOM   1351 2HE2 GLN B  90      -4.771  -8.610  40.222  1.00  0.00           H  
ATOM   1352  C   GLN B  90      -4.099 -13.224  37.500  1.00  0.00           C  
ATOM   1353  O   GLN B  90      -3.707 -13.740  38.494  1.00  0.00           O  
ATOM   1354  N   LEU B  91      -4.321 -13.931  36.410  1.00  0.00           N  
ATOM   1355  HN  LEU B  91      -4.425 -13.436  35.551  1.00  0.00           H  
ATOM   1356  CA  LEU B  91      -4.234 -15.343  36.383  1.00  0.00           C  
ATOM   1357  HA  LEU B  91      -3.912 -15.851  37.280  1.00  0.00           H  
ATOM   1358  CB  LEU B  91      -5.757 -15.840  36.109  1.00  0.00           C  
ATOM   1359  HB2 LEU B  91      -5.819 -16.943  35.988  1.00  0.00           H  
ATOM   1360  HB1 LEU B  91      -5.995 -15.442  35.100  1.00  0.00           H  
ATOM   1361  CG  LEU B  91      -6.892 -15.359  36.970  1.00  0.00           C  
ATOM   1362  HG  LEU B  91      -6.736 -14.316  37.321  1.00  0.00           H  
ATOM   1363  CD1 LEU B  91      -8.180 -15.560  36.211  1.00  0.00           C  
ATOM   1364 1HD1 LEU B  91      -9.020 -15.268  36.877  1.00  0.00           H  
ATOM   1365 2HD1 LEU B  91      -8.364 -16.639  36.023  1.00  0.00           H  
ATOM   1366 3HD1 LEU B  91      -8.200 -14.959  35.277  1.00  0.00           H  
ATOM   1367  CD2 LEU B  91      -7.067 -16.198  38.299  1.00  0.00           C  
ATOM   1368 1HD2 LEU B  91      -6.093 -16.186  38.835  1.00  0.00           H  
ATOM   1369 2HD2 LEU B  91      -7.434 -17.193  37.967  1.00  0.00           H  
ATOM   1370 3HD2 LEU B  91      -7.867 -15.702  38.889  1.00  0.00           H  
ATOM   1371  C   LEU B  91      -3.247 -15.833  35.384  1.00  0.00           C  
ATOM   1372  O   LEU B  91      -2.741 -15.120  34.525  1.00  0.00           O  
ATOM   1373  N   TRP B  92      -2.934 -17.130  35.504  1.00  0.00           N  
ATOM   1374  HN  TRP B  92      -3.332 -17.769  36.157  1.00  0.00           H  
ATOM   1375  CA  TRP B  92      -1.999 -17.784  34.555  1.00  0.00           C  
ATOM   1376  HA  TRP B  92      -1.056 -17.258  34.552  1.00  0.00           H  
ATOM   1377  CB  TRP B  92      -1.561 -19.188  35.114  1.00  0.00           C  
ATOM   1378  HB1 TRP B  92      -2.406 -19.907  35.170  1.00  0.00           H  
ATOM   1379  HB2 TRP B  92      -1.470 -19.005  36.206  1.00  0.00           H  
ATOM   1380  CG  TRP B  92      -0.294 -19.727  34.560  1.00  0.00           C  
ATOM   1381  CD1 TRP B  92       1.012 -19.387  34.921  1.00  0.00           C  
ATOM   1382  HD1 TRP B  92       1.207 -18.648  35.685  1.00  0.00           H  
ATOM   1383  NE1 TRP B  92       1.849 -20.175  34.127  1.00  0.00           N  
ATOM   1384  HE1 TRP B  92       2.809 -20.311  34.238  1.00  0.00           H  
ATOM   1385  CE2 TRP B  92       1.086 -21.016  33.319  1.00  0.00           C  
ATOM   1386  CD2 TRP B  92      -0.221 -20.735  33.554  1.00  0.00           C  
ATOM   1387  CE3 TRP B  92      -1.165 -21.501  32.939  1.00  0.00           C  
ATOM   1388  HE3 TRP B  92      -2.217 -21.518  33.186  1.00  0.00           H  
ATOM   1389  CZ3 TRP B  92      -0.810 -22.545  32.030  1.00  0.00           C  
ATOM   1390  HZ3 TRP B  92      -1.611 -23.083  31.546  1.00  0.00           H  
ATOM   1391  CZ2 TRP B  92       1.520 -22.000  32.362  1.00  0.00           C  
ATOM   1392  HZ2 TRP B  92       2.568 -22.243  32.268  1.00  0.00           H  
ATOM   1393  CH2 TRP B  92       0.537 -22.802  31.764  1.00  0.00           C  
ATOM   1394  HH2 TRP B  92       0.771 -23.679  31.179  1.00  0.00           H  
ATOM   1395  C   TRP B  92      -2.423 -17.934  33.108  1.00  0.00           C  
ATOM   1396  O   TRP B  92      -3.491 -18.469  32.879  1.00  0.00           O  
ATOM   1397  N   VAL B  93      -1.600 -17.604  32.087  1.00  0.00           N  
ATOM   1398  HN  VAL B  93      -0.642 -17.365  32.226  1.00  0.00           H  
ATOM   1399  CA  VAL B  93      -1.985 -17.795  30.675  1.00  0.00           C  
ATOM   1400  HA  VAL B  93      -2.840 -18.448  30.568  1.00  0.00           H  
ATOM   1401  CB  VAL B  93      -2.343 -16.471  29.967  1.00  0.00           C  
ATOM   1402  HB  VAL B  93      -1.415 -15.874  29.845  1.00  0.00           H  
ATOM   1403  CG1 VAL B  93      -2.964 -16.686  28.584  1.00  0.00           C  
ATOM   1404 1HG1 VAL B  93      -3.875 -17.298  28.753  1.00  0.00           H  
ATOM   1405 3HG1 VAL B  93      -2.338 -17.325  27.926  1.00  0.00           H  
ATOM   1406 2HG1 VAL B  93      -3.223 -15.695  28.153  1.00  0.00           H  
ATOM   1407  CG2 VAL B  93      -3.328 -15.623  30.809  1.00  0.00           C  
ATOM   1408 1HG2 VAL B  93      -3.742 -14.757  30.250  1.00  0.00           H  
ATOM   1409 3HG2 VAL B  93      -2.901 -15.351  31.799  1.00  0.00           H  
ATOM   1410 2HG2 VAL B  93      -4.175 -16.312  31.018  1.00  0.00           H  
ATOM   1411  C   VAL B  93      -0.845 -18.514  30.018  1.00  0.00           C  
ATOM   1412  O   VAL B  93       0.242 -17.954  30.006  1.00  0.00           O  
ATOM   1413  N   PRO B  94      -0.964 -19.788  29.387  1.00  0.00           N  
ATOM   1414  CD  PRO B  94      -2.191 -20.469  29.209  1.00  0.00           C  
ATOM   1415  HD1 PRO B  94      -2.969 -19.720  28.950  1.00  0.00           H  
ATOM   1416  HD2 PRO B  94      -2.463 -20.866  30.210  1.00  0.00           H  
ATOM   1417  CA  PRO B  94       0.186 -20.378  28.778  1.00  0.00           C  
ATOM   1418  HA  PRO B  94       0.956 -20.644  29.488  1.00  0.00           H  
ATOM   1419  CB  PRO B  94      -0.384 -21.769  28.335  1.00  0.00           C  
ATOM   1420  HB2 PRO B  94      -0.136 -22.506  29.128  1.00  0.00           H  
ATOM   1421  HB1 PRO B  94       0.060 -22.173  27.399  1.00  0.00           H  
ATOM   1422  CG  PRO B  94      -1.897 -21.536  28.233  1.00  0.00           C  
ATOM   1423  HG1 PRO B  94      -2.174 -20.996  27.302  1.00  0.00           H  
ATOM   1424  HG2 PRO B  94      -2.440 -22.482  28.445  1.00  0.00           H  
ATOM   1425  C   PRO B  94       0.762 -19.611  27.534  1.00  0.00           C  
ATOM   1426  O   PRO B  94       0.030 -19.314  26.570  1.00  0.00           O  
ATOM   1427  N   ASP B  95       2.008 -19.274  27.548  1.00  0.00           N  
ATOM   1428  HN  ASP B  95       2.619 -19.404  28.326  1.00  0.00           H  
ATOM   1429  CA  ASP B  95       2.685 -18.732  26.420  1.00  0.00           C  
ATOM   1430  HA  ASP B  95       2.177 -17.845  26.073  1.00  0.00           H  
ATOM   1431  CB  ASP B  95       4.235 -18.460  26.880  1.00  0.00           C  
ATOM   1432  HB1 ASP B  95       4.896 -18.181  26.032  1.00  0.00           H  
ATOM   1433  HB2 ASP B  95       4.546 -19.450  27.275  1.00  0.00           H  
ATOM   1434  CG  ASP B  95       4.411 -17.302  27.875  1.00  0.00           C  
ATOM   1435  OD1 ASP B  95       5.609 -17.042  28.060  1.00  0.00           O  
ATOM   1436  OD2 ASP B  95       3.514 -16.719  28.536  1.00  0.00           O  
ATOM   1437  C   ASP B  95       2.681 -19.634  25.131  1.00  0.00           C  
ATOM   1438  O   ASP B  95       3.236 -20.729  25.142  1.00  0.00           O  
ATOM   1439  N   THR B  96       2.047 -19.169  24.048  1.00  0.00           N  
ATOM   1440  HN  THR B  96       1.403 -18.430  24.228  1.00  0.00           H  
ATOM   1441  CA  THR B  96       2.077 -19.801  22.732  1.00  0.00           C  
ATOM   1442  HA  THR B  96       2.880 -20.517  22.825  1.00  0.00           H  
ATOM   1443  CB  THR B  96       0.849 -20.576  22.271  1.00  0.00           C  
ATOM   1444  HB  THR B  96       0.899 -20.995  21.243  1.00  0.00           H  
ATOM   1445  OG1 THR B  96      -0.336 -19.782  22.565  1.00  0.00           O  
ATOM   1446  HG1 THR B  96      -0.361 -19.006  22.000  1.00  0.00           H  
ATOM   1447  CG2 THR B  96       0.772 -21.819  23.063  1.00  0.00           C  
ATOM   1448 2HG2 THR B  96       1.715 -22.367  22.856  1.00  0.00           H  
ATOM   1449 3HG2 THR B  96      -0.105 -22.452  22.806  1.00  0.00           H  
ATOM   1450 1HG2 THR B  96       0.742 -21.665  24.163  1.00  0.00           H  
ATOM   1451  C   THR B  96       2.429 -18.798  21.670  1.00  0.00           C  
ATOM   1452  O   THR B  96       2.272 -17.613  21.934  1.00  0.00           O  
ATOM   1453  N   TYR B  97       2.782 -19.142  20.436  1.00  0.00           N  
ATOM   1454  HN  TYR B  97       2.966 -20.097  20.218  1.00  0.00           H  
ATOM   1455  CA  TYR B  97       2.937 -18.286  19.304  1.00  0.00           C  
ATOM   1456  HA  TYR B  97       2.336 -17.404  19.473  1.00  0.00           H  
ATOM   1457  CB  TYR B  97       4.382 -17.669  19.225  1.00  0.00           C  
ATOM   1458  HB2 TYR B  97       4.720 -17.091  20.111  1.00  0.00           H  
ATOM   1459  HB1 TYR B  97       4.344 -16.908  18.415  1.00  0.00           H  
ATOM   1460  CG  TYR B  97       5.464 -18.684  18.808  1.00  0.00           C  
ATOM   1461  CD1 TYR B  97       5.914 -19.654  19.702  1.00  0.00           C  
ATOM   1462  HD1 TYR B  97       5.613 -19.615  20.739  1.00  0.00           H  
ATOM   1463  CE1 TYR B  97       6.863 -20.682  19.337  1.00  0.00           C  
ATOM   1464  HE1 TYR B  97       7.124 -21.497  19.996  1.00  0.00           H  
ATOM   1465  CZ  TYR B  97       7.402 -20.648  18.025  1.00  0.00           C  
ATOM   1466  OH  TYR B  97       8.371 -21.498  17.598  1.00  0.00           O  
ATOM   1467  HH  TYR B  97       8.609 -21.982  18.392  1.00  0.00           H  
ATOM   1468  CD2 TYR B  97       5.961 -18.718  17.468  1.00  0.00           C  
ATOM   1469  HD2 TYR B  97       5.714 -17.994  16.705  1.00  0.00           H  
ATOM   1470  CE2 TYR B  97       6.959 -19.656  17.100  1.00  0.00           C  
ATOM   1471  HE2 TYR B  97       7.514 -19.513  16.185  1.00  0.00           H  
ATOM   1472  C   TYR B  97       2.613 -19.117  18.081  1.00  0.00           C  
ATOM   1473  O   TYR B  97       2.376 -20.312  18.251  1.00  0.00           O  
ATOM   1474  N   PHE B  98       2.540 -18.404  16.916  1.00  0.00           N  
ATOM   1475  HN  PHE B  98       2.611 -17.410  16.907  1.00  0.00           H  
ATOM   1476  CA  PHE B  98       2.234 -19.033  15.684  1.00  0.00           C  
ATOM   1477  HA  PHE B  98       1.995 -20.064  15.900  1.00  0.00           H  
ATOM   1478  CB  PHE B  98       1.018 -18.419  14.941  1.00  0.00           C  
ATOM   1479  HB1 PHE B  98       0.624 -18.904  14.021  1.00  0.00           H  
ATOM   1480  HB2 PHE B  98       1.364 -17.411  14.625  1.00  0.00           H  
ATOM   1481  CG  PHE B  98      -0.187 -18.230  15.748  1.00  0.00           C  
ATOM   1482  CD1 PHE B  98      -0.736 -19.283  16.508  1.00  0.00           C  
ATOM   1483  HD1 PHE B  98      -0.190 -20.206  16.642  1.00  0.00           H  
ATOM   1484  CE1 PHE B  98      -1.867 -18.943  17.353  1.00  0.00           C  
ATOM   1485  HE1 PHE B  98      -2.274 -19.673  18.036  1.00  0.00           H  
ATOM   1486  CZ  PHE B  98      -2.557 -17.753  17.245  1.00  0.00           C  
ATOM   1487  HZ  PHE B  98      -3.393 -17.495  17.878  1.00  0.00           H  
ATOM   1488  CD2 PHE B  98      -0.976 -17.077  15.569  1.00  0.00           C  
ATOM   1489  HD2 PHE B  98      -0.767 -16.367  14.783  1.00  0.00           H  
ATOM   1490  CE2 PHE B  98      -2.116 -16.833  16.361  1.00  0.00           C  
ATOM   1491  HE2 PHE B  98      -2.714 -15.937  16.277  1.00  0.00           H  
ATOM   1492  C   PHE B  98       3.500 -18.988  14.898  1.00  0.00           C  
ATOM   1493  O   PHE B  98       4.102 -17.950  14.747  1.00  0.00           O  
ATOM   1494  N   LEU B  99       3.957 -20.092  14.373  1.00  0.00           N  
ATOM   1495  HN  LEU B  99       3.415 -20.915  14.527  1.00  0.00           H  
ATOM   1496  CA  LEU B  99       5.270 -20.117  13.747  1.00  0.00           C  
ATOM   1497  HA  LEU B  99       5.914 -19.731  14.523  1.00  0.00           H  
ATOM   1498  CB  LEU B  99       5.654 -21.613  13.607  1.00  0.00           C  
ATOM   1499  HB1 LEU B  99       4.902 -22.194  13.029  1.00  0.00           H  
ATOM   1500  HB2 LEU B  99       5.614 -21.911  14.676  1.00  0.00           H  
ATOM   1501  CG  LEU B  99       7.112 -21.948  13.141  1.00  0.00           C  
ATOM   1502  HG  LEU B  99       7.199 -21.807  12.043  1.00  0.00           H  
ATOM   1503  CD1 LEU B  99       8.293 -21.202  13.737  1.00  0.00           C  
ATOM   1504 3HD1 LEU B  99       8.202 -20.105  13.587  1.00  0.00           H  
ATOM   1505 2HD1 LEU B  99       9.204 -21.548  13.202  1.00  0.00           H  
ATOM   1506 1HD1 LEU B  99       8.350 -21.348  14.837  1.00  0.00           H  
ATOM   1507  CD2 LEU B  99       7.264 -23.496  13.298  1.00  0.00           C  
ATOM   1508 1HD2 LEU B  99       6.294 -24.028  13.189  1.00  0.00           H  
ATOM   1509 3HD2 LEU B  99       7.570 -23.659  14.353  1.00  0.00           H  
ATOM   1510 2HD2 LEU B  99       8.016 -23.935  12.607  1.00  0.00           H  
ATOM   1511  C   LEU B  99       5.418 -19.385  12.441  1.00  0.00           C  
ATOM   1512  O   LEU B  99       6.508 -19.060  11.976  1.00  0.00           O  
ATOM   1513  N   ASN B 100       4.267 -19.303  11.790  1.00  0.00           N  
ATOM   1514  HN  ASN B 100       3.475 -19.749  12.199  1.00  0.00           H  
ATOM   1515  CA  ASN B 100       4.070 -18.683  10.450  1.00  0.00           C  
ATOM   1516  HA  ASN B 100       5.020 -18.689   9.935  1.00  0.00           H  
ATOM   1517  CB  ASN B 100       3.208 -19.602   9.503  1.00  0.00           C  
ATOM   1518  HB1 ASN B 100       3.563 -19.501   8.455  1.00  0.00           H  
ATOM   1519  HB2 ASN B 100       2.129 -19.369   9.631  1.00  0.00           H  
ATOM   1520  CG  ASN B 100       3.212 -21.062   9.990  1.00  0.00           C  
ATOM   1521  OD1 ASN B 100       2.367 -21.461  10.846  1.00  0.00           O  
ATOM   1522  ND2 ASN B 100       4.245 -21.794   9.510  1.00  0.00           N  
ATOM   1523 1HD2 ASN B 100       4.274 -22.746   9.812  1.00  0.00           H  
ATOM   1524 2HD2 ASN B 100       4.929 -21.312   8.963  1.00  0.00           H  
ATOM   1525  C   ASN B 100       3.637 -17.189  10.502  1.00  0.00           C  
ATOM   1526  O   ASN B 100       3.470 -16.543   9.463  1.00  0.00           O  
ATOM   1527  N   ASP B 101       3.350 -16.633  11.720  1.00  0.00           N  
ATOM   1528  HN  ASP B 101       3.287 -17.273  12.480  1.00  0.00           H  
ATOM   1529  CA  ASP B 101       3.063 -15.205  11.957  1.00  0.00           C  
ATOM   1530  HA  ASP B 101       2.153 -15.025  11.404  1.00  0.00           H  
ATOM   1531  CB  ASP B 101       2.591 -15.035  13.423  1.00  0.00           C  
ATOM   1532  HB2 ASP B 101       3.139 -15.784  14.033  1.00  0.00           H  
ATOM   1533  HB1 ASP B 101       1.538 -15.360  13.569  1.00  0.00           H  
ATOM   1534  CG  ASP B 101       2.828 -13.729  14.060  1.00  0.00           C  
ATOM   1535  OD1 ASP B 101       2.530 -12.674  13.341  1.00  0.00           O  
ATOM   1536  OD2 ASP B 101       3.123 -13.632  15.267  1.00  0.00           O  
ATOM   1537  C   ASP B 101       4.152 -14.219  11.577  1.00  0.00           C  
ATOM   1538  O   ASP B 101       5.291 -14.189  11.992  1.00  0.00           O  
ATOM   1539  N   LYS B 102       3.777 -13.205  10.676  1.00  0.00           N  
ATOM   1540  HN  LYS B 102       2.841 -13.252  10.339  1.00  0.00           H  
ATOM   1541  CA  LYS B 102       4.693 -12.226  10.294  1.00  0.00           C  
ATOM   1542  HA  LYS B 102       5.677 -12.212  10.739  1.00  0.00           H  
ATOM   1543  CB  LYS B 102       4.855 -12.479   8.757  1.00  0.00           C  
ATOM   1544  HB1 LYS B 102       5.435 -13.426   8.735  1.00  0.00           H  
ATOM   1545  HB2 LYS B 102       5.412 -11.645   8.279  1.00  0.00           H  
ATOM   1546  CG  LYS B 102       3.543 -12.661   7.886  1.00  0.00           C  
ATOM   1547  HG1 LYS B 102       3.024 -11.712   8.139  1.00  0.00           H  
ATOM   1548  HG2 LYS B 102       3.017 -13.490   8.404  1.00  0.00           H  
ATOM   1549  CD  LYS B 102       3.722 -12.912   6.428  1.00  0.00           C  
ATOM   1550  HD1 LYS B 102       2.693 -13.137   6.073  1.00  0.00           H  
ATOM   1551  HD2 LYS B 102       4.229 -13.896   6.330  1.00  0.00           H  
ATOM   1552  CE  LYS B 102       4.441 -11.718   5.745  1.00  0.00           C  
ATOM   1553  HE1 LYS B 102       5.487 -11.597   6.103  1.00  0.00           H  
ATOM   1554  HE2 LYS B 102       4.019 -10.755   6.103  1.00  0.00           H  
ATOM   1555  NZ  LYS B 102       4.471 -11.872   4.308  1.00  0.00           N1+
ATOM   1556  HZ1 LYS B 102       3.538 -11.553   3.973  1.00  0.00           H  
ATOM   1557  HZ2 LYS B 102       4.605 -12.867   4.040  1.00  0.00           H  
ATOM   1558  HZ3 LYS B 102       5.214 -11.304   3.854  1.00  0.00           H  
ATOM   1559  C   LYS B 102       4.236 -10.748  10.622  1.00  0.00           C  
ATOM   1560  O   LYS B 102       4.897  -9.776  10.327  1.00  0.00           O  
ATOM   1561  N   LYS B 103       3.017 -10.747  11.285  1.00  0.00           N  
ATOM   1562  HN  LYS B 103       2.740 -11.568  11.777  1.00  0.00           H  
ATOM   1563  CA  LYS B 103       2.340  -9.534  11.694  1.00  0.00           C  
ATOM   1564  HA  LYS B 103       2.867  -9.266  12.598  1.00  0.00           H  
ATOM   1565  CB  LYS B 103       2.427  -8.303  10.780  1.00  0.00           C  
ATOM   1566  HB1 LYS B 103       3.486  -7.981  10.872  1.00  0.00           H  
ATOM   1567  HB2 LYS B 103       1.724  -7.590  11.262  1.00  0.00           H  
ATOM   1568  CG  LYS B 103       2.180  -8.738   9.279  1.00  0.00           C  
ATOM   1569  HG2 LYS B 103       1.228  -9.304   9.204  1.00  0.00           H  
ATOM   1570  HG1 LYS B 103       2.975  -9.450   8.971  1.00  0.00           H  
ATOM   1571  CD  LYS B 103       2.061  -7.574   8.192  1.00  0.00           C  
ATOM   1572  HD2 LYS B 103       3.004  -6.987   8.247  1.00  0.00           H  
ATOM   1573  HD1 LYS B 103       1.212  -6.971   8.580  1.00  0.00           H  
ATOM   1574  CE  LYS B 103       1.889  -8.034   6.746  1.00  0.00           C  
ATOM   1575  HE1 LYS B 103       1.151  -8.864   6.745  1.00  0.00           H  
ATOM   1576  HE2 LYS B 103       2.871  -8.275   6.286  1.00  0.00           H  
ATOM   1577  NZ  LYS B 103       1.232  -6.980   5.931  1.00  0.00           N1+
ATOM   1578  HZ1 LYS B 103       0.307  -6.679   6.300  1.00  0.00           H  
ATOM   1579  HZ2 LYS B 103       0.990  -7.307   4.973  1.00  0.00           H  
ATOM   1580  HZ3 LYS B 103       1.744  -6.080   5.832  1.00  0.00           H  
ATOM   1581  C   LYS B 103       0.950  -9.973  12.209  1.00  0.00           C  
ATOM   1582  O   LYS B 103       0.047 -10.237  11.425  1.00  0.00           O  
ATOM   1583  N   SER B 104       0.740 -10.056  13.539  1.00  0.00           N  
ATOM   1584  HN  SER B 104       1.396  -9.637  14.163  1.00  0.00           H  
ATOM   1585  CA  SER B 104      -0.557 -10.549  14.128  1.00  0.00           C  
ATOM   1586  HA  SER B 104      -1.328 -10.677  13.382  1.00  0.00           H  
ATOM   1587  CB  SER B 104      -0.472 -11.934  14.782  1.00  0.00           C  
ATOM   1588  HB1 SER B 104      -1.485 -12.211  15.143  1.00  0.00           H  
ATOM   1589  HB2 SER B 104       0.168 -11.867  15.687  1.00  0.00           H  
ATOM   1590  OG  SER B 104       0.002 -12.949  13.918  1.00  0.00           O  
ATOM   1591  HG  SER B 104       0.930 -12.755  13.767  1.00  0.00           H  
ATOM   1592  C   SER B 104      -1.163  -9.547  15.144  1.00  0.00           C  
ATOM   1593  O   SER B 104      -0.458  -8.992  15.982  1.00  0.00           O  
ATOM   1594  N   PHE B 105      -2.476  -9.231  14.997  1.00  0.00           N  
ATOM   1595  HN  PHE B 105      -3.030  -9.684  14.303  1.00  0.00           H  
ATOM   1596  CA  PHE B 105      -3.060  -8.075  15.722  1.00  0.00           C  
ATOM   1597  HA  PHE B 105      -2.312  -7.603  16.341  1.00  0.00           H  
ATOM   1598  CB  PHE B 105      -3.732  -7.006  14.817  1.00  0.00           C  
ATOM   1599  HB1 PHE B 105      -3.976  -6.039  15.308  1.00  0.00           H  
ATOM   1600  HB2 PHE B 105      -4.678  -7.450  14.440  1.00  0.00           H  
ATOM   1601  CG  PHE B 105      -2.858  -6.793  13.577  1.00  0.00           C  
ATOM   1602  CD1 PHE B 105      -3.151  -7.437  12.352  1.00  0.00           C  
ATOM   1603  HD1 PHE B 105      -3.951  -8.161  12.288  1.00  0.00           H  
ATOM   1604  CE1 PHE B 105      -2.272  -7.139  11.215  1.00  0.00           C  
ATOM   1605  HE1 PHE B 105      -2.441  -7.632  10.269  1.00  0.00           H  
ATOM   1606  CZ  PHE B 105      -1.259  -6.102  11.377  1.00  0.00           C  
ATOM   1607  HZ  PHE B 105      -0.537  -5.826  10.622  1.00  0.00           H  
ATOM   1608  CD2 PHE B 105      -1.821  -5.925  13.723  1.00  0.00           C  
ATOM   1609  HD2 PHE B 105      -1.742  -5.458  14.693  1.00  0.00           H  
ATOM   1610  CE2 PHE B 105      -0.970  -5.641  12.683  1.00  0.00           C  
ATOM   1611  HE2 PHE B 105      -0.055  -5.068  12.729  1.00  0.00           H  
ATOM   1612  C   PHE B 105      -4.106  -8.556  16.644  1.00  0.00           C  
ATOM   1613  O   PHE B 105      -4.914  -9.454  16.453  1.00  0.00           O  
ATOM   1614  N   VAL B 106      -4.201  -7.807  17.791  1.00  0.00           N  
ATOM   1615  HN  VAL B 106      -3.515  -7.103  17.955  1.00  0.00           H  
ATOM   1616  CA  VAL B 106      -5.382  -7.881  18.655  1.00  0.00           C  
ATOM   1617  HA  VAL B 106      -5.812  -8.872  18.617  1.00  0.00           H  
ATOM   1618  CB  VAL B 106      -5.041  -7.712  20.156  1.00  0.00           C  
ATOM   1619  HB  VAL B 106      -5.908  -8.110  20.725  1.00  0.00           H  
ATOM   1620  CG1 VAL B 106      -3.952  -8.679  20.606  1.00  0.00           C  
ATOM   1621 1HG1 VAL B 106      -4.214  -9.736  20.386  1.00  0.00           H  
ATOM   1622 2HG1 VAL B 106      -3.749  -8.601  21.695  1.00  0.00           H  
ATOM   1623 3HG1 VAL B 106      -3.016  -8.293  20.148  1.00  0.00           H  
ATOM   1624  CG2 VAL B 106      -4.774  -6.174  20.509  1.00  0.00           C  
ATOM   1625 1HG2 VAL B 106      -4.691  -6.139  21.616  1.00  0.00           H  
ATOM   1626 2HG2 VAL B 106      -5.666  -5.576  20.226  1.00  0.00           H  
ATOM   1627 3HG2 VAL B 106      -3.858  -5.915  19.934  1.00  0.00           H  
ATOM   1628  C   VAL B 106      -6.552  -7.039  18.163  1.00  0.00           C  
ATOM   1629  O   VAL B 106      -6.377  -6.145  17.286  1.00  0.00           O  
HETATM 1630  N   HSD B 107      -7.675  -7.071  18.909  1.00  0.00           N  
HETATM 1631  HN  HSD B 107      -7.911  -7.681  19.662  1.00  0.00           H  
HETATM 1632  CA  HSD B 107      -8.855  -6.260  18.594  1.00  0.00           C  
HETATM 1633  HA  HSD B 107      -8.760  -5.586  17.755  1.00  0.00           H  
HETATM 1634  CB  HSD B 107      -9.950  -7.220  18.204  1.00  0.00           C  
HETATM 1635  HB1 HSD B 107     -10.840  -6.653  17.855  1.00  0.00           H  
HETATM 1636  HB2 HSD B 107     -10.218  -7.894  19.046  1.00  0.00           H  
HETATM 1637  ND1 HSD B 107      -9.815  -7.751  15.714  1.00  0.00           N  
HETATM 1638  HD1 HSD B 107     -10.277  -6.923  15.396  1.00  0.00           H  
HETATM 1639  CG  HSD B 107      -9.492  -8.062  17.020  1.00  0.00           C  
HETATM 1640  CE1 HSD B 107      -9.651  -8.817  15.001  1.00  0.00           C  
HETATM 1641  HE1 HSD B 107      -9.947  -8.835  13.952  1.00  0.00           H  
HETATM 1642  NE2 HSD B 107      -9.267  -9.830  15.709  1.00  0.00           N  
HETATM 1643  CD2 HSD B 107      -9.085  -9.342  16.985  1.00  0.00           C  
HETATM 1644  HD2 HSD B 107      -8.732  -9.984  17.781  1.00  0.00           H  
HETATM 1645  C   HSD B 107      -9.338  -5.484  19.745  1.00  0.00           C  
HETATM 1646  O   HSD B 107      -9.464  -6.098  20.777  1.00  0.00           O  
HETATM 1647  HE2 HSD B 107      -9.123 -10.836  15.375  1.00  0.00           H  
ATOM   1648  N   GLY B 108      -9.644  -4.161  19.562  1.00  0.00           N  
ATOM   1649  HN  GLY B 108      -9.736  -3.715  18.675  1.00  0.00           H  
ATOM   1650  CA  GLY B 108      -9.775  -3.247  20.698  1.00  0.00           C  
ATOM   1651  HA1 GLY B 108      -9.193  -2.356  20.514  1.00  0.00           H  
ATOM   1652  HA2 GLY B 108      -9.391  -3.630  21.633  1.00  0.00           H  
ATOM   1653  C   GLY B 108     -11.229  -2.815  20.834  1.00  0.00           C  
ATOM   1654  O   GLY B 108     -11.499  -1.926  21.596  1.00  0.00           O  
ATOM   1655  N   VAL B 109     -12.270  -3.272  20.095  1.00  0.00           N  
ATOM   1656  HN  VAL B 109     -12.034  -4.051  19.520  1.00  0.00           H  
ATOM   1657  CA  VAL B 109     -13.605  -2.671  20.339  1.00  0.00           C  
ATOM   1658  HA  VAL B 109     -13.556  -1.815  20.995  1.00  0.00           H  
ATOM   1659  CB  VAL B 109     -14.207  -2.105  19.107  1.00  0.00           C  
ATOM   1660  HB  VAL B 109     -14.033  -2.772  18.237  1.00  0.00           H  
ATOM   1661  CG1 VAL B 109     -15.732  -1.718  19.253  1.00  0.00           C  
ATOM   1662 1HG1 VAL B 109     -16.041  -1.438  18.223  1.00  0.00           H  
ATOM   1663 3HG1 VAL B 109     -15.788  -0.843  19.934  1.00  0.00           H  
ATOM   1664 2HG1 VAL B 109     -16.418  -2.553  19.516  1.00  0.00           H  
ATOM   1665  CG2 VAL B 109     -13.425  -0.800  18.780  1.00  0.00           C  
ATOM   1666 1HG2 VAL B 109     -12.337  -1.001  18.670  1.00  0.00           H  
ATOM   1667 3HG2 VAL B 109     -13.550   0.062  19.469  1.00  0.00           H  
ATOM   1668 2HG2 VAL B 109     -13.854  -0.537  17.789  1.00  0.00           H  
ATOM   1669  C   VAL B 109     -14.498  -3.784  20.863  1.00  0.00           C  
ATOM   1670  O   VAL B 109     -14.439  -4.824  20.248  1.00  0.00           O  
ATOM   1671  N   THR B 110     -15.229  -3.555  22.018  1.00  0.00           N  
ATOM   1672  HN  THR B 110     -15.820  -4.305  22.306  1.00  0.00           H  
ATOM   1673  CA  THR B 110     -15.420  -2.169  22.637  1.00  0.00           C  
ATOM   1674  HA  THR B 110     -15.316  -1.319  21.978  1.00  0.00           H  
ATOM   1675  CB  THR B 110     -16.828  -1.958  23.205  1.00  0.00           C  
ATOM   1676  HB  THR B 110     -16.894  -1.059  23.854  1.00  0.00           H  
ATOM   1677  OG1 THR B 110     -17.258  -3.040  23.996  1.00  0.00           O  
ATOM   1678  HG1 THR B 110     -17.487  -3.707  23.345  1.00  0.00           H  
ATOM   1679  CG2 THR B 110     -17.864  -1.861  22.043  1.00  0.00           C  
ATOM   1680 3HG2 THR B 110     -17.640  -0.995  21.385  1.00  0.00           H  
ATOM   1681 1HG2 THR B 110     -18.883  -1.696  22.455  1.00  0.00           H  
ATOM   1682 2HG2 THR B 110     -17.927  -2.792  21.439  1.00  0.00           H  
ATOM   1683  C   THR B 110     -14.373  -2.068  23.749  1.00  0.00           C  
ATOM   1684  O   THR B 110     -14.268  -0.995  24.334  1.00  0.00           O  
ATOM   1685  N   VAL B 111     -13.732  -3.187  24.039  1.00  0.00           N  
ATOM   1686  HN  VAL B 111     -13.886  -3.975  23.448  1.00  0.00           H  
ATOM   1687  CA  VAL B 111     -12.747  -3.652  25.032  1.00  0.00           C  
ATOM   1688  HA  VAL B 111     -12.156  -2.824  25.398  1.00  0.00           H  
ATOM   1689  CB  VAL B 111     -13.263  -4.370  26.302  1.00  0.00           C  
ATOM   1690  HB  VAL B 111     -12.446  -4.510  27.042  1.00  0.00           H  
ATOM   1691  CG1 VAL B 111     -14.200  -3.423  27.103  1.00  0.00           C  
ATOM   1692 3HG1 VAL B 111     -13.861  -2.365  27.119  1.00  0.00           H  
ATOM   1693 1HG1 VAL B 111     -14.509  -3.843  28.083  1.00  0.00           H  
ATOM   1694 2HG1 VAL B 111     -15.106  -3.461  26.461  1.00  0.00           H  
ATOM   1695  CG2 VAL B 111     -13.884  -5.681  25.911  1.00  0.00           C  
ATOM   1696 1HG2 VAL B 111     -14.436  -6.165  26.745  1.00  0.00           H  
ATOM   1697 3HG2 VAL B 111     -13.066  -6.346  25.558  1.00  0.00           H  
ATOM   1698 2HG2 VAL B 111     -14.628  -5.471  25.114  1.00  0.00           H  
ATOM   1699  C   VAL B 111     -11.726  -4.482  24.295  1.00  0.00           C  
ATOM   1700  O   VAL B 111     -12.071  -5.001  23.262  1.00  0.00           O  
ATOM   1701  N   LYS B 112     -10.443  -4.668  24.763  1.00  0.00           N  
ATOM   1702  HN  LYS B 112     -10.210  -4.256  25.640  1.00  0.00           H  
ATOM   1703  CA  LYS B 112      -9.464  -5.610  24.122  1.00  0.00           C  
ATOM   1704  HA  LYS B 112      -9.245  -5.390  23.088  1.00  0.00           H  
ATOM   1705  CB  LYS B 112      -8.160  -5.605  24.891  1.00  0.00           C  
ATOM   1706  HB1 LYS B 112      -8.189  -6.060  25.905  1.00  0.00           H  
ATOM   1707  HB2 LYS B 112      -7.721  -4.589  24.992  1.00  0.00           H  
ATOM   1708  CG  LYS B 112      -7.045  -6.329  24.046  1.00  0.00           C  
ATOM   1709  HG1 LYS B 112      -6.891  -6.076  22.975  1.00  0.00           H  
ATOM   1710  HG2 LYS B 112      -7.286  -7.413  24.007  1.00  0.00           H  
ATOM   1711  CD  LYS B 112      -5.536  -6.361  24.561  1.00  0.00           C  
ATOM   1712  HD1 LYS B 112      -5.128  -5.349  24.349  1.00  0.00           H  
ATOM   1713  HD2 LYS B 112      -4.874  -7.039  23.981  1.00  0.00           H  
ATOM   1714  CE  LYS B 112      -5.286  -6.584  26.042  1.00  0.00           C  
ATOM   1715  HE1 LYS B 112      -6.074  -7.104  26.627  1.00  0.00           H  
ATOM   1716  HE2 LYS B 112      -5.295  -5.546  26.436  1.00  0.00           H  
ATOM   1717  NZ  LYS B 112      -3.920  -7.204  26.252  1.00  0.00           N1+
ATOM   1718  HZ1 LYS B 112      -3.794  -8.156  25.852  1.00  0.00           H  
ATOM   1719  HZ2 LYS B 112      -3.691  -7.184  27.267  1.00  0.00           H  
ATOM   1720  HZ3 LYS B 112      -3.254  -6.531  25.821  1.00  0.00           H  
ATOM   1721  C   LYS B 112     -10.035  -6.999  24.081  1.00  0.00           C  
ATOM   1722  O   LYS B 112     -10.300  -7.552  25.156  1.00  0.00           O  
ATOM   1723  N   ASN B 113     -10.228  -7.639  22.858  1.00  0.00           N  
ATOM   1724  HN  ASN B 113      -9.924  -7.193  22.020  1.00  0.00           H  
ATOM   1725  CA  ASN B 113     -11.203  -8.771  22.720  1.00  0.00           C  
ATOM   1726  HA  ASN B 113     -12.086  -8.607  23.322  1.00  0.00           H  
ATOM   1727  CB  ASN B 113     -11.649  -8.984  21.307  1.00  0.00           C  
ATOM   1728  HB1 ASN B 113     -12.189  -9.952  21.232  1.00  0.00           H  
ATOM   1729  HB2 ASN B 113     -10.889  -9.058  20.501  1.00  0.00           H  
ATOM   1730  CG  ASN B 113     -12.547  -7.877  20.756  1.00  0.00           C  
ATOM   1731  OD1 ASN B 113     -12.723  -7.944  19.576  1.00  0.00           O  
ATOM   1732  ND2 ASN B 113     -13.117  -6.968  21.558  1.00  0.00           N  
ATOM   1733 1HD2 ASN B 113     -12.722  -6.921  22.475  1.00  0.00           H  
ATOM   1734 2HD2 ASN B 113     -13.589  -6.159  21.205  1.00  0.00           H  
ATOM   1735  C   ASN B 113     -10.632 -10.055  23.236  1.00  0.00           C  
ATOM   1736  O   ASN B 113      -9.889 -10.675  22.519  1.00  0.00           O  
ATOM   1737  N   ARG B 114     -11.083 -10.457  24.487  1.00  0.00           N  
ATOM   1738  HN  ARG B 114     -11.649  -9.868  25.058  1.00  0.00           H  
ATOM   1739  CA  ARG B 114     -10.591 -11.757  25.159  1.00  0.00           C  
ATOM   1740  HA  ARG B 114     -10.625 -12.521  24.397  1.00  0.00           H  
ATOM   1741  CB  ARG B 114      -9.174 -11.705  25.782  1.00  0.00           C  
ATOM   1742  HB1 ARG B 114      -8.461 -11.876  24.949  1.00  0.00           H  
ATOM   1743  HB2 ARG B 114      -9.028 -12.517  26.525  1.00  0.00           H  
ATOM   1744  CG  ARG B 114      -8.814 -10.343  26.503  1.00  0.00           C  
ATOM   1745  HG2 ARG B 114      -9.533 -10.249  27.345  1.00  0.00           H  
ATOM   1746  HG1 ARG B 114      -8.912  -9.460  25.835  1.00  0.00           H  
ATOM   1747  CD  ARG B 114      -7.428 -10.363  27.097  1.00  0.00           C  
ATOM   1748  HD1 ARG B 114      -6.665 -10.257  26.296  1.00  0.00           H  
ATOM   1749  HD2 ARG B 114      -7.162 -11.234  27.731  1.00  0.00           H  
ATOM   1750  NE  ARG B 114      -7.353  -9.154  27.953  1.00  0.00           N  
ATOM   1751  HE  ARG B 114      -8.085  -8.489  28.105  1.00  0.00           H  
ATOM   1752  CZ  ARG B 114      -6.572  -8.974  28.982  1.00  0.00           C  
ATOM   1753  NH1 ARG B 114      -5.620  -9.818  29.182  1.00  0.00           N  
ATOM   1754 1HH1 ARG B 114      -5.467 -10.652  28.653  1.00  0.00           H  
ATOM   1755 2HH1 ARG B 114      -4.953  -9.609  29.897  1.00  0.00           H  
ATOM   1756  NH2 ARG B 114      -6.680  -7.962  29.831  1.00  0.00           N  
ATOM   1757 1HH2 ARG B 114      -7.505  -7.401  29.765  1.00  0.00           H  
ATOM   1758 2HH2 ARG B 114      -6.014  -7.962  30.576  1.00  0.00           H  
ATOM   1759  C   ARG B 114     -11.542 -12.162  26.306  1.00  0.00           C  
ATOM   1760  O   ARG B 114     -12.280 -11.409  26.899  1.00  0.00           O  
ATOM   1761  N   MET B 115     -11.502 -13.433  26.715  1.00  0.00           N  
ATOM   1762  HN  MET B 115     -11.020 -14.183  26.271  1.00  0.00           H  
ATOM   1763  CA  MET B 115     -12.474 -13.829  27.792  1.00  0.00           C  
ATOM   1764  HA  MET B 115     -12.503 -13.029  28.517  1.00  0.00           H  
ATOM   1765  CB  MET B 115     -13.857 -14.151  27.323  1.00  0.00           C  
ATOM   1766  HB1 MET B 115     -14.183 -13.196  26.859  1.00  0.00           H  
ATOM   1767  HB2 MET B 115     -14.525 -14.478  28.147  1.00  0.00           H  
ATOM   1768  CG  MET B 115     -14.013 -15.142  26.206  1.00  0.00           C  
ATOM   1769  HG2 MET B 115     -13.242 -14.895  25.444  1.00  0.00           H  
ATOM   1770  HG1 MET B 115     -15.035 -15.063  25.780  1.00  0.00           H  
ATOM   1771  SD  MET B 115     -13.849 -16.905  26.683  1.00  0.00           S  
ATOM   1772  CE  MET B 115     -14.696 -17.854  25.349  1.00  0.00           C  
ATOM   1773  HE1 MET B 115     -15.261 -18.692  25.811  1.00  0.00           H  
ATOM   1774  HE2 MET B 115     -13.878 -18.347  24.781  1.00  0.00           H  
ATOM   1775  HE3 MET B 115     -15.384 -17.282  24.691  1.00  0.00           H  
ATOM   1776  C   MET B 115     -11.864 -14.880  28.776  1.00  0.00           C  
ATOM   1777  O   MET B 115     -10.910 -15.547  28.429  1.00  0.00           O  
ATOM   1778  N   ILE B 116     -12.470 -14.935  29.996  1.00  0.00           N  
ATOM   1779  HN  ILE B 116     -13.114 -14.233  30.289  1.00  0.00           H  
ATOM   1780  CA  ILE B 116     -12.069 -15.828  31.050  1.00  0.00           C  
ATOM   1781  HA  ILE B 116     -11.475 -16.620  30.616  1.00  0.00           H  
ATOM   1782  CB  ILE B 116     -11.108 -14.993  31.989  1.00  0.00           C  
ATOM   1783  HB  ILE B 116     -10.265 -14.612  31.375  1.00  0.00           H  
ATOM   1784  CG2 ILE B 116     -11.780 -13.666  32.482  1.00  0.00           C  
ATOM   1785 1HG2 ILE B 116     -11.171 -13.100  33.219  1.00  0.00           H  
ATOM   1786 2HG2 ILE B 116     -12.773 -13.982  32.866  1.00  0.00           H  
ATOM   1787 3HG2 ILE B 116     -11.895 -12.967  31.625  1.00  0.00           H  
ATOM   1788  CG1 ILE B 116     -10.496 -15.803  33.120  1.00  0.00           C  
ATOM   1789 2HG1 ILE B 116     -11.228 -16.345  33.755  1.00  0.00           H  
ATOM   1790 1HG1 ILE B 116      -9.970 -15.116  33.816  1.00  0.00           H  
ATOM   1791  CD  ILE B 116      -9.423 -16.819  32.620  1.00  0.00           C  
ATOM   1792  HD2 ILE B 116      -8.751 -17.151  33.440  1.00  0.00           H  
ATOM   1793  HD1 ILE B 116      -8.764 -16.341  31.862  1.00  0.00           H  
ATOM   1794  HD3 ILE B 116      -9.829 -17.727  32.124  1.00  0.00           H  
ATOM   1795  C   ILE B 116     -13.281 -16.467  31.644  1.00  0.00           C  
ATOM   1796  O   ILE B 116     -14.260 -15.819  32.052  1.00  0.00           O  
ATOM   1797  N   ARG B 117     -13.237 -17.800  31.695  1.00  0.00           N  
ATOM   1798  HN  ARG B 117     -12.534 -18.369  31.273  1.00  0.00           H  
ATOM   1799  CA  ARG B 117     -14.211 -18.494  32.502  1.00  0.00           C  
ATOM   1800  HA  ARG B 117     -14.763 -17.877  33.197  1.00  0.00           H  
ATOM   1801  CB  ARG B 117     -15.266 -19.200  31.584  1.00  0.00           C  
ATOM   1802  HB1 ARG B 117     -14.889 -20.142  31.131  1.00  0.00           H  
ATOM   1803  HB2 ARG B 117     -15.415 -18.508  30.728  1.00  0.00           H  
ATOM   1804  CG  ARG B 117     -16.653 -19.557  32.204  1.00  0.00           C  
ATOM   1805  HG1 ARG B 117     -16.944 -18.661  32.794  1.00  0.00           H  
ATOM   1806  HG2 ARG B 117     -16.534 -20.310  33.012  1.00  0.00           H  
ATOM   1807  CD  ARG B 117     -17.605 -20.139  31.145  1.00  0.00           C  
ATOM   1808  HD1 ARG B 117     -18.502 -20.665  31.536  1.00  0.00           H  
ATOM   1809  HD2 ARG B 117     -17.045 -20.903  30.564  1.00  0.00           H  
ATOM   1810  NE  ARG B 117     -17.938 -19.003  30.174  1.00  0.00           N  
ATOM   1811  HE  ARG B 117     -17.977 -18.059  30.505  1.00  0.00           H  
ATOM   1812  CZ  ARG B 117     -18.432 -19.284  28.953  1.00  0.00           C  
ATOM   1813  NH1 ARG B 117     -18.563 -20.503  28.529  1.00  0.00           N  
ATOM   1814 1HH1 ARG B 117     -18.657 -21.339  29.069  1.00  0.00           H  
ATOM   1815 2HH1 ARG B 117     -18.940 -20.561  27.606  1.00  0.00           H  
ATOM   1816  NH2 ARG B 117     -18.733 -18.423  28.008  1.00  0.00           N  
ATOM   1817 2HH2 ARG B 117     -18.615 -17.437  28.118  1.00  0.00           H  
ATOM   1818 1HH2 ARG B 117     -18.988 -18.724  27.090  1.00  0.00           H  
ATOM   1819  C   ARG B 117     -13.698 -19.511  33.378  1.00  0.00           C  
ATOM   1820  O   ARG B 117     -12.819 -20.253  32.991  1.00  0.00           O  
ATOM   1821  N   LEU B 118     -14.140 -19.626  34.655  1.00  0.00           N  
ATOM   1822  HN  LEU B 118     -14.750 -18.939  35.044  1.00  0.00           H  
ATOM   1823  CA  LEU B 118     -13.866 -20.682  35.499  1.00  0.00           C  
ATOM   1824  HA  LEU B 118     -13.124 -21.360  35.104  1.00  0.00           H  
ATOM   1825  CB  LEU B 118     -13.569 -20.299  36.967  1.00  0.00           C  
ATOM   1826  HB2 LEU B 118     -13.339 -21.207  37.567  1.00  0.00           H  
ATOM   1827  HB1 LEU B 118     -14.444 -19.816  37.452  1.00  0.00           H  
ATOM   1828  CG  LEU B 118     -12.303 -19.386  37.179  1.00  0.00           C  
ATOM   1829  HG  LEU B 118     -12.673 -18.432  36.747  1.00  0.00           H  
ATOM   1830  CD1 LEU B 118     -11.909 -19.094  38.654  1.00  0.00           C  
ATOM   1831 1HD1 LEU B 118     -11.758 -20.084  39.134  1.00  0.00           H  
ATOM   1832 2HD1 LEU B 118     -12.691 -18.445  39.104  1.00  0.00           H  
ATOM   1833 3HD1 LEU B 118     -11.000 -18.457  38.621  1.00  0.00           H  
ATOM   1834  CD2 LEU B 118     -11.085 -19.815  36.252  1.00  0.00           C  
ATOM   1835 1HD2 LEU B 118     -11.051 -20.888  36.541  1.00  0.00           H  
ATOM   1836 2HD2 LEU B 118     -10.167 -19.344  36.660  1.00  0.00           H  
ATOM   1837 3HD2 LEU B 118     -11.278 -19.562  35.187  1.00  0.00           H  
ATOM   1838  C   LEU B 118     -15.043 -21.663  35.604  1.00  0.00           C  
ATOM   1839  O   LEU B 118     -16.164 -21.169  35.423  1.00  0.00           O  
HETATM 1840  N   HSD B 119     -14.782 -22.858  35.999  1.00  0.00           N  
HETATM 1841  HN  HSD B 119     -13.855 -23.168  36.196  1.00  0.00           H  
HETATM 1842  CA  HSD B 119     -15.798 -23.840  36.102  1.00  0.00           C  
HETATM 1843  HA  HSD B 119     -16.803 -23.445  36.152  1.00  0.00           H  
HETATM 1844  CB  HSD B 119     -15.779 -24.790  34.905  1.00  0.00           C  
HETATM 1845  HB1 HSD B 119     -16.627 -25.499  35.010  1.00  0.00           H  
HETATM 1846  HB2 HSD B 119     -14.835 -25.362  35.026  1.00  0.00           H  
HETATM 1847  ND1 HSD B 119     -14.737 -23.638  32.833  1.00  0.00           N  
HETATM 1848  HD1 HSD B 119     -13.917 -23.343  33.325  1.00  0.00           H  
HETATM 1849  CG  HSD B 119     -15.883 -24.241  33.469  1.00  0.00           C  
HETATM 1850  CE1 HSD B 119     -14.954 -23.634  31.562  1.00  0.00           C  
HETATM 1851  HE1 HSD B 119     -14.101 -23.317  30.963  1.00  0.00           H  
HETATM 1852  NE2 HSD B 119     -16.095 -24.119  31.179  1.00  0.00           N  
HETATM 1853  CD2 HSD B 119     -16.679 -24.529  32.394  1.00  0.00           C  
HETATM 1854  HD2 HSD B 119     -17.654 -24.980  32.263  1.00  0.00           H  
HETATM 1855  C   HSD B 119     -15.598 -24.720  37.299  1.00  0.00           C  
HETATM 1856  O   HSD B 119     -14.415 -24.809  37.718  1.00  0.00           O  
HETATM 1857  HE2 HSD B 119     -16.493 -24.190  30.188  1.00  0.00           H  
ATOM   1858  N   PRO B 120     -16.691 -25.313  37.861  1.00  0.00           N  
ATOM   1859  CD  PRO B 120     -18.123 -25.053  37.439  1.00  0.00           C  
ATOM   1860  HD2 PRO B 120     -18.492 -25.466  36.476  1.00  0.00           H  
ATOM   1861  HD1 PRO B 120     -18.191 -23.944  37.428  1.00  0.00           H  
ATOM   1862  CA  PRO B 120     -16.607 -25.814  39.173  1.00  0.00           C  
ATOM   1863  HA  PRO B 120     -16.286 -25.014  39.823  1.00  0.00           H  
ATOM   1864  CB  PRO B 120     -17.990 -26.177  39.595  1.00  0.00           C  
ATOM   1865  HB1 PRO B 120     -18.117 -25.825  40.641  1.00  0.00           H  
ATOM   1866  HB2 PRO B 120     -18.070 -27.283  39.528  1.00  0.00           H  
ATOM   1867  CG  PRO B 120     -18.983 -25.351  38.694  1.00  0.00           C  
ATOM   1868  HG1 PRO B 120     -19.892 -25.910  38.387  1.00  0.00           H  
ATOM   1869  HG2 PRO B 120     -19.327 -24.394  39.140  1.00  0.00           H  
ATOM   1870  C   PRO B 120     -15.608 -26.960  39.324  1.00  0.00           C  
ATOM   1871  O   PRO B 120     -15.082 -27.098  40.438  1.00  0.00           O  
ATOM   1872  N   ASP B 121     -15.236 -27.712  38.321  1.00  0.00           N  
ATOM   1873  HN  ASP B 121     -15.655 -27.595  37.423  1.00  0.00           H  
ATOM   1874  CA  ASP B 121     -14.237 -28.814  38.323  1.00  0.00           C  
ATOM   1875  HA  ASP B 121     -14.374 -29.345  39.253  1.00  0.00           H  
ATOM   1876  CB  ASP B 121     -14.506 -29.803  37.186  1.00  0.00           C  
ATOM   1877  HB1 ASP B 121     -15.561 -30.135  37.293  1.00  0.00           H  
ATOM   1878  HB2 ASP B 121     -13.819 -30.675  37.231  1.00  0.00           H  
ATOM   1879  CG  ASP B 121     -14.400 -29.218  35.752  1.00  0.00           C  
ATOM   1880  OD1 ASP B 121     -14.329 -27.996  35.616  1.00  0.00           O  
ATOM   1881  OD2 ASP B 121     -14.383 -29.955  34.760  1.00  0.00           O  
ATOM   1882  C   ASP B 121     -12.837 -28.187  38.363  1.00  0.00           C  
ATOM   1883  O   ASP B 121     -11.836 -28.869  38.671  1.00  0.00           O  
ATOM   1884  N   GLY B 122     -12.709 -26.891  38.149  1.00  0.00           N  
ATOM   1885  HN  GLY B 122     -13.524 -26.386  37.877  1.00  0.00           H  
ATOM   1886  CA  GLY B 122     -11.450 -26.039  38.108  1.00  0.00           C  
ATOM   1887  HA2 GLY B 122     -10.715 -26.582  38.684  1.00  0.00           H  
ATOM   1888  HA1 GLY B 122     -11.689 -25.040  38.439  1.00  0.00           H  
ATOM   1889  C   GLY B 122     -10.954 -26.066  36.679  1.00  0.00           C  
ATOM   1890  O   GLY B 122      -9.748 -25.955  36.438  1.00  0.00           O  
ATOM   1891  N   THR B 123     -11.790 -26.264  35.617  1.00  0.00           N  
ATOM   1892  HN  THR B 123     -12.720 -26.542  35.844  1.00  0.00           H  
ATOM   1893  CA  THR B 123     -11.607 -25.943  34.227  1.00  0.00           C  
ATOM   1894  HA  THR B 123     -10.759 -26.534  33.915  1.00  0.00           H  
ATOM   1895  CB  THR B 123     -12.714 -26.419  33.303  1.00  0.00           C  
ATOM   1896  HB  THR B 123     -13.626 -25.833  33.545  1.00  0.00           H  
ATOM   1897  OG1 THR B 123     -13.035 -27.789  33.457  1.00  0.00           O  
ATOM   1898  HG1 THR B 123     -13.327 -27.901  34.364  1.00  0.00           H  
ATOM   1899  CG2 THR B 123     -12.379 -26.272  31.794  1.00  0.00           C  
ATOM   1900 1HG2 THR B 123     -11.488 -26.843  31.458  1.00  0.00           H  
ATOM   1901 3HG2 THR B 123     -12.027 -25.241  31.576  1.00  0.00           H  
ATOM   1902 2HG2 THR B 123     -13.200 -26.523  31.088  1.00  0.00           H  
ATOM   1903  C   THR B 123     -11.393 -24.498  34.058  1.00  0.00           C  
ATOM   1904  O   THR B 123     -12.269 -23.700  34.491  1.00  0.00           O  
ATOM   1905  N   VAL B 124     -10.326 -24.005  33.471  1.00  0.00           N  
ATOM   1906  HN  VAL B 124      -9.527 -24.590  33.354  1.00  0.00           H  
ATOM   1907  CA  VAL B 124     -10.089 -22.604  33.150  1.00  0.00           C  
ATOM   1908  HA  VAL B 124     -10.867 -21.959  33.529  1.00  0.00           H  
ATOM   1909  CB  VAL B 124      -8.691 -22.264  33.653  1.00  0.00           C  
ATOM   1910  HB  VAL B 124      -7.959 -22.943  33.166  1.00  0.00           H  
ATOM   1911  CG1 VAL B 124      -8.216 -20.823  33.427  1.00  0.00           C  
ATOM   1912 1HG1 VAL B 124      -7.197 -20.837  33.867  1.00  0.00           H  
ATOM   1913 2HG1 VAL B 124      -8.824 -20.005  33.869  1.00  0.00           H  
ATOM   1914 3HG1 VAL B 124      -8.217 -20.511  32.361  1.00  0.00           H  
ATOM   1915  CG2 VAL B 124      -8.594 -22.566  35.219  1.00  0.00           C  
ATOM   1916 2HG2 VAL B 124      -9.406 -21.920  35.618  1.00  0.00           H  
ATOM   1917 1HG2 VAL B 124      -7.661 -22.164  35.669  1.00  0.00           H  
ATOM   1918 3HG2 VAL B 124      -8.748 -23.623  35.522  1.00  0.00           H  
ATOM   1919  C   VAL B 124     -10.251 -22.576  31.673  1.00  0.00           C  
ATOM   1920  O   VAL B 124      -9.873 -23.467  30.927  1.00  0.00           O  
ATOM   1921  N   LEU B 125     -10.825 -21.477  31.165  1.00  0.00           N  
ATOM   1922  HN  LEU B 125     -11.168 -20.740  31.742  1.00  0.00           H  
ATOM   1923  CA  LEU B 125     -11.077 -21.323  29.802  1.00  0.00           C  
ATOM   1924  HA  LEU B 125     -10.449 -22.037  29.291  1.00  0.00           H  
ATOM   1925  CB  LEU B 125     -12.556 -21.557  29.417  1.00  0.00           C  
ATOM   1926  HB1 LEU B 125     -13.216 -21.010  30.124  1.00  0.00           H  
ATOM   1927  HB2 LEU B 125     -12.726 -22.637  29.614  1.00  0.00           H  
ATOM   1928  CG  LEU B 125     -12.970 -21.102  27.972  1.00  0.00           C  
ATOM   1929  HG  LEU B 125     -12.671 -20.050  27.774  1.00  0.00           H  
ATOM   1930  CD1 LEU B 125     -12.366 -21.916  26.827  1.00  0.00           C  
ATOM   1931 3HD1 LEU B 125     -12.475 -22.939  27.246  1.00  0.00           H  
ATOM   1932 2HD1 LEU B 125     -11.313 -21.635  26.606  1.00  0.00           H  
ATOM   1933 1HD1 LEU B 125     -12.905 -21.828  25.860  1.00  0.00           H  
ATOM   1934  CD2 LEU B 125     -14.485 -21.163  27.769  1.00  0.00           C  
ATOM   1935 2HD2 LEU B 125     -14.935 -20.723  26.853  1.00  0.00           H  
ATOM   1936 1HD2 LEU B 125     -14.901 -20.549  28.597  1.00  0.00           H  
ATOM   1937 3HD2 LEU B 125     -14.759 -22.239  27.809  1.00  0.00           H  
ATOM   1938  C   LEU B 125     -10.632 -19.899  29.546  1.00  0.00           C  
ATOM   1939  O   LEU B 125     -10.984 -19.002  30.270  1.00  0.00           O  
ATOM   1940  N   TYR B 126      -9.788 -19.764  28.542  1.00  0.00           N  
ATOM   1941  HN  TYR B 126      -9.432 -20.500  27.972  1.00  0.00           H  
ATOM   1942  CA  TYR B 126      -9.171 -18.413  28.185  1.00  0.00           C  
ATOM   1943  HA  TYR B 126      -9.725 -17.614  28.653  1.00  0.00           H  
ATOM   1944  CB  TYR B 126      -7.655 -18.421  28.577  1.00  0.00           C  
ATOM   1945  HB1 TYR B 126      -7.063 -19.267  28.165  1.00  0.00           H  
ATOM   1946  HB2 TYR B 126      -7.531 -18.313  29.676  1.00  0.00           H  
ATOM   1947  CG  TYR B 126      -7.013 -17.208  28.064  1.00  0.00           C  
ATOM   1948  CD1 TYR B 126      -7.175 -16.035  28.702  1.00  0.00           C  
ATOM   1949  HD1 TYR B 126      -7.834 -15.985  29.556  1.00  0.00           H  
ATOM   1950  CE1 TYR B 126      -6.666 -14.849  28.180  1.00  0.00           C  
ATOM   1951  HE1 TYR B 126      -6.962 -13.913  28.629  1.00  0.00           H  
ATOM   1952  CZ  TYR B 126      -5.979 -14.954  26.993  1.00  0.00           C  
ATOM   1953  OH  TYR B 126      -5.484 -13.881  26.317  1.00  0.00           O  
ATOM   1954  HH  TYR B 126      -4.779 -14.187  25.742  1.00  0.00           H  
ATOM   1955  CD2 TYR B 126      -6.263 -17.261  26.905  1.00  0.00           C  
ATOM   1956  HD2 TYR B 126      -6.104 -18.219  26.434  1.00  0.00           H  
ATOM   1957  CE2 TYR B 126      -5.861 -16.114  26.284  1.00  0.00           C  
ATOM   1958  HE2 TYR B 126      -5.122 -16.223  25.503  1.00  0.00           H  
ATOM   1959  C   TYR B 126      -9.449 -18.273  26.717  1.00  0.00           C  
ATOM   1960  O   TYR B 126      -8.835 -19.017  25.921  1.00  0.00           O  
ATOM   1961  N   GLY B 127     -10.359 -17.332  26.280  1.00  0.00           N  
ATOM   1962  HN  GLY B 127     -10.857 -16.827  26.980  1.00  0.00           H  
ATOM   1963  CA  GLY B 127     -10.503 -16.945  24.884  1.00  0.00           C  
ATOM   1964  HA1 GLY B 127     -11.520 -16.638  24.690  1.00  0.00           H  
ATOM   1965  HA2 GLY B 127     -10.173 -17.748  24.242  1.00  0.00           H  
ATOM   1966  C   GLY B 127      -9.610 -15.717  24.544  1.00  0.00           C  
ATOM   1967  O   GLY B 127      -9.568 -14.808  25.337  1.00  0.00           O  
ATOM   1968  N   LEU B 128      -8.941 -15.767  23.357  1.00  0.00           N  
ATOM   1969  HN  LEU B 128      -8.786 -16.653  22.925  1.00  0.00           H  
ATOM   1970  CA  LEU B 128      -8.465 -14.580  22.747  1.00  0.00           C  
ATOM   1971  HA  LEU B 128      -8.975 -13.756  23.223  1.00  0.00           H  
ATOM   1972  CB  LEU B 128      -6.895 -14.682  22.855  1.00  0.00           C  
ATOM   1973  HB1 LEU B 128      -6.513 -15.592  22.346  1.00  0.00           H  
ATOM   1974  HB2 LEU B 128      -6.602 -14.822  23.917  1.00  0.00           H  
ATOM   1975  CG  LEU B 128      -6.138 -13.470  22.218  1.00  0.00           C  
ATOM   1976  HG  LEU B 128      -6.462 -13.364  21.161  1.00  0.00           H  
ATOM   1977  CD1 LEU B 128      -6.426 -12.167  22.913  1.00  0.00           C  
ATOM   1978 1HD1 LEU B 128      -7.500 -12.156  23.200  1.00  0.00           H  
ATOM   1979 2HD1 LEU B 128      -6.314 -11.362  22.156  1.00  0.00           H  
ATOM   1980 3HD1 LEU B 128      -5.822 -12.049  23.837  1.00  0.00           H  
ATOM   1981  CD2 LEU B 128      -4.609 -13.725  22.085  1.00  0.00           C  
ATOM   1982 1HD2 LEU B 128      -4.141 -13.998  23.055  1.00  0.00           H  
ATOM   1983 3HD2 LEU B 128      -4.116 -12.863  21.586  1.00  0.00           H  
ATOM   1984 2HD2 LEU B 128      -4.365 -14.513  21.340  1.00  0.00           H  
ATOM   1985  C   LEU B 128      -8.902 -14.473  21.200  1.00  0.00           C  
ATOM   1986  O   LEU B 128      -8.832 -15.398  20.398  1.00  0.00           O  
ATOM   1987  N   ARG B 129      -9.424 -13.278  20.802  1.00  0.00           N  
ATOM   1988  HN  ARG B 129      -9.478 -12.600  21.531  1.00  0.00           H  
ATOM   1989  CA  ARG B 129      -9.881 -12.938  19.478  1.00  0.00           C  
ATOM   1990  HA  ARG B 129     -10.232 -13.823  18.969  1.00  0.00           H  
ATOM   1991  CB  ARG B 129     -10.951 -11.794  19.388  1.00  0.00           C  
ATOM   1992  HB1 ARG B 129     -10.312 -10.907  19.587  1.00  0.00           H  
ATOM   1993  HB2 ARG B 129     -11.704 -12.000  20.178  1.00  0.00           H  
ATOM   1994  CG  ARG B 129     -11.681 -11.637  18.061  1.00  0.00           C  
ATOM   1995  HG1 ARG B 129     -12.101 -12.617  17.747  1.00  0.00           H  
ATOM   1996  HG2 ARG B 129     -10.955 -11.505  17.231  1.00  0.00           H  
ATOM   1997  CD  ARG B 129     -12.719 -10.593  18.168  1.00  0.00           C  
ATOM   1998  HD1 ARG B 129     -12.063  -9.734  18.422  1.00  0.00           H  
ATOM   1999  HD2 ARG B 129     -13.547 -10.803  18.879  1.00  0.00           H  
ATOM   2000  NE  ARG B 129     -13.196 -10.365  16.748  1.00  0.00           N  
ATOM   2001  HE  ARG B 129     -13.469 -11.131  16.164  1.00  0.00           H  
ATOM   2002  CZ  ARG B 129     -13.587  -9.230  16.350  1.00  0.00           C  
ATOM   2003  NH1 ARG B 129     -14.127  -9.095  15.197  1.00  0.00           N  
ATOM   2004 1HH1 ARG B 129     -14.273  -9.962  14.721  1.00  0.00           H  
ATOM   2005 2HH1 ARG B 129     -14.222  -8.165  14.841  1.00  0.00           H  
ATOM   2006  NH2 ARG B 129     -13.246  -8.108  16.930  1.00  0.00           N  
ATOM   2007 1HH2 ARG B 129     -12.843  -8.055  17.844  1.00  0.00           H  
ATOM   2008 2HH2 ARG B 129     -13.282  -7.236  16.443  1.00  0.00           H  
ATOM   2009  C   ARG B 129      -8.546 -12.455  18.833  1.00  0.00           C  
ATOM   2010  O   ARG B 129      -7.800 -11.605  19.348  1.00  0.00           O  
ATOM   2011  N   ILE B 130      -8.215 -13.020  17.655  1.00  0.00           N  
ATOM   2012  HN  ILE B 130      -8.807 -13.674  17.190  1.00  0.00           H  
ATOM   2013  CA  ILE B 130      -6.836 -12.915  17.124  1.00  0.00           C  
ATOM   2014  HA  ILE B 130      -6.482 -11.908  17.293  1.00  0.00           H  
ATOM   2015  CB  ILE B 130      -5.811 -13.933  17.745  1.00  0.00           C  
ATOM   2016  HB  ILE B 130      -5.787 -13.629  18.814  1.00  0.00           H  
ATOM   2017  CG2 ILE B 130      -6.343 -15.379  17.650  1.00  0.00           C  
ATOM   2018 1HG2 ILE B 130      -7.441 -15.230  17.582  1.00  0.00           H  
ATOM   2019 2HG2 ILE B 130      -6.017 -15.817  18.618  1.00  0.00           H  
ATOM   2020 3HG2 ILE B 130      -5.974 -15.999  16.805  1.00  0.00           H  
ATOM   2021  CG1 ILE B 130      -4.350 -13.847  17.262  1.00  0.00           C  
ATOM   2022 1HG1 ILE B 130      -4.278 -13.855  16.154  1.00  0.00           H  
ATOM   2023 2HG1 ILE B 130      -3.853 -14.770  17.627  1.00  0.00           H  
ATOM   2024  CD  ILE B 130      -3.535 -12.576  17.642  1.00  0.00           C  
ATOM   2025  HD1 ILE B 130      -3.832 -11.634  17.133  1.00  0.00           H  
ATOM   2026  HD3 ILE B 130      -2.533 -12.865  17.259  1.00  0.00           H  
ATOM   2027  HD2 ILE B 130      -3.389 -12.495  18.741  1.00  0.00           H  
ATOM   2028  C   ILE B 130      -6.797 -12.962  15.612  1.00  0.00           C  
ATOM   2029  O   ILE B 130      -7.354 -13.858  14.937  1.00  0.00           O  
ATOM   2030  N   THR B 131      -6.285 -11.900  14.959  1.00  0.00           N  
ATOM   2031  HN  THR B 131      -5.903 -11.148  15.490  1.00  0.00           H  
ATOM   2032  CA  THR B 131      -6.161 -11.731  13.496  1.00  0.00           C  
ATOM   2033  HA  THR B 131      -6.565 -12.630  13.055  1.00  0.00           H  
ATOM   2034  CB  THR B 131      -6.666 -10.395  12.977  1.00  0.00           C  
ATOM   2035  HB  THR B 131      -6.141  -9.595  13.539  1.00  0.00           H  
ATOM   2036  OG1 THR B 131      -8.027 -10.180  13.067  1.00  0.00           O  
ATOM   2037  HG1 THR B 131      -8.251 -10.395  13.976  1.00  0.00           H  
ATOM   2038  CG2 THR B 131      -6.305 -10.249  11.510  1.00  0.00           C  
ATOM   2039 1HG2 THR B 131      -5.221 -10.180  11.282  1.00  0.00           H  
ATOM   2040 3HG2 THR B 131      -6.746  -9.363  11.005  1.00  0.00           H  
ATOM   2041 2HG2 THR B 131      -6.646 -11.147  10.953  1.00  0.00           H  
ATOM   2042  C   THR B 131      -4.703 -11.890  13.187  1.00  0.00           C  
ATOM   2043  O   THR B 131      -3.768 -11.108  13.611  1.00  0.00           O  
ATOM   2044  N   THR B 132      -4.307 -12.919  12.471  1.00  0.00           N  
ATOM   2045  HN  THR B 132      -5.010 -13.576  12.208  1.00  0.00           H  
ATOM   2046  CA  THR B 132      -2.924 -13.241  12.150  1.00  0.00           C  
ATOM   2047  HA  THR B 132      -2.195 -12.536  12.522  1.00  0.00           H  
ATOM   2048  CB  THR B 132      -2.541 -14.554  12.769  1.00  0.00           C  
ATOM   2049  HB  THR B 132      -2.509 -14.515  13.879  1.00  0.00           H  
ATOM   2050  OG1 THR B 132      -1.224 -14.819  12.426  1.00  0.00           O  
ATOM   2051  HG1 THR B 132      -0.637 -14.329  13.006  1.00  0.00           H  
ATOM   2052  CG2 THR B 132      -3.411 -15.722  12.317  1.00  0.00           C  
ATOM   2053 1HG2 THR B 132      -4.417 -15.772  12.784  1.00  0.00           H  
ATOM   2054 2HG2 THR B 132      -2.797 -16.586  12.655  1.00  0.00           H  
ATOM   2055 3HG2 THR B 132      -3.569 -15.784  11.219  1.00  0.00           H  
ATOM   2056  C   THR B 132      -2.760 -13.168  10.615  1.00  0.00           C  
ATOM   2057  O   THR B 132      -3.659 -13.584   9.873  1.00  0.00           O  
ATOM   2058  N   THR B 133      -1.605 -12.527  10.121  1.00  0.00           N  
ATOM   2059  HN  THR B 133      -0.906 -12.123  10.706  1.00  0.00           H  
ATOM   2060  CA  THR B 133      -1.065 -12.592   8.793  1.00  0.00           C  
ATOM   2061  HA  THR B 133      -1.780 -13.000   8.095  1.00  0.00           H  
ATOM   2062  CB  THR B 133      -0.332 -11.368   8.272  1.00  0.00           C  
ATOM   2063  HB  THR B 133       0.746 -11.321   8.543  1.00  0.00           H  
ATOM   2064  OG1 THR B 133      -1.105 -10.319   8.775  1.00  0.00           O  
ATOM   2065  HG1 THR B 133      -0.995 -10.466   9.717  1.00  0.00           H  
ATOM   2066  CG2 THR B 133      -0.341 -11.491   6.712  1.00  0.00           C  
ATOM   2067 1HG2 THR B 133      -1.359 -11.692   6.316  1.00  0.00           H  
ATOM   2068 3HG2 THR B 133       0.371 -12.234   6.294  1.00  0.00           H  
ATOM   2069 2HG2 THR B 133      -0.012 -10.514   6.296  1.00  0.00           H  
ATOM   2070  C   THR B 133      -0.038 -13.722   8.859  1.00  0.00           C  
ATOM   2071  O   THR B 133       0.874 -13.662   9.648  1.00  0.00           O  
ATOM   2072  N   ALA B 134      -0.268 -14.769   8.014  1.00  0.00           N  
ATOM   2073  HN  ALA B 134      -1.048 -14.650   7.405  1.00  0.00           H  
ATOM   2074  CA  ALA B 134       0.399 -16.052   8.060  1.00  0.00           C  
ATOM   2075  HA  ALA B 134       1.159 -15.963   8.823  1.00  0.00           H  
ATOM   2076  CB  ALA B 134      -0.605 -17.219   8.465  1.00  0.00           C  
ATOM   2077  HB2 ALA B 134      -1.280 -16.807   9.245  1.00  0.00           H  
ATOM   2078  HB3 ALA B 134      -0.044 -18.087   8.872  1.00  0.00           H  
ATOM   2079  HB1 ALA B 134      -1.164 -17.531   7.556  1.00  0.00           H  
ATOM   2080  C   ALA B 134       1.053 -16.258   6.703  1.00  0.00           C  
ATOM   2081  O   ALA B 134       0.466 -16.053   5.578  1.00  0.00           O  
ATOM   2082  N   ALA B 135       2.298 -16.822   6.812  1.00  0.00           N  
ATOM   2083  HN  ALA B 135       2.774 -16.856   7.687  1.00  0.00           H  
ATOM   2084  CA  ALA B 135       3.091 -17.279   5.683  1.00  0.00           C  
ATOM   2085  HA  ALA B 135       2.889 -16.623   4.848  1.00  0.00           H  
ATOM   2086  CB  ALA B 135       4.594 -17.122   6.000  1.00  0.00           C  
ATOM   2087  HB1 ALA B 135       4.907 -17.889   6.741  1.00  0.00           H  
ATOM   2088  HB2 ALA B 135       4.918 -16.151   6.433  1.00  0.00           H  
ATOM   2089  HB3 ALA B 135       5.204 -17.281   5.085  1.00  0.00           H  
ATOM   2090  C   ALA B 135       2.747 -18.684   5.171  1.00  0.00           C  
ATOM   2091  O   ALA B 135       2.787 -19.725   5.818  1.00  0.00           O  
ATOM   2092  N   CYS B 136       2.437 -18.732   3.889  1.00  0.00           N  
ATOM   2093  HN  CYS B 136       2.402 -17.903   3.336  1.00  0.00           H  
ATOM   2094  CA  CYS B 136       2.196 -19.892   3.112  1.00  0.00           C  
ATOM   2095  HA  CYS B 136       2.675 -20.760   3.543  1.00  0.00           H  
ATOM   2096  CB  CYS B 136       0.658 -20.098   2.693  1.00  0.00           C  
ATOM   2097  HB1 CYS B 136       0.262 -19.140   2.293  1.00  0.00           H  
ATOM   2098  HB2 CYS B 136       0.229 -20.171   3.716  1.00  0.00           H  
ATOM   2099  SG  CYS B 136       0.317 -21.607   1.775  1.00  0.00           S  
ATOM   2100  C   CYS B 136       2.923 -19.866   1.736  1.00  0.00           C  
ATOM   2101  O   CYS B 136       2.881 -18.856   0.990  1.00  0.00           O  
ATOM   2102  N   MET B 137       3.770 -20.881   1.383  1.00  0.00           N  
ATOM   2103  HN  MET B 137       3.869 -21.710   1.929  1.00  0.00           H  
ATOM   2104  CA  MET B 137       4.846 -20.780   0.416  1.00  0.00           C  
ATOM   2105  HA  MET B 137       5.089 -19.741   0.246  1.00  0.00           H  
ATOM   2106  CB  MET B 137       6.107 -21.583   0.782  1.00  0.00           C  
ATOM   2107  HB1 MET B 137       6.814 -21.848  -0.032  1.00  0.00           H  
ATOM   2108  HB2 MET B 137       5.937 -22.544   1.313  1.00  0.00           H  
ATOM   2109  CG  MET B 137       6.899 -20.680   1.725  1.00  0.00           C  
ATOM   2110  HG1 MET B 137       7.888 -21.148   1.919  1.00  0.00           H  
ATOM   2111  HG2 MET B 137       6.382 -20.450   2.682  1.00  0.00           H  
ATOM   2112  SD  MET B 137       7.438 -19.079   1.063  1.00  0.00           S  
ATOM   2113  CE  MET B 137       7.297 -18.004   2.486  1.00  0.00           C  
ATOM   2114  HE2 MET B 137       6.280 -17.573   2.607  1.00  0.00           H  
ATOM   2115  HE1 MET B 137       8.023 -17.164   2.442  1.00  0.00           H  
ATOM   2116  HE3 MET B 137       7.522 -18.430   3.488  1.00  0.00           H  
ATOM   2117  C   MET B 137       4.325 -21.390  -0.846  1.00  0.00           C  
ATOM   2118  O   MET B 137       4.721 -22.437  -1.343  1.00  0.00           O  
ATOM   2119  N   MET B 138       3.315 -20.661  -1.339  1.00  0.00           N  
ATOM   2120  HN  MET B 138       2.958 -19.914  -0.784  1.00  0.00           H  
ATOM   2121  CA  MET B 138       2.459 -20.902  -2.506  1.00  0.00           C  
ATOM   2122  HA  MET B 138       2.016 -21.861  -2.280  1.00  0.00           H  
ATOM   2123  CB  MET B 138       1.365 -19.849  -2.671  1.00  0.00           C  
ATOM   2124  HB1 MET B 138       0.861 -19.957  -3.655  1.00  0.00           H  
ATOM   2125  HB2 MET B 138       2.014 -18.955  -2.786  1.00  0.00           H  
ATOM   2126  CG  MET B 138       0.306 -20.084  -1.541  1.00  0.00           C  
ATOM   2127  HG2 MET B 138       0.821 -20.088  -0.557  1.00  0.00           H  
ATOM   2128  HG1 MET B 138      -0.091 -21.106  -1.713  1.00  0.00           H  
ATOM   2129  SD  MET B 138      -1.011 -18.876  -1.442  1.00  0.00           S  
ATOM   2130  CE  MET B 138      -0.054 -17.462  -0.792  1.00  0.00           C  
ATOM   2131  HE3 MET B 138      -0.510 -16.450  -0.858  1.00  0.00           H  
ATOM   2132  HE1 MET B 138       0.886 -17.354  -1.373  1.00  0.00           H  
ATOM   2133  HE2 MET B 138       0.372 -17.599   0.225  1.00  0.00           H  
ATOM   2134  C   MET B 138       3.307 -21.202  -3.761  1.00  0.00           C  
ATOM   2135  O   MET B 138       4.328 -20.568  -4.002  1.00  0.00           O  
ATOM   2136  N   ASP B 139       2.953 -22.337  -4.441  1.00  0.00           N  
ATOM   2137  HN  ASP B 139       2.161 -22.881  -4.177  1.00  0.00           H  
ATOM   2138  CA  ASP B 139       3.773 -22.951  -5.444  1.00  0.00           C  
ATOM   2139  HA  ASP B 139       4.562 -22.257  -5.697  1.00  0.00           H  
ATOM   2140  CB  ASP B 139       4.129 -24.398  -4.961  1.00  0.00           C  
ATOM   2141  HB1 ASP B 139       3.424 -24.834  -4.222  1.00  0.00           H  
ATOM   2142  HB2 ASP B 139       5.035 -24.356  -4.320  1.00  0.00           H  
ATOM   2143  CG  ASP B 139       4.272 -25.480  -6.009  1.00  0.00           C  
ATOM   2144  OD1 ASP B 139       4.071 -26.668  -5.601  1.00  0.00           O  
ATOM   2145  OD2 ASP B 139       4.619 -25.307  -7.191  1.00  0.00           O  
ATOM   2146  C   ASP B 139       2.961 -22.809  -6.779  1.00  0.00           C  
ATOM   2147  O   ASP B 139       1.915 -23.423  -6.942  1.00  0.00           O  
ATOM   2148  N   LEU B 140       3.361 -21.945  -7.757  1.00  0.00           N  
ATOM   2149  HN  LEU B 140       4.227 -21.452  -7.706  1.00  0.00           H  
ATOM   2150  CA  LEU B 140       2.618 -21.513  -8.968  1.00  0.00           C  
ATOM   2151  HA  LEU B 140       1.558 -21.669  -8.832  1.00  0.00           H  
ATOM   2152  CB  LEU B 140       2.855 -20.022  -9.038  1.00  0.00           C  
ATOM   2153  HB1 LEU B 140       2.232 -19.524  -9.809  1.00  0.00           H  
ATOM   2154  HB2 LEU B 140       3.914 -19.845  -9.320  1.00  0.00           H  
ATOM   2155  CG  LEU B 140       2.745 -19.174  -7.760  1.00  0.00           C  
ATOM   2156  HG  LEU B 140       3.449 -19.577  -7.001  1.00  0.00           H  
ATOM   2157  CD1 LEU B 140       3.367 -17.784  -8.087  1.00  0.00           C  
ATOM   2158 1HD1 LEU B 140       3.516 -17.187  -7.162  1.00  0.00           H  
ATOM   2159 3HD1 LEU B 140       2.792 -17.284  -8.895  1.00  0.00           H  
ATOM   2160 2HD1 LEU B 140       4.367 -18.039  -8.500  1.00  0.00           H  
ATOM   2161  CD2 LEU B 140       1.280 -19.187  -7.218  1.00  0.00           C  
ATOM   2162 3HD2 LEU B 140       0.635 -18.877  -8.068  1.00  0.00           H  
ATOM   2163 1HD2 LEU B 140       1.215 -18.320  -6.526  1.00  0.00           H  
ATOM   2164 2HD2 LEU B 140       0.741 -20.078  -6.830  1.00  0.00           H  
ATOM   2165  C   LEU B 140       2.984 -22.250 -10.211  1.00  0.00           C  
ATOM   2166  O   LEU B 140       2.803 -21.832 -11.352  1.00  0.00           O  
ATOM   2167  N   ARG B 141       3.636 -23.436 -10.011  1.00  0.00           N  
ATOM   2168  HN  ARG B 141       3.839 -23.764  -9.093  1.00  0.00           H  
ATOM   2169  CA  ARG B 141       4.038 -24.248 -11.122  1.00  0.00           C  
ATOM   2170  HA  ARG B 141       4.663 -23.690 -11.803  1.00  0.00           H  
ATOM   2171  CB  ARG B 141       4.875 -25.486 -10.611  1.00  0.00           C  
ATOM   2172  HB1 ARG B 141       4.857 -26.375 -11.278  1.00  0.00           H  
ATOM   2173  HB2 ARG B 141       4.413 -25.894  -9.688  1.00  0.00           H  
ATOM   2174  CG  ARG B 141       6.313 -25.281 -10.219  1.00  0.00           C  
ATOM   2175  HG1 ARG B 141       6.447 -24.508  -9.432  1.00  0.00           H  
ATOM   2176  HG2 ARG B 141       6.862 -24.957 -11.128  1.00  0.00           H  
ATOM   2177  CD  ARG B 141       7.130 -26.564  -9.760  1.00  0.00           C  
ATOM   2178  HD1 ARG B 141       8.201 -26.281  -9.675  1.00  0.00           H  
ATOM   2179  HD2 ARG B 141       6.916 -27.391 -10.472  1.00  0.00           H  
ATOM   2180  NE  ARG B 141       6.595 -26.930  -8.370  1.00  0.00           N  
ATOM   2181  HE  ARG B 141       5.880 -26.348  -7.983  1.00  0.00           H  
ATOM   2182  CZ  ARG B 141       6.830 -28.072  -7.697  1.00  0.00           C  
ATOM   2183  NH1 ARG B 141       5.958 -28.253  -6.735  1.00  0.00           N  
ATOM   2184 1HH1 ARG B 141       5.277 -27.542  -6.566  1.00  0.00           H  
ATOM   2185 2HH1 ARG B 141       6.047 -28.870  -5.954  1.00  0.00           H  
ATOM   2186  NH2 ARG B 141       7.753 -29.019  -7.901  1.00  0.00           N  
ATOM   2187 1HH2 ARG B 141       8.237 -28.974  -8.775  1.00  0.00           H  
ATOM   2188 2HH2 ARG B 141       7.736 -29.906  -7.438  1.00  0.00           H  
ATOM   2189  C   ARG B 141       2.930 -24.786 -12.002  1.00  0.00           C  
ATOM   2190  O   ARG B 141       2.909 -24.726 -13.227  1.00  0.00           O  
ATOM   2191  N   ARG B 142       1.767 -25.337 -11.439  1.00  0.00           N  
ATOM   2192  HN  ARG B 142       1.823 -25.442 -10.450  1.00  0.00           H  
ATOM   2193  CA  ARG B 142       0.733 -25.912 -12.224  1.00  0.00           C  
ATOM   2194  HA  ARG B 142       1.104 -26.224 -13.190  1.00  0.00           H  
ATOM   2195  CB  ARG B 142       0.130 -27.124 -11.443  1.00  0.00           C  
ATOM   2196  HB1 ARG B 142      -0.940 -27.369 -11.614  1.00  0.00           H  
ATOM   2197  HB2 ARG B 142      -0.002 -26.773 -10.397  1.00  0.00           H  
ATOM   2198  CG  ARG B 142       1.013 -28.368 -11.551  1.00  0.00           C  
ATOM   2199  HG1 ARG B 142       2.077 -28.113 -11.362  1.00  0.00           H  
ATOM   2200  HG2 ARG B 142       0.933 -28.646 -12.624  1.00  0.00           H  
ATOM   2201  CD  ARG B 142       0.384 -29.391 -10.537  1.00  0.00           C  
ATOM   2202  HD1 ARG B 142      -0.724 -29.459 -10.577  1.00  0.00           H  
ATOM   2203  HD2 ARG B 142       0.597 -29.078  -9.492  1.00  0.00           H  
ATOM   2204  NE  ARG B 142       1.010 -30.722 -10.736  1.00  0.00           N  
ATOM   2205  HE  ARG B 142       1.689 -30.985 -10.050  1.00  0.00           H  
ATOM   2206  CZ  ARG B 142       0.573 -31.694 -11.507  1.00  0.00           C  
ATOM   2207  NH1 ARG B 142      -0.435 -31.624 -12.323  1.00  0.00           N  
ATOM   2208 2HH1 ARG B 142      -0.839 -30.714 -12.420  1.00  0.00           H  
ATOM   2209 1HH1 ARG B 142      -0.492 -32.423 -12.923  1.00  0.00           H  
ATOM   2210  NH2 ARG B 142       1.271 -32.828 -11.361  1.00  0.00           N  
ATOM   2211 1HH2 ARG B 142       1.855 -33.075 -10.588  1.00  0.00           H  
ATOM   2212 2HH2 ARG B 142       1.112 -33.428 -12.145  1.00  0.00           H  
ATOM   2213  C   ARG B 142      -0.413 -24.940 -12.509  1.00  0.00           C  
ATOM   2214  O   ARG B 142      -1.515 -25.346 -12.750  1.00  0.00           O  
ATOM   2215  N   TYR B 143      -0.110 -23.654 -12.363  1.00  0.00           N  
ATOM   2216  HN  TYR B 143       0.858 -23.461 -12.218  1.00  0.00           H  
ATOM   2217  CA  TYR B 143      -1.064 -22.609 -12.293  1.00  0.00           C  
ATOM   2218  HA  TYR B 143      -1.719 -22.909 -11.489  1.00  0.00           H  
ATOM   2219  CB  TYR B 143      -0.367 -21.304 -11.758  1.00  0.00           C  
ATOM   2220  HB2 TYR B 143       0.661 -21.055 -12.097  1.00  0.00           H  
ATOM   2221  HB1 TYR B 143      -0.158 -21.502 -10.685  1.00  0.00           H  
ATOM   2222  CG  TYR B 143      -1.145 -20.055 -11.764  1.00  0.00           C  
ATOM   2223  CD1 TYR B 143      -1.105 -19.156 -12.797  1.00  0.00           C  
ATOM   2224  HD1 TYR B 143      -0.538 -19.410 -13.680  1.00  0.00           H  
ATOM   2225  CE1 TYR B 143      -1.724 -17.900 -12.689  1.00  0.00           C  
ATOM   2226  HE1 TYR B 143      -1.688 -17.219 -13.525  1.00  0.00           H  
ATOM   2227  CZ  TYR B 143      -2.407 -17.593 -11.540  1.00  0.00           C  
ATOM   2228  OH  TYR B 143      -2.961 -16.344 -11.476  1.00  0.00           O  
ATOM   2229  HH  TYR B 143      -3.174 -16.132 -10.564  1.00  0.00           H  
ATOM   2230  CD2 TYR B 143      -1.829 -19.728 -10.586  1.00  0.00           C  
ATOM   2231  HD2 TYR B 143      -1.776 -20.442  -9.777  1.00  0.00           H  
ATOM   2232  CE2 TYR B 143      -2.351 -18.425 -10.447  1.00  0.00           C  
ATOM   2233  HE2 TYR B 143      -2.862 -18.045  -9.574  1.00  0.00           H  
ATOM   2234  C   TYR B 143      -1.853 -22.465 -13.640  1.00  0.00           C  
ATOM   2235  O   TYR B 143      -1.186 -22.508 -14.691  1.00  0.00           O  
ATOM   2236  N   PRO B 144      -3.147 -22.238 -13.659  1.00  0.00           N  
ATOM   2237  CD  PRO B 144      -3.674 -21.827 -14.987  1.00  0.00           C  
ATOM   2238  HD1 PRO B 144      -3.723 -22.736 -15.623  1.00  0.00           H  
ATOM   2239  HD2 PRO B 144      -3.043 -21.010 -15.398  1.00  0.00           H  
ATOM   2240  CA  PRO B 144      -4.099 -22.112 -12.575  1.00  0.00           C  
ATOM   2241  HA  PRO B 144      -3.598 -21.962 -11.631  1.00  0.00           H  
ATOM   2242  CB  PRO B 144      -5.003 -21.003 -13.181  1.00  0.00           C  
ATOM   2243  HB1 PRO B 144      -4.544 -19.993 -13.127  1.00  0.00           H  
ATOM   2244  HB2 PRO B 144      -5.995 -20.939 -12.685  1.00  0.00           H  
ATOM   2245  CG  PRO B 144      -5.077 -21.284 -14.738  1.00  0.00           C  
ATOM   2246  HG1 PRO B 144      -5.725 -22.164 -14.939  1.00  0.00           H  
ATOM   2247  HG2 PRO B 144      -5.254 -20.355 -15.320  1.00  0.00           H  
ATOM   2248  C   PRO B 144      -4.850 -23.349 -12.335  1.00  0.00           C  
ATOM   2249  O   PRO B 144      -6.006 -23.331 -11.937  1.00  0.00           O  
ATOM   2250  N   LEU B 145      -4.175 -24.492 -12.551  1.00  0.00           N  
ATOM   2251  HN  LEU B 145      -3.211 -24.346 -12.759  1.00  0.00           H  
ATOM   2252  CA  LEU B 145      -4.617 -25.863 -12.365  1.00  0.00           C  
ATOM   2253  HA  LEU B 145      -5.629 -25.818 -11.992  1.00  0.00           H  
ATOM   2254  CB  LEU B 145      -4.491 -26.722 -13.701  1.00  0.00           C  
ATOM   2255  HB2 LEU B 145      -4.570 -27.810 -13.491  1.00  0.00           H  
ATOM   2256  HB1 LEU B 145      -3.455 -26.544 -14.061  1.00  0.00           H  
ATOM   2257  CG  LEU B 145      -5.569 -26.336 -14.858  1.00  0.00           C  
ATOM   2258  HG  LEU B 145      -5.396 -25.247 -14.986  1.00  0.00           H  
ATOM   2259  CD1 LEU B 145      -5.209 -27.125 -16.151  1.00  0.00           C  
ATOM   2260 2HD1 LEU B 145      -4.135 -27.399 -16.070  1.00  0.00           H  
ATOM   2261 1HD1 LEU B 145      -5.254 -26.541 -17.095  1.00  0.00           H  
ATOM   2262 3HD1 LEU B 145      -5.737 -28.085 -16.333  1.00  0.00           H  
ATOM   2263  CD2 LEU B 145      -6.978 -26.663 -14.429  1.00  0.00           C  
ATOM   2264 3HD2 LEU B 145      -7.066 -27.725 -14.118  1.00  0.00           H  
ATOM   2265 1HD2 LEU B 145      -7.693 -26.608 -15.278  1.00  0.00           H  
ATOM   2266 2HD2 LEU B 145      -7.340 -26.227 -13.474  1.00  0.00           H  
ATOM   2267  C   LEU B 145      -3.877 -26.550 -11.221  1.00  0.00           C  
ATOM   2268  O   LEU B 145      -3.650 -27.765 -11.136  1.00  0.00           O  
ATOM   2269  N   ASP B 146      -3.398 -25.686 -10.388  1.00  0.00           N  
ATOM   2270  HN  ASP B 146      -3.568 -24.709 -10.490  1.00  0.00           H  
ATOM   2271  CA  ASP B 146      -2.775 -25.950  -9.141  1.00  0.00           C  
ATOM   2272  HA  ASP B 146      -2.049 -26.724  -9.340  1.00  0.00           H  
ATOM   2273  CB  ASP B 146      -2.015 -24.699  -8.642  1.00  0.00           C  
ATOM   2274  HB1 ASP B 146      -1.125 -24.556  -9.291  1.00  0.00           H  
ATOM   2275  HB2 ASP B 146      -1.485 -24.892  -7.686  1.00  0.00           H  
ATOM   2276  CG  ASP B 146      -2.819 -23.421  -8.544  1.00  0.00           C  
ATOM   2277  OD1 ASP B 146      -3.018 -22.955  -7.418  1.00  0.00           O  
ATOM   2278  OD2 ASP B 146      -3.394 -23.063  -9.617  1.00  0.00           O  
ATOM   2279  C   ASP B 146      -3.749 -26.482  -8.087  1.00  0.00           C  
ATOM   2280  O   ASP B 146      -4.991 -26.461  -8.188  1.00  0.00           O  
ATOM   2281  N   GLU B 147      -3.133 -26.917  -6.911  1.00  0.00           N  
ATOM   2282  HN  GLU B 147      -2.139 -26.986  -6.891  1.00  0.00           H  
ATOM   2283  CA  GLU B 147      -3.813 -27.051  -5.599  1.00  0.00           C  
ATOM   2284  HA  GLU B 147      -4.656 -26.377  -5.631  1.00  0.00           H  
ATOM   2285  CB  GLU B 147      -4.068 -28.538  -5.459  1.00  0.00           C  
ATOM   2286  HB1 GLU B 147      -3.112 -29.075  -5.638  1.00  0.00           H  
ATOM   2287  HB2 GLU B 147      -4.851 -28.776  -6.211  1.00  0.00           H  
ATOM   2288  CG  GLU B 147      -4.733 -28.946  -4.100  1.00  0.00           C  
ATOM   2289  HG2 GLU B 147      -5.745 -28.501  -3.988  1.00  0.00           H  
ATOM   2290  HG1 GLU B 147      -4.032 -28.502  -3.361  1.00  0.00           H  
ATOM   2291  CD  GLU B 147      -4.691 -30.423  -3.914  1.00  0.00           C  
ATOM   2292  OE1 GLU B 147      -5.424 -31.147  -4.615  1.00  0.00           O  
ATOM   2293  OE2 GLU B 147      -4.008 -30.973  -3.010  1.00  0.00           O  
ATOM   2294  C   GLU B 147      -2.766 -26.532  -4.711  1.00  0.00           C  
ATOM   2295  O   GLU B 147      -1.568 -26.861  -4.813  1.00  0.00           O  
ATOM   2296  N   GLN B 148      -3.195 -25.665  -3.853  1.00  0.00           N  
ATOM   2297  HN  GLN B 148      -4.189 -25.594  -3.850  1.00  0.00           H  
ATOM   2298  CA  GLN B 148      -2.419 -25.027  -2.844  1.00  0.00           C  
ATOM   2299  HA  GLN B 148      -1.369 -25.252  -2.956  1.00  0.00           H  
ATOM   2300  CB  GLN B 148      -2.628 -23.481  -2.864  1.00  0.00           C  
ATOM   2301  HB1 GLN B 148      -2.132 -22.892  -2.063  1.00  0.00           H  
ATOM   2302  HB2 GLN B 148      -3.706 -23.298  -2.671  1.00  0.00           H  
ATOM   2303  CG  GLN B 148      -2.285 -22.761  -4.211  1.00  0.00           C  
ATOM   2304  HG1 GLN B 148      -2.280 -21.655  -4.112  1.00  0.00           H  
ATOM   2305  HG2 GLN B 148      -2.984 -23.053  -5.025  1.00  0.00           H  
ATOM   2306  CD  GLN B 148      -0.824 -23.081  -4.648  1.00  0.00           C  
ATOM   2307  OE1 GLN B 148       0.120 -23.171  -3.879  1.00  0.00           O  
ATOM   2308  NE2 GLN B 148      -0.590 -23.283  -5.936  1.00  0.00           N  
ATOM   2309 1HE2 GLN B 148      -1.332 -23.405  -6.595  1.00  0.00           H  
ATOM   2310 2HE2 GLN B 148       0.343 -23.303  -6.294  1.00  0.00           H  
ATOM   2311  C   GLN B 148      -2.796 -25.596  -1.555  1.00  0.00           C  
ATOM   2312  O   GLN B 148      -3.925 -25.869  -1.303  1.00  0.00           O  
ATOM   2313  N   ASN B 149      -1.842 -25.919  -0.695  1.00  0.00           N  
ATOM   2314  HN  ASN B 149      -0.886 -25.771  -0.934  1.00  0.00           H  
ATOM   2315  CA  ASN B 149      -2.012 -26.431   0.668  1.00  0.00           C  
ATOM   2316  HA  ASN B 149      -2.995 -26.525   1.105  1.00  0.00           H  
ATOM   2317  CB  ASN B 149      -1.395 -27.827   0.761  1.00  0.00           C  
ATOM   2318  HB1 ASN B 149      -1.505 -28.225   1.793  1.00  0.00           H  
ATOM   2319  HB2 ASN B 149      -0.395 -27.805   0.278  1.00  0.00           H  
ATOM   2320  CG  ASN B 149      -2.150 -28.772  -0.188  1.00  0.00           C  
ATOM   2321  OD1 ASN B 149      -3.056 -29.496   0.243  1.00  0.00           O  
ATOM   2322  ND2 ASN B 149      -1.935 -28.796  -1.526  1.00  0.00           N  
ATOM   2323 1HD2 ASN B 149      -2.377 -29.610  -1.904  1.00  0.00           H  
ATOM   2324 2HD2 ASN B 149      -1.171 -28.296  -1.934  1.00  0.00           H  
ATOM   2325  C   ASN B 149      -1.233 -25.526   1.608  1.00  0.00           C  
ATOM   2326  O   ASN B 149      -0.070 -25.114   1.339  1.00  0.00           O  
ATOM   2327  N   CYS B 150      -1.767 -25.037   2.760  1.00  0.00           N  
ATOM   2328  HN  CYS B 150      -2.704 -25.299   2.976  1.00  0.00           H  
ATOM   2329  CA  CYS B 150      -1.244 -24.039   3.661  1.00  0.00           C  
ATOM   2330  HA  CYS B 150      -0.193 -23.877   3.474  1.00  0.00           H  
ATOM   2331  CB  CYS B 150      -2.062 -22.655   3.503  1.00  0.00           C  
ATOM   2332  HB2 CYS B 150      -1.735 -22.093   4.405  1.00  0.00           H  
ATOM   2333  HB1 CYS B 150      -3.153 -22.852   3.442  1.00  0.00           H  
ATOM   2334  SG  CYS B 150      -1.781 -21.654   1.944  1.00  0.00           S  
ATOM   2335  C   CYS B 150      -1.360 -24.447   5.116  1.00  0.00           C  
ATOM   2336  O   CYS B 150      -2.437 -24.664   5.575  1.00  0.00           O  
ATOM   2337  N   THR B 151      -0.222 -24.507   5.758  1.00  0.00           N  
ATOM   2338  HN  THR B 151       0.528 -24.298   5.135  1.00  0.00           H  
ATOM   2339  CA  THR B 151      -0.106 -25.073   7.122  1.00  0.00           C  
ATOM   2340  HA  THR B 151      -1.122 -25.376   7.324  1.00  0.00           H  
ATOM   2341  CB  THR B 151       0.776 -26.310   7.277  1.00  0.00           C  
ATOM   2342  HB  THR B 151       1.871 -26.122   7.252  1.00  0.00           H  
ATOM   2343  OG1 THR B 151       0.496 -27.251   6.307  1.00  0.00           O  
ATOM   2344  HG1 THR B 151       1.197 -27.900   6.398  1.00  0.00           H  
ATOM   2345  CG2 THR B 151       0.479 -27.032   8.580  1.00  0.00           C  
ATOM   2346 1HG2 THR B 151      -0.556 -27.415   8.705  1.00  0.00           H  
ATOM   2347 2HG2 THR B 151       0.677 -26.411   9.481  1.00  0.00           H  
ATOM   2348 3HG2 THR B 151       1.121 -27.939   8.565  1.00  0.00           H  
ATOM   2349  C   THR B 151       0.255 -24.071   8.143  1.00  0.00           C  
ATOM   2350  O   THR B 151       1.305 -23.407   8.052  1.00  0.00           O  
ATOM   2351  N   LEU B 152      -0.585 -23.943   9.201  1.00  0.00           N  
ATOM   2352  HN  LEU B 152      -1.369 -24.559   9.167  1.00  0.00           H  
ATOM   2353  CA  LEU B 152      -0.609 -23.082  10.305  1.00  0.00           C  
ATOM   2354  HA  LEU B 152       0.008 -22.204  10.191  1.00  0.00           H  
ATOM   2355  CB  LEU B 152      -2.016 -22.583  10.599  1.00  0.00           C  
ATOM   2356  HB2 LEU B 152      -2.620 -23.471  10.885  1.00  0.00           H  
ATOM   2357  HB1 LEU B 152      -2.523 -22.066   9.756  1.00  0.00           H  
ATOM   2358  CG  LEU B 152      -2.095 -21.574  11.779  1.00  0.00           C  
ATOM   2359  HG  LEU B 152      -1.537 -21.903  12.682  1.00  0.00           H  
ATOM   2360  CD1 LEU B 152      -1.582 -20.197  11.433  1.00  0.00           C  
ATOM   2361 2HD1 LEU B 152      -1.761 -19.468  12.252  1.00  0.00           H  
ATOM   2362 1HD1 LEU B 152      -2.005 -19.852  10.464  1.00  0.00           H  
ATOM   2363 3HD1 LEU B 152      -0.479 -20.234  11.314  1.00  0.00           H  
ATOM   2364  CD2 LEU B 152      -3.541 -21.300  12.213  1.00  0.00           C  
ATOM   2365 1HD2 LEU B 152      -3.981 -22.184  12.721  1.00  0.00           H  
ATOM   2366 2HD2 LEU B 152      -4.229 -21.026  11.384  1.00  0.00           H  
ATOM   2367 3HD2 LEU B 152      -3.556 -20.517  13.001  1.00  0.00           H  
ATOM   2368  C   LEU B 152      -0.098 -23.916  11.492  1.00  0.00           C  
ATOM   2369  O   LEU B 152      -0.758 -24.934  11.834  1.00  0.00           O  
ATOM   2370  N   GLU B 153       1.063 -23.623  12.094  1.00  0.00           N  
ATOM   2371  HN  GLU B 153       1.645 -22.885  11.762  1.00  0.00           H  
ATOM   2372  CA  GLU B 153       1.713 -24.346  13.214  1.00  0.00           C  
ATOM   2373  HA  GLU B 153       1.041 -25.145  13.487  1.00  0.00           H  
ATOM   2374  CB  GLU B 153       3.092 -25.035  12.745  1.00  0.00           C  
ATOM   2375  HB1 GLU B 153       3.561 -25.573  13.597  1.00  0.00           H  
ATOM   2376  HB2 GLU B 153       3.799 -24.262  12.378  1.00  0.00           H  
ATOM   2377  CG  GLU B 153       2.846 -26.093  11.615  1.00  0.00           C  
ATOM   2378  HG2 GLU B 153       2.676 -25.594  10.637  1.00  0.00           H  
ATOM   2379  HG1 GLU B 153       1.955 -26.709  11.859  1.00  0.00           H  
ATOM   2380  CD  GLU B 153       4.002 -27.052  11.560  1.00  0.00           C  
ATOM   2381  OE1 GLU B 153       3.905 -28.131  12.225  1.00  0.00           O  
ATOM   2382  OE2 GLU B 153       4.989 -26.866  10.764  1.00  0.00           O  
ATOM   2383  C   GLU B 153       1.753 -23.404  14.452  1.00  0.00           C  
ATOM   2384  O   GLU B 153       1.929 -22.189  14.438  1.00  0.00           O  
ATOM   2385  N   ILE B 154       1.382 -24.071  15.552  1.00  0.00           N  
ATOM   2386  HN  ILE B 154       1.104 -25.028  15.566  1.00  0.00           H  
ATOM   2387  CA  ILE B 154       1.107 -23.377  16.804  1.00  0.00           C  
ATOM   2388  HA  ILE B 154       1.389 -22.335  16.768  1.00  0.00           H  
ATOM   2389  CB  ILE B 154      -0.343 -23.476  17.278  1.00  0.00           C  
ATOM   2390  HB  ILE B 154      -0.584 -24.524  17.554  1.00  0.00           H  
ATOM   2391  CG2 ILE B 154      -0.555 -22.558  18.503  1.00  0.00           C  
ATOM   2392 1HG2 ILE B 154      -1.586 -22.156  18.400  1.00  0.00           H  
ATOM   2393 2HG2 ILE B 154       0.210 -21.758  18.586  1.00  0.00           H  
ATOM   2394 3HG2 ILE B 154      -0.595 -23.147  19.445  1.00  0.00           H  
ATOM   2395  CG1 ILE B 154      -1.433 -23.176  16.129  1.00  0.00           C  
ATOM   2396 1HG1 ILE B 154      -0.980 -22.540  15.340  1.00  0.00           H  
ATOM   2397 2HG1 ILE B 154      -2.297 -22.594  16.514  1.00  0.00           H  
ATOM   2398  CD  ILE B 154      -1.984 -24.439  15.488  1.00  0.00           C  
ATOM   2399  HD1 ILE B 154      -2.613 -25.027  16.190  1.00  0.00           H  
ATOM   2400  HD2 ILE B 154      -1.142 -25.018  15.052  1.00  0.00           H  
ATOM   2401  HD3 ILE B 154      -2.704 -24.210  14.674  1.00  0.00           H  
ATOM   2402  C   ILE B 154       1.985 -24.044  17.836  1.00  0.00           C  
ATOM   2403  O   ILE B 154       1.939 -25.270  17.920  1.00  0.00           O  
ATOM   2404  N   GLU B 155       2.691 -23.229  18.622  1.00  0.00           N  
ATOM   2405  HN  GLU B 155       2.689 -22.232  18.610  1.00  0.00           H  
ATOM   2406  CA  GLU B 155       3.784 -23.863  19.455  1.00  0.00           C  
ATOM   2407  HA  GLU B 155       3.388 -24.789  19.840  1.00  0.00           H  
ATOM   2408  CB  GLU B 155       5.077 -24.085  18.602  1.00  0.00           C  
ATOM   2409  HB2 GLU B 155       5.470 -23.127  18.200  1.00  0.00           H  
ATOM   2410  HB1 GLU B 155       4.780 -24.679  17.711  1.00  0.00           H  
ATOM   2411  CG  GLU B 155       6.286 -24.960  19.241  1.00  0.00           C  
ATOM   2412  HG1 GLU B 155       5.758 -25.863  19.617  1.00  0.00           H  
ATOM   2413  HG2 GLU B 155       6.725 -24.396  20.091  1.00  0.00           H  
ATOM   2414  CD  GLU B 155       7.427 -25.299  18.329  1.00  0.00           C  
ATOM   2415  OE1 GLU B 155       8.488 -24.607  18.327  1.00  0.00           O  
ATOM   2416  OE2 GLU B 155       7.336 -26.300  17.529  1.00  0.00           O  
ATOM   2417  C   GLU B 155       4.114 -22.902  20.572  1.00  0.00           C  
ATOM   2418  O   GLU B 155       3.740 -21.732  20.586  1.00  0.00           O  
ATOM   2419  N   SER B 156       4.760 -23.354  21.648  1.00  0.00           N  
ATOM   2420  HN  SER B 156       5.051 -24.308  21.645  1.00  0.00           H  
ATOM   2421  CA  SER B 156       5.255 -22.567  22.740  1.00  0.00           C  
ATOM   2422  HA  SER B 156       4.858 -21.562  22.725  1.00  0.00           H  
ATOM   2423  CB  SER B 156       4.972 -23.160  24.122  1.00  0.00           C  
ATOM   2424  HB1 SER B 156       5.415 -24.163  24.300  1.00  0.00           H  
ATOM   2425  HB2 SER B 156       3.876 -23.168  24.307  1.00  0.00           H  
ATOM   2426  OG  SER B 156       5.415 -22.274  25.199  1.00  0.00           O  
ATOM   2427  HG  SER B 156       4.672 -21.693  25.380  1.00  0.00           H  
ATOM   2428  C   SER B 156       6.818 -22.361  22.607  1.00  0.00           C  
ATOM   2429  O   SER B 156       7.527 -23.276  22.219  1.00  0.00           O  
ATOM   2430  N   TYR B 157       7.255 -21.067  22.972  1.00  0.00           N  
ATOM   2431  HN  TYR B 157       6.659 -20.337  23.299  1.00  0.00           H  
ATOM   2432  CA  TYR B 157       8.630 -20.729  23.037  1.00  0.00           C  
ATOM   2433  HA  TYR B 157       9.210 -21.363  22.381  1.00  0.00           H  
ATOM   2434  CB  TYR B 157       8.792 -19.298  22.512  1.00  0.00           C  
ATOM   2435  HB2 TYR B 157       8.556 -18.523  23.271  1.00  0.00           H  
ATOM   2436  HB1 TYR B 157       8.110 -19.062  21.667  1.00  0.00           H  
ATOM   2437  CG  TYR B 157      10.139 -19.094  22.020  1.00  0.00           C  
ATOM   2438  CD1 TYR B 157      10.455 -19.920  20.877  1.00  0.00           C  
ATOM   2439  HD1 TYR B 157       9.693 -20.577  20.484  1.00  0.00           H  
ATOM   2440  CE1 TYR B 157      11.769 -19.916  20.386  1.00  0.00           C  
ATOM   2441  HE1 TYR B 157      12.107 -20.650  19.669  1.00  0.00           H  
ATOM   2442  CZ  TYR B 157      12.716 -19.001  20.887  1.00  0.00           C  
ATOM   2443  OH  TYR B 157      14.116 -18.922  20.473  1.00  0.00           O  
ATOM   2444  HH  TYR B 157      14.652 -18.485  21.138  1.00  0.00           H  
ATOM   2445  CD2 TYR B 157      11.110 -18.258  22.552  1.00  0.00           C  
ATOM   2446  HD2 TYR B 157      10.997 -17.579  23.383  1.00  0.00           H  
ATOM   2447  CE2 TYR B 157      12.358 -18.186  21.938  1.00  0.00           C  
ATOM   2448  HE2 TYR B 157      13.089 -17.553  22.419  1.00  0.00           H  
ATOM   2449  C   TYR B 157       9.156 -20.777  24.506  1.00  0.00           C  
ATOM   2450  O   TYR B 157      10.358 -20.740  24.705  1.00  0.00           O  
ATOM   2451  N   GLY B 158       8.249 -20.941  25.472  1.00  0.00           N  
ATOM   2452  HN  GLY B 158       7.313 -21.043  25.143  1.00  0.00           H  
ATOM   2453  CA  GLY B 158       8.553 -20.861  26.906  1.00  0.00           C  
ATOM   2454  HA1 GLY B 158       7.839 -20.225  27.407  1.00  0.00           H  
ATOM   2455  HA2 GLY B 158       9.587 -20.571  27.018  1.00  0.00           H  
ATOM   2456  C   GLY B 158       8.519 -22.259  27.564  1.00  0.00           C  
ATOM   2457  O   GLY B 158       9.208 -22.478  28.548  1.00  0.00           O  
ATOM   2458  N   TYR B 159       7.696 -23.188  27.016  1.00  0.00           N  
ATOM   2459  HN  TYR B 159       6.964 -22.960  26.378  1.00  0.00           H  
ATOM   2460  CA  TYR B 159       7.468 -24.436  27.714  1.00  0.00           C  
ATOM   2461  HA  TYR B 159       7.959 -24.491  28.674  1.00  0.00           H  
ATOM   2462  CB  TYR B 159       5.966 -24.658  28.125  1.00  0.00           C  
ATOM   2463  HB2 TYR B 159       5.717 -25.648  28.563  1.00  0.00           H  
ATOM   2464  HB1 TYR B 159       5.431 -24.630  27.152  1.00  0.00           H  
ATOM   2465  CG  TYR B 159       5.424 -23.524  29.032  1.00  0.00           C  
ATOM   2466  CD1 TYR B 159       5.886 -23.445  30.341  1.00  0.00           C  
ATOM   2467  HD1 TYR B 159       6.671 -24.081  30.727  1.00  0.00           H  
ATOM   2468  CE1 TYR B 159       5.455 -22.383  31.129  1.00  0.00           C  
ATOM   2469  HE1 TYR B 159       5.855 -22.278  32.127  1.00  0.00           H  
ATOM   2470  CZ  TYR B 159       4.623 -21.393  30.639  1.00  0.00           C  
ATOM   2471  OH  TYR B 159       4.417 -20.318  31.491  1.00  0.00           O  
ATOM   2472  HH  TYR B 159       3.755 -19.709  31.157  1.00  0.00           H  
ATOM   2473  CD2 TYR B 159       4.426 -22.622  28.570  1.00  0.00           C  
ATOM   2474  HD2 TYR B 159       4.039 -22.762  27.571  1.00  0.00           H  
ATOM   2475  CE2 TYR B 159       4.035 -21.501  29.374  1.00  0.00           C  
ATOM   2476  HE2 TYR B 159       3.296 -20.806  29.004  1.00  0.00           H  
ATOM   2477  C   TYR B 159       7.989 -25.624  26.860  1.00  0.00           C  
ATOM   2478  O   TYR B 159       7.573 -25.922  25.742  1.00  0.00           O  
ATOM   2479  N   THR B 160       8.854 -26.451  27.462  1.00  0.00           N  
ATOM   2480  HN  THR B 160       9.100 -26.326  28.421  1.00  0.00           H  
ATOM   2481  CA  THR B 160       9.298 -27.783  27.031  1.00  0.00           C  
ATOM   2482  HA  THR B 160       9.296 -27.753  25.952  1.00  0.00           H  
ATOM   2483  CB  THR B 160      10.701 -28.195  27.429  1.00  0.00           C  
ATOM   2484  HB  THR B 160      10.851 -29.286  27.285  1.00  0.00           H  
ATOM   2485  OG1 THR B 160      10.976 -27.894  28.772  1.00  0.00           O  
ATOM   2486  HG1 THR B 160      10.714 -28.627  29.334  1.00  0.00           H  
ATOM   2487  CG2 THR B 160      11.758 -27.449  26.716  1.00  0.00           C  
ATOM   2488 1HG2 THR B 160      11.613 -26.347  26.688  1.00  0.00           H  
ATOM   2489 2HG2 THR B 160      11.732 -27.896  25.699  1.00  0.00           H  
ATOM   2490 3HG2 THR B 160      12.762 -27.640  27.153  1.00  0.00           H  
ATOM   2491  C   THR B 160       8.248 -28.824  27.365  1.00  0.00           C  
ATOM   2492  O   THR B 160       7.194 -28.458  27.985  1.00  0.00           O  
ATOM   2493  N   THR B 161       8.484 -30.122  26.986  1.00  0.00           N  
ATOM   2494  HN  THR B 161       9.299 -30.377  26.473  1.00  0.00           H  
ATOM   2495  CA  THR B 161       7.568 -31.253  27.001  1.00  0.00           C  
ATOM   2496  HA  THR B 161       6.666 -31.016  26.456  1.00  0.00           H  
ATOM   2497  CB  THR B 161       8.039 -32.509  26.252  1.00  0.00           C  
ATOM   2498  HB  THR B 161       7.473 -33.437  26.486  1.00  0.00           H  
ATOM   2499  OG1 THR B 161       9.440 -32.570  26.338  1.00  0.00           O  
ATOM   2500  HG1 THR B 161       9.733 -33.374  25.903  1.00  0.00           H  
ATOM   2501  CG2 THR B 161       7.723 -32.224  24.719  1.00  0.00           C  
ATOM   2502 1HG2 THR B 161       8.333 -31.412  24.268  1.00  0.00           H  
ATOM   2503 2HG2 THR B 161       6.644 -31.982  24.602  1.00  0.00           H  
ATOM   2504 3HG2 THR B 161       7.905 -33.218  24.259  1.00  0.00           H  
ATOM   2505  C   THR B 161       7.195 -31.713  28.426  1.00  0.00           C  
ATOM   2506  O   THR B 161       6.157 -32.413  28.673  1.00  0.00           O  
ATOM   2507  N   ASP B 162       8.068 -31.319  29.404  1.00  0.00           N  
ATOM   2508  HN  ASP B 162       8.869 -30.786  29.144  1.00  0.00           H  
ATOM   2509  CA  ASP B 162       7.962 -31.735  30.778  1.00  0.00           C  
ATOM   2510  HA  ASP B 162       7.432 -32.672  30.856  1.00  0.00           H  
ATOM   2511  CB  ASP B 162       9.448 -31.976  31.295  1.00  0.00           C  
ATOM   2512  HB1 ASP B 162       9.888 -32.816  30.715  1.00  0.00           H  
ATOM   2513  HB2 ASP B 162       9.393 -32.402  32.320  1.00  0.00           H  
ATOM   2514  CG  ASP B 162      10.336 -30.774  31.352  1.00  0.00           C  
ATOM   2515  OD1 ASP B 162      10.222 -29.930  30.428  1.00  0.00           O  
ATOM   2516  OD2 ASP B 162      11.412 -30.770  32.022  1.00  0.00           O  
ATOM   2517  C   ASP B 162       7.157 -30.652  31.526  1.00  0.00           C  
ATOM   2518  O   ASP B 162       6.868 -30.933  32.667  1.00  0.00           O  
ATOM   2519  N   ASP B 163       6.762 -29.519  30.854  1.00  0.00           N  
ATOM   2520  HN  ASP B 163       7.289 -29.179  30.080  1.00  0.00           H  
ATOM   2521  CA  ASP B 163       5.872 -28.528  31.417  1.00  0.00           C  
ATOM   2522  HA  ASP B 163       5.632 -28.775  32.441  1.00  0.00           H  
ATOM   2523  CB  ASP B 163       6.539 -27.054  31.486  1.00  0.00           C  
ATOM   2524  HB1 ASP B 163       5.794 -26.230  31.494  1.00  0.00           H  
ATOM   2525  HB2 ASP B 163       7.271 -26.966  30.655  1.00  0.00           H  
ATOM   2526  CG  ASP B 163       7.354 -26.921  32.704  1.00  0.00           C  
ATOM   2527  OD1 ASP B 163       6.955 -27.560  33.704  1.00  0.00           O  
ATOM   2528  OD2 ASP B 163       8.332 -26.147  32.810  1.00  0.00           O  
ATOM   2529  C   ASP B 163       4.504 -28.361  30.696  1.00  0.00           C  
ATOM   2530  O   ASP B 163       3.529 -27.970  31.346  1.00  0.00           O  
ATOM   2531  N   ILE B 164       4.394 -28.658  29.380  1.00  0.00           N  
ATOM   2532  HN  ILE B 164       5.233 -28.910  28.904  1.00  0.00           H  
ATOM   2533  CA  ILE B 164       3.152 -28.517  28.670  1.00  0.00           C  
ATOM   2534  HA  ILE B 164       2.383 -28.797  29.375  1.00  0.00           H  
ATOM   2535  CB  ILE B 164       3.042 -27.183  28.071  1.00  0.00           C  
ATOM   2536  HB  ILE B 164       3.695 -26.500  28.658  1.00  0.00           H  
ATOM   2537  CG2 ILE B 164       3.458 -27.022  26.533  1.00  0.00           C  
ATOM   2538 2HG2 ILE B 164       4.365 -27.653  26.416  1.00  0.00           H  
ATOM   2539 3HG2 ILE B 164       3.749 -25.979  26.285  1.00  0.00           H  
ATOM   2540 1HG2 ILE B 164       2.536 -27.299  25.978  1.00  0.00           H  
ATOM   2541  CG1 ILE B 164       1.600 -26.654  28.239  1.00  0.00           C  
ATOM   2542 2HG1 ILE B 164       1.070 -26.932  29.175  1.00  0.00           H  
ATOM   2543 1HG1 ILE B 164       1.005 -27.091  27.408  1.00  0.00           H  
ATOM   2544  CD  ILE B 164       1.553 -25.075  28.093  1.00  0.00           C  
ATOM   2545  HD3 ILE B 164       2.363 -24.633  27.475  1.00  0.00           H  
ATOM   2546  HD2 ILE B 164       1.556 -24.469  29.026  1.00  0.00           H  
ATOM   2547  HD1 ILE B 164       0.578 -24.882  27.596  1.00  0.00           H  
ATOM   2548  C   ILE B 164       2.981 -29.557  27.712  1.00  0.00           C  
ATOM   2549  O   ILE B 164       3.990 -30.059  27.142  1.00  0.00           O  
ATOM   2550  N   GLU B 165       1.694 -29.988  27.480  1.00  0.00           N  
ATOM   2551  HN  GLU B 165       1.028 -29.695  28.162  1.00  0.00           H  
ATOM   2552  CA  GLU B 165       1.212 -30.748  26.353  1.00  0.00           C  
ATOM   2553  HA  GLU B 165       1.904 -30.651  25.529  1.00  0.00           H  
ATOM   2554  CB  GLU B 165       1.157 -32.308  26.582  1.00  0.00           C  
ATOM   2555  HB1 GLU B 165       2.239 -32.543  26.488  1.00  0.00           H  
ATOM   2556  HB2 GLU B 165       0.579 -32.815  25.781  1.00  0.00           H  
ATOM   2557  CG  GLU B 165       0.760 -32.977  27.905  1.00  0.00           C  
ATOM   2558  HG2 GLU B 165      -0.104 -32.482  28.396  1.00  0.00           H  
ATOM   2559  HG1 GLU B 165       1.571 -32.968  28.665  1.00  0.00           H  
ATOM   2560  CD  GLU B 165       0.377 -34.513  27.724  1.00  0.00           C  
ATOM   2561  OE1 GLU B 165      -0.627 -34.951  28.350  1.00  0.00           O  
ATOM   2562  OE2 GLU B 165       1.012 -35.205  26.931  1.00  0.00           O  
ATOM   2563  C   GLU B 165      -0.123 -30.337  25.807  1.00  0.00           C  
ATOM   2564  O   GLU B 165      -0.914 -29.788  26.563  1.00  0.00           O  
ATOM   2565  N   PHE B 166      -0.405 -30.669  24.591  1.00  0.00           N  
ATOM   2566  HN  PHE B 166       0.058 -31.277  23.951  1.00  0.00           H  
ATOM   2567  CA  PHE B 166      -1.488 -30.129  23.760  1.00  0.00           C  
ATOM   2568  HA  PHE B 166      -2.139 -29.550  24.399  1.00  0.00           H  
ATOM   2569  CB  PHE B 166      -0.815 -29.222  22.632  1.00  0.00           C  
ATOM   2570  HB1 PHE B 166      -1.557 -28.860  21.889  1.00  0.00           H  
ATOM   2571  HB2 PHE B 166      -0.099 -29.940  22.181  1.00  0.00           H  
ATOM   2572  CG  PHE B 166       0.013 -27.968  23.078  1.00  0.00           C  
ATOM   2573  CD1 PHE B 166      -0.464 -27.154  24.183  1.00  0.00           C  
ATOM   2574  HD1 PHE B 166      -1.404 -27.423  24.643  1.00  0.00           H  
ATOM   2575  CE1 PHE B 166       0.336 -26.108  24.559  1.00  0.00           C  
ATOM   2576  HE1 PHE B 166      -0.072 -25.539  25.381  1.00  0.00           H  
ATOM   2577  CZ  PHE B 166       1.530 -25.801  24.010  1.00  0.00           C  
ATOM   2578  HZ  PHE B 166       2.025 -24.880  24.280  1.00  0.00           H  
ATOM   2579  CD2 PHE B 166       1.150 -27.656  22.431  1.00  0.00           C  
ATOM   2580  HD2 PHE B 166       1.446 -28.218  21.557  1.00  0.00           H  
ATOM   2581  CE2 PHE B 166       1.939 -26.580  22.861  1.00  0.00           C  
ATOM   2582  HE2 PHE B 166       2.785 -26.161  22.337  1.00  0.00           H  
ATOM   2583  C   PHE B 166      -2.355 -31.153  23.148  1.00  0.00           C  
ATOM   2584  O   PHE B 166      -1.908 -32.226  22.726  1.00  0.00           O  
ATOM   2585  N   TYR B 167      -3.679 -30.866  23.006  1.00  0.00           N  
ATOM   2586  HN  TYR B 167      -4.057 -29.979  23.262  1.00  0.00           H  
ATOM   2587  CA  TYR B 167      -4.663 -31.643  22.324  1.00  0.00           C  
ATOM   2588  HA  TYR B 167      -4.162 -32.154  21.515  1.00  0.00           H  
ATOM   2589  CB  TYR B 167      -5.405 -32.764  23.126  1.00  0.00           C  
ATOM   2590  HB2 TYR B 167      -4.739 -33.471  23.668  1.00  0.00           H  
ATOM   2591  HB1 TYR B 167      -6.054 -33.385  22.474  1.00  0.00           H  
ATOM   2592  CG  TYR B 167      -6.279 -32.259  24.223  1.00  0.00           C  
ATOM   2593  CD1 TYR B 167      -7.646 -32.217  24.056  1.00  0.00           C  
ATOM   2594  HD1 TYR B 167      -8.185 -32.381  23.134  1.00  0.00           H  
ATOM   2595  CE1 TYR B 167      -8.495 -31.817  25.133  1.00  0.00           C  
ATOM   2596  HE1 TYR B 167      -9.554 -31.708  24.950  1.00  0.00           H  
ATOM   2597  CZ  TYR B 167      -7.926 -31.635  26.418  1.00  0.00           C  
ATOM   2598  OH  TYR B 167      -8.630 -31.113  27.520  1.00  0.00           O  
ATOM   2599  HH  TYR B 167      -9.543 -31.123  27.221  1.00  0.00           H  
ATOM   2600  CD2 TYR B 167      -5.803 -31.912  25.435  1.00  0.00           C  
ATOM   2601  HD2 TYR B 167      -4.759 -32.002  25.701  1.00  0.00           H  
ATOM   2602  CE2 TYR B 167      -6.591 -31.603  26.524  1.00  0.00           C  
ATOM   2603  HE2 TYR B 167      -6.188 -31.143  27.413  1.00  0.00           H  
ATOM   2604  C   TYR B 167      -5.591 -30.729  21.661  1.00  0.00           C  
ATOM   2605  O   TYR B 167      -5.746 -29.558  21.993  1.00  0.00           O  
ATOM   2606  N   TRP B 168      -6.346 -31.181  20.746  1.00  0.00           N  
ATOM   2607  HN  TRP B 168      -6.234 -32.099  20.370  1.00  0.00           H  
ATOM   2608  CA  TRP B 168      -7.387 -30.383  20.099  1.00  0.00           C  
ATOM   2609  HA  TRP B 168      -7.178 -29.327  20.180  1.00  0.00           H  
ATOM   2610  CB  TRP B 168      -7.470 -30.665  18.557  1.00  0.00           C  
ATOM   2611  HB1 TRP B 168      -8.434 -30.325  18.120  1.00  0.00           H  
ATOM   2612  HB2 TRP B 168      -7.436 -31.758  18.362  1.00  0.00           H  
ATOM   2613  CG  TRP B 168      -6.387 -30.185  17.680  1.00  0.00           C  
ATOM   2614  CD1 TRP B 168      -5.367 -30.951  17.048  1.00  0.00           C  
ATOM   2615  HD1 TRP B 168      -5.327 -32.026  17.136  1.00  0.00           H  
ATOM   2616  NE1 TRP B 168      -4.550 -30.056  16.367  1.00  0.00           N  
ATOM   2617  HE1 TRP B 168      -3.761 -30.274  15.836  1.00  0.00           H  
ATOM   2618  CE2 TRP B 168      -5.049 -28.791  16.383  1.00  0.00           C  
ATOM   2619  CD2 TRP B 168      -6.168 -28.862  17.279  1.00  0.00           C  
ATOM   2620  CE3 TRP B 168      -6.797 -27.740  17.595  1.00  0.00           C  
ATOM   2621  HE3 TRP B 168      -7.438 -27.614  18.456  1.00  0.00           H  
ATOM   2622  CZ3 TRP B 168      -6.328 -26.577  16.983  1.00  0.00           C  
ATOM   2623  HZ3 TRP B 168      -6.693 -25.592  17.234  1.00  0.00           H  
ATOM   2624  CZ2 TRP B 168      -4.614 -27.712  15.741  1.00  0.00           C  
ATOM   2625  HZ2 TRP B 168      -3.803 -27.803  15.033  1.00  0.00           H  
ATOM   2626  CH2 TRP B 168      -5.259 -26.538  15.983  1.00  0.00           C  
ATOM   2627  HH2 TRP B 168      -4.878 -25.611  15.581  1.00  0.00           H  
ATOM   2628  C   TRP B 168      -8.672 -30.635  20.851  1.00  0.00           C  
ATOM   2629  O   TRP B 168      -9.079 -31.792  20.865  1.00  0.00           O  
ATOM   2630  N   ARG B 169      -9.281 -29.573  21.420  1.00  0.00           N  
ATOM   2631  HN  ARG B 169      -8.969 -28.637  21.279  1.00  0.00           H  
ATOM   2632  CA  ARG B 169     -10.324 -29.798  22.385  1.00  0.00           C  
ATOM   2633  HA  ARG B 169     -10.277 -30.808  22.763  1.00  0.00           H  
ATOM   2634  CB  ARG B 169     -10.109 -28.861  23.575  1.00  0.00           C  
ATOM   2635  HB1 ARG B 169     -10.128 -27.816  23.198  1.00  0.00           H  
ATOM   2636  HB2 ARG B 169      -9.103 -28.990  24.030  1.00  0.00           H  
ATOM   2637  CG  ARG B 169     -11.175 -29.073  24.707  1.00  0.00           C  
ATOM   2638  HG2 ARG B 169     -11.003 -30.104  25.083  1.00  0.00           H  
ATOM   2639  HG1 ARG B 169     -12.204 -28.868  24.340  1.00  0.00           H  
ATOM   2640  CD  ARG B 169     -10.851 -28.177  25.906  1.00  0.00           C  
ATOM   2641  HD1 ARG B 169     -10.877 -27.114  25.581  1.00  0.00           H  
ATOM   2642  HD2 ARG B 169      -9.792 -28.224  26.237  1.00  0.00           H  
ATOM   2643  NE  ARG B 169     -11.778 -28.493  27.028  1.00  0.00           N  
ATOM   2644  HE  ARG B 169     -11.684 -29.210  27.719  1.00  0.00           H  
ATOM   2645  CZ  ARG B 169     -12.751 -27.735  27.550  1.00  0.00           C  
ATOM   2646  NH1 ARG B 169     -13.135 -26.529  27.176  1.00  0.00           N  
ATOM   2647 2HH1 ARG B 169     -12.914 -26.222  26.250  1.00  0.00           H  
ATOM   2648 1HH1 ARG B 169     -13.911 -26.174  27.696  1.00  0.00           H  
ATOM   2649  NH2 ARG B 169     -13.435 -28.293  28.550  1.00  0.00           N  
ATOM   2650 1HH2 ARG B 169     -13.505 -29.290  28.530  1.00  0.00           H  
ATOM   2651 2HH2 ARG B 169     -14.314 -27.839  28.703  1.00  0.00           H  
ATOM   2652  C   ARG B 169     -11.789 -29.681  21.824  1.00  0.00           C  
ATOM   2653  O   ARG B 169     -12.239 -28.548  21.509  1.00  0.00           O  
ATOM   2654  N   GLY B 170     -12.492 -30.821  21.702  1.00  0.00           N  
ATOM   2655  HN  GLY B 170     -12.152 -31.718  21.976  1.00  0.00           H  
ATOM   2656  CA  GLY B 170     -13.850 -30.730  21.116  1.00  0.00           C  
ATOM   2657  HA1 GLY B 170     -14.103 -29.843  20.555  1.00  0.00           H  
ATOM   2658  HA2 GLY B 170     -14.504 -31.035  21.920  1.00  0.00           H  
ATOM   2659  C   GLY B 170     -14.089 -31.756  20.046  1.00  0.00           C  
ATOM   2660  O   GLY B 170     -15.145 -31.728  19.360  1.00  0.00           O  
ATOM   2661  N   ASP B 171     -13.147 -32.663  19.856  1.00  0.00           N  
ATOM   2662  HN  ASP B 171     -12.302 -32.482  20.351  1.00  0.00           H  
ATOM   2663  CA  ASP B 171     -13.181 -33.713  18.855  1.00  0.00           C  
ATOM   2664  HA  ASP B 171     -12.151 -34.002  18.706  1.00  0.00           H  
ATOM   2665  CB  ASP B 171     -14.130 -34.826  19.376  1.00  0.00           C  
ATOM   2666  HB1 ASP B 171     -14.096 -35.711  18.705  1.00  0.00           H  
ATOM   2667  HB2 ASP B 171     -15.126 -34.334  19.413  1.00  0.00           H  
ATOM   2668  CG  ASP B 171     -13.631 -35.341  20.679  1.00  0.00           C  
ATOM   2669  OD1 ASP B 171     -14.445 -35.429  21.652  1.00  0.00           O  
ATOM   2670  OD2 ASP B 171     -12.441 -35.654  20.782  1.00  0.00           O  
ATOM   2671  C   ASP B 171     -13.618 -33.233  17.458  1.00  0.00           C  
ATOM   2672  O   ASP B 171     -12.919 -32.393  16.935  1.00  0.00           O  
ATOM   2673  N   ASP B 172     -14.758 -33.631  16.921  1.00  0.00           N  
ATOM   2674  HN  ASP B 172     -15.401 -34.272  17.332  1.00  0.00           H  
ATOM   2675  CA  ASP B 172     -15.223 -33.197  15.577  1.00  0.00           C  
ATOM   2676  HA  ASP B 172     -14.463 -33.295  14.818  1.00  0.00           H  
ATOM   2677  CB  ASP B 172     -16.202 -34.064  14.867  1.00  0.00           C  
ATOM   2678  HB1 ASP B 172     -15.611 -34.980  14.651  1.00  0.00           H  
ATOM   2679  HB2 ASP B 172     -16.596 -33.602  13.937  1.00  0.00           H  
ATOM   2680  CG  ASP B 172     -17.396 -34.403  15.782  1.00  0.00           C  
ATOM   2681  OD1 ASP B 172     -17.191 -34.821  16.939  1.00  0.00           O  
ATOM   2682  OD2 ASP B 172     -18.551 -34.103  15.398  1.00  0.00           O  
ATOM   2683  C   ASP B 172     -15.577 -31.684  15.575  1.00  0.00           C  
ATOM   2684  O   ASP B 172     -15.844 -31.133  14.493  1.00  0.00           O  
ATOM   2685  N   ASN B 173     -15.674 -30.950  16.733  1.00  0.00           N  
ATOM   2686  HN  ASN B 173     -15.488 -31.288  17.653  1.00  0.00           H  
ATOM   2687  CA  ASN B 173     -16.051 -29.584  16.641  1.00  0.00           C  
ATOM   2688  HA  ASN B 173     -15.995 -29.123  15.666  1.00  0.00           H  
ATOM   2689  CB  ASN B 173     -17.502 -29.469  17.221  1.00  0.00           C  
ATOM   2690  HB1 ASN B 173     -18.196 -30.002  16.537  1.00  0.00           H  
ATOM   2691  HB2 ASN B 173     -17.822 -28.409  17.128  1.00  0.00           H  
ATOM   2692  CG  ASN B 173     -17.738 -29.949  18.705  1.00  0.00           C  
ATOM   2693  OD1 ASN B 173     -18.379 -30.910  18.983  1.00  0.00           O  
ATOM   2694  ND2 ASN B 173     -17.100 -29.216  19.518  1.00  0.00           N  
ATOM   2695 1HD2 ASN B 173     -17.146 -29.359  20.507  1.00  0.00           H  
ATOM   2696 2HD2 ASN B 173     -16.715 -28.351  19.196  1.00  0.00           H  
ATOM   2697  C   ASN B 173     -14.956 -28.731  17.262  1.00  0.00           C  
ATOM   2698  O   ASN B 173     -15.121 -27.563  17.530  1.00  0.00           O  
ATOM   2699  N   ALA B 174     -13.713 -29.268  17.498  1.00  0.00           N  
ATOM   2700  HN  ALA B 174     -13.605 -30.192  17.140  1.00  0.00           H  
ATOM   2701  CA  ALA B 174     -12.522 -28.601  18.068  1.00  0.00           C  
ATOM   2702  HA  ALA B 174     -12.757 -28.142  19.017  1.00  0.00           H  
ATOM   2703  CB  ALA B 174     -11.310 -29.550  18.098  1.00  0.00           C  
ATOM   2704  HB2 ALA B 174     -11.409 -30.293  18.917  1.00  0.00           H  
ATOM   2705  HB1 ALA B 174     -10.364 -28.974  18.185  1.00  0.00           H  
ATOM   2706  HB3 ALA B 174     -11.247 -30.178  17.183  1.00  0.00           H  
ATOM   2707  C   ALA B 174     -12.102 -27.465  17.087  1.00  0.00           C  
ATOM   2708  O   ALA B 174     -11.771 -26.403  17.491  1.00  0.00           O  
ATOM   2709  N   VAL B 175     -12.223 -27.638  15.788  1.00  0.00           N  
ATOM   2710  HN  VAL B 175     -12.411 -28.535  15.396  1.00  0.00           H  
ATOM   2711  CA  VAL B 175     -12.005 -26.640  14.786  1.00  0.00           C  
ATOM   2712  HA  VAL B 175     -11.923 -25.693  15.297  1.00  0.00           H  
ATOM   2713  CB  VAL B 175     -10.888 -27.036  13.810  1.00  0.00           C  
ATOM   2714  HB  VAL B 175     -11.149 -28.020  13.365  1.00  0.00           H  
ATOM   2715  CG1 VAL B 175     -10.811 -26.051  12.679  1.00  0.00           C  
ATOM   2716 1HG1 VAL B 175     -11.746 -26.022  12.080  1.00  0.00           H  
ATOM   2717 2HG1 VAL B 175      -9.929 -26.212  12.023  1.00  0.00           H  
ATOM   2718 3HG1 VAL B 175     -10.650 -25.022  13.064  1.00  0.00           H  
ATOM   2719  CG2 VAL B 175      -9.650 -27.255  14.629  1.00  0.00           C  
ATOM   2720 1HG2 VAL B 175      -9.651 -28.223  15.175  1.00  0.00           H  
ATOM   2721 2HG2 VAL B 175      -9.425 -26.417  15.324  1.00  0.00           H  
ATOM   2722 3HG2 VAL B 175      -8.740 -27.261  13.993  1.00  0.00           H  
ATOM   2723  C   VAL B 175     -13.334 -26.476  14.030  1.00  0.00           C  
ATOM   2724  O   VAL B 175     -13.978 -27.381  13.561  1.00  0.00           O  
ATOM   2725  N   THR B 176     -13.821 -25.249  13.946  1.00  0.00           N  
ATOM   2726  HN  THR B 176     -13.339 -24.483  14.365  1.00  0.00           H  
ATOM   2727  CA  THR B 176     -15.137 -24.917  13.342  1.00  0.00           C  
ATOM   2728  HA  THR B 176     -15.496 -25.666  12.652  1.00  0.00           H  
ATOM   2729  CB  THR B 176     -16.314 -24.776  14.310  1.00  0.00           C  
ATOM   2730  HB  THR B 176     -17.259 -24.372  13.887  1.00  0.00           H  
ATOM   2731  OG1 THR B 176     -15.990 -24.012  15.484  1.00  0.00           O  
ATOM   2732  HG1 THR B 176     -15.994 -23.067  15.313  1.00  0.00           H  
ATOM   2733  CG2 THR B 176     -16.688 -26.175  14.895  1.00  0.00           C  
ATOM   2734 2HG2 THR B 176     -17.481 -26.209  15.673  1.00  0.00           H  
ATOM   2735 3HG2 THR B 176     -15.742 -26.621  15.268  1.00  0.00           H  
ATOM   2736 1HG2 THR B 176     -17.116 -26.797  14.081  1.00  0.00           H  
ATOM   2737  C   THR B 176     -14.912 -23.586  12.637  1.00  0.00           C  
ATOM   2738  O   THR B 176     -13.902 -22.910  12.905  1.00  0.00           O  
ATOM   2739  N   GLY B 177     -15.847 -23.153  11.748  1.00  0.00           N  
ATOM   2740  HN  GLY B 177     -16.644 -23.744  11.646  1.00  0.00           H  
ATOM   2741  CA  GLY B 177     -15.774 -21.892  11.076  1.00  0.00           C  
ATOM   2742  HA2 GLY B 177     -15.294 -21.124  11.664  1.00  0.00           H  
ATOM   2743  HA1 GLY B 177     -16.813 -21.634  10.933  1.00  0.00           H  
ATOM   2744  C   GLY B 177     -15.089 -22.018   9.723  1.00  0.00           C  
ATOM   2745  O   GLY B 177     -14.924 -20.984   9.016  1.00  0.00           O  
ATOM   2746  N   VAL B 178     -14.719 -23.233   9.361  1.00  0.00           N  
ATOM   2747  HN  VAL B 178     -14.843 -23.984  10.004  1.00  0.00           H  
ATOM   2748  CA  VAL B 178     -14.059 -23.503   8.156  1.00  0.00           C  
ATOM   2749  HA  VAL B 178     -13.443 -22.642   7.940  1.00  0.00           H  
ATOM   2750  CB  VAL B 178     -13.104 -24.715   8.322  1.00  0.00           C  
ATOM   2751  HB  VAL B 178     -13.584 -25.709   8.437  1.00  0.00           H  
ATOM   2752  CG1 VAL B 178     -12.216 -25.025   7.047  1.00  0.00           C  
ATOM   2753 1HG1 VAL B 178     -12.794 -25.432   6.190  1.00  0.00           H  
ATOM   2754 2HG1 VAL B 178     -11.484 -25.832   7.263  1.00  0.00           H  
ATOM   2755 3HG1 VAL B 178     -11.654 -24.093   6.823  1.00  0.00           H  
ATOM   2756  CG2 VAL B 178     -12.138 -24.486   9.547  1.00  0.00           C  
ATOM   2757 2HG2 VAL B 178     -11.572 -23.533   9.476  1.00  0.00           H  
ATOM   2758 1HG2 VAL B 178     -11.493 -25.353   9.804  1.00  0.00           H  
ATOM   2759 3HG2 VAL B 178     -12.737 -24.425  10.481  1.00  0.00           H  
ATOM   2760  C   VAL B 178     -14.960 -23.545   6.939  1.00  0.00           C  
ATOM   2761  O   VAL B 178     -14.640 -22.965   5.896  1.00  0.00           O  
ATOM   2762  N   THR B 179     -16.191 -24.063   7.141  1.00  0.00           N  
ATOM   2763  HN  THR B 179     -16.390 -24.538   7.993  1.00  0.00           H  
ATOM   2764  CA  THR B 179     -17.302 -24.024   6.199  1.00  0.00           C  
ATOM   2765  HA  THR B 179     -16.917 -24.315   5.232  1.00  0.00           H  
ATOM   2766  CB  THR B 179     -18.476 -24.756   6.740  1.00  0.00           C  
ATOM   2767  HB  THR B 179     -19.405 -24.726   6.132  1.00  0.00           H  
ATOM   2768  OG1 THR B 179     -18.845 -24.368   8.044  1.00  0.00           O  
ATOM   2769  HG1 THR B 179     -19.550 -24.975   8.281  1.00  0.00           H  
ATOM   2770  CG2 THR B 179     -18.013 -26.258   6.784  1.00  0.00           C  
ATOM   2771 1HG2 THR B 179     -17.793 -26.559   5.737  1.00  0.00           H  
ATOM   2772 2HG2 THR B 179     -18.778 -26.930   7.227  1.00  0.00           H  
ATOM   2773 3HG2 THR B 179     -16.992 -26.432   7.184  1.00  0.00           H  
ATOM   2774  C   THR B 179     -17.815 -22.553   5.911  1.00  0.00           C  
ATOM   2775  O   THR B 179     -18.255 -22.145   4.816  1.00  0.00           O  
ATOM   2776  N   LYS B 180     -17.913 -21.753   7.010  1.00  0.00           N  
ATOM   2777  HN  LYS B 180     -17.607 -22.044   7.913  1.00  0.00           H  
ATOM   2778  CA  LYS B 180     -18.564 -20.445   6.970  1.00  0.00           C  
ATOM   2779  HA  LYS B 180     -19.474 -20.584   6.405  1.00  0.00           H  
ATOM   2780  CB  LYS B 180     -18.957 -20.015   8.401  1.00  0.00           C  
ATOM   2781  HB1 LYS B 180     -19.452 -19.024   8.305  1.00  0.00           H  
ATOM   2782  HB2 LYS B 180     -17.938 -19.781   8.775  1.00  0.00           H  
ATOM   2783  CG  LYS B 180     -19.643 -21.027   9.264  1.00  0.00           C  
ATOM   2784  HG2 LYS B 180     -19.768 -20.467  10.217  1.00  0.00           H  
ATOM   2785  HG1 LYS B 180     -18.948 -21.847   9.544  1.00  0.00           H  
ATOM   2786  CD  LYS B 180     -20.976 -21.560   8.687  1.00  0.00           C  
ATOM   2787  HD1 LYS B 180     -20.824 -21.896   7.640  1.00  0.00           H  
ATOM   2788  HD2 LYS B 180     -21.582 -20.628   8.681  1.00  0.00           H  
ATOM   2789  CE  LYS B 180     -21.898 -22.492   9.521  1.00  0.00           C  
ATOM   2790  HE1 LYS B 180     -22.033 -21.982  10.500  1.00  0.00           H  
ATOM   2791  HE2 LYS B 180     -21.411 -23.471   9.718  1.00  0.00           H  
ATOM   2792  NZ  LYS B 180     -23.217 -22.646   8.946  1.00  0.00           N1+
ATOM   2793  HZ1 LYS B 180     -23.671 -21.722   8.795  1.00  0.00           H  
ATOM   2794  HZ2 LYS B 180     -23.783 -23.155   9.654  1.00  0.00           H  
ATOM   2795  HZ3 LYS B 180     -23.109 -23.080   8.007  1.00  0.00           H  
ATOM   2796  C   LYS B 180     -17.834 -19.307   6.137  1.00  0.00           C  
ATOM   2797  O   LYS B 180     -18.471 -18.470   5.484  1.00  0.00           O  
ATOM   2798  N   ILE B 181     -16.450 -19.174   6.229  1.00  0.00           N  
ATOM   2799  HN  ILE B 181     -15.865 -19.675   6.862  1.00  0.00           H  
ATOM   2800  CA  ILE B 181     -15.702 -18.104   5.579  1.00  0.00           C  
ATOM   2801  HA  ILE B 181     -16.111 -17.180   5.963  1.00  0.00           H  
ATOM   2802  CB  ILE B 181     -14.318 -18.139   6.107  1.00  0.00           C  
ATOM   2803  HB  ILE B 181     -13.719 -17.333   5.633  1.00  0.00           H  
ATOM   2804  CG2 ILE B 181     -14.452 -17.630   7.567  1.00  0.00           C  
ATOM   2805 2HG2 ILE B 181     -15.241 -18.082   8.204  1.00  0.00           H  
ATOM   2806 3HG2 ILE B 181     -14.686 -16.549   7.463  1.00  0.00           H  
ATOM   2807 1HG2 ILE B 181     -13.456 -17.687   8.055  1.00  0.00           H  
ATOM   2808  CG1 ILE B 181     -13.652 -19.540   5.925  1.00  0.00           C  
ATOM   2809 2HG1 ILE B 181     -13.313 -19.757   4.890  1.00  0.00           H  
ATOM   2810 1HG1 ILE B 181     -14.377 -20.374   6.046  1.00  0.00           H  
ATOM   2811  CD  ILE B 181     -12.491 -19.908   6.841  1.00  0.00           C  
ATOM   2812  HD1 ILE B 181     -12.287 -20.984   6.658  1.00  0.00           H  
ATOM   2813  HD2 ILE B 181     -12.754 -19.785   7.913  1.00  0.00           H  
ATOM   2814  HD3 ILE B 181     -11.658 -19.227   6.564  1.00  0.00           H  
ATOM   2815  C   ILE B 181     -15.700 -18.215   4.040  1.00  0.00           C  
ATOM   2816  O   ILE B 181     -15.592 -19.274   3.384  1.00  0.00           O  
ATOM   2817  N   GLU B 182     -15.729 -16.975   3.448  1.00  0.00           N  
ATOM   2818  HN  GLU B 182     -15.797 -16.186   4.054  1.00  0.00           H  
ATOM   2819  CA  GLU B 182     -15.874 -16.871   2.033  1.00  0.00           C  
ATOM   2820  HA  GLU B 182     -15.875 -17.864   1.609  1.00  0.00           H  
ATOM   2821  CB  GLU B 182     -17.259 -16.320   1.717  1.00  0.00           C  
ATOM   2822  HB2 GLU B 182     -17.311 -15.765   0.756  1.00  0.00           H  
ATOM   2823  HB1 GLU B 182     -17.593 -15.630   2.521  1.00  0.00           H  
ATOM   2824  CG  GLU B 182     -18.400 -17.373   1.592  1.00  0.00           C  
ATOM   2825  HG2 GLU B 182     -18.484 -18.015   2.494  1.00  0.00           H  
ATOM   2826  HG1 GLU B 182     -18.160 -18.013   0.716  1.00  0.00           H  
ATOM   2827  CD  GLU B 182     -19.702 -16.680   1.286  1.00  0.00           C  
ATOM   2828  OE1 GLU B 182     -20.573 -16.695   2.166  1.00  0.00           O  
ATOM   2829  OE2 GLU B 182     -19.942 -16.288   0.117  1.00  0.00           O  
ATOM   2830  C   GLU B 182     -14.813 -16.069   1.301  1.00  0.00           C  
ATOM   2831  O   GLU B 182     -14.205 -15.154   1.842  1.00  0.00           O  
ATOM   2832  N   LEU B 183     -14.506 -16.422   0.015  1.00  0.00           N  
ATOM   2833  HN  LEU B 183     -15.008 -17.183  -0.388  1.00  0.00           H  
ATOM   2834  CA  LEU B 183     -13.490 -15.745  -0.753  1.00  0.00           C  
ATOM   2835  HA  LEU B 183     -13.502 -14.700  -0.480  1.00  0.00           H  
ATOM   2836  CB  LEU B 183     -12.056 -16.385  -0.688  1.00  0.00           C  
ATOM   2837  HB2 LEU B 183     -11.420 -15.832  -1.414  1.00  0.00           H  
ATOM   2838  HB1 LEU B 183     -12.243 -17.421  -1.041  1.00  0.00           H  
ATOM   2839  CG  LEU B 183     -11.280 -16.403   0.647  1.00  0.00           C  
ATOM   2840  HG  LEU B 183     -11.860 -16.582   1.578  1.00  0.00           H  
ATOM   2841  CD1 LEU B 183     -10.165 -17.448   0.691  1.00  0.00           C  
ATOM   2842 1HD1 LEU B 183     -10.553 -18.477   0.538  1.00  0.00           H  
ATOM   2843 3HD1 LEU B 183      -9.727 -17.336   1.706  1.00  0.00           H  
ATOM   2844 2HD1 LEU B 183      -9.377 -17.296  -0.077  1.00  0.00           H  
ATOM   2845  CD2 LEU B 183     -10.722 -14.949   0.984  1.00  0.00           C  
ATOM   2846 1HD2 LEU B 183      -9.642 -14.848   0.746  1.00  0.00           H  
ATOM   2847 2HD2 LEU B 183     -10.660 -14.825   2.086  1.00  0.00           H  
ATOM   2848 3HD2 LEU B 183     -11.361 -14.213   0.450  1.00  0.00           H  
ATOM   2849  C   LEU B 183     -14.029 -15.885  -2.226  1.00  0.00           C  
ATOM   2850  O   LEU B 183     -14.715 -16.820  -2.573  1.00  0.00           O  
ATOM   2851  N   PRO B 184     -13.774 -14.940  -3.122  1.00  0.00           N  
ATOM   2852  CD  PRO B 184     -13.208 -13.651  -2.849  1.00  0.00           C  
ATOM   2853  HD1 PRO B 184     -12.240 -13.761  -2.314  1.00  0.00           H  
ATOM   2854  HD2 PRO B 184     -13.858 -12.993  -2.232  1.00  0.00           H  
ATOM   2855  CA  PRO B 184     -14.232 -15.005  -4.493  1.00  0.00           C  
ATOM   2856  HA  PRO B 184     -15.262 -15.323  -4.434  1.00  0.00           H  
ATOM   2857  CB  PRO B 184     -14.135 -13.577  -4.982  1.00  0.00           C  
ATOM   2858  HB2 PRO B 184     -14.982 -12.969  -4.598  1.00  0.00           H  
ATOM   2859  HB1 PRO B 184     -14.128 -13.567  -6.093  1.00  0.00           H  
ATOM   2860  CG  PRO B 184     -12.974 -13.019  -4.265  1.00  0.00           C  
ATOM   2861  HG1 PRO B 184     -12.078 -13.308  -4.857  1.00  0.00           H  
ATOM   2862  HG2 PRO B 184     -12.823 -11.929  -4.119  1.00  0.00           H  
ATOM   2863  C   PRO B 184     -13.580 -15.997  -5.501  1.00  0.00           C  
ATOM   2864  O   PRO B 184     -14.286 -16.576  -6.286  1.00  0.00           O  
ATOM   2865  N   GLN B 185     -12.192 -16.096  -5.496  1.00  0.00           N  
ATOM   2866  HN  GLN B 185     -11.747 -15.601  -4.754  1.00  0.00           H  
ATOM   2867  CA  GLN B 185     -11.399 -16.932  -6.336  1.00  0.00           C  
ATOM   2868  HA  GLN B 185     -11.865 -17.226  -7.265  1.00  0.00           H  
ATOM   2869  CB  GLN B 185     -10.093 -16.126  -6.678  1.00  0.00           C  
ATOM   2870  HB2 GLN B 185     -10.439 -15.145  -7.070  1.00  0.00           H  
ATOM   2871  HB1 GLN B 185      -9.635 -16.668  -7.533  1.00  0.00           H  
ATOM   2872  CG  GLN B 185      -9.032 -15.999  -5.564  1.00  0.00           C  
ATOM   2873  HG1 GLN B 185      -8.201 -15.443  -6.046  1.00  0.00           H  
ATOM   2874  HG2 GLN B 185      -8.527 -16.944  -5.273  1.00  0.00           H  
ATOM   2875  CD  GLN B 185      -9.381 -15.248  -4.300  1.00  0.00           C  
ATOM   2876  OE1 GLN B 185      -9.872 -15.914  -3.419  1.00  0.00           O  
ATOM   2877  NE2 GLN B 185      -9.221 -13.868  -4.264  1.00  0.00           N  
ATOM   2878 1HE2 GLN B 185      -9.664 -13.342  -3.538  1.00  0.00           H  
ATOM   2879 2HE2 GLN B 185      -8.761 -13.428  -5.036  1.00  0.00           H  
ATOM   2880  C   GLN B 185     -11.009 -18.239  -5.770  1.00  0.00           C  
ATOM   2881  O   GLN B 185     -10.958 -19.161  -6.529  1.00  0.00           O  
ATOM   2882  N   PHE B 186     -10.878 -18.338  -4.378  1.00  0.00           N  
ATOM   2883  HN  PHE B 186     -10.965 -17.601  -3.713  1.00  0.00           H  
ATOM   2884  CA  PHE B 186     -10.601 -19.490  -3.663  1.00  0.00           C  
ATOM   2885  HA  PHE B 186     -10.218 -20.145  -4.432  1.00  0.00           H  
ATOM   2886  CB  PHE B 186      -9.494 -19.272  -2.501  1.00  0.00           C  
ATOM   2887  HB1 PHE B 186      -9.588 -19.927  -1.609  1.00  0.00           H  
ATOM   2888  HB2 PHE B 186      -9.521 -18.255  -2.054  1.00  0.00           H  
ATOM   2889  CG  PHE B 186      -8.172 -19.469  -3.152  1.00  0.00           C  
ATOM   2890  CD1 PHE B 186      -7.344 -18.374  -3.360  1.00  0.00           C  
ATOM   2891  HD1 PHE B 186      -7.746 -17.393  -3.153  1.00  0.00           H  
ATOM   2892  CE1 PHE B 186      -5.998 -18.582  -3.721  1.00  0.00           C  
ATOM   2893  HE1 PHE B 186      -5.262 -17.798  -3.821  1.00  0.00           H  
ATOM   2894  CZ  PHE B 186      -5.589 -19.904  -4.039  1.00  0.00           C  
ATOM   2895  HZ  PHE B 186      -4.609 -20.017  -4.481  1.00  0.00           H  
ATOM   2896  CD2 PHE B 186      -7.742 -20.725  -3.418  1.00  0.00           C  
ATOM   2897  HD2 PHE B 186      -8.374 -21.584  -3.241  1.00  0.00           H  
ATOM   2898  CE2 PHE B 186      -6.474 -20.961  -3.886  1.00  0.00           C  
ATOM   2899  HE2 PHE B 186      -6.212 -21.911  -4.327  1.00  0.00           H  
ATOM   2900  C   PHE B 186     -11.836 -20.083  -2.974  1.00  0.00           C  
ATOM   2901  O   PHE B 186     -12.794 -19.381  -2.594  1.00  0.00           O  
ATOM   2902  N   SER B 187     -11.911 -21.438  -2.857  1.00  0.00           N  
ATOM   2903  HN  SER B 187     -11.273 -21.985  -3.392  1.00  0.00           H  
ATOM   2904  CA  SER B 187     -12.793 -22.094  -1.882  1.00  0.00           C  
ATOM   2905  HA  SER B 187     -13.039 -21.435  -1.063  1.00  0.00           H  
ATOM   2906  CB  SER B 187     -13.944 -22.867  -2.491  1.00  0.00           C  
ATOM   2907  HB2 SER B 187     -14.491 -23.376  -1.669  1.00  0.00           H  
ATOM   2908  HB1 SER B 187     -13.712 -23.474  -3.392  1.00  0.00           H  
ATOM   2909  OG  SER B 187     -14.962 -21.952  -2.928  1.00  0.00           O  
ATOM   2910  HG  SER B 187     -14.460 -21.298  -3.418  1.00  0.00           H  
ATOM   2911  C   SER B 187     -11.994 -23.190  -1.207  1.00  0.00           C  
ATOM   2912  O   SER B 187     -11.070 -23.754  -1.815  1.00  0.00           O  
ATOM   2913  N   ILE B 188     -12.253 -23.368   0.089  1.00  0.00           N  
ATOM   2914  HN  ILE B 188     -13.024 -22.830   0.424  1.00  0.00           H  
ATOM   2915  CA  ILE B 188     -11.447 -24.241   0.985  1.00  0.00           C  
ATOM   2916  HA  ILE B 188     -10.416 -24.328   0.675  1.00  0.00           H  
ATOM   2917  CB  ILE B 188     -11.361 -23.821   2.487  1.00  0.00           C  
ATOM   2918  HB  ILE B 188     -12.359 -23.474   2.832  1.00  0.00           H  
ATOM   2919  CG2 ILE B 188     -10.785 -24.872   3.359  1.00  0.00           C  
ATOM   2920 1HG2 ILE B 188     -10.361 -24.369   4.253  1.00  0.00           H  
ATOM   2921 3HG2 ILE B 188      -9.927 -25.434   2.931  1.00  0.00           H  
ATOM   2922 2HG2 ILE B 188     -11.557 -25.505   3.843  1.00  0.00           H  
ATOM   2923  CG1 ILE B 188     -10.425 -22.653   2.485  1.00  0.00           C  
ATOM   2924 1HG1 ILE B 188     -10.400 -22.087   1.529  1.00  0.00           H  
ATOM   2925 2HG1 ILE B 188      -9.342 -22.892   2.557  1.00  0.00           H  
ATOM   2926  CD  ILE B 188     -10.824 -21.686   3.529  1.00  0.00           C  
ATOM   2927  HD1 ILE B 188     -10.363 -20.680   3.434  1.00  0.00           H  
ATOM   2928  HD2 ILE B 188     -10.523 -22.138   4.498  1.00  0.00           H  
ATOM   2929  HD3 ILE B 188     -11.914 -21.476   3.590  1.00  0.00           H  
ATOM   2930  C   ILE B 188     -11.990 -25.695   0.872  1.00  0.00           C  
ATOM   2931  O   ILE B 188     -13.073 -25.996   1.316  1.00  0.00           O  
ATOM   2932  N   VAL B 189     -11.317 -26.622   0.209  1.00  0.00           N  
ATOM   2933  HN  VAL B 189     -10.487 -26.307  -0.244  1.00  0.00           H  
ATOM   2934  CA  VAL B 189     -11.821 -27.941  -0.198  1.00  0.00           C  
ATOM   2935  HA  VAL B 189     -12.886 -27.812  -0.078  1.00  0.00           H  
ATOM   2936  CB  VAL B 189     -11.454 -28.296  -1.649  1.00  0.00           C  
ATOM   2937  HB  VAL B 189     -11.685 -29.374  -1.788  1.00  0.00           H  
ATOM   2938  CG1 VAL B 189     -12.310 -27.471  -2.689  1.00  0.00           C  
ATOM   2939 1HG1 VAL B 189     -12.080 -27.887  -3.692  1.00  0.00           H  
ATOM   2940 2HG1 VAL B 189     -12.011 -26.401  -2.705  1.00  0.00           H  
ATOM   2941 3HG1 VAL B 189     -13.402 -27.524  -2.488  1.00  0.00           H  
ATOM   2942  CG2 VAL B 189      -9.963 -28.131  -1.877  1.00  0.00           C  
ATOM   2943 3HG2 VAL B 189      -9.658 -27.093  -2.135  1.00  0.00           H  
ATOM   2944 2HG2 VAL B 189      -9.583 -28.865  -2.618  1.00  0.00           H  
ATOM   2945 1HG2 VAL B 189      -9.397 -28.408  -0.962  1.00  0.00           H  
ATOM   2946  C   VAL B 189     -11.392 -29.028   0.813  1.00  0.00           C  
ATOM   2947  O   VAL B 189     -11.885 -30.126   0.820  1.00  0.00           O  
ATOM   2948  N   ASP B 190     -10.477 -28.818   1.784  1.00  0.00           N  
ATOM   2949  HN  ASP B 190     -10.038 -27.924   1.845  1.00  0.00           H  
ATOM   2950  CA  ASP B 190     -10.167 -29.735   2.820  1.00  0.00           C  
ATOM   2951  HA  ASP B 190     -11.118 -30.051   3.223  1.00  0.00           H  
ATOM   2952  CB  ASP B 190      -9.371 -30.950   2.237  1.00  0.00           C  
ATOM   2953  HB2 ASP B 190      -8.276 -30.804   2.119  1.00  0.00           H  
ATOM   2954  HB1 ASP B 190      -9.811 -31.206   1.249  1.00  0.00           H  
ATOM   2955  CG  ASP B 190      -9.537 -32.138   3.144  1.00  0.00           C  
ATOM   2956  OD1 ASP B 190     -10.558 -32.060   3.939  1.00  0.00           O  
ATOM   2957  OD2 ASP B 190      -8.821 -33.120   2.980  1.00  0.00           O  
ATOM   2958  C   ASP B 190      -9.364 -29.126   3.920  1.00  0.00           C  
ATOM   2959  O   ASP B 190      -8.782 -28.042   3.671  1.00  0.00           O  
ATOM   2960  N   TYR B 191      -9.356 -29.723   5.182  1.00  0.00           N  
ATOM   2961  HN  TYR B 191      -9.743 -30.593   5.478  1.00  0.00           H  
ATOM   2962  CA  TYR B 191      -8.624 -29.118   6.234  1.00  0.00           C  
ATOM   2963  HA  TYR B 191      -7.692 -28.765   5.816  1.00  0.00           H  
ATOM   2964  CB  TYR B 191      -9.334 -27.908   7.006  1.00  0.00           C  
ATOM   2965  HB1 TYR B 191      -9.600 -26.996   6.430  1.00  0.00           H  
ATOM   2966  HB2 TYR B 191      -8.668 -27.539   7.815  1.00  0.00           H  
ATOM   2967  CG  TYR B 191     -10.601 -28.278   7.718  1.00  0.00           C  
ATOM   2968  CD1 TYR B 191     -11.810 -28.411   7.032  1.00  0.00           C  
ATOM   2969  HD1 TYR B 191     -11.788 -28.353   5.954  1.00  0.00           H  
ATOM   2970  CE1 TYR B 191     -13.002 -28.617   7.695  1.00  0.00           C  
ATOM   2971  HE1 TYR B 191     -13.880 -28.819   7.099  1.00  0.00           H  
ATOM   2972  CZ  TYR B 191     -13.085 -28.671   9.084  1.00  0.00           C  
ATOM   2973  OH  TYR B 191     -14.379 -28.810   9.677  1.00  0.00           O  
ATOM   2974  HH  TYR B 191     -14.298 -28.978  10.618  1.00  0.00           H  
ATOM   2975  CD2 TYR B 191     -10.710 -28.240   9.111  1.00  0.00           C  
ATOM   2976  HD2 TYR B 191      -9.900 -27.889   9.733  1.00  0.00           H  
ATOM   2977  CE2 TYR B 191     -11.898 -28.445   9.827  1.00  0.00           C  
ATOM   2978  HE2 TYR B 191     -12.056 -28.506  10.894  1.00  0.00           H  
ATOM   2979  C   TYR B 191      -8.256 -30.317   7.145  1.00  0.00           C  
ATOM   2980  O   TYR B 191      -9.033 -31.232   7.283  1.00  0.00           O  
ATOM   2981  N   LYS B 192      -7.068 -30.295   7.770  1.00  0.00           N  
ATOM   2982  HN  LYS B 192      -6.440 -29.534   7.632  1.00  0.00           H  
ATOM   2983  CA  LYS B 192      -6.410 -31.379   8.503  1.00  0.00           C  
ATOM   2984  HA  LYS B 192      -7.221 -32.024   8.809  1.00  0.00           H  
ATOM   2985  CB  LYS B 192      -5.258 -31.995   7.758  1.00  0.00           C  
ATOM   2986  HB2 LYS B 192      -4.863 -32.865   8.325  1.00  0.00           H  
ATOM   2987  HB1 LYS B 192      -4.480 -31.212   7.637  1.00  0.00           H  
ATOM   2988  CG  LYS B 192      -5.670 -32.499   6.388  1.00  0.00           C  
ATOM   2989  HG1 LYS B 192      -4.804 -33.006   5.911  1.00  0.00           H  
ATOM   2990  HG2 LYS B 192      -5.816 -31.729   5.601  1.00  0.00           H  
ATOM   2991  CD  LYS B 192      -6.784 -33.611   6.413  1.00  0.00           C  
ATOM   2992  HD1 LYS B 192      -7.745 -33.068   6.287  1.00  0.00           H  
ATOM   2993  HD2 LYS B 192      -6.702 -34.056   7.428  1.00  0.00           H  
ATOM   2994  CE  LYS B 192      -6.593 -34.825   5.418  1.00  0.00           C  
ATOM   2995  HE2 LYS B 192      -7.325 -35.639   5.609  1.00  0.00           H  
ATOM   2996  HE1 LYS B 192      -5.599 -35.319   5.477  1.00  0.00           H  
ATOM   2997  NZ  LYS B 192      -6.796 -34.484   4.044  1.00  0.00           N1+
ATOM   2998  HZ1 LYS B 192      -7.647 -33.955   3.769  1.00  0.00           H  
ATOM   2999  HZ2 LYS B 192      -6.754 -35.389   3.532  1.00  0.00           H  
ATOM   3000  HZ3 LYS B 192      -6.003 -33.935   3.655  1.00  0.00           H  
ATOM   3001  C   LYS B 192      -5.876 -30.746   9.777  1.00  0.00           C  
ATOM   3002  O   LYS B 192      -5.115 -29.770   9.707  1.00  0.00           O  
ATOM   3003  N   LEU B 193      -6.057 -31.321  10.995  1.00  0.00           N  
ATOM   3004  HN  LEU B 193      -6.616 -32.144  10.926  1.00  0.00           H  
ATOM   3005  CA  LEU B 193      -5.483 -30.888  12.235  1.00  0.00           C  
ATOM   3006  HA  LEU B 193      -4.783 -30.070  12.151  1.00  0.00           H  
ATOM   3007  CB  LEU B 193      -6.595 -30.222  13.206  1.00  0.00           C  
ATOM   3008  HB1 LEU B 193      -6.815 -29.254  12.707  1.00  0.00           H  
ATOM   3009  HB2 LEU B 193      -6.129 -30.063  14.202  1.00  0.00           H  
ATOM   3010  CG  LEU B 193      -7.864 -31.147  13.259  1.00  0.00           C  
ATOM   3011  HG  LEU B 193      -7.605 -32.180  12.944  1.00  0.00           H  
ATOM   3012  CD1 LEU B 193      -8.488 -31.353  14.706  1.00  0.00           C  
ATOM   3013 1HD1 LEU B 193      -9.015 -30.421  14.998  1.00  0.00           H  
ATOM   3014 2HD1 LEU B 193      -7.621 -31.536  15.378  1.00  0.00           H  
ATOM   3015 3HD1 LEU B 193      -9.129 -32.256  14.799  1.00  0.00           H  
ATOM   3016  CD2 LEU B 193      -8.911 -30.631  12.236  1.00  0.00           C  
ATOM   3017 1HD2 LEU B 193      -9.325 -29.631  12.482  1.00  0.00           H  
ATOM   3018 2HD2 LEU B 193      -9.759 -31.341  12.127  1.00  0.00           H  
ATOM   3019 3HD2 LEU B 193      -8.533 -30.650  11.191  1.00  0.00           H  
ATOM   3020  C   LEU B 193      -4.824 -32.040  12.976  1.00  0.00           C  
ATOM   3021  O   LEU B 193      -5.212 -33.173  13.033  1.00  0.00           O  
ATOM   3022  N   ILE B 194      -3.669 -31.783  13.454  1.00  0.00           N  
ATOM   3023  HN  ILE B 194      -3.211 -30.906  13.333  1.00  0.00           H  
ATOM   3024  CA  ILE B 194      -2.838 -32.845  14.196  1.00  0.00           C  
ATOM   3025  HA  ILE B 194      -3.523 -33.605  14.541  1.00  0.00           H  
ATOM   3026  CB  ILE B 194      -1.918 -33.679  13.324  1.00  0.00           C  
ATOM   3027  HB  ILE B 194      -2.564 -34.108  12.528  1.00  0.00           H  
ATOM   3028  CG2 ILE B 194      -0.749 -32.744  12.771  1.00  0.00           C  
ATOM   3029 2HG2 ILE B 194      -1.141 -31.828  12.281  1.00  0.00           H  
ATOM   3030 3HG2 ILE B 194      -0.229 -33.322  11.977  1.00  0.00           H  
ATOM   3031 1HG2 ILE B 194      -0.111 -32.507  13.651  1.00  0.00           H  
ATOM   3032  CG1 ILE B 194      -1.316 -34.968  13.937  1.00  0.00           C  
ATOM   3033 1HG1 ILE B 194      -0.577 -34.744  14.736  1.00  0.00           H  
ATOM   3034 2HG1 ILE B 194      -0.588 -35.318  13.173  1.00  0.00           H  
ATOM   3035  CD  ILE B 194      -2.215 -36.075  14.284  1.00  0.00           C  
ATOM   3036  HD2 ILE B 194      -2.681 -36.470  13.357  1.00  0.00           H  
ATOM   3037  HD3 ILE B 194      -3.030 -35.694  14.936  1.00  0.00           H  
ATOM   3038  HD1 ILE B 194      -1.794 -36.921  14.870  1.00  0.00           H  
ATOM   3039  C   ILE B 194      -2.123 -32.198  15.336  1.00  0.00           C  
ATOM   3040  O   ILE B 194      -2.086 -30.969  15.418  1.00  0.00           O  
ATOM   3041  N   THR B 195      -1.614 -32.986  16.299  1.00  0.00           N  
ATOM   3042  HN  THR B 195      -1.789 -33.968  16.289  1.00  0.00           H  
ATOM   3043  CA  THR B 195      -0.666 -32.479  17.331  1.00  0.00           C  
ATOM   3044  HA  THR B 195      -0.098 -31.681  16.877  1.00  0.00           H  
ATOM   3045  CB  THR B 195      -1.290 -31.938  18.647  1.00  0.00           C  
ATOM   3046  HB  THR B 195      -1.968 -31.111  18.347  1.00  0.00           H  
ATOM   3047  OG1 THR B 195      -0.378 -31.334  19.561  1.00  0.00           O  
ATOM   3048  HG1 THR B 195       0.244 -30.766  19.099  1.00  0.00           H  
ATOM   3049  CG2 THR B 195      -2.041 -33.074  19.296  1.00  0.00           C  
ATOM   3050 2HG2 THR B 195      -1.403 -33.934  19.591  1.00  0.00           H  
ATOM   3051 3HG2 THR B 195      -2.807 -33.404  18.563  1.00  0.00           H  
ATOM   3052 1HG2 THR B 195      -2.521 -32.754  20.246  1.00  0.00           H  
ATOM   3053  C   THR B 195       0.492 -33.452  17.611  1.00  0.00           C  
ATOM   3054  O   THR B 195       0.400 -34.673  17.627  1.00  0.00           O  
ATOM   3055  N   LYS B 196       1.720 -32.825  17.769  1.00  0.00           N  
ATOM   3056  HN  LYS B 196       1.819 -31.834  17.788  1.00  0.00           H  
ATOM   3057  CA  LYS B 196       2.957 -33.552  17.819  1.00  0.00           C  
ATOM   3058  HA  LYS B 196       2.675 -34.569  18.047  1.00  0.00           H  
ATOM   3059  CB  LYS B 196       3.718 -33.360  16.422  1.00  0.00           C  
ATOM   3060  HB1 LYS B 196       4.781 -33.673  16.505  1.00  0.00           H  
ATOM   3061  HB2 LYS B 196       3.704 -32.299  16.092  1.00  0.00           H  
ATOM   3062  CG  LYS B 196       3.005 -34.050  15.230  1.00  0.00           C  
ATOM   3063  HG2 LYS B 196       3.520 -33.767  14.287  1.00  0.00           H  
ATOM   3064  HG1 LYS B 196       1.978 -33.632  15.178  1.00  0.00           H  
ATOM   3065  CD  LYS B 196       3.160 -35.569  15.264  1.00  0.00           C  
ATOM   3066  HD2 LYS B 196       2.179 -35.980  14.942  1.00  0.00           H  
ATOM   3067  HD1 LYS B 196       3.148 -35.899  16.325  1.00  0.00           H  
ATOM   3068  CE  LYS B 196       4.493 -35.960  14.596  1.00  0.00           C  
ATOM   3069  HE1 LYS B 196       5.249 -35.543  15.296  1.00  0.00           H  
ATOM   3070  HE2 LYS B 196       4.590 -35.465  13.606  1.00  0.00           H  
ATOM   3071  NZ  LYS B 196       4.755 -37.344  14.428  1.00  0.00           N1+
ATOM   3072  HZ1 LYS B 196       4.078 -37.824  13.802  1.00  0.00           H  
ATOM   3073  HZ2 LYS B 196       4.966 -37.835  15.320  1.00  0.00           H  
ATOM   3074  HZ3 LYS B 196       5.645 -37.416  13.896  1.00  0.00           H  
ATOM   3075  C   LYS B 196       3.935 -33.143  18.916  1.00  0.00           C  
ATOM   3076  O   LYS B 196       3.925 -31.981  19.331  1.00  0.00           O  
ATOM   3077  N   LYS B 197       4.863 -34.092  19.356  1.00  0.00           N  
ATOM   3078  HN  LYS B 197       4.879 -35.024  19.003  1.00  0.00           H  
ATOM   3079  CA  LYS B 197       6.049 -33.794  20.151  1.00  0.00           C  
ATOM   3080  HA  LYS B 197       6.054 -32.782  20.527  1.00  0.00           H  
ATOM   3081  CB  LYS B 197       6.002 -34.716  21.433  1.00  0.00           C  
ATOM   3082  HB2 LYS B 197       6.784 -34.452  22.177  1.00  0.00           H  
ATOM   3083  HB1 LYS B 197       6.246 -35.723  21.032  1.00  0.00           H  
ATOM   3084  CG  LYS B 197       4.745 -34.484  22.184  1.00  0.00           C  
ATOM   3085  HG2 LYS B 197       3.865 -34.835  21.604  1.00  0.00           H  
ATOM   3086  HG1 LYS B 197       4.551 -33.399  22.324  1.00  0.00           H  
ATOM   3087  CD  LYS B 197       4.682 -35.104  23.531  1.00  0.00           C  
ATOM   3088  HD1 LYS B 197       5.573 -34.852  24.146  1.00  0.00           H  
ATOM   3089  HD2 LYS B 197       4.773 -36.210  23.489  1.00  0.00           H  
ATOM   3090  CE  LYS B 197       3.370 -34.859  24.304  1.00  0.00           C  
ATOM   3091  HE1 LYS B 197       2.582 -35.301  23.657  1.00  0.00           H  
ATOM   3092  HE2 LYS B 197       3.132 -33.775  24.242  1.00  0.00           H  
ATOM   3093  NZ  LYS B 197       3.317 -35.405  25.624  1.00  0.00           N1+
ATOM   3094  HZ3 LYS B 197       3.461 -36.432  25.695  1.00  0.00           H  
ATOM   3095  HZ1 LYS B 197       2.349 -35.285  25.985  1.00  0.00           H  
ATOM   3096  HZ2 LYS B 197       3.870 -34.837  26.298  1.00  0.00           H  
ATOM   3097  C   LYS B 197       7.350 -33.944  19.465  1.00  0.00           C  
ATOM   3098  O   LYS B 197       7.763 -35.039  19.040  1.00  0.00           O  
ATOM   3099  N   VAL B 198       8.058 -32.850  19.322  1.00  0.00           N  
ATOM   3100  HN  VAL B 198       7.782 -32.011  19.783  1.00  0.00           H  
ATOM   3101  CA  VAL B 198       9.164 -32.674  18.371  1.00  0.00           C  
ATOM   3102  HA  VAL B 198       9.238 -33.507  17.687  1.00  0.00           H  
ATOM   3103  CB  VAL B 198       8.866 -31.483  17.472  1.00  0.00           C  
ATOM   3104  HB  VAL B 198       9.061 -30.521  17.993  1.00  0.00           H  
ATOM   3105  CG1 VAL B 198       9.924 -31.425  16.286  1.00  0.00           C  
ATOM   3106 1HG1 VAL B 198       9.823 -30.435  15.793  1.00  0.00           H  
ATOM   3107 3HG1 VAL B 198       9.840 -32.314  15.625  1.00  0.00           H  
ATOM   3108 2HG1 VAL B 198      10.983 -31.380  16.620  1.00  0.00           H  
ATOM   3109  CG2 VAL B 198       7.443 -31.478  16.937  1.00  0.00           C  
ATOM   3110 2HG2 VAL B 198       6.789 -31.450  17.834  1.00  0.00           H  
ATOM   3111 3HG2 VAL B 198       7.124 -32.315  16.278  1.00  0.00           H  
ATOM   3112 1HG2 VAL B 198       7.289 -30.533  16.374  1.00  0.00           H  
ATOM   3113  C   VAL B 198      10.542 -32.568  19.065  1.00  0.00           C  
ATOM   3114  O   VAL B 198      10.679 -32.087  20.195  1.00  0.00           O  
ATOM   3115  N   VAL B 199      11.647 -33.012  18.403  1.00  0.00           N  
ATOM   3116  HN  VAL B 199      11.453 -33.507  17.560  1.00  0.00           H  
ATOM   3117  CA  VAL B 199      12.951 -33.171  19.014  1.00  0.00           C  
ATOM   3118  HA  VAL B 199      13.019 -32.879  20.051  1.00  0.00           H  
ATOM   3119  CB  VAL B 199      13.488 -34.635  18.843  1.00  0.00           C  
ATOM   3120  HB  VAL B 199      13.436 -34.916  17.770  1.00  0.00           H  
ATOM   3121  CG1 VAL B 199      14.961 -34.688  19.348  1.00  0.00           C  
ATOM   3122 1HG1 VAL B 199      15.445 -35.685  19.283  1.00  0.00           H  
ATOM   3123 2HG1 VAL B 199      14.841 -34.460  20.429  1.00  0.00           H  
ATOM   3124 3HG1 VAL B 199      15.617 -34.024  18.747  1.00  0.00           H  
ATOM   3125  CG2 VAL B 199      12.596 -35.555  19.683  1.00  0.00           C  
ATOM   3126 2HG2 VAL B 199      12.913 -36.619  19.652  1.00  0.00           H  
ATOM   3127 1HG2 VAL B 199      11.598 -35.460  19.203  1.00  0.00           H  
ATOM   3128 3HG2 VAL B 199      12.440 -35.178  20.716  1.00  0.00           H  
ATOM   3129  C   VAL B 199      13.857 -32.165  18.249  1.00  0.00           C  
ATOM   3130  O   VAL B 199      13.863 -32.190  16.990  1.00  0.00           O  
ATOM   3131  N   PHE B 200      14.586 -31.282  18.959  1.00  0.00           N  
ATOM   3132  HN  PHE B 200      14.728 -31.249  19.946  1.00  0.00           H  
ATOM   3133  CA  PHE B 200      15.243 -30.109  18.376  1.00  0.00           C  
ATOM   3134  HA  PHE B 200      15.441 -30.343  17.340  1.00  0.00           H  
ATOM   3135  CB  PHE B 200      14.306 -28.776  18.356  1.00  0.00           C  
ATOM   3136  HB2 PHE B 200      14.153 -28.575  19.438  1.00  0.00           H  
ATOM   3137  HB1 PHE B 200      13.398 -29.127  17.821  1.00  0.00           H  
ATOM   3138  CG  PHE B 200      14.740 -27.494  17.750  1.00  0.00           C  
ATOM   3139  CD1 PHE B 200      15.284 -27.390  16.513  1.00  0.00           C  
ATOM   3140  HD1 PHE B 200      15.589 -28.273  15.971  1.00  0.00           H  
ATOM   3141  CE1 PHE B 200      15.751 -26.196  16.013  1.00  0.00           C  
ATOM   3142  HE1 PHE B 200      16.273 -26.129  15.070  1.00  0.00           H  
ATOM   3143  CZ  PHE B 200      15.614 -25.037  16.770  1.00  0.00           C  
ATOM   3144  HZ  PHE B 200      15.835 -24.107  16.264  1.00  0.00           H  
ATOM   3145  CD2 PHE B 200      14.532 -26.261  18.506  1.00  0.00           C  
ATOM   3146  HD2 PHE B 200      14.031 -26.282  19.463  1.00  0.00           H  
ATOM   3147  CE2 PHE B 200      14.928 -25.056  17.954  1.00  0.00           C  
ATOM   3148  HE2 PHE B 200      14.655 -24.191  18.542  1.00  0.00           H  
ATOM   3149  C   PHE B 200      16.471 -29.895  19.196  1.00  0.00           C  
ATOM   3150  O   PHE B 200      16.784 -30.610  20.149  1.00  0.00           O  
ATOM   3151  N   SER B 201      17.314 -28.999  18.806  1.00  0.00           N  
ATOM   3152  HN  SER B 201      16.966 -28.319  18.167  1.00  0.00           H  
ATOM   3153  CA  SER B 201      18.634 -28.655  19.385  1.00  0.00           C  
ATOM   3154  HA  SER B 201      19.253 -29.536  19.478  1.00  0.00           H  
ATOM   3155  CB  SER B 201      19.420 -27.594  18.525  1.00  0.00           C  
ATOM   3156  HB1 SER B 201      20.334 -27.188  19.008  1.00  0.00           H  
ATOM   3157  HB2 SER B 201      18.688 -26.761  18.459  1.00  0.00           H  
ATOM   3158  OG  SER B 201      19.571 -28.097  17.183  1.00  0.00           O  
ATOM   3159  HG  SER B 201      20.105 -28.893  17.240  1.00  0.00           H  
ATOM   3160  C   SER B 201      18.536 -28.056  20.790  1.00  0.00           C  
ATOM   3161  O   SER B 201      19.376 -28.439  21.579  1.00  0.00           O  
ATOM   3162  N   THR B 202      17.601 -27.299  21.137  1.00  0.00           N  
ATOM   3163  HN  THR B 202      16.793 -27.166  20.568  1.00  0.00           H  
ATOM   3164  CA  THR B 202      17.426 -26.714  22.456  1.00  0.00           C  
ATOM   3165  HA  THR B 202      18.415 -26.700  22.891  1.00  0.00           H  
ATOM   3166  CB  THR B 202      16.792 -25.257  22.236  1.00  0.00           C  
ATOM   3167  HB  THR B 202      16.437 -24.744  23.155  1.00  0.00           H  
ATOM   3168  OG1 THR B 202      15.612 -25.336  21.526  1.00  0.00           O  
ATOM   3169  HG1 THR B 202      15.094 -24.616  21.893  1.00  0.00           H  
ATOM   3170  CG2 THR B 202      17.656 -24.201  21.495  1.00  0.00           C  
ATOM   3171 2HG2 THR B 202      17.233 -23.174  21.472  1.00  0.00           H  
ATOM   3172 1HG2 THR B 202      17.844 -24.557  20.460  1.00  0.00           H  
ATOM   3173 3HG2 THR B 202      18.614 -23.957  22.003  1.00  0.00           H  
ATOM   3174  C   THR B 202      16.571 -27.483  23.391  1.00  0.00           C  
ATOM   3175  O   THR B 202      16.573 -27.175  24.613  1.00  0.00           O  
ATOM   3176  N   GLY B 203      15.936 -28.571  22.977  1.00  0.00           N  
ATOM   3177  HN  GLY B 203      16.093 -28.866  22.038  1.00  0.00           H  
ATOM   3178  CA  GLY B 203      15.144 -29.429  23.795  1.00  0.00           C  
ATOM   3179  HA1 GLY B 203      14.593 -28.914  24.569  1.00  0.00           H  
ATOM   3180  HA2 GLY B 203      15.737 -30.256  24.155  1.00  0.00           H  
ATOM   3181  C   GLY B 203      14.141 -30.062  22.961  1.00  0.00           C  
ATOM   3182  O   GLY B 203      14.274 -30.154  21.720  1.00  0.00           O  
ATOM   3183  N   SER B 204      13.028 -30.496  23.591  1.00  0.00           N  
ATOM   3184  HN  SER B 204      12.821 -30.462  24.565  1.00  0.00           H  
ATOM   3185  CA  SER B 204      11.918 -31.081  22.878  1.00  0.00           C  
ATOM   3186  HA  SER B 204      11.918 -31.021  21.800  1.00  0.00           H  
ATOM   3187  CB  SER B 204      11.699 -32.525  23.341  1.00  0.00           C  
ATOM   3188  HB2 SER B 204      11.528 -32.622  24.434  1.00  0.00           H  
ATOM   3189  HB1 SER B 204      12.627 -33.078  23.081  1.00  0.00           H  
ATOM   3190  OG  SER B 204      10.683 -33.290  22.593  1.00  0.00           O  
ATOM   3191  HG  SER B 204      10.648 -32.898  21.718  1.00  0.00           H  
ATOM   3192  C   SER B 204      10.730 -30.235  23.257  1.00  0.00           C  
ATOM   3193  O   SER B 204      10.551 -29.887  24.467  1.00  0.00           O  
ATOM   3194  N   TYR B 205       9.901 -29.879  22.254  1.00  0.00           N  
ATOM   3195  HN  TYR B 205      10.136 -30.373  21.421  1.00  0.00           H  
ATOM   3196  CA  TYR B 205       8.787 -29.000  22.333  1.00  0.00           C  
ATOM   3197  HA  TYR B 205       8.503 -28.717  23.335  1.00  0.00           H  
ATOM   3198  CB  TYR B 205       9.075 -27.656  21.559  1.00  0.00           C  
ATOM   3199  HB1 TYR B 205       8.197 -26.979  21.481  1.00  0.00           H  
ATOM   3200  HB2 TYR B 205       9.423 -27.865  20.525  1.00  0.00           H  
ATOM   3201  CG  TYR B 205      10.152 -27.021  22.397  1.00  0.00           C  
ATOM   3202  CD1 TYR B 205       9.778 -26.069  23.444  1.00  0.00           C  
ATOM   3203  HD1 TYR B 205       8.770 -25.967  23.818  1.00  0.00           H  
ATOM   3204  CE1 TYR B 205      10.739 -25.285  24.139  1.00  0.00           C  
ATOM   3205  HE1 TYR B 205      10.488 -24.582  24.920  1.00  0.00           H  
ATOM   3206  CZ  TYR B 205      12.076 -25.473  23.877  1.00  0.00           C  
ATOM   3207  OH  TYR B 205      12.998 -24.768  24.735  1.00  0.00           O  
ATOM   3208  HH  TYR B 205      13.553 -25.458  25.109  1.00  0.00           H  
ATOM   3209  CD2 TYR B 205      11.553 -27.109  22.154  1.00  0.00           C  
ATOM   3210  HD2 TYR B 205      11.865 -27.657  21.278  1.00  0.00           H  
ATOM   3211  CE2 TYR B 205      12.471 -26.370  22.895  1.00  0.00           C  
ATOM   3212  HE2 TYR B 205      13.520 -26.459  22.658  1.00  0.00           H  
ATOM   3213  C   TYR B 205       7.594 -29.702  21.776  1.00  0.00           C  
ATOM   3214  O   TYR B 205       7.800 -30.559  20.931  1.00  0.00           O  
ATOM   3215  N   PRO B 206       6.345 -29.321  22.101  1.00  0.00           N  
ATOM   3216  CD  PRO B 206       6.061 -28.872  23.455  1.00  0.00           C  
ATOM   3217  HD1 PRO B 206       6.268 -27.790  23.594  1.00  0.00           H  
ATOM   3218  HD2 PRO B 206       6.694 -29.464  24.150  1.00  0.00           H  
ATOM   3219  CA  PRO B 206       5.148 -29.853  21.493  1.00  0.00           C  
ATOM   3220  HA  PRO B 206       5.429 -30.690  20.869  1.00  0.00           H  
ATOM   3221  CB  PRO B 206       4.182 -30.134  22.657  1.00  0.00           C  
ATOM   3222  HB1 PRO B 206       4.495 -31.112  23.082  1.00  0.00           H  
ATOM   3223  HB2 PRO B 206       3.125 -30.188  22.319  1.00  0.00           H  
ATOM   3224  CG  PRO B 206       4.563 -29.024  23.601  1.00  0.00           C  
ATOM   3225  HG1 PRO B 206       4.008 -28.114  23.290  1.00  0.00           H  
ATOM   3226  HG2 PRO B 206       4.378 -29.283  24.665  1.00  0.00           H  
ATOM   3227  C   PRO B 206       4.420 -28.821  20.679  1.00  0.00           C  
ATOM   3228  O   PRO B 206       4.522 -27.671  20.992  1.00  0.00           O  
ATOM   3229  N   ARG B 207       3.706 -29.270  19.664  1.00  0.00           N  
ATOM   3230  HN  ARG B 207       3.747 -30.230  19.399  1.00  0.00           H  
ATOM   3231  CA  ARG B 207       3.037 -28.381  18.755  1.00  0.00           C  
ATOM   3232  HA  ARG B 207       2.835 -27.437  19.242  1.00  0.00           H  
ATOM   3233  CB  ARG B 207       3.932 -28.024  17.466  1.00  0.00           C  
ATOM   3234  HB1 ARG B 207       4.784 -27.364  17.736  1.00  0.00           H  
ATOM   3235  HB2 ARG B 207       3.334 -27.518  16.679  1.00  0.00           H  
ATOM   3236  CG  ARG B 207       4.591 -29.207  16.797  1.00  0.00           C  
ATOM   3237  HG2 ARG B 207       3.758 -29.935  16.693  1.00  0.00           H  
ATOM   3238  HG1 ARG B 207       5.392 -29.686  17.398  1.00  0.00           H  
ATOM   3239  CD  ARG B 207       5.182 -28.858  15.398  1.00  0.00           C  
ATOM   3240  HD1 ARG B 207       4.305 -28.536  14.797  1.00  0.00           H  
ATOM   3241  HD2 ARG B 207       5.614 -29.716  14.841  1.00  0.00           H  
ATOM   3242  NE  ARG B 207       6.185 -27.775  15.537  1.00  0.00           N  
ATOM   3243  HE  ARG B 207       6.509 -27.454  16.427  1.00  0.00           H  
ATOM   3244  CZ  ARG B 207       6.879 -27.391  14.478  1.00  0.00           C  
ATOM   3245  NH1 ARG B 207       6.553 -27.414  13.245  1.00  0.00           N  
ATOM   3246 2HH1 ARG B 207       5.590 -27.563  13.017  1.00  0.00           H  
ATOM   3247 1HH1 ARG B 207       7.095 -26.811  12.659  1.00  0.00           H  
ATOM   3248  NH2 ARG B 207       8.038 -26.780  14.824  1.00  0.00           N  
ATOM   3249 2HH2 ARG B 207       8.180 -26.494  15.772  1.00  0.00           H  
ATOM   3250 1HH2 ARG B 207       8.582 -26.314  14.127  1.00  0.00           H  
ATOM   3251  C   ARG B 207       1.722 -28.883  18.245  1.00  0.00           C  
ATOM   3252  O   ARG B 207       1.480 -30.092  18.207  1.00  0.00           O  
ATOM   3253  N   LEU B 208       0.863 -28.006  17.637  1.00  0.00           N  
ATOM   3254  HN  LEU B 208       1.091 -27.036  17.654  1.00  0.00           H  
ATOM   3255  CA  LEU B 208      -0.340 -28.343  16.995  1.00  0.00           C  
ATOM   3256  HA  LEU B 208      -0.441 -29.417  17.019  1.00  0.00           H  
ATOM   3257  CB  LEU B 208      -1.493 -27.539  17.664  1.00  0.00           C  
ATOM   3258  HB1 LEU B 208      -2.438 -27.885  17.192  1.00  0.00           H  
ATOM   3259  HB2 LEU B 208      -1.349 -26.440  17.600  1.00  0.00           H  
ATOM   3260  CG  LEU B 208      -1.752 -27.789  19.188  1.00  0.00           C  
ATOM   3261  HG  LEU B 208      -1.196 -28.714  19.456  1.00  0.00           H  
ATOM   3262  CD1 LEU B 208      -1.225 -26.691  20.077  1.00  0.00           C  
ATOM   3263 1HD1 LEU B 208      -1.493 -26.848  21.143  1.00  0.00           H  
ATOM   3264 3HD1 LEU B 208      -1.773 -25.778  19.759  1.00  0.00           H  
ATOM   3265 2HD1 LEU B 208      -0.131 -26.554  19.944  1.00  0.00           H  
ATOM   3266  CD2 LEU B 208      -3.207 -28.172  19.531  1.00  0.00           C  
ATOM   3267 1HD2 LEU B 208      -3.824 -27.276  19.303  1.00  0.00           H  
ATOM   3268 3HD2 LEU B 208      -3.247 -28.381  20.621  1.00  0.00           H  
ATOM   3269 2HD2 LEU B 208      -3.678 -28.974  18.924  1.00  0.00           H  
ATOM   3270  C   LEU B 208      -0.199 -27.864  15.612  1.00  0.00           C  
ATOM   3271  O   LEU B 208       0.422 -26.826  15.389  1.00  0.00           O  
ATOM   3272  N   SER B 209      -0.667 -28.609  14.564  1.00  0.00           N  
ATOM   3273  HN  SER B 209      -1.200 -29.430  14.752  1.00  0.00           H  
ATOM   3274  CA  SER B 209      -0.490 -28.193  13.237  1.00  0.00           C  
ATOM   3275  HA  SER B 209      -0.306 -27.129  13.191  1.00  0.00           H  
ATOM   3276  CB  SER B 209       0.593 -29.076  12.547  1.00  0.00           C  
ATOM   3277  HB1 SER B 209       0.371 -30.150  12.721  1.00  0.00           H  
ATOM   3278  HB2 SER B 209       1.550 -28.784  13.030  1.00  0.00           H  
ATOM   3279  OG  SER B 209       0.723 -28.765  11.189  1.00  0.00           O  
ATOM   3280  HG  SER B 209       1.603 -28.981  10.869  1.00  0.00           H  
ATOM   3281  C   SER B 209      -1.799 -28.322  12.533  1.00  0.00           C  
ATOM   3282  O   SER B 209      -2.395 -29.410  12.625  1.00  0.00           O  
ATOM   3283  N   LEU B 210      -2.274 -27.163  11.971  1.00  0.00           N  
ATOM   3284  HN  LEU B 210      -1.800 -26.286  11.940  1.00  0.00           H  
ATOM   3285  CA  LEU B 210      -3.634 -27.059  11.446  1.00  0.00           C  
ATOM   3286  HA  LEU B 210      -4.107 -28.028  11.398  1.00  0.00           H  
ATOM   3287  CB  LEU B 210      -4.468 -25.883  12.006  1.00  0.00           C  
ATOM   3288  HB1 LEU B 210      -3.823 -24.990  11.859  1.00  0.00           H  
ATOM   3289  HB2 LEU B 210      -4.652 -26.026  13.091  1.00  0.00           H  
ATOM   3290  CG  LEU B 210      -5.840 -25.555  11.254  1.00  0.00           C  
ATOM   3291  HG  LEU B 210      -5.711 -25.210  10.206  1.00  0.00           H  
ATOM   3292  CD1 LEU B 210      -6.818 -26.710  11.410  1.00  0.00           C  
ATOM   3293 1HD1 LEU B 210      -6.315 -27.633  11.049  1.00  0.00           H  
ATOM   3294 3HD1 LEU B 210      -7.560 -26.442  10.627  1.00  0.00           H  
ATOM   3295 2HD1 LEU B 210      -7.390 -26.788  12.359  1.00  0.00           H  
ATOM   3296  CD2 LEU B 210      -6.622 -24.359  11.939  1.00  0.00           C  
ATOM   3297 1HD2 LEU B 210      -5.994 -23.449  12.046  1.00  0.00           H  
ATOM   3298 2HD2 LEU B 210      -6.838 -24.608  13.000  1.00  0.00           H  
ATOM   3299 3HD2 LEU B 210      -7.619 -24.186  11.480  1.00  0.00           H  
ATOM   3300  C   LEU B 210      -3.344 -26.771   9.938  1.00  0.00           C  
ATOM   3301  O   LEU B 210      -2.552 -25.945   9.601  1.00  0.00           O  
ATOM   3302  N   SER B 211      -4.054 -27.403   8.952  1.00  0.00           N  
ATOM   3303  HN  SER B 211      -4.613 -28.224   9.039  1.00  0.00           H  
ATOM   3304  CA  SER B 211      -3.652 -27.231   7.595  1.00  0.00           C  
ATOM   3305  HA  SER B 211      -3.167 -26.296   7.354  1.00  0.00           H  
ATOM   3306  CB  SER B 211      -2.835 -28.470   7.029  1.00  0.00           C  
ATOM   3307  HB2 SER B 211      -3.531 -29.329   7.145  1.00  0.00           H  
ATOM   3308  HB1 SER B 211      -2.011 -28.577   7.767  1.00  0.00           H  
ATOM   3309  OG  SER B 211      -2.427 -28.260   5.642  1.00  0.00           O  
ATOM   3310  HG  SER B 211      -1.656 -27.689   5.600  1.00  0.00           H  
ATOM   3311  C   SER B 211      -4.928 -27.131   6.769  1.00  0.00           C  
ATOM   3312  O   SER B 211      -5.931 -27.746   7.037  1.00  0.00           O  
ATOM   3313  N   PHE B 212      -4.934 -26.254   5.714  1.00  0.00           N  
ATOM   3314  HN  PHE B 212      -4.122 -25.699   5.547  1.00  0.00           H  
ATOM   3315  CA  PHE B 212      -6.033 -26.085   4.796  1.00  0.00           C  
ATOM   3316  HA  PHE B 212      -6.851 -26.747   5.042  1.00  0.00           H  
ATOM   3317  CB  PHE B 212      -6.570 -24.589   4.787  1.00  0.00           C  
ATOM   3318  HB1 PHE B 212      -7.411 -24.302   4.121  1.00  0.00           H  
ATOM   3319  HB2 PHE B 212      -5.705 -23.962   4.483  1.00  0.00           H  
ATOM   3320  CG  PHE B 212      -6.896 -24.092   6.169  1.00  0.00           C  
ATOM   3321  CD1 PHE B 212      -8.124 -24.374   6.676  1.00  0.00           C  
ATOM   3322  HD1 PHE B 212      -8.771 -25.032   6.115  1.00  0.00           H  
ATOM   3323  CE1 PHE B 212      -8.478 -23.980   7.983  1.00  0.00           C  
ATOM   3324  HE1 PHE B 212      -9.443 -24.347   8.299  1.00  0.00           H  
ATOM   3325  CZ  PHE B 212      -7.661 -23.070   8.694  1.00  0.00           C  
ATOM   3326  HZ  PHE B 212      -8.008 -22.612   9.609  1.00  0.00           H  
ATOM   3327  CD2 PHE B 212      -6.149 -23.137   6.825  1.00  0.00           C  
ATOM   3328  HD2 PHE B 212      -5.244 -22.758   6.373  1.00  0.00           H  
ATOM   3329  CE2 PHE B 212      -6.488 -22.677   8.086  1.00  0.00           C  
ATOM   3330  HE2 PHE B 212      -5.790 -21.969   8.509  1.00  0.00           H  
ATOM   3331  C   PHE B 212      -5.542 -26.363   3.462  1.00  0.00           C  
ATOM   3332  O   PHE B 212      -4.543 -25.802   3.013  1.00  0.00           O  
ATOM   3333  N   LYS B 213      -6.348 -27.018   2.619  1.00  0.00           N  
ATOM   3334  HN  LYS B 213      -7.190 -27.379   3.013  1.00  0.00           H  
ATOM   3335  CA  LYS B 213      -6.078 -27.292   1.156  1.00  0.00           C  
ATOM   3336  HA  LYS B 213      -5.043 -27.081   0.930  1.00  0.00           H  
ATOM   3337  CB  LYS B 213      -6.381 -28.723   0.787  1.00  0.00           C  
ATOM   3338  HB1 LYS B 213      -7.334 -29.060   1.248  1.00  0.00           H  
ATOM   3339  HB2 LYS B 213      -5.531 -29.264   1.257  1.00  0.00           H  
ATOM   3340  CG  LYS B 213      -6.354 -29.071  -0.714  1.00  0.00           C  
ATOM   3341  HG1 LYS B 213      -5.339 -28.758  -1.039  1.00  0.00           H  
ATOM   3342  HG2 LYS B 213      -7.056 -28.414  -1.270  1.00  0.00           H  
ATOM   3343  CD  LYS B 213      -6.829 -30.578  -1.030  1.00  0.00           C  
ATOM   3344  HD2 LYS B 213      -6.730 -30.700  -2.130  1.00  0.00           H  
ATOM   3345  HD1 LYS B 213      -7.910 -30.633  -0.778  1.00  0.00           H  
ATOM   3346  CE  LYS B 213      -6.145 -31.716  -0.259  1.00  0.00           C  
ATOM   3347  HE2 LYS B 213      -6.556 -32.666  -0.665  1.00  0.00           H  
ATOM   3348  HE1 LYS B 213      -6.365 -31.564   0.818  1.00  0.00           H  
ATOM   3349  NZ  LYS B 213      -4.773 -31.522  -0.492  1.00  0.00           N1+
ATOM   3350  HZ1 LYS B 213      -4.239 -32.245   0.031  1.00  0.00           H  
ATOM   3351  HZ3 LYS B 213      -4.515 -30.603  -0.078  1.00  0.00           H  
ATOM   3352  HZ2 LYS B 213      -4.488 -31.446  -1.489  1.00  0.00           H  
ATOM   3353  C   LYS B 213      -6.960 -26.411   0.368  1.00  0.00           C  
ATOM   3354  O   LYS B 213      -8.155 -26.360   0.617  1.00  0.00           O  
ATOM   3355  N   LEU B 214      -6.420 -25.513  -0.475  1.00  0.00           N  
ATOM   3356  HN  LEU B 214      -5.517 -25.686  -0.859  1.00  0.00           H  
ATOM   3357  CA  LEU B 214      -7.126 -24.420  -1.145  1.00  0.00           C  
ATOM   3358  HA  LEU B 214      -8.169 -24.469  -0.869  1.00  0.00           H  
ATOM   3359  CB  LEU B 214      -6.413 -23.034  -0.807  1.00  0.00           C  
ATOM   3360  HB1 LEU B 214      -6.544 -22.344  -1.667  1.00  0.00           H  
ATOM   3361  HB2 LEU B 214      -5.319 -23.136  -0.642  1.00  0.00           H  
ATOM   3362  CG  LEU B 214      -7.043 -22.363   0.438  1.00  0.00           C  
ATOM   3363  HG  LEU B 214      -8.152 -22.415   0.393  1.00  0.00           H  
ATOM   3364  CD1 LEU B 214      -6.536 -22.954   1.739  1.00  0.00           C  
ATOM   3365 1HD1 LEU B 214      -6.870 -24.013   1.694  1.00  0.00           H  
ATOM   3366 2HD1 LEU B 214      -6.882 -22.491   2.687  1.00  0.00           H  
ATOM   3367 3HD1 LEU B 214      -5.436 -22.797   1.714  1.00  0.00           H  
ATOM   3368  CD2 LEU B 214      -6.818 -20.860   0.414  1.00  0.00           C  
ATOM   3369 1HD2 LEU B 214      -7.283 -20.355  -0.461  1.00  0.00           H  
ATOM   3370 2HD2 LEU B 214      -5.743 -20.598   0.500  1.00  0.00           H  
ATOM   3371 3HD2 LEU B 214      -7.380 -20.438   1.274  1.00  0.00           H  
ATOM   3372  C   LEU B 214      -7.075 -24.679  -2.638  1.00  0.00           C  
ATOM   3373  O   LEU B 214      -6.021 -24.882  -3.191  1.00  0.00           O  
ATOM   3374  N   LYS B 215      -8.235 -24.573  -3.356  1.00  0.00           N  
ATOM   3375  HN  LYS B 215      -9.076 -24.427  -2.841  1.00  0.00           H  
ATOM   3376  CA  LYS B 215      -8.298 -24.657  -4.816  1.00  0.00           C  
ATOM   3377  HA  LYS B 215      -7.283 -24.813  -5.152  1.00  0.00           H  
ATOM   3378  CB  LYS B 215      -9.260 -25.780  -5.318  1.00  0.00           C  
ATOM   3379  HB1 LYS B 215     -10.215 -25.662  -4.760  1.00  0.00           H  
ATOM   3380  HB2 LYS B 215      -8.886 -26.789  -5.042  1.00  0.00           H  
ATOM   3381  CG  LYS B 215      -9.514 -25.931  -6.811  1.00  0.00           C  
ATOM   3382  HG1 LYS B 215     -10.095 -25.063  -7.188  1.00  0.00           H  
ATOM   3383  HG2 LYS B 215     -10.216 -26.792  -6.774  1.00  0.00           H  
ATOM   3384  CD  LYS B 215      -8.281 -26.405  -7.557  1.00  0.00           C  
ATOM   3385  HD2 LYS B 215      -7.700 -26.863  -6.728  1.00  0.00           H  
ATOM   3386  HD1 LYS B 215      -7.602 -25.570  -7.832  1.00  0.00           H  
ATOM   3387  CE  LYS B 215      -8.457 -27.485  -8.571  1.00  0.00           C  
ATOM   3388  HE1 LYS B 215      -9.113 -28.340  -8.300  1.00  0.00           H  
ATOM   3389  HE2 LYS B 215      -7.405 -27.843  -8.613  1.00  0.00           H  
ATOM   3390  NZ  LYS B 215      -8.875 -27.006  -9.894  1.00  0.00           N1+
ATOM   3391  HZ1 LYS B 215      -9.007 -27.737 -10.621  1.00  0.00           H  
ATOM   3392  HZ2 LYS B 215      -8.277 -26.200 -10.164  1.00  0.00           H  
ATOM   3393  HZ3 LYS B 215      -9.812 -26.566  -9.794  1.00  0.00           H  
ATOM   3394  C   LYS B 215      -8.857 -23.392  -5.365  1.00  0.00           C  
ATOM   3395  O   LYS B 215      -9.892 -22.982  -4.824  1.00  0.00           O  
ATOM   3396  N   ARG B 216      -8.239 -22.780  -6.377  1.00  0.00           N  
ATOM   3397  HN  ARG B 216      -7.407 -23.033  -6.867  1.00  0.00           H  
ATOM   3398  CA  ARG B 216      -8.769 -21.647  -7.020  1.00  0.00           C  
ATOM   3399  HA  ARG B 216      -9.393 -21.095  -6.333  1.00  0.00           H  
ATOM   3400  CB  ARG B 216      -7.588 -20.764  -7.557  1.00  0.00           C  
ATOM   3401  HB1 ARG B 216      -6.928 -20.536  -6.693  1.00  0.00           H  
ATOM   3402  HB2 ARG B 216      -8.061 -19.804  -7.856  1.00  0.00           H  
ATOM   3403  CG  ARG B 216      -6.826 -21.264  -8.807  1.00  0.00           C  
ATOM   3404  HG2 ARG B 216      -7.514 -21.393  -9.670  1.00  0.00           H  
ATOM   3405  HG1 ARG B 216      -6.301 -22.224  -8.614  1.00  0.00           H  
ATOM   3406  CD  ARG B 216      -5.665 -20.371  -9.345  1.00  0.00           C  
ATOM   3407  HD2 ARG B 216      -6.004 -19.314  -9.292  1.00  0.00           H  
ATOM   3408  HD1 ARG B 216      -5.385 -20.763 -10.345  1.00  0.00           H  
ATOM   3409  NE  ARG B 216      -4.508 -20.592  -8.507  1.00  0.00           N  
ATOM   3410  HE  ARG B 216      -4.032 -21.471  -8.472  1.00  0.00           H  
ATOM   3411  CZ  ARG B 216      -3.917 -19.807  -7.621  1.00  0.00           C  
ATOM   3412  NH1 ARG B 216      -4.276 -18.617  -7.281  1.00  0.00           N  
ATOM   3413 1HH1 ARG B 216      -5.028 -18.126  -7.722  1.00  0.00           H  
ATOM   3414 2HH1 ARG B 216      -3.812 -17.997  -6.648  1.00  0.00           H  
ATOM   3415  NH2 ARG B 216      -2.925 -20.308  -6.972  1.00  0.00           N  
ATOM   3416 1HH2 ARG B 216      -2.747 -21.278  -7.137  1.00  0.00           H  
ATOM   3417 2HH2 ARG B 216      -2.508 -19.750  -6.254  1.00  0.00           H  
ATOM   3418  C   ARG B 216      -9.769 -22.026  -8.102  1.00  0.00           C  
ATOM   3419  O   ARG B 216      -9.570 -22.962  -8.849  1.00  0.00           O  
ATOM   3420  N   ASN B 217     -10.871 -21.279  -8.275  1.00  0.00           N  
ATOM   3421  HN  ASN B 217     -11.111 -20.492  -7.712  1.00  0.00           H  
ATOM   3422  CA  ASN B 217     -11.847 -21.469  -9.366  1.00  0.00           C  
ATOM   3423  HA  ASN B 217     -12.255 -22.469  -9.398  1.00  0.00           H  
ATOM   3424  CB  ASN B 217     -13.050 -20.497  -9.123  1.00  0.00           C  
ATOM   3425  HB1 ASN B 217     -13.850 -20.542  -9.893  1.00  0.00           H  
ATOM   3426  HB2 ASN B 217     -12.581 -19.489  -9.088  1.00  0.00           H  
ATOM   3427  CG  ASN B 217     -13.549 -20.713  -7.665  1.00  0.00           C  
ATOM   3428  OD1 ASN B 217     -13.384 -21.743  -6.944  1.00  0.00           O  
ATOM   3429  ND2 ASN B 217     -14.357 -19.705  -7.262  1.00  0.00           N  
ATOM   3430 1HD2 ASN B 217     -14.518 -19.545  -6.289  1.00  0.00           H  
ATOM   3431 2HD2 ASN B 217     -14.781 -19.053  -7.891  1.00  0.00           H  
ATOM   3432  C   ASN B 217     -11.273 -21.250 -10.754  1.00  0.00           C  
ATOM   3433  O   ASN B 217     -10.377 -20.403 -10.964  1.00  0.00           O  
ATOM   3434  N   ILE B 218     -11.687 -22.023 -11.749  1.00  0.00           N  
ATOM   3435  HN  ILE B 218     -12.421 -22.685 -11.618  1.00  0.00           H  
ATOM   3436  CA  ILE B 218     -10.890 -22.097 -13.049  1.00  0.00           C  
ATOM   3437  HA  ILE B 218      -9.906 -21.754 -12.765  1.00  0.00           H  
ATOM   3438  CB  ILE B 218     -10.813 -23.583 -13.572  1.00  0.00           C  
ATOM   3439  HB  ILE B 218     -10.380 -24.121 -12.703  1.00  0.00           H  
ATOM   3440  CG2 ILE B 218     -12.202 -24.140 -13.967  1.00  0.00           C  
ATOM   3441 1HG2 ILE B 218     -12.513 -23.530 -14.843  1.00  0.00           H  
ATOM   3442 3HG2 ILE B 218     -12.997 -24.124 -13.191  1.00  0.00           H  
ATOM   3443 2HG2 ILE B 218     -12.113 -25.195 -14.303  1.00  0.00           H  
ATOM   3444  CG1 ILE B 218      -9.892 -23.755 -14.805  1.00  0.00           C  
ATOM   3445 1HG1 ILE B 218     -10.316 -23.261 -15.706  1.00  0.00           H  
ATOM   3446 2HG1 ILE B 218      -9.936 -24.820 -15.121  1.00  0.00           H  
ATOM   3447  CD  ILE B 218      -8.443 -23.241 -14.514  1.00  0.00           C  
ATOM   3448  HD1 ILE B 218      -7.996 -23.651 -13.583  1.00  0.00           H  
ATOM   3449  HD2 ILE B 218      -8.577 -22.148 -14.368  1.00  0.00           H  
ATOM   3450  HD3 ILE B 218      -7.642 -23.430 -15.259  1.00  0.00           H  
ATOM   3451  C   ILE B 218     -11.518 -21.126 -14.216  1.00  0.00           C  
ATOM   3452  O   ILE B 218     -10.916 -20.721 -15.192  1.00  0.00           O  
ATOM   3453  N   GLY B 219     -12.846 -20.740 -14.036  1.00  0.00           N  
ATOM   3454  HN  GLY B 219     -13.322 -20.886 -13.172  1.00  0.00           H  
ATOM   3455  CA  GLY B 219     -13.649 -20.081 -15.063  1.00  0.00           C  
ATOM   3456  HA1 GLY B 219     -14.684 -20.128 -14.758  1.00  0.00           H  
ATOM   3457  HA2 GLY B 219     -13.477 -20.649 -15.965  1.00  0.00           H  
ATOM   3458  C   GLY B 219     -13.289 -18.724 -15.369  1.00  0.00           C  
ATOM   3459  O   GLY B 219     -13.534 -18.255 -16.493  1.00  0.00           O  
ATOM   3460  N   TYR B 220     -12.675 -18.017 -14.394  1.00  0.00           N  
ATOM   3461  HN  TYR B 220     -12.558 -18.426 -13.493  1.00  0.00           H  
ATOM   3462  CA  TYR B 220     -11.984 -16.762 -14.679  1.00  0.00           C  
ATOM   3463  HA  TYR B 220     -12.644 -15.991 -15.046  1.00  0.00           H  
ATOM   3464  CB  TYR B 220     -11.624 -16.125 -13.321  1.00  0.00           C  
ATOM   3465  HB1 TYR B 220     -11.195 -16.860 -12.607  1.00  0.00           H  
ATOM   3466  HB2 TYR B 220     -12.567 -15.775 -12.846  1.00  0.00           H  
ATOM   3467  CG  TYR B 220     -10.709 -14.947 -13.547  1.00  0.00           C  
ATOM   3468  CD1 TYR B 220     -11.235 -13.709 -13.952  1.00  0.00           C  
ATOM   3469  HD1 TYR B 220     -12.296 -13.602 -14.122  1.00  0.00           H  
ATOM   3470  CE1 TYR B 220     -10.425 -12.666 -14.291  1.00  0.00           C  
ATOM   3471  HE1 TYR B 220     -10.889 -11.720 -14.527  1.00  0.00           H  
ATOM   3472  CZ  TYR B 220      -8.990 -12.736 -14.271  1.00  0.00           C  
ATOM   3473  OH  TYR B 220      -8.119 -11.666 -14.602  1.00  0.00           O  
ATOM   3474  HH  TYR B 220      -7.283 -11.917 -14.203  1.00  0.00           H  
ATOM   3475  CD2 TYR B 220      -9.325 -15.075 -13.442  1.00  0.00           C  
ATOM   3476  HD2 TYR B 220      -8.850 -15.985 -13.104  1.00  0.00           H  
ATOM   3477  CE2 TYR B 220      -8.490 -14.020 -13.784  1.00  0.00           C  
ATOM   3478  HE2 TYR B 220      -7.421 -14.177 -13.790  1.00  0.00           H  
ATOM   3479  C   TYR B 220     -10.866 -16.847 -15.757  1.00  0.00           C  
ATOM   3480  O   TYR B 220     -10.925 -16.244 -16.839  1.00  0.00           O  
ATOM   3481  N   PHE B 221      -9.966 -17.762 -15.506  1.00  0.00           N  
ATOM   3482  HN  PHE B 221     -10.010 -18.068 -14.559  1.00  0.00           H  
ATOM   3483  CA  PHE B 221      -8.827 -18.178 -16.288  1.00  0.00           C  
ATOM   3484  HA  PHE B 221      -8.263 -17.333 -16.653  1.00  0.00           H  
ATOM   3485  CB  PHE B 221      -8.011 -19.306 -15.629  1.00  0.00           C  
ATOM   3486  HB1 PHE B 221      -7.196 -19.701 -16.272  1.00  0.00           H  
ATOM   3487  HB2 PHE B 221      -8.748 -20.099 -15.376  1.00  0.00           H  
ATOM   3488  CG  PHE B 221      -7.391 -18.695 -14.334  1.00  0.00           C  
ATOM   3489  CD1 PHE B 221      -6.303 -17.817 -14.434  1.00  0.00           C  
ATOM   3490  HD1 PHE B 221      -5.832 -17.463 -15.340  1.00  0.00           H  
ATOM   3491  CE1 PHE B 221      -5.806 -17.245 -13.173  1.00  0.00           C  
ATOM   3492  HE1 PHE B 221      -4.931 -16.616 -13.249  1.00  0.00           H  
ATOM   3493  CZ  PHE B 221      -6.270 -17.675 -11.936  1.00  0.00           C  
ATOM   3494  HZ  PHE B 221      -5.846 -17.312 -11.013  1.00  0.00           H  
ATOM   3495  CD2 PHE B 221      -7.880 -19.033 -13.100  1.00  0.00           C  
ATOM   3496  HD2 PHE B 221      -8.740 -19.685 -13.085  1.00  0.00           H  
ATOM   3497  CE2 PHE B 221      -7.366 -18.503 -11.869  1.00  0.00           C  
ATOM   3498  HE2 PHE B 221      -7.825 -18.848 -10.954  1.00  0.00           H  
ATOM   3499  C   PHE B 221      -9.325 -18.665 -17.632  1.00  0.00           C  
ATOM   3500  O   PHE B 221      -8.723 -18.529 -18.702  1.00  0.00           O  
ATOM   3501  N   ILE B 222     -10.485 -19.409 -17.713  1.00  0.00           N  
ATOM   3502  HN  ILE B 222     -10.868 -19.860 -16.911  1.00  0.00           H  
ATOM   3503  CA  ILE B 222     -11.071 -19.769 -18.998  1.00  0.00           C  
ATOM   3504  HA  ILE B 222     -10.330 -20.326 -19.550  1.00  0.00           H  
ATOM   3505  CB  ILE B 222     -12.224 -20.781 -18.853  1.00  0.00           C  
ATOM   3506  HB  ILE B 222     -12.970 -20.368 -18.141  1.00  0.00           H  
ATOM   3507  CG2 ILE B 222     -12.857 -20.993 -20.186  1.00  0.00           C  
ATOM   3508 2HG2 ILE B 222     -13.542 -21.860 -20.068  1.00  0.00           H  
ATOM   3509 1HG2 ILE B 222     -12.121 -21.253 -20.976  1.00  0.00           H  
ATOM   3510 3HG2 ILE B 222     -13.432 -20.143 -20.613  1.00  0.00           H  
ATOM   3511  CG1 ILE B 222     -11.752 -22.071 -18.090  1.00  0.00           C  
ATOM   3512 1HG1 ILE B 222     -12.554 -22.826 -18.234  1.00  0.00           H  
ATOM   3513 2HG1 ILE B 222     -11.794 -21.730 -17.033  1.00  0.00           H  
ATOM   3514  CD  ILE B 222     -10.446 -22.767 -18.639  1.00  0.00           C  
ATOM   3515  HD1 ILE B 222      -9.529 -22.141 -18.605  1.00  0.00           H  
ATOM   3516  HD2 ILE B 222     -10.544 -23.068 -19.704  1.00  0.00           H  
ATOM   3517  HD3 ILE B 222     -10.204 -23.702 -18.089  1.00  0.00           H  
ATOM   3518  C   ILE B 222     -11.423 -18.670 -19.861  1.00  0.00           C  
ATOM   3519  O   ILE B 222     -10.848 -18.563 -20.985  1.00  0.00           O  
ATOM   3520  N   LEU B 223     -12.239 -17.723 -19.321  1.00  0.00           N  
ATOM   3521  HN  LEU B 223     -12.688 -17.901 -18.449  1.00  0.00           H  
ATOM   3522  CA  LEU B 223     -12.661 -16.677 -20.219  1.00  0.00           C  
ATOM   3523  HA  LEU B 223     -12.970 -17.086 -21.169  1.00  0.00           H  
ATOM   3524  CB  LEU B 223     -13.975 -16.033 -19.585  1.00  0.00           C  
ATOM   3525  HB1 LEU B 223     -13.784 -15.545 -18.606  1.00  0.00           H  
ATOM   3526  HB2 LEU B 223     -14.658 -16.876 -19.348  1.00  0.00           H  
ATOM   3527  CG  LEU B 223     -14.703 -15.017 -20.526  1.00  0.00           C  
ATOM   3528  HG  LEU B 223     -13.894 -14.341 -20.878  1.00  0.00           H  
ATOM   3529  CD1 LEU B 223     -15.385 -15.681 -21.751  1.00  0.00           C  
ATOM   3530 1HD1 LEU B 223     -15.789 -15.032 -22.558  1.00  0.00           H  
ATOM   3531 3HD1 LEU B 223     -16.204 -16.338 -21.388  1.00  0.00           H  
ATOM   3532 2HD1 LEU B 223     -14.612 -16.361 -22.170  1.00  0.00           H  
ATOM   3533  CD2 LEU B 223     -15.663 -14.100 -19.736  1.00  0.00           C  
ATOM   3534 2HD2 LEU B 223     -16.427 -14.684 -19.179  1.00  0.00           H  
ATOM   3535 1HD2 LEU B 223     -16.027 -13.390 -20.508  1.00  0.00           H  
ATOM   3536 3HD2 LEU B 223     -15.058 -13.573 -18.967  1.00  0.00           H  
ATOM   3537  C   LEU B 223     -11.612 -15.599 -20.460  1.00  0.00           C  
ATOM   3538  O   LEU B 223     -11.527 -15.088 -21.606  1.00  0.00           O  
ATOM   3539  N   GLN B 224     -10.846 -15.301 -19.418  1.00  0.00           N  
ATOM   3540  HN  GLN B 224     -11.027 -15.701 -18.524  1.00  0.00           H  
ATOM   3541  CA  GLN B 224      -9.972 -14.140 -19.440  1.00  0.00           C  
ATOM   3542  HA  GLN B 224     -10.290 -13.616 -20.330  1.00  0.00           H  
ATOM   3543  CB  GLN B 224     -10.220 -13.235 -18.217  1.00  0.00           C  
ATOM   3544  HB1 GLN B 224      -9.428 -12.457 -18.254  1.00  0.00           H  
ATOM   3545  HB2 GLN B 224     -10.244 -13.967 -17.381  1.00  0.00           H  
ATOM   3546  CG  GLN B 224     -11.539 -12.474 -18.147  1.00  0.00           C  
ATOM   3547  HG1 GLN B 224     -11.638 -11.975 -17.160  1.00  0.00           H  
ATOM   3548  HG2 GLN B 224     -12.319 -13.264 -18.189  1.00  0.00           H  
ATOM   3549  CD  GLN B 224     -11.818 -11.433 -19.286  1.00  0.00           C  
ATOM   3550  OE1 GLN B 224     -12.720 -11.680 -20.098  1.00  0.00           O  
ATOM   3551  NE2 GLN B 224     -10.864 -10.424 -19.346  1.00  0.00           N  
ATOM   3552 2HE2 GLN B 224     -10.940  -9.785 -20.112  1.00  0.00           H  
ATOM   3553 1HE2 GLN B 224     -10.011 -10.446 -18.825  1.00  0.00           H  
ATOM   3554  C   GLN B 224      -8.441 -14.486 -19.732  1.00  0.00           C  
ATOM   3555  O   GLN B 224      -7.637 -13.672 -19.379  1.00  0.00           O  
ATOM   3556  N   THR B 225      -8.207 -15.654 -20.269  1.00  0.00           N  
ATOM   3557  HN  THR B 225      -8.905 -16.366 -20.316  1.00  0.00           H  
ATOM   3558  CA  THR B 225      -6.832 -16.151 -20.675  1.00  0.00           C  
ATOM   3559  HA  THR B 225      -6.285 -15.278 -20.999  1.00  0.00           H  
ATOM   3560  CB  THR B 225      -5.966 -16.531 -19.434  1.00  0.00           C  
ATOM   3561  HB  THR B 225      -6.496 -17.305 -18.839  1.00  0.00           H  
ATOM   3562  OG1 THR B 225      -5.649 -15.451 -18.606  1.00  0.00           O  
ATOM   3563  HG1 THR B 225      -6.388 -14.842 -18.665  1.00  0.00           H  
ATOM   3564  CG2 THR B 225      -4.673 -17.091 -19.870  1.00  0.00           C  
ATOM   3565 1HG2 THR B 225      -4.064 -17.253 -18.955  1.00  0.00           H  
ATOM   3566 2HG2 THR B 225      -4.208 -16.313 -20.514  1.00  0.00           H  
ATOM   3567 3HG2 THR B 225      -4.585 -17.990 -20.518  1.00  0.00           H  
ATOM   3568  C   THR B 225      -6.902 -17.240 -21.706  1.00  0.00           C  
ATOM   3569  O   THR B 225      -6.569 -17.188 -22.891  1.00  0.00           O  
ATOM   3570  N   TYR B 226      -7.535 -18.458 -21.299  1.00  0.00           N  
ATOM   3571  HN  TYR B 226      -8.018 -18.595 -20.438  1.00  0.00           H  
ATOM   3572  CA  TYR B 226      -7.753 -19.557 -22.234  1.00  0.00           C  
ATOM   3573  HA  TYR B 226      -6.749 -19.762 -22.574  1.00  0.00           H  
ATOM   3574  CB  TYR B 226      -8.131 -20.946 -21.554  1.00  0.00           C  
ATOM   3575  HB2 TYR B 226      -8.438 -21.743 -22.264  1.00  0.00           H  
ATOM   3576  HB1 TYR B 226      -8.956 -20.854 -20.815  1.00  0.00           H  
ATOM   3577  CG  TYR B 226      -6.948 -21.540 -20.884  1.00  0.00           C  
ATOM   3578  CD1 TYR B 226      -5.995 -22.292 -21.538  1.00  0.00           C  
ATOM   3579  HD1 TYR B 226      -6.188 -22.461 -22.587  1.00  0.00           H  
ATOM   3580  CE1 TYR B 226      -4.905 -22.833 -20.879  1.00  0.00           C  
ATOM   3581  HE1 TYR B 226      -4.174 -23.338 -21.492  1.00  0.00           H  
ATOM   3582  CZ  TYR B 226      -4.785 -22.636 -19.477  1.00  0.00           C  
ATOM   3583  OH  TYR B 226      -3.615 -23.127 -18.763  1.00  0.00           O  
ATOM   3584  HH  TYR B 226      -3.257 -23.888 -19.225  1.00  0.00           H  
ATOM   3585  CD2 TYR B 226      -6.793 -21.275 -19.493  1.00  0.00           C  
ATOM   3586  HD2 TYR B 226      -7.360 -20.555 -18.921  1.00  0.00           H  
ATOM   3587  CE2 TYR B 226      -5.650 -21.824 -18.820  1.00  0.00           C  
ATOM   3588  HE2 TYR B 226      -5.580 -21.807 -17.742  1.00  0.00           H  
ATOM   3589  C   TYR B 226      -8.466 -19.245 -23.510  1.00  0.00           C  
ATOM   3590  O   TYR B 226      -7.848 -19.472 -24.606  1.00  0.00           O  
ATOM   3591  N   MET B 227      -9.720 -18.692 -23.438  1.00  0.00           N  
ATOM   3592  HN  MET B 227     -10.082 -18.526 -22.524  1.00  0.00           H  
ATOM   3593  CA  MET B 227     -10.618 -18.341 -24.511  1.00  0.00           C  
ATOM   3594  HA  MET B 227     -10.760 -19.239 -25.093  1.00  0.00           H  
ATOM   3595  CB  MET B 227     -12.021 -17.841 -24.044  1.00  0.00           C  
ATOM   3596  HB1 MET B 227     -12.515 -17.322 -24.893  1.00  0.00           H  
ATOM   3597  HB2 MET B 227     -11.897 -17.099 -23.226  1.00  0.00           H  
ATOM   3598  CG  MET B 227     -12.912 -19.043 -23.538  1.00  0.00           C  
ATOM   3599  HG1 MET B 227     -13.876 -18.636 -23.165  1.00  0.00           H  
ATOM   3600  HG2 MET B 227     -12.296 -19.550 -22.764  1.00  0.00           H  
ATOM   3601  SD  MET B 227     -13.342 -20.133 -24.907  1.00  0.00           S  
ATOM   3602  CE  MET B 227     -14.501 -19.022 -25.822  1.00  0.00           C  
ATOM   3603  HE1 MET B 227     -14.305 -19.120 -26.911  1.00  0.00           H  
ATOM   3604  HE3 MET B 227     -14.358 -17.957 -25.542  1.00  0.00           H  
ATOM   3605  HE2 MET B 227     -15.587 -19.220 -25.697  1.00  0.00           H  
ATOM   3606  C   MET B 227     -10.000 -17.470 -25.527  1.00  0.00           C  
ATOM   3607  O   MET B 227     -10.076 -17.801 -26.705  1.00  0.00           O  
ATOM   3608  N   PRO B 228      -9.297 -16.332 -25.160  1.00  0.00           N  
ATOM   3609  CD  PRO B 228      -9.549 -15.502 -23.929  1.00  0.00           C  
ATOM   3610  HD2 PRO B 228      -9.159 -15.961 -22.996  1.00  0.00           H  
ATOM   3611  HD1 PRO B 228     -10.653 -15.422 -23.832  1.00  0.00           H  
ATOM   3612  CA  PRO B 228      -8.527 -15.583 -26.099  1.00  0.00           C  
ATOM   3613  HA  PRO B 228      -9.159 -15.318 -26.934  1.00  0.00           H  
ATOM   3614  CB  PRO B 228      -8.046 -14.341 -25.341  1.00  0.00           C  
ATOM   3615  HB1 PRO B 228      -7.916 -13.474 -26.024  1.00  0.00           H  
ATOM   3616  HB2 PRO B 228      -7.067 -14.599 -24.885  1.00  0.00           H  
ATOM   3617  CG  PRO B 228      -9.075 -14.037 -24.311  1.00  0.00           C  
ATOM   3618  HG1 PRO B 228      -8.747 -13.503 -23.394  1.00  0.00           H  
ATOM   3619  HG2 PRO B 228      -9.930 -13.511 -24.788  1.00  0.00           H  
ATOM   3620  C   PRO B 228      -7.436 -16.331 -26.701  1.00  0.00           C  
ATOM   3621  O   PRO B 228      -7.144 -16.134 -27.901  1.00  0.00           O  
ATOM   3622  N   SER B 229      -6.706 -17.204 -25.954  1.00  0.00           N  
ATOM   3623  HN  SER B 229      -7.124 -17.428 -25.077  1.00  0.00           H  
ATOM   3624  CA  SER B 229      -5.590 -17.942 -26.524  1.00  0.00           C  
ATOM   3625  HA  SER B 229      -4.937 -17.175 -26.912  1.00  0.00           H  
ATOM   3626  CB  SER B 229      -4.727 -18.652 -25.385  1.00  0.00           C  
ATOM   3627  HB2 SER B 229      -3.788 -19.074 -25.805  1.00  0.00           H  
ATOM   3628  HB1 SER B 229      -5.238 -19.489 -24.862  1.00  0.00           H  
ATOM   3629  OG  SER B 229      -4.335 -17.692 -24.366  1.00  0.00           O  
ATOM   3630  HG  SER B 229      -5.055 -17.627 -23.734  1.00  0.00           H  
ATOM   3631  C   SER B 229      -5.896 -18.861 -27.728  1.00  0.00           C  
ATOM   3632  O   SER B 229      -5.168 -18.822 -28.692  1.00  0.00           O  
ATOM   3633  N   ILE B 230      -6.966 -19.625 -27.769  1.00  0.00           N  
ATOM   3634  HN  ILE B 230      -7.436 -19.603 -26.890  1.00  0.00           H  
ATOM   3635  CA  ILE B 230      -7.692 -20.349 -28.881  1.00  0.00           C  
ATOM   3636  HA  ILE B 230      -6.863 -20.778 -29.422  1.00  0.00           H  
ATOM   3637  CB  ILE B 230      -8.518 -21.484 -28.272  1.00  0.00           C  
ATOM   3638  HB  ILE B 230      -9.003 -22.043 -29.100  1.00  0.00           H  
ATOM   3639  CG2 ILE B 230      -7.560 -22.474 -27.573  1.00  0.00           C  
ATOM   3640 3HG2 ILE B 230      -7.269 -22.053 -26.587  1.00  0.00           H  
ATOM   3641 1HG2 ILE B 230      -6.636 -22.672 -28.157  1.00  0.00           H  
ATOM   3642 2HG2 ILE B 230      -8.021 -23.430 -27.241  1.00  0.00           H  
ATOM   3643  CG1 ILE B 230      -9.653 -20.898 -27.363  1.00  0.00           C  
ATOM   3644 1HG1 ILE B 230     -10.195 -20.149 -27.980  1.00  0.00           H  
ATOM   3645 2HG1 ILE B 230      -9.323 -20.337 -26.463  1.00  0.00           H  
ATOM   3646  CD  ILE B 230     -10.636 -21.929 -26.790  1.00  0.00           C  
ATOM   3647  HD1 ILE B 230     -10.148 -22.424 -25.923  1.00  0.00           H  
ATOM   3648  HD2 ILE B 230     -10.864 -22.753 -27.500  1.00  0.00           H  
ATOM   3649  HD3 ILE B 230     -11.616 -21.479 -26.526  1.00  0.00           H  
ATOM   3650  C   ILE B 230      -8.308 -19.521 -29.968  1.00  0.00           C  
ATOM   3651  O   ILE B 230      -8.107 -19.749 -31.159  1.00  0.00           O  
ATOM   3652  N   LEU B 231      -9.027 -18.364 -29.650  1.00  0.00           N  
ATOM   3653  HN  LEU B 231      -9.200 -18.053 -28.718  1.00  0.00           H  
ATOM   3654  CA  LEU B 231      -9.640 -17.444 -30.614  1.00  0.00           C  
ATOM   3655  HA  LEU B 231     -10.332 -18.057 -31.171  1.00  0.00           H  
ATOM   3656  CB  LEU B 231     -10.644 -16.520 -29.892  1.00  0.00           C  
ATOM   3657  HB1 LEU B 231     -10.961 -15.681 -30.549  1.00  0.00           H  
ATOM   3658  HB2 LEU B 231     -10.073 -16.167 -29.007  1.00  0.00           H  
ATOM   3659  CG  LEU B 231     -11.951 -17.230 -29.392  1.00  0.00           C  
ATOM   3660  HG  LEU B 231     -11.707 -18.159 -28.834  1.00  0.00           H  
ATOM   3661  CD1 LEU B 231     -12.674 -16.323 -28.439  1.00  0.00           C  
ATOM   3662 1HD1 LEU B 231     -13.330 -15.585 -28.948  1.00  0.00           H  
ATOM   3663 2HD1 LEU B 231     -11.971 -15.848 -27.722  1.00  0.00           H  
ATOM   3664 3HD1 LEU B 231     -13.374 -16.920 -27.817  1.00  0.00           H  
ATOM   3665  CD2 LEU B 231     -12.926 -17.521 -30.568  1.00  0.00           C  
ATOM   3666 3HD2 LEU B 231     -13.833 -18.014 -30.159  1.00  0.00           H  
ATOM   3667 1HD2 LEU B 231     -12.333 -18.213 -31.203  1.00  0.00           H  
ATOM   3668 2HD2 LEU B 231     -13.156 -16.511 -30.969  1.00  0.00           H  
ATOM   3669  C   LEU B 231      -8.596 -16.763 -31.449  1.00  0.00           C  
ATOM   3670  O   LEU B 231      -8.731 -16.937 -32.640  1.00  0.00           O  
ATOM   3671  N   ILE B 232      -7.607 -16.077 -30.845  1.00  0.00           N  
ATOM   3672  HN  ILE B 232      -7.678 -16.110 -29.851  1.00  0.00           H  
ATOM   3673  CA  ILE B 232      -6.577 -15.368 -31.429  1.00  0.00           C  
ATOM   3674  HA  ILE B 232      -6.885 -14.753 -32.262  1.00  0.00           H  
ATOM   3675  CB  ILE B 232      -5.995 -14.443 -30.417  1.00  0.00           C  
ATOM   3676  HB  ILE B 232      -5.515 -15.074 -29.639  1.00  0.00           H  
ATOM   3677  CG2 ILE B 232      -4.932 -13.578 -31.232  1.00  0.00           C  
ATOM   3678 1HG2 ILE B 232      -5.253 -13.371 -32.275  1.00  0.00           H  
ATOM   3679 3HG2 ILE B 232      -3.971 -14.131 -31.303  1.00  0.00           H  
ATOM   3680 2HG2 ILE B 232      -4.850 -12.635 -30.650  1.00  0.00           H  
ATOM   3681  CG1 ILE B 232      -6.967 -13.424 -29.742  1.00  0.00           C  
ATOM   3682 1HG1 ILE B 232      -6.536 -12.805 -28.927  1.00  0.00           H  
ATOM   3683 2HG1 ILE B 232      -7.604 -14.031 -29.064  1.00  0.00           H  
ATOM   3684  CD  ILE B 232      -7.782 -12.586 -30.764  1.00  0.00           C  
ATOM   3685  HD1 ILE B 232      -8.316 -13.365 -31.350  1.00  0.00           H  
ATOM   3686  HD2 ILE B 232      -7.306 -11.798 -31.386  1.00  0.00           H  
ATOM   3687  HD3 ILE B 232      -8.535 -12.076 -30.126  1.00  0.00           H  
ATOM   3688  C   ILE B 232      -5.633 -16.342 -32.104  1.00  0.00           C  
ATOM   3689  O   ILE B 232      -5.166 -16.093 -33.192  1.00  0.00           O  
ATOM   3690  N   THR B 233      -5.403 -17.570 -31.588  1.00  0.00           N  
ATOM   3691  HN  THR B 233      -5.884 -17.854 -30.761  1.00  0.00           H  
ATOM   3692  CA  THR B 233      -4.653 -18.518 -32.320  1.00  0.00           C  
ATOM   3693  HA  THR B 233      -3.695 -18.027 -32.406  1.00  0.00           H  
ATOM   3694  CB  THR B 233      -4.443 -19.824 -31.563  1.00  0.00           C  
ATOM   3695  HB  THR B 233      -5.374 -20.084 -31.016  1.00  0.00           H  
ATOM   3696  OG1 THR B 233      -3.432 -19.715 -30.580  1.00  0.00           O  
ATOM   3697  HG1 THR B 233      -3.685 -19.118 -29.874  1.00  0.00           H  
ATOM   3698  CG2 THR B 233      -4.038 -21.018 -32.451  1.00  0.00           C  
ATOM   3699 2HG2 THR B 233      -3.083 -20.853 -32.995  1.00  0.00           H  
ATOM   3700 1HG2 THR B 233      -4.720 -21.434 -33.224  1.00  0.00           H  
ATOM   3701 3HG2 THR B 233      -3.758 -21.907 -31.848  1.00  0.00           H  
ATOM   3702  C   THR B 233      -5.076 -18.891 -33.713  1.00  0.00           C  
ATOM   3703  O   THR B 233      -4.270 -18.743 -34.617  1.00  0.00           O  
ATOM   3704  N   ILE B 234      -6.358 -19.130 -33.925  1.00  0.00           N  
ATOM   3705  HN  ILE B 234      -6.851 -19.473 -33.130  1.00  0.00           H  
ATOM   3706  CA  ILE B 234      -6.850 -19.618 -35.214  1.00  0.00           C  
ATOM   3707  HA  ILE B 234      -5.922 -19.931 -35.671  1.00  0.00           H  
ATOM   3708  CB  ILE B 234      -7.966 -20.605 -35.090  1.00  0.00           C  
ATOM   3709  HB  ILE B 234      -8.190 -21.044 -36.086  1.00  0.00           H  
ATOM   3710  CG2 ILE B 234      -7.351 -21.657 -34.059  1.00  0.00           C  
ATOM   3711 2HG2 ILE B 234      -7.804 -22.658 -34.219  1.00  0.00           H  
ATOM   3712 3HG2 ILE B 234      -7.456 -21.410 -32.981  1.00  0.00           H  
ATOM   3713 1HG2 ILE B 234      -6.278 -21.812 -34.300  1.00  0.00           H  
ATOM   3714  CG1 ILE B 234      -9.266 -20.055 -34.520  1.00  0.00           C  
ATOM   3715 2HG1 ILE B 234      -9.821 -19.264 -35.067  1.00  0.00           H  
ATOM   3716 1HG1 ILE B 234      -9.085 -19.456 -33.603  1.00  0.00           H  
ATOM   3717  CD  ILE B 234     -10.196 -21.185 -34.109  1.00  0.00           C  
ATOM   3718  HD1 ILE B 234     -11.155 -20.810 -33.692  1.00  0.00           H  
ATOM   3719  HD2 ILE B 234      -9.703 -21.637 -33.223  1.00  0.00           H  
ATOM   3720  HD3 ILE B 234     -10.400 -21.842 -34.983  1.00  0.00           H  
ATOM   3721  C   ILE B 234      -7.312 -18.461 -36.125  1.00  0.00           C  
ATOM   3722  O   ILE B 234      -7.592 -18.641 -37.324  1.00  0.00           O  
ATOM   3723  N   LEU B 235      -7.462 -17.278 -35.526  1.00  0.00           N  
ATOM   3724  HN  LEU B 235      -7.416 -17.223 -34.531  1.00  0.00           H  
ATOM   3725  CA  LEU B 235      -7.659 -16.026 -36.234  1.00  0.00           C  
ATOM   3726  HA  LEU B 235      -8.554 -16.156 -36.823  1.00  0.00           H  
ATOM   3727  CB  LEU B 235      -7.819 -14.884 -35.146  1.00  0.00           C  
ATOM   3728  HB2 LEU B 235      -6.939 -15.084 -34.496  1.00  0.00           H  
ATOM   3729  HB1 LEU B 235      -8.751 -15.172 -34.614  1.00  0.00           H  
ATOM   3730  CG  LEU B 235      -8.017 -13.360 -35.615  1.00  0.00           C  
ATOM   3731  HG  LEU B 235      -7.230 -13.159 -36.372  1.00  0.00           H  
ATOM   3732  CD1 LEU B 235      -9.383 -13.264 -36.234  1.00  0.00           C  
ATOM   3733 1HD1 LEU B 235      -9.472 -12.183 -36.472  1.00  0.00           H  
ATOM   3734 2HD1 LEU B 235     -10.204 -13.477 -35.516  1.00  0.00           H  
ATOM   3735 3HD1 LEU B 235      -9.562 -13.948 -37.091  1.00  0.00           H  
ATOM   3736  CD2 LEU B 235      -7.982 -12.618 -34.266  1.00  0.00           C  
ATOM   3737 3HD2 LEU B 235      -8.124 -11.520 -34.352  1.00  0.00           H  
ATOM   3738 1HD2 LEU B 235      -7.048 -12.806 -33.694  1.00  0.00           H  
ATOM   3739 2HD2 LEU B 235      -8.856 -12.849 -33.621  1.00  0.00           H  
ATOM   3740  C   LEU B 235      -6.501 -15.741 -37.172  1.00  0.00           C  
ATOM   3741  O   LEU B 235      -6.599 -15.246 -38.328  1.00  0.00           O  
ATOM   3742  N   SER B 236      -5.312 -15.972 -36.582  1.00  0.00           N  
ATOM   3743  HN  SER B 236      -5.227 -16.089 -35.595  1.00  0.00           H  
ATOM   3744  CA  SER B 236      -4.099 -15.752 -37.386  1.00  0.00           C  
ATOM   3745  HA  SER B 236      -4.049 -14.695 -37.605  1.00  0.00           H  
ATOM   3746  CB  SER B 236      -2.916 -16.149 -36.483  1.00  0.00           C  
ATOM   3747  HB1 SER B 236      -2.813 -17.254 -36.444  1.00  0.00           H  
ATOM   3748  HB2 SER B 236      -2.944 -15.752 -35.446  1.00  0.00           H  
ATOM   3749  OG  SER B 236      -1.691 -15.740 -37.012  1.00  0.00           O  
ATOM   3750  HG  SER B 236      -1.428 -15.086 -36.359  1.00  0.00           H  
ATOM   3751  C   SER B 236      -4.105 -16.533 -38.704  1.00  0.00           C  
ATOM   3752  O   SER B 236      -3.685 -16.163 -39.776  1.00  0.00           O  
ATOM   3753  N   TRP B 237      -4.827 -17.680 -38.759  1.00  0.00           N  
ATOM   3754  HN  TRP B 237      -5.389 -18.020 -38.008  1.00  0.00           H  
ATOM   3755  CA  TRP B 237      -4.908 -18.600 -39.924  1.00  0.00           C  
ATOM   3756  HA  TRP B 237      -3.963 -18.611 -40.446  1.00  0.00           H  
ATOM   3757  CB  TRP B 237      -5.163 -20.009 -39.384  1.00  0.00           C  
ATOM   3758  HB1 TRP B 237      -5.269 -20.684 -40.259  1.00  0.00           H  
ATOM   3759  HB2 TRP B 237      -6.121 -19.921 -38.829  1.00  0.00           H  
ATOM   3760  CG  TRP B 237      -4.175 -20.621 -38.424  1.00  0.00           C  
ATOM   3761  CD1 TRP B 237      -3.011 -20.039 -37.901  1.00  0.00           C  
ATOM   3762  HD1 TRP B 237      -2.649 -19.120 -38.336  1.00  0.00           H  
ATOM   3763  NE1 TRP B 237      -2.405 -20.852 -36.982  1.00  0.00           N  
ATOM   3764  HE1 TRP B 237      -1.741 -20.611 -36.308  1.00  0.00           H  
ATOM   3765  CE2 TRP B 237      -3.273 -21.896 -36.788  1.00  0.00           C  
ATOM   3766  CD2 TRP B 237      -4.361 -21.837 -37.696  1.00  0.00           C  
ATOM   3767  CE3 TRP B 237      -5.306 -22.886 -37.758  1.00  0.00           C  
ATOM   3768  HE3 TRP B 237      -6.121 -22.832 -38.464  1.00  0.00           H  
ATOM   3769  CZ3 TRP B 237      -5.069 -23.931 -36.860  1.00  0.00           C  
ATOM   3770  HZ3 TRP B 237      -5.767 -24.753 -36.799  1.00  0.00           H  
ATOM   3771  CZ2 TRP B 237      -3.097 -22.902 -35.855  1.00  0.00           C  
ATOM   3772  HZ2 TRP B 237      -2.330 -22.981 -35.100  1.00  0.00           H  
ATOM   3773  CH2 TRP B 237      -4.045 -23.958 -35.921  1.00  0.00           C  
ATOM   3774  HH2 TRP B 237      -3.895 -24.821 -35.289  1.00  0.00           H  
ATOM   3775  C   TRP B 237      -6.013 -18.076 -40.876  1.00  0.00           C  
ATOM   3776  O   TRP B 237      -6.241 -18.695 -41.911  1.00  0.00           O  
ATOM   3777  N   VAL B 238      -6.656 -16.869 -40.636  1.00  0.00           N  
ATOM   3778  HN  VAL B 238      -6.528 -16.464 -39.734  1.00  0.00           H  
ATOM   3779  CA  VAL B 238      -7.321 -16.076 -41.607  1.00  0.00           C  
ATOM   3780  HA  VAL B 238      -8.025 -16.698 -42.137  1.00  0.00           H  
ATOM   3781  CB  VAL B 238      -8.389 -15.210 -40.957  1.00  0.00           C  
ATOM   3782  HB  VAL B 238      -7.945 -14.466 -40.262  1.00  0.00           H  
ATOM   3783  CG1 VAL B 238      -9.216 -14.411 -41.970  1.00  0.00           C  
ATOM   3784 3HG1 VAL B 238      -9.805 -13.702 -41.350  1.00  0.00           H  
ATOM   3785 1HG1 VAL B 238     -10.026 -15.042 -42.395  1.00  0.00           H  
ATOM   3786 2HG1 VAL B 238      -8.759 -13.710 -42.700  1.00  0.00           H  
ATOM   3787  CG2 VAL B 238      -9.197 -16.223 -40.143  1.00  0.00           C  
ATOM   3788 3HG2 VAL B 238      -9.853 -16.791 -40.837  1.00  0.00           H  
ATOM   3789 1HG2 VAL B 238      -9.954 -15.675 -39.539  1.00  0.00           H  
ATOM   3790 2HG2 VAL B 238      -8.687 -16.856 -39.387  1.00  0.00           H  
ATOM   3791  C   VAL B 238      -6.348 -15.415 -42.612  1.00  0.00           C  
ATOM   3792  O   VAL B 238      -6.738 -14.915 -43.645  1.00  0.00           O  
ATOM   3793  N   SER B 239      -5.015 -15.427 -42.258  1.00  0.00           N  
ATOM   3794  HN  SER B 239      -4.863 -15.541 -41.279  1.00  0.00           H  
ATOM   3795  CA  SER B 239      -3.905 -14.983 -43.155  1.00  0.00           C  
ATOM   3796  HA  SER B 239      -4.059 -13.936 -43.369  1.00  0.00           H  
ATOM   3797  CB  SER B 239      -2.495 -15.074 -42.541  1.00  0.00           C  
ATOM   3798  HB2 SER B 239      -1.726 -14.840 -43.307  1.00  0.00           H  
ATOM   3799  HB1 SER B 239      -2.298 -16.108 -42.187  1.00  0.00           H  
ATOM   3800  OG  SER B 239      -2.280 -14.096 -41.511  1.00  0.00           O  
ATOM   3801  HG  SER B 239      -2.648 -14.492 -40.718  1.00  0.00           H  
ATOM   3802  C   SER B 239      -3.825 -15.723 -44.456  1.00  0.00           C  
ATOM   3803  O   SER B 239      -3.376 -15.228 -45.503  1.00  0.00           O  
ATOM   3804  N   PHE B 240      -4.242 -17.000 -44.365  1.00  0.00           N  
ATOM   3805  HN  PHE B 240      -4.290 -17.347 -43.432  1.00  0.00           H  
ATOM   3806  CA  PHE B 240      -4.163 -17.987 -45.447  1.00  0.00           C  
ATOM   3807  HA  PHE B 240      -3.279 -17.913 -46.064  1.00  0.00           H  
ATOM   3808  CB  PHE B 240      -4.330 -19.409 -44.774  1.00  0.00           C  
ATOM   3809  HB1 PHE B 240      -4.393 -20.141 -45.607  1.00  0.00           H  
ATOM   3810  HB2 PHE B 240      -5.308 -19.540 -44.260  1.00  0.00           H  
ATOM   3811  CG  PHE B 240      -3.284 -19.838 -43.771  1.00  0.00           C  
ATOM   3812  CD1 PHE B 240      -1.995 -19.341 -43.856  1.00  0.00           C  
ATOM   3813  HD1 PHE B 240      -1.681 -18.706 -44.671  1.00  0.00           H  
ATOM   3814  CE1 PHE B 240      -0.957 -19.589 -42.888  1.00  0.00           C  
ATOM   3815  HE1 PHE B 240       0.059 -19.272 -43.073  1.00  0.00           H  
ATOM   3816  CZ  PHE B 240      -1.297 -20.465 -41.902  1.00  0.00           C  
ATOM   3817  HZ  PHE B 240      -0.475 -20.698 -41.242  1.00  0.00           H  
ATOM   3818  CD2 PHE B 240      -3.587 -20.692 -42.698  1.00  0.00           C  
ATOM   3819  HD2 PHE B 240      -4.537 -21.197 -42.786  1.00  0.00           H  
ATOM   3820  CE2 PHE B 240      -2.593 -20.999 -41.750  1.00  0.00           C  
ATOM   3821  HE2 PHE B 240      -2.750 -21.676 -40.924  1.00  0.00           H  
ATOM   3822  C   PHE B 240      -5.217 -17.832 -46.490  1.00  0.00           C  
ATOM   3823  O   PHE B 240      -5.063 -18.366 -47.609  1.00  0.00           O  
ATOM   3824  N   TRP B 241      -6.269 -16.995 -46.287  1.00  0.00           N  
ATOM   3825  HN  TRP B 241      -6.404 -16.470 -45.450  1.00  0.00           H  
ATOM   3826  CA  TRP B 241      -7.220 -16.550 -47.334  1.00  0.00           C  
ATOM   3827  HA  TRP B 241      -6.922 -17.019 -48.261  1.00  0.00           H  
ATOM   3828  CB  TRP B 241      -8.633 -16.867 -46.801  1.00  0.00           C  
ATOM   3829  HB1 TRP B 241      -9.463 -16.582 -47.483  1.00  0.00           H  
ATOM   3830  HB2 TRP B 241      -8.772 -16.223 -45.906  1.00  0.00           H  
ATOM   3831  CG  TRP B 241      -8.797 -18.319 -46.477  1.00  0.00           C  
ATOM   3832  CD1 TRP B 241      -8.949 -18.979 -45.267  1.00  0.00           C  
ATOM   3833  HD1 TRP B 241      -8.740 -18.522 -44.311  1.00  0.00           H  
ATOM   3834  NE1 TRP B 241      -9.349 -20.310 -45.548  1.00  0.00           N  
ATOM   3835  HE1 TRP B 241      -9.684 -20.956 -44.897  1.00  0.00           H  
ATOM   3836  CE2 TRP B 241      -9.278 -20.545 -46.864  1.00  0.00           C  
ATOM   3837  CD2 TRP B 241      -9.090 -19.296 -47.502  1.00  0.00           C  
ATOM   3838  CE3 TRP B 241      -9.122 -19.258 -48.861  1.00  0.00           C  
ATOM   3839  HE3 TRP B 241      -9.020 -18.313 -49.373  1.00  0.00           H  
ATOM   3840  CZ3 TRP B 241      -9.163 -20.447 -49.516  1.00  0.00           C  
ATOM   3841  HZ3 TRP B 241      -9.182 -20.446 -50.595  1.00  0.00           H  
ATOM   3842  CZ2 TRP B 241      -9.281 -21.809 -47.567  1.00  0.00           C  
ATOM   3843  HZ2 TRP B 241      -9.149 -22.765 -47.084  1.00  0.00           H  
ATOM   3844  CH2 TRP B 241      -9.289 -21.660 -48.925  1.00  0.00           C  
ATOM   3845  HH2 TRP B 241      -9.205 -22.494 -49.606  1.00  0.00           H  
ATOM   3846  C   TRP B 241      -7.110 -15.026 -47.580  1.00  0.00           C  
ATOM   3847  O   TRP B 241      -8.141 -14.474 -48.010  1.00  0.00           O  
ATOM   3848  N   ILE B 242      -5.922 -14.357 -47.324  1.00  0.00           N  
ATOM   3849  HN  ILE B 242      -5.282 -14.763 -46.676  1.00  0.00           H  
ATOM   3850  CA  ILE B 242      -5.538 -13.064 -47.744  1.00  0.00           C  
ATOM   3851  HA  ILE B 242      -6.439 -12.554 -48.052  1.00  0.00           H  
ATOM   3852  CB  ILE B 242      -5.032 -12.213 -46.599  1.00  0.00           C  
ATOM   3853  HB  ILE B 242      -4.169 -12.780 -46.189  1.00  0.00           H  
ATOM   3854  CG2 ILE B 242      -4.373 -10.906 -47.075  1.00  0.00           C  
ATOM   3855 1HG2 ILE B 242      -3.974 -10.303 -46.232  1.00  0.00           H  
ATOM   3856 2HG2 ILE B 242      -4.983 -10.310 -47.787  1.00  0.00           H  
ATOM   3857 3HG2 ILE B 242      -3.468 -11.099 -47.689  1.00  0.00           H  
ATOM   3858  CG1 ILE B 242      -6.086 -11.902 -45.539  1.00  0.00           C  
ATOM   3859 1HG1 ILE B 242      -5.574 -11.331 -44.735  1.00  0.00           H  
ATOM   3860 2HG1 ILE B 242      -6.457 -12.907 -45.245  1.00  0.00           H  
ATOM   3861  CD  ILE B 242      -7.220 -11.021 -45.977  1.00  0.00           C  
ATOM   3862  HD1 ILE B 242      -7.987 -10.871 -45.188  1.00  0.00           H  
ATOM   3863  HD2 ILE B 242      -7.742 -11.404 -46.880  1.00  0.00           H  
ATOM   3864  HD3 ILE B 242      -6.869  -9.998 -46.230  1.00  0.00           H  
ATOM   3865  C   ILE B 242      -4.548 -13.120 -48.899  1.00  0.00           C  
ATOM   3866  O   ILE B 242      -3.551 -13.854 -48.865  1.00  0.00           O  
ATOM   3867  N   ASN B 243      -4.851 -12.425 -50.012  1.00  0.00           N  
ATOM   3868  HN  ASN B 243      -5.615 -11.791 -50.106  1.00  0.00           H  
ATOM   3869  CA  ASN B 243      -3.989 -12.440 -51.224  1.00  0.00           C  
ATOM   3870  HA  ASN B 243      -3.990 -13.461 -51.576  1.00  0.00           H  
ATOM   3871  CB  ASN B 243      -4.614 -11.587 -52.356  1.00  0.00           C  
ATOM   3872  HB2 ASN B 243      -4.046 -11.472 -53.304  1.00  0.00           H  
ATOM   3873  HB1 ASN B 243      -4.848 -10.545 -52.048  1.00  0.00           H  
ATOM   3874  CG  ASN B 243      -5.971 -12.132 -52.832  1.00  0.00           C  
ATOM   3875  OD1 ASN B 243      -6.264 -13.314 -52.733  1.00  0.00           O  
ATOM   3876  ND2 ASN B 243      -6.743 -11.146 -53.396  1.00  0.00           N  
ATOM   3877 2HD2 ASN B 243      -7.664 -11.403 -53.691  1.00  0.00           H  
ATOM   3878 1HD2 ASN B 243      -6.565 -10.166 -53.314  1.00  0.00           H  
ATOM   3879  C   ASN B 243      -2.475 -12.093 -51.059  1.00  0.00           C  
ATOM   3880  O   ASN B 243      -2.079 -11.233 -50.264  1.00  0.00           O  
ATOM   3881  N   TYR B 244      -1.581 -12.754 -51.810  1.00  0.00           N  
ATOM   3882  HN  TYR B 244      -1.903 -13.558 -52.303  1.00  0.00           H  
ATOM   3883  CA  TYR B 244      -0.160 -12.446 -51.954  1.00  0.00           C  
ATOM   3884  HA  TYR B 244       0.199 -12.520 -50.938  1.00  0.00           H  
ATOM   3885  CB  TYR B 244       0.458 -13.447 -52.956  1.00  0.00           C  
ATOM   3886  HB1 TYR B 244       1.512 -13.110 -53.060  1.00  0.00           H  
ATOM   3887  HB2 TYR B 244      -0.005 -13.378 -53.963  1.00  0.00           H  
ATOM   3888  CG  TYR B 244       0.413 -14.885 -52.480  1.00  0.00           C  
ATOM   3889  CD1 TYR B 244       0.487 -15.880 -53.569  1.00  0.00           C  
ATOM   3890  HD1 TYR B 244       0.350 -15.663 -54.619  1.00  0.00           H  
ATOM   3891  CE1 TYR B 244       0.596 -17.251 -53.178  1.00  0.00           C  
ATOM   3892  HE1 TYR B 244       0.498 -18.047 -53.901  1.00  0.00           H  
ATOM   3893  CZ  TYR B 244       0.752 -17.559 -51.815  1.00  0.00           C  
ATOM   3894  OH  TYR B 244       0.708 -18.914 -51.365  1.00  0.00           O  
ATOM   3895  HH  TYR B 244       0.434 -18.890 -50.446  1.00  0.00           H  
ATOM   3896  CD2 TYR B 244       0.489 -15.248 -51.199  1.00  0.00           C  
ATOM   3897  HD2 TYR B 244       0.637 -14.534 -50.403  1.00  0.00           H  
ATOM   3898  CE2 TYR B 244       0.641 -16.555 -50.836  1.00  0.00           C  
ATOM   3899  HE2 TYR B 244       0.825 -16.806 -49.802  1.00  0.00           H  
ATOM   3900  C   TYR B 244       0.029 -11.001 -52.303  1.00  0.00           C  
ATOM   3901  O   TYR B 244       0.964 -10.360 -51.726  1.00  0.00           O  
ATOM   3902  N   ASP B 245      -0.729 -10.378 -53.221  1.00  0.00           N  
ATOM   3903  HN  ASP B 245      -1.430 -10.821 -53.774  1.00  0.00           H  
ATOM   3904  CA  ASP B 245      -0.713  -8.925 -53.362  1.00  0.00           C  
ATOM   3905  HA  ASP B 245       0.304  -8.560 -53.363  1.00  0.00           H  
ATOM   3906  CB  ASP B 245      -1.512  -8.471 -54.649  1.00  0.00           C  
ATOM   3907  HB1 ASP B 245      -1.280  -7.399 -54.823  1.00  0.00           H  
ATOM   3908  HB2 ASP B 245      -2.613  -8.553 -54.779  1.00  0.00           H  
ATOM   3909  CG  ASP B 245      -0.881  -9.194 -55.782  1.00  0.00           C  
ATOM   3910  OD1 ASP B 245       0.311  -8.906 -56.103  1.00  0.00           O  
ATOM   3911  OD2 ASP B 245      -1.591  -9.971 -56.496  1.00  0.00           O  
ATOM   3912  C   ASP B 245      -1.268  -8.116 -52.215  1.00  0.00           C  
ATOM   3913  O   ASP B 245      -0.925  -6.934 -51.926  1.00  0.00           O  
ATOM   3914  N   ALA B 246      -2.107  -8.714 -51.414  1.00  0.00           N  
ATOM   3915  HN  ALA B 246      -2.362  -9.668 -51.555  1.00  0.00           H  
ATOM   3916  CA  ALA B 246      -2.491  -8.080 -50.088  1.00  0.00           C  
ATOM   3917  HA  ALA B 246      -2.625  -7.032 -50.309  1.00  0.00           H  
ATOM   3918  CB  ALA B 246      -3.905  -8.502 -49.695  1.00  0.00           C  
ATOM   3919  HB1 ALA B 246      -4.021  -9.608 -49.702  1.00  0.00           H  
ATOM   3920  HB2 ALA B 246      -4.573  -8.045 -50.455  1.00  0.00           H  
ATOM   3921  HB3 ALA B 246      -4.350  -8.079 -48.769  1.00  0.00           H  
ATOM   3922  C   ALA B 246      -1.503  -8.407 -49.052  1.00  0.00           C  
ATOM   3923  O   ALA B 246      -1.874  -8.775 -47.918  1.00  0.00           O  
ATOM   3924  N   SER B 247      -0.230  -7.964 -49.362  1.00  0.00           N  
ATOM   3925  HN  SER B 247      -0.095  -7.567 -50.267  1.00  0.00           H  
ATOM   3926  CA  SER B 247       0.923  -8.240 -48.518  1.00  0.00           C  
ATOM   3927  HA  SER B 247       0.825  -9.256 -48.165  1.00  0.00           H  
ATOM   3928  CB  SER B 247       2.290  -8.098 -49.131  1.00  0.00           C  
ATOM   3929  HB1 SER B 247       2.524  -8.947 -49.808  1.00  0.00           H  
ATOM   3930  HB2 SER B 247       3.107  -8.121 -48.380  1.00  0.00           H  
ATOM   3931  OG  SER B 247       2.377  -6.771 -49.703  1.00  0.00           O  
ATOM   3932  HG  SER B 247       2.190  -6.827 -50.643  1.00  0.00           H  
ATOM   3933  C   SER B 247       0.872  -7.476 -47.193  1.00  0.00           C  
ATOM   3934  O   SER B 247       1.062  -7.992 -46.105  1.00  0.00           O  
ATOM   3935  N   ALA B 248       0.499  -6.174 -47.221  1.00  0.00           N  
ATOM   3936  HN  ALA B 248       0.450  -5.610 -48.042  1.00  0.00           H  
ATOM   3937  CA  ALA B 248       0.302  -5.335 -46.022  1.00  0.00           C  
ATOM   3938  HA  ALA B 248       1.318  -5.244 -45.667  1.00  0.00           H  
ATOM   3939  CB  ALA B 248      -0.145  -3.949 -46.664  1.00  0.00           C  
ATOM   3940  HB2 ALA B 248       0.727  -3.479 -47.166  1.00  0.00           H  
ATOM   3941  HB1 ALA B 248      -0.458  -3.268 -45.844  1.00  0.00           H  
ATOM   3942  HB3 ALA B 248      -0.991  -3.873 -47.380  1.00  0.00           H  
ATOM   3943  C   ALA B 248      -0.784  -5.912 -45.086  1.00  0.00           C  
ATOM   3944  O   ALA B 248      -0.607  -5.841 -43.851  1.00  0.00           O  
ATOM   3945  N   ALA B 249      -1.879  -6.381 -45.554  1.00  0.00           N  
ATOM   3946  HN  ALA B 249      -1.995  -6.519 -46.534  1.00  0.00           H  
ATOM   3947  CA  ALA B 249      -2.930  -6.944 -44.732  1.00  0.00           C  
ATOM   3948  HA  ALA B 249      -3.208  -6.200 -43.999  1.00  0.00           H  
ATOM   3949  CB  ALA B 249      -4.163  -7.316 -45.600  1.00  0.00           C  
ATOM   3950  HB2 ALA B 249      -3.854  -7.980 -46.436  1.00  0.00           H  
ATOM   3951  HB3 ALA B 249      -4.599  -6.350 -45.933  1.00  0.00           H  
ATOM   3952  HB1 ALA B 249      -4.852  -7.997 -45.056  1.00  0.00           H  
ATOM   3953  C   ALA B 249      -2.534  -8.165 -43.930  1.00  0.00           C  
ATOM   3954  O   ALA B 249      -2.768  -8.256 -42.730  1.00  0.00           O  
ATOM   3955  N   ARG B 250      -1.892  -9.145 -44.575  1.00  0.00           N  
ATOM   3956  HN  ARG B 250      -1.613  -9.098 -45.532  1.00  0.00           H  
ATOM   3957  CA  ARG B 250      -1.395 -10.438 -44.146  1.00  0.00           C  
ATOM   3958  HA  ARG B 250      -2.175 -11.042 -43.708  1.00  0.00           H  
ATOM   3959  CB  ARG B 250      -1.004 -11.219 -45.489  1.00  0.00           C  
ATOM   3960  HB1 ARG B 250      -0.124 -10.769 -45.995  1.00  0.00           H  
ATOM   3961  HB2 ARG B 250      -1.901 -11.193 -46.143  1.00  0.00           H  
ATOM   3962  CG  ARG B 250      -0.876 -12.765 -45.290  1.00  0.00           C  
ATOM   3963  HG1 ARG B 250      -1.821 -13.225 -44.930  1.00  0.00           H  
ATOM   3964  HG2 ARG B 250      -0.070 -12.983 -44.558  1.00  0.00           H  
ATOM   3965  CD  ARG B 250      -0.311 -13.465 -46.588  1.00  0.00           C  
ATOM   3966  HD2 ARG B 250       0.667 -13.021 -46.872  1.00  0.00           H  
ATOM   3967  HD1 ARG B 250      -0.990 -13.181 -47.420  1.00  0.00           H  
ATOM   3968  NE  ARG B 250      -0.212 -14.963 -46.387  1.00  0.00           N  
ATOM   3969  HE  ARG B 250       0.196 -15.286 -45.533  1.00  0.00           H  
ATOM   3970  CZ  ARG B 250      -0.616 -15.866 -47.191  1.00  0.00           C  
ATOM   3971  NH1 ARG B 250      -1.354 -15.508 -48.260  1.00  0.00           N  
ATOM   3972 2HH1 ARG B 250      -1.868 -16.249 -48.692  1.00  0.00           H  
ATOM   3973 1HH1 ARG B 250      -1.934 -14.695 -48.219  1.00  0.00           H  
ATOM   3974  NH2 ARG B 250      -0.202 -17.086 -47.058  1.00  0.00           N  
ATOM   3975 2HH2 ARG B 250       0.375 -17.417 -46.311  1.00  0.00           H  
ATOM   3976 1HH2 ARG B 250      -0.662 -17.740 -47.658  1.00  0.00           H  
ATOM   3977  C   ARG B 250      -0.383 -10.302 -43.093  1.00  0.00           C  
ATOM   3978  O   ARG B 250      -0.541 -10.865 -41.967  1.00  0.00           O  
ATOM   3979  N   VAL B 251       0.642  -9.420 -43.337  1.00  0.00           N  
ATOM   3980  HN  VAL B 251       0.803  -8.950 -44.201  1.00  0.00           H  
ATOM   3981  CA  VAL B 251       1.697  -9.081 -42.444  1.00  0.00           C  
ATOM   3982  HA  VAL B 251       2.251  -9.982 -42.223  1.00  0.00           H  
ATOM   3983  CB  VAL B 251       2.748  -8.142 -43.150  1.00  0.00           C  
ATOM   3984  HB  VAL B 251       2.228  -7.375 -43.765  1.00  0.00           H  
ATOM   3985  CG1 VAL B 251       3.761  -7.530 -42.192  1.00  0.00           C  
ATOM   3986 1HG1 VAL B 251       4.603  -7.139 -42.803  1.00  0.00           H  
ATOM   3987 3HG1 VAL B 251       4.113  -8.257 -41.429  1.00  0.00           H  
ATOM   3988 2HG1 VAL B 251       3.261  -6.758 -41.569  1.00  0.00           H  
ATOM   3989  CG2 VAL B 251       3.532  -9.223 -44.096  1.00  0.00           C  
ATOM   3990 3HG2 VAL B 251       2.834  -9.636 -44.856  1.00  0.00           H  
ATOM   3991 2HG2 VAL B 251       4.147 -10.003 -43.599  1.00  0.00           H  
ATOM   3992 1HG2 VAL B 251       4.314  -8.589 -44.567  1.00  0.00           H  
ATOM   3993  C   VAL B 251       1.267  -8.524 -41.125  1.00  0.00           C  
ATOM   3994  O   VAL B 251       1.733  -9.014 -40.122  1.00  0.00           O  
ATOM   3995  N   ALA B 252       0.311  -7.518 -41.178  1.00  0.00           N  
ATOM   3996  HN  ALA B 252       0.003  -7.281 -42.097  1.00  0.00           H  
ATOM   3997  CA  ALA B 252      -0.270  -6.782 -40.065  1.00  0.00           C  
ATOM   3998  HA  ALA B 252       0.459  -6.350 -39.395  1.00  0.00           H  
ATOM   3999  CB  ALA B 252      -1.145  -5.595 -40.592  1.00  0.00           C  
ATOM   4000  HB1 ALA B 252      -0.587  -4.808 -41.143  1.00  0.00           H  
ATOM   4001  HB3 ALA B 252      -1.628  -5.152 -39.695  1.00  0.00           H  
ATOM   4002  HB2 ALA B 252      -1.939  -5.953 -41.283  1.00  0.00           H  
ATOM   4003  C   ALA B 252      -1.183  -7.615 -39.190  1.00  0.00           C  
ATOM   4004  O   ALA B 252      -1.224  -7.534 -37.949  1.00  0.00           O  
ATOM   4005  N   LEU B 253      -1.969  -8.535 -39.826  1.00  0.00           N  
ATOM   4006  HN  LEU B 253      -1.925  -8.831 -40.778  1.00  0.00           H  
ATOM   4007  CA  LEU B 253      -2.784  -9.488 -39.059  1.00  0.00           C  
ATOM   4008  HA  LEU B 253      -3.322  -8.881 -38.346  1.00  0.00           H  
ATOM   4009  CB  LEU B 253      -3.651 -10.272 -40.066  1.00  0.00           C  
ATOM   4010  HB2 LEU B 253      -2.896 -10.625 -40.802  1.00  0.00           H  
ATOM   4011  HB1 LEU B 253      -4.249  -9.501 -40.595  1.00  0.00           H  
ATOM   4012  CG  LEU B 253      -4.418 -11.541 -39.634  1.00  0.00           C  
ATOM   4013  HG  LEU B 253      -3.693 -12.266 -39.206  1.00  0.00           H  
ATOM   4014  CD1 LEU B 253      -5.419 -11.185 -38.515  1.00  0.00           C  
ATOM   4015 1HD1 LEU B 253      -6.319 -10.758 -39.009  1.00  0.00           H  
ATOM   4016 2HD1 LEU B 253      -5.038 -10.450 -37.776  1.00  0.00           H  
ATOM   4017 3HD1 LEU B 253      -5.827 -12.082 -38.002  1.00  0.00           H  
ATOM   4018  CD2 LEU B 253      -5.028 -12.283 -40.840  1.00  0.00           C  
ATOM   4019 1HD2 LEU B 253      -4.192 -12.578 -41.510  1.00  0.00           H  
ATOM   4020 2HD2 LEU B 253      -5.729 -11.629 -41.402  1.00  0.00           H  
ATOM   4021 3HD2 LEU B 253      -5.483 -13.244 -40.519  1.00  0.00           H  
ATOM   4022  C   LEU B 253      -1.948 -10.429 -38.290  1.00  0.00           C  
ATOM   4023  O   LEU B 253      -2.142 -10.552 -37.090  1.00  0.00           O  
ATOM   4024  N   GLY B 254      -0.885 -10.908 -38.937  1.00  0.00           N  
ATOM   4025  HN  GLY B 254      -0.878 -10.700 -39.912  1.00  0.00           H  
ATOM   4026  CA  GLY B 254       0.186 -11.710 -38.429  1.00  0.00           C  
ATOM   4027  HA1 GLY B 254       0.873 -11.900 -39.239  1.00  0.00           H  
ATOM   4028  HA2 GLY B 254      -0.190 -12.687 -38.161  1.00  0.00           H  
ATOM   4029  C   GLY B 254       0.904 -11.124 -37.236  1.00  0.00           C  
ATOM   4030  O   GLY B 254       0.920 -11.847 -36.238  1.00  0.00           O  
ATOM   4031  N   ILE B 255       1.398  -9.868 -37.253  1.00  0.00           N  
ATOM   4032  HN  ILE B 255       1.611  -9.309 -38.051  1.00  0.00           H  
ATOM   4033  CA  ILE B 255       1.989  -9.269 -36.134  1.00  0.00           C  
ATOM   4034  HA  ILE B 255       2.787  -9.855 -35.701  1.00  0.00           H  
ATOM   4035  CB  ILE B 255       2.749  -8.030 -36.551  1.00  0.00           C  
ATOM   4036  HB  ILE B 255       2.112  -7.368 -37.176  1.00  0.00           H  
ATOM   4037  CG2 ILE B 255       3.214  -7.222 -35.256  1.00  0.00           C  
ATOM   4038 1HG2 ILE B 255       3.873  -7.977 -34.779  1.00  0.00           H  
ATOM   4039 2HG2 ILE B 255       2.347  -7.015 -34.593  1.00  0.00           H  
ATOM   4040 3HG2 ILE B 255       3.766  -6.293 -35.513  1.00  0.00           H  
ATOM   4041  CG1 ILE B 255       3.904  -8.226 -37.541  1.00  0.00           C  
ATOM   4042 2HG1 ILE B 255       3.801  -9.108 -38.208  1.00  0.00           H  
ATOM   4043 1HG1 ILE B 255       4.812  -8.302 -36.904  1.00  0.00           H  
ATOM   4044  CD  ILE B 255       4.140  -6.956 -38.397  1.00  0.00           C  
ATOM   4045  HD1 ILE B 255       5.132  -6.897 -38.895  1.00  0.00           H  
ATOM   4046  HD2 ILE B 255       4.171  -6.103 -37.686  1.00  0.00           H  
ATOM   4047  HD3 ILE B 255       3.413  -6.851 -39.231  1.00  0.00           H  
ATOM   4048  C   ILE B 255       0.978  -9.033 -35.077  1.00  0.00           C  
ATOM   4049  O   ILE B 255       1.291  -9.203 -33.898  1.00  0.00           O  
ATOM   4050  N   THR B 256      -0.285  -8.579 -35.383  1.00  0.00           N  
ATOM   4051  HN  THR B 256      -0.462  -8.752 -36.349  1.00  0.00           H  
ATOM   4052  CA  THR B 256      -1.313  -8.328 -34.403  1.00  0.00           C  
ATOM   4053  HA  THR B 256      -0.825  -7.695 -33.678  1.00  0.00           H  
ATOM   4054  CB  THR B 256      -2.639  -7.796 -34.931  1.00  0.00           C  
ATOM   4055  HB  THR B 256      -3.172  -8.509 -35.595  1.00  0.00           H  
ATOM   4056  OG1 THR B 256      -2.317  -6.575 -35.545  1.00  0.00           O  
ATOM   4057  HG1 THR B 256      -1.912  -6.829 -36.378  1.00  0.00           H  
ATOM   4058  CG2 THR B 256      -3.655  -7.404 -33.821  1.00  0.00           C  
ATOM   4059 3HG2 THR B 256      -3.199  -6.734 -33.061  1.00  0.00           H  
ATOM   4060 1HG2 THR B 256      -3.919  -8.274 -33.181  1.00  0.00           H  
ATOM   4061 2HG2 THR B 256      -4.515  -6.873 -34.281  1.00  0.00           H  
ATOM   4062  C   THR B 256      -1.619  -9.565 -33.612  1.00  0.00           C  
ATOM   4063  O   THR B 256      -1.641  -9.581 -32.384  1.00  0.00           O  
ATOM   4064  N   THR B 257      -1.718 -10.678 -34.280  1.00  0.00           N  
ATOM   4065  HN  THR B 257      -1.660 -10.692 -35.275  1.00  0.00           H  
ATOM   4066  CA  THR B 257      -1.932 -11.925 -33.492  1.00  0.00           C  
ATOM   4067  HA  THR B 257      -2.799 -11.686 -32.893  1.00  0.00           H  
ATOM   4068  CB  THR B 257      -2.465 -13.056 -34.384  1.00  0.00           C  
ATOM   4069  HB  THR B 257      -2.660 -13.911 -33.702  1.00  0.00           H  
ATOM   4070  OG1 THR B 257      -1.613 -13.455 -35.474  1.00  0.00           O  
ATOM   4071  HG1 THR B 257      -1.390 -12.663 -35.968  1.00  0.00           H  
ATOM   4072  CG2 THR B 257      -3.791 -12.833 -35.015  1.00  0.00           C  
ATOM   4073 3HG2 THR B 257      -4.516 -12.750 -34.177  1.00  0.00           H  
ATOM   4074 1HG2 THR B 257      -4.118 -13.698 -35.631  1.00  0.00           H  
ATOM   4075 2HG2 THR B 257      -3.902 -11.897 -35.604  1.00  0.00           H  
ATOM   4076  C   THR B 257      -0.776 -12.406 -32.625  1.00  0.00           C  
ATOM   4077  O   THR B 257      -1.013 -12.653 -31.425  1.00  0.00           O  
ATOM   4078  N   VAL B 258       0.560 -12.456 -33.164  1.00  0.00           N  
ATOM   4079  HN  VAL B 258       0.718 -12.401 -34.147  1.00  0.00           H  
ATOM   4080  CA  VAL B 258       1.736 -12.638 -32.357  1.00  0.00           C  
ATOM   4081  HA  VAL B 258       1.808 -13.670 -32.049  1.00  0.00           H  
ATOM   4082  CB  VAL B 258       3.012 -12.459 -33.312  1.00  0.00           C  
ATOM   4083  HB  VAL B 258       2.968 -11.507 -33.883  1.00  0.00           H  
ATOM   4084  CG1 VAL B 258       4.346 -12.386 -32.549  1.00  0.00           C  
ATOM   4085 3HG1 VAL B 258       5.198 -12.364 -33.260  1.00  0.00           H  
ATOM   4086 2HG1 VAL B 258       4.546 -13.390 -32.116  1.00  0.00           H  
ATOM   4087 1HG1 VAL B 258       4.368 -11.543 -31.826  1.00  0.00           H  
ATOM   4088  CG2 VAL B 258       2.952 -13.641 -34.302  1.00  0.00           C  
ATOM   4089 1HG2 VAL B 258       3.301 -14.607 -33.876  1.00  0.00           H  
ATOM   4090 3HG2 VAL B 258       3.476 -13.345 -35.235  1.00  0.00           H  
ATOM   4091 2HG2 VAL B 258       1.957 -13.865 -34.741  1.00  0.00           H  
ATOM   4092  C   VAL B 258       1.872 -11.732 -31.149  1.00  0.00           C  
ATOM   4093  O   VAL B 258       2.121 -12.129 -30.007  1.00  0.00           O  
ATOM   4094  N   LEU B 259       1.610 -10.398 -31.342  1.00  0.00           N  
ATOM   4095  HN  LEU B 259       1.461  -9.956 -32.224  1.00  0.00           H  
ATOM   4096  CA  LEU B 259       1.661  -9.444 -30.254  1.00  0.00           C  
ATOM   4097  HA  LEU B 259       2.476  -9.854 -29.676  1.00  0.00           H  
ATOM   4098  CB  LEU B 259       1.931  -8.005 -30.643  1.00  0.00           C  
ATOM   4099  HB1 LEU B 259       2.040  -7.352 -29.752  1.00  0.00           H  
ATOM   4100  HB2 LEU B 259       1.025  -7.717 -31.219  1.00  0.00           H  
ATOM   4101  CG  LEU B 259       3.280  -7.683 -31.422  1.00  0.00           C  
ATOM   4102  HG  LEU B 259       3.297  -8.446 -32.230  1.00  0.00           H  
ATOM   4103  CD1 LEU B 259       3.314  -6.237 -31.993  1.00  0.00           C  
ATOM   4104 1HD1 LEU B 259       2.413  -6.127 -32.632  1.00  0.00           H  
ATOM   4105 2HD1 LEU B 259       4.234  -6.160 -32.610  1.00  0.00           H  
ATOM   4106 3HD1 LEU B 259       3.268  -5.423 -31.238  1.00  0.00           H  
ATOM   4107  CD2 LEU B 259       4.491  -7.991 -30.574  1.00  0.00           C  
ATOM   4108 1HD2 LEU B 259       5.432  -7.614 -31.027  1.00  0.00           H  
ATOM   4109 2HD2 LEU B 259       4.499  -9.065 -30.292  1.00  0.00           H  
ATOM   4110 3HD2 LEU B 259       4.394  -7.441 -29.613  1.00  0.00           H  
ATOM   4111  C   LEU B 259       0.502  -9.439 -29.241  1.00  0.00           C  
ATOM   4112  O   LEU B 259       0.465  -8.905 -28.101  1.00  0.00           O  
ATOM   4113  N   THR B 260      -0.608 -10.161 -29.584  1.00  0.00           N  
ATOM   4114  HN  THR B 260      -0.570 -10.812 -30.339  1.00  0.00           H  
ATOM   4115  CA  THR B 260      -1.725 -10.446 -28.732  1.00  0.00           C  
ATOM   4116  HA  THR B 260      -1.979  -9.582 -28.136  1.00  0.00           H  
ATOM   4117  CB  THR B 260      -2.915 -10.903 -29.528  1.00  0.00           C  
ATOM   4118  HB  THR B 260      -2.676 -11.881 -29.996  1.00  0.00           H  
ATOM   4119  OG1 THR B 260      -3.419  -9.969 -30.410  1.00  0.00           O  
ATOM   4120  HG1 THR B 260      -2.640  -9.634 -30.859  1.00  0.00           H  
ATOM   4121  CG2 THR B 260      -4.052 -11.009 -28.468  1.00  0.00           C  
ATOM   4122 2HG2 THR B 260      -4.011 -10.122 -27.799  1.00  0.00           H  
ATOM   4123 1HG2 THR B 260      -3.840 -11.906 -27.848  1.00  0.00           H  
ATOM   4124 3HG2 THR B 260      -5.057 -11.210 -28.898  1.00  0.00           H  
ATOM   4125  C   THR B 260      -1.254 -11.414 -27.713  1.00  0.00           C  
ATOM   4126  O   THR B 260      -1.653 -11.242 -26.579  1.00  0.00           O  
ATOM   4127  N   MET B 261      -0.455 -12.488 -28.005  1.00  0.00           N  
ATOM   4128  HN  MET B 261      -0.071 -12.654 -28.910  1.00  0.00           H  
ATOM   4129  CA  MET B 261       0.045 -13.416 -27.016  1.00  0.00           C  
ATOM   4130  HA  MET B 261      -0.712 -13.845 -26.377  1.00  0.00           H  
ATOM   4131  CB  MET B 261       0.711 -14.676 -27.582  1.00  0.00           C  
ATOM   4132  HB1 MET B 261       0.929 -15.307 -26.694  1.00  0.00           H  
ATOM   4133  HB2 MET B 261       1.589 -14.326 -28.164  1.00  0.00           H  
ATOM   4134  CG  MET B 261      -0.184 -15.391 -28.629  1.00  0.00           C  
ATOM   4135  HG2 MET B 261       0.367 -16.129 -29.250  1.00  0.00           H  
ATOM   4136  HG1 MET B 261      -0.449 -14.601 -29.364  1.00  0.00           H  
ATOM   4137  SD  MET B 261      -1.772 -16.014 -27.978  1.00  0.00           S  
ATOM   4138  CE  MET B 261      -2.575 -16.225 -29.547  1.00  0.00           C  
ATOM   4139  HE1 MET B 261      -2.096 -16.997 -30.186  1.00  0.00           H  
ATOM   4140  HE3 MET B 261      -2.773 -15.293 -30.120  1.00  0.00           H  
ATOM   4141  HE2 MET B 261      -3.601 -16.566 -29.291  1.00  0.00           H  
ATOM   4142  C   MET B 261       0.989 -12.765 -25.924  1.00  0.00           C  
ATOM   4143  O   MET B 261       0.827 -12.991 -24.730  1.00  0.00           O  
ATOM   4144  N   THR B 262       1.943 -11.889 -26.277  1.00  0.00           N  
ATOM   4145  HN  THR B 262       2.039 -11.759 -27.262  1.00  0.00           H  
ATOM   4146  CA  THR B 262       2.668 -11.077 -25.283  1.00  0.00           C  
ATOM   4147  HA  THR B 262       3.230 -11.720 -24.623  1.00  0.00           H  
ATOM   4148  CB  THR B 262       3.722 -10.239 -25.938  1.00  0.00           C  
ATOM   4149  HB  THR B 262       4.154  -9.527 -25.203  1.00  0.00           H  
ATOM   4150  OG1 THR B 262       3.159  -9.607 -27.120  1.00  0.00           O  
ATOM   4151  HG1 THR B 262       3.380  -8.674 -27.064  1.00  0.00           H  
ATOM   4152  CG2 THR B 262       4.858 -11.104 -26.384  1.00  0.00           C  
ATOM   4153 1HG2 THR B 262       5.649 -10.491 -26.865  1.00  0.00           H  
ATOM   4154 2HG2 THR B 262       4.612 -11.961 -27.046  1.00  0.00           H  
ATOM   4155 3HG2 THR B 262       5.285 -11.464 -25.423  1.00  0.00           H  
ATOM   4156  C   THR B 262       1.781 -10.123 -24.473  1.00  0.00           C  
ATOM   4157  O   THR B 262       1.884 -10.122 -23.276  1.00  0.00           O  
ATOM   4158  N   THR B 263       0.724  -9.586 -25.138  1.00  0.00           N  
ATOM   4159  HN  THR B 263       0.576  -9.731 -26.113  1.00  0.00           H  
ATOM   4160  CA  THR B 263      -0.318  -8.898 -24.370  1.00  0.00           C  
ATOM   4161  HA  THR B 263      -0.003  -8.111 -23.700  1.00  0.00           H  
ATOM   4162  CB  THR B 263      -1.449  -8.182 -25.222  1.00  0.00           C  
ATOM   4163  HB  THR B 263      -2.034  -8.882 -25.857  1.00  0.00           H  
ATOM   4164  OG1 THR B 263      -0.727  -7.266 -26.062  1.00  0.00           O  
ATOM   4165  HG1 THR B 263      -0.178  -7.832 -26.609  1.00  0.00           H  
ATOM   4166  CG2 THR B 263      -2.345  -7.279 -24.353  1.00  0.00           C  
ATOM   4167 1HG2 THR B 263      -1.720  -6.739 -23.609  1.00  0.00           H  
ATOM   4168 3HG2 THR B 263      -3.072  -7.828 -23.716  1.00  0.00           H  
ATOM   4169 2HG2 THR B 263      -2.899  -6.541 -24.972  1.00  0.00           H  
ATOM   4170  C   THR B 263      -1.096  -9.832 -23.432  1.00  0.00           C  
ATOM   4171  O   THR B 263      -1.196  -9.512 -22.220  1.00  0.00           O  
ATOM   4172  N   ILE B 264      -1.430 -11.118 -23.825  1.00  0.00           N  
ATOM   4173  HN  ILE B 264      -1.256 -11.348 -24.780  1.00  0.00           H  
ATOM   4174  CA  ILE B 264      -2.028 -12.153 -22.985  1.00  0.00           C  
ATOM   4175  HA  ILE B 264      -2.945 -11.728 -22.604  1.00  0.00           H  
ATOM   4176  CB  ILE B 264      -2.443 -13.455 -23.625  1.00  0.00           C  
ATOM   4177  HB  ILE B 264      -1.596 -13.852 -24.224  1.00  0.00           H  
ATOM   4178  CG2 ILE B 264      -2.865 -14.535 -22.579  1.00  0.00           C  
ATOM   4179 2HG2 ILE B 264      -1.979 -14.882 -22.004  1.00  0.00           H  
ATOM   4180 3HG2 ILE B 264      -3.258 -15.424 -23.117  1.00  0.00           H  
ATOM   4181 1HG2 ILE B 264      -3.602 -14.036 -21.914  1.00  0.00           H  
ATOM   4182  CG1 ILE B 264      -3.627 -13.232 -24.592  1.00  0.00           C  
ATOM   4183 1HG1 ILE B 264      -3.966 -12.204 -24.842  1.00  0.00           H  
ATOM   4184 2HG1 ILE B 264      -4.495 -13.592 -23.998  1.00  0.00           H  
ATOM   4185  CD  ILE B 264      -3.599 -14.146 -25.840  1.00  0.00           C  
ATOM   4186  HD1 ILE B 264      -3.062 -15.080 -25.567  1.00  0.00           H  
ATOM   4187  HD2 ILE B 264      -3.031 -13.642 -26.652  1.00  0.00           H  
ATOM   4188  HD3 ILE B 264      -4.666 -14.270 -26.122  1.00  0.00           H  
ATOM   4189  C   ILE B 264      -1.137 -12.474 -21.830  1.00  0.00           C  
ATOM   4190  O   ILE B 264      -1.635 -12.568 -20.703  1.00  0.00           O  
ATOM   4191  N   ASN B 265       0.219 -12.689 -22.034  1.00  0.00           N  
ATOM   4192  HN  ASN B 265       0.511 -12.605 -22.983  1.00  0.00           H  
ATOM   4193  CA  ASN B 265       1.178 -12.912 -20.955  1.00  0.00           C  
ATOM   4194  HA  ASN B 265       0.896 -13.802 -20.413  1.00  0.00           H  
ATOM   4195  CB  ASN B 265       2.538 -13.207 -21.654  1.00  0.00           C  
ATOM   4196  HB1 ASN B 265       2.966 -12.285 -22.102  1.00  0.00           H  
ATOM   4197  HB2 ASN B 265       2.446 -14.002 -22.424  1.00  0.00           H  
ATOM   4198  CG  ASN B 265       3.546 -13.790 -20.742  1.00  0.00           C  
ATOM   4199  OD1 ASN B 265       3.160 -14.366 -19.701  1.00  0.00           O  
ATOM   4200  ND2 ASN B 265       4.885 -13.530 -20.886  1.00  0.00           N  
ATOM   4201 1HD2 ASN B 265       5.317 -13.063 -21.657  1.00  0.00           H  
ATOM   4202 2HD2 ASN B 265       5.444 -13.837 -20.116  1.00  0.00           H  
ATOM   4203  C   ASN B 265       1.240 -11.677 -19.943  1.00  0.00           C  
ATOM   4204  O   ASN B 265       1.369 -11.702 -18.742  1.00  0.00           O  
ATOM   4205  N   THR B 266       1.114 -10.484 -20.501  1.00  0.00           N  
ATOM   4206  HN  THR B 266       0.828 -10.518 -21.456  1.00  0.00           H  
ATOM   4207  CA  THR B 266       1.151  -9.208 -19.736  1.00  0.00           C  
ATOM   4208  HA  THR B 266       2.057  -9.343 -19.163  1.00  0.00           H  
ATOM   4209  CB  THR B 266       1.336  -8.080 -20.657  1.00  0.00           C  
ATOM   4210  HB  THR B 266       0.415  -7.923 -21.259  1.00  0.00           H  
ATOM   4211  OG1 THR B 266       2.503  -8.224 -21.454  1.00  0.00           O  
ATOM   4212  HG1 THR B 266       2.223  -8.914 -22.060  1.00  0.00           H  
ATOM   4213  CG2 THR B 266       1.602  -6.797 -19.899  1.00  0.00           C  
ATOM   4214 3HG2 THR B 266       2.461  -7.105 -19.267  1.00  0.00           H  
ATOM   4215 1HG2 THR B 266       0.807  -6.572 -19.157  1.00  0.00           H  
ATOM   4216 2HG2 THR B 266       1.836  -5.964 -20.596  1.00  0.00           H  
ATOM   4217  C   THR B 266       0.059  -8.994 -18.777  1.00  0.00           C  
ATOM   4218  O   THR B 266       0.375  -8.752 -17.648  1.00  0.00           O  
HETATM 4219  N   HSD B 267      -1.233  -9.108 -19.135  1.00  0.00           N  
HETATM 4220  HN  HSD B 267      -1.483  -9.221 -20.094  1.00  0.00           H  
HETATM 4221  CA  HSD B 267      -2.321  -9.165 -18.211  1.00  0.00           C  
HETATM 4222  HA  HSD B 267      -2.270  -8.301 -17.565  1.00  0.00           H  
HETATM 4223  CB  HSD B 267      -3.622  -9.085 -18.954  1.00  0.00           C  
HETATM 4224  HB1 HSD B 267      -4.454  -8.888 -18.245  1.00  0.00           H  
HETATM 4225  HB2 HSD B 267      -3.761  -9.991 -19.584  1.00  0.00           H  
HETATM 4226  ND1 HSD B 267      -4.159  -7.907 -21.131  1.00  0.00           N  
HETATM 4227  HD1 HSD B 267      -4.702  -8.650 -21.522  1.00  0.00           H  
HETATM 4228  CG  HSD B 267      -3.552  -7.895 -19.888  1.00  0.00           C  
HETATM 4229  CE1 HSD B 267      -4.013  -6.677 -21.674  1.00  0.00           C  
HETATM 4230  HE1 HSD B 267      -4.349  -6.352 -22.659  1.00  0.00           H  
HETATM 4231  NE2 HSD B 267      -3.369  -5.883 -20.765  1.00  0.00           N  
HETATM 4232  CD2 HSD B 267      -3.081  -6.664 -19.678  1.00  0.00           C  
HETATM 4233  HD2 HSD B 267      -2.647  -6.310 -18.752  1.00  0.00           H  
HETATM 4234  C   HSD B 267      -2.346 -10.274 -17.263  1.00  0.00           C  
HETATM 4235  O   HSD B 267      -2.778 -10.119 -16.123  1.00  0.00           O  
HETATM 4236  HE2 HSD B 267      -3.134  -4.845 -20.882  1.00  0.00           H  
ATOM   4237  N   LEU B 268      -1.934 -11.451 -17.748  1.00  0.00           N  
ATOM   4238  HN  LEU B 268      -1.860 -11.423 -18.742  1.00  0.00           H  
ATOM   4239  CA  LEU B 268      -1.817 -12.721 -17.005  1.00  0.00           C  
ATOM   4240  HA  LEU B 268      -2.749 -12.927 -16.500  1.00  0.00           H  
ATOM   4241  CB  LEU B 268      -1.418 -13.865 -17.972  1.00  0.00           C  
ATOM   4242  HB1 LEU B 268      -0.673 -13.464 -18.692  1.00  0.00           H  
ATOM   4243  HB2 LEU B 268      -2.261 -14.094 -18.659  1.00  0.00           H  
ATOM   4244  CG  LEU B 268      -0.889 -15.232 -17.457  1.00  0.00           C  
ATOM   4245  HG  LEU B 268       0.130 -15.073 -17.042  1.00  0.00           H  
ATOM   4246  CD1 LEU B 268      -2.006 -15.770 -16.596  1.00  0.00           C  
ATOM   4247 1HD1 LEU B 268      -2.959 -15.681 -17.161  1.00  0.00           H  
ATOM   4248 2HD1 LEU B 268      -2.089 -15.254 -15.616  1.00  0.00           H  
ATOM   4249 3HD1 LEU B 268      -1.748 -16.815 -16.319  1.00  0.00           H  
ATOM   4250  CD2 LEU B 268      -0.773 -16.149 -18.665  1.00  0.00           C  
ATOM   4251 1HD2 LEU B 268      -1.692 -16.256 -19.279  1.00  0.00           H  
ATOM   4252 2HD2 LEU B 268      -0.423 -17.156 -18.350  1.00  0.00           H  
ATOM   4253 3HD2 LEU B 268      -0.033 -15.777 -19.405  1.00  0.00           H  
ATOM   4254  C   LEU B 268      -0.859 -12.525 -15.823  1.00  0.00           C  
ATOM   4255  O   LEU B 268      -1.249 -12.841 -14.701  1.00  0.00           O  
ATOM   4256  N   ARG B 269       0.409 -11.988 -16.067  1.00  0.00           N  
ATOM   4257  HN  ARG B 269       0.712 -11.726 -16.980  1.00  0.00           H  
ATOM   4258  CA  ARG B 269       1.388 -12.163 -15.053  1.00  0.00           C  
ATOM   4259  HA  ARG B 269       1.178 -13.060 -14.491  1.00  0.00           H  
ATOM   4260  CB  ARG B 269       2.809 -12.179 -15.695  1.00  0.00           C  
ATOM   4261  HB1 ARG B 269       2.872 -12.945 -16.498  1.00  0.00           H  
ATOM   4262  HB2 ARG B 269       3.617 -12.545 -15.026  1.00  0.00           H  
ATOM   4263  CG  ARG B 269       3.131 -10.797 -16.255  1.00  0.00           C  
ATOM   4264  HG1 ARG B 269       3.580 -10.027 -15.591  1.00  0.00           H  
ATOM   4265  HG2 ARG B 269       2.196 -10.359 -16.663  1.00  0.00           H  
ATOM   4266  CD  ARG B 269       4.217 -10.878 -17.374  1.00  0.00           C  
ATOM   4267  HD1 ARG B 269       3.775 -11.409 -18.244  1.00  0.00           H  
ATOM   4268  HD2 ARG B 269       5.154 -11.340 -16.994  1.00  0.00           H  
ATOM   4269  NE  ARG B 269       4.521  -9.450 -17.816  1.00  0.00           N  
ATOM   4270  HE  ARG B 269       4.076  -8.718 -17.300  1.00  0.00           H  
ATOM   4271  CZ  ARG B 269       5.214  -9.174 -18.906  1.00  0.00           C  
ATOM   4272  NH1 ARG B 269       5.749 -10.082 -19.678  1.00  0.00           N  
ATOM   4273 1HH1 ARG B 269       5.827 -11.029 -19.365  1.00  0.00           H  
ATOM   4274 2HH1 ARG B 269       6.355  -9.842 -20.436  1.00  0.00           H  
ATOM   4275  NH2 ARG B 269       5.353  -7.933 -19.331  1.00  0.00           N  
ATOM   4276 1HH2 ARG B 269       4.876  -7.211 -18.831  1.00  0.00           H  
ATOM   4277 2HH2 ARG B 269       5.736  -7.741 -20.236  1.00  0.00           H  
ATOM   4278  C   ARG B 269       1.351 -11.020 -14.041  1.00  0.00           C  
ATOM   4279  O   ARG B 269       2.188 -10.924 -13.057  1.00  0.00           O  
ATOM   4280  N   GLU B 270       0.362 -10.008 -14.167  1.00  0.00           N  
ATOM   4281  HN  GLU B 270      -0.061  -9.886 -15.062  1.00  0.00           H  
ATOM   4282  CA  GLU B 270       0.299  -8.808 -13.382  1.00  0.00           C  
ATOM   4283  HA  GLU B 270       1.213  -8.265 -13.569  1.00  0.00           H  
ATOM   4284  CB  GLU B 270      -0.867  -7.821 -13.746  1.00  0.00           C  
ATOM   4285  HB2 GLU B 270      -0.791  -7.089 -12.914  1.00  0.00           H  
ATOM   4286  HB1 GLU B 270      -1.891  -8.250 -13.810  1.00  0.00           H  
ATOM   4287  CG  GLU B 270      -0.611  -7.103 -15.102  1.00  0.00           C  
ATOM   4288  HG1 GLU B 270      -0.781  -7.930 -15.824  1.00  0.00           H  
ATOM   4289  HG2 GLU B 270       0.386  -6.619 -15.184  1.00  0.00           H  
ATOM   4290  CD  GLU B 270      -1.601  -5.964 -15.383  1.00  0.00           C  
ATOM   4291  OE1 GLU B 270      -1.534  -4.913 -14.784  1.00  0.00           O  
ATOM   4292  OE2 GLU B 270      -2.476  -6.119 -16.236  1.00  0.00           O  
ATOM   4293  C   GLU B 270       0.156  -9.089 -11.845  1.00  0.00           C  
ATOM   4294  O   GLU B 270       0.732  -8.392 -10.987  1.00  0.00           O  
ATOM   4295  N   THR B 271      -0.620 -10.099 -11.517  1.00  0.00           N  
ATOM   4296  HN  THR B 271      -1.148 -10.552 -12.230  1.00  0.00           H  
ATOM   4297  CA  THR B 271      -1.018 -10.304 -10.087  1.00  0.00           C  
ATOM   4298  HA  THR B 271      -0.907  -9.448  -9.436  1.00  0.00           H  
ATOM   4299  CB  THR B 271      -2.512 -10.789  -9.986  1.00  0.00           C  
ATOM   4300  HB  THR B 271      -3.227 -10.124 -10.514  1.00  0.00           H  
ATOM   4301  OG1 THR B 271      -3.091 -10.796  -8.694  1.00  0.00           O  
ATOM   4302  HG1 THR B 271      -3.222  -9.880  -8.440  1.00  0.00           H  
ATOM   4303  CG2 THR B 271      -2.709 -12.155 -10.670  1.00  0.00           C  
ATOM   4304 2HG2 THR B 271      -2.348 -12.108 -11.719  1.00  0.00           H  
ATOM   4305 1HG2 THR B 271      -3.774 -12.452 -10.561  1.00  0.00           H  
ATOM   4306 3HG2 THR B 271      -2.171 -12.969 -10.139  1.00  0.00           H  
ATOM   4307  C   THR B 271      -0.107 -11.398  -9.451  1.00  0.00           C  
ATOM   4308  O   THR B 271      -0.436 -12.158  -8.536  1.00  0.00           O  
ATOM   4309  N   LEU B 272       1.130 -11.560 -10.007  1.00  0.00           N  
ATOM   4310  HN  LEU B 272       1.324 -10.915 -10.742  1.00  0.00           H  
ATOM   4311  CA  LEU B 272       1.981 -12.634  -9.625  1.00  0.00           C  
ATOM   4312  HA  LEU B 272       1.602 -13.179  -8.773  1.00  0.00           H  
ATOM   4313  CB  LEU B 272       2.170 -13.560 -10.837  1.00  0.00           C  
ATOM   4314  HB1 LEU B 272       3.062 -14.151 -10.537  1.00  0.00           H  
ATOM   4315  HB2 LEU B 272       2.526 -12.986 -11.719  1.00  0.00           H  
ATOM   4316  CG  LEU B 272       1.008 -14.439 -11.203  1.00  0.00           C  
ATOM   4317  HG  LEU B 272       0.142 -13.863 -11.593  1.00  0.00           H  
ATOM   4318  CD1 LEU B 272       1.485 -15.443 -12.232  1.00  0.00           C  
ATOM   4319 1HD1 LEU B 272       0.651 -16.140 -12.459  1.00  0.00           H  
ATOM   4320 2HD1 LEU B 272       2.256 -16.111 -11.793  1.00  0.00           H  
ATOM   4321 3HD1 LEU B 272       1.853 -14.912 -13.136  1.00  0.00           H  
ATOM   4322  CD2 LEU B 272       0.462 -15.208 -10.003  1.00  0.00           C  
ATOM   4323 1HD2 LEU B 272       0.195 -14.541  -9.154  1.00  0.00           H  
ATOM   4324 2HD2 LEU B 272       1.225 -15.941  -9.665  1.00  0.00           H  
ATOM   4325 3HD2 LEU B 272      -0.511 -15.640 -10.317  1.00  0.00           H  
ATOM   4326  C   LEU B 272       3.311 -12.116  -9.134  1.00  0.00           C  
ATOM   4327  O   LEU B 272       3.671 -11.046  -9.633  1.00  0.00           O  
ATOM   4328  N   PRO B 273       4.082 -12.794  -8.287  1.00  0.00           N  
ATOM   4329  CD  PRO B 273       3.798 -13.994  -7.519  1.00  0.00           C  
ATOM   4330  HD1 PRO B 273       3.101 -14.668  -8.062  1.00  0.00           H  
ATOM   4331  HD2 PRO B 273       3.236 -13.574  -6.658  1.00  0.00           H  
ATOM   4332  CA  PRO B 273       5.482 -12.388  -8.176  1.00  0.00           C  
ATOM   4333  HA  PRO B 273       5.532 -11.323  -8.001  1.00  0.00           H  
ATOM   4334  CB  PRO B 273       6.089 -13.340  -7.092  1.00  0.00           C  
ATOM   4335  HB1 PRO B 273       5.908 -12.858  -6.106  1.00  0.00           H  
ATOM   4336  HB2 PRO B 273       7.168 -13.587  -7.192  1.00  0.00           H  
ATOM   4337  CG  PRO B 273       5.182 -14.602  -7.218  1.00  0.00           C  
ATOM   4338  HG1 PRO B 273       5.505 -15.348  -7.974  1.00  0.00           H  
ATOM   4339  HG2 PRO B 273       4.972 -15.105  -6.250  1.00  0.00           H  
ATOM   4340  C   PRO B 273       6.386 -12.613  -9.381  1.00  0.00           C  
ATOM   4341  O   PRO B 273       5.957 -13.367 -10.283  1.00  0.00           O  
ATOM   4342  N   LYS B 274       7.630 -12.100  -9.368  1.00  0.00           N  
ATOM   4343  HN  LYS B 274       7.990 -11.637  -8.562  1.00  0.00           H  
ATOM   4344  CA  LYS B 274       8.652 -12.558 -10.281  1.00  0.00           C  
ATOM   4345  HA  LYS B 274       8.266 -12.590 -11.288  1.00  0.00           H  
ATOM   4346  CB  LYS B 274       9.944 -11.730 -10.222  1.00  0.00           C  
ATOM   4347  HB1 LYS B 274      10.564 -12.170 -11.034  1.00  0.00           H  
ATOM   4348  HB2 LYS B 274      10.544 -11.707  -9.287  1.00  0.00           H  
ATOM   4349  CG  LYS B 274       9.621 -10.244 -10.571  1.00  0.00           C  
ATOM   4350  HG1 LYS B 274       8.936  -9.725  -9.868  1.00  0.00           H  
ATOM   4351  HG2 LYS B 274       9.231 -10.327 -11.609  1.00  0.00           H  
ATOM   4352  CD  LYS B 274      10.921  -9.452 -10.739  1.00  0.00           C  
ATOM   4353  HD1 LYS B 274      11.474  -9.794 -11.640  1.00  0.00           H  
ATOM   4354  HD2 LYS B 274      11.566  -9.618  -9.850  1.00  0.00           H  
ATOM   4355  CE  LYS B 274      10.927  -7.998 -11.198  1.00  0.00           C  
ATOM   4356  HE1 LYS B 274      10.251  -7.766 -12.048  1.00  0.00           H  
ATOM   4357  HE2 LYS B 274      11.946  -7.735 -11.553  1.00  0.00           H  
ATOM   4358  NZ  LYS B 274      10.666  -7.145  -9.967  1.00  0.00           N1+
ATOM   4359  HZ2 LYS B 274       9.663  -7.060  -9.705  1.00  0.00           H  
ATOM   4360  HZ1 LYS B 274      10.977  -6.208 -10.296  1.00  0.00           H  
ATOM   4361  HZ3 LYS B 274      11.327  -7.435  -9.218  1.00  0.00           H  
ATOM   4362  C   LYS B 274       9.058 -13.987  -9.827  1.00  0.00           C  
ATOM   4363  O   LYS B 274       9.542 -14.141  -8.692  1.00  0.00           O  
ATOM   4364  N   ILE B 275       8.918 -15.045 -10.722  1.00  0.00           N  
ATOM   4365  HN  ILE B 275       8.465 -14.850 -11.588  1.00  0.00           H  
ATOM   4366  CA  ILE B 275       9.171 -16.481 -10.497  1.00  0.00           C  
ATOM   4367  HA  ILE B 275       9.950 -16.558  -9.753  1.00  0.00           H  
ATOM   4368  CB  ILE B 275       7.811 -17.121 -10.150  1.00  0.00           C  
ATOM   4369  HB  ILE B 275       7.010 -16.654 -10.763  1.00  0.00           H  
ATOM   4370  CG2 ILE B 275       7.723 -18.604 -10.670  1.00  0.00           C  
ATOM   4371 2HG2 ILE B 275       8.617 -19.206 -10.402  1.00  0.00           H  
ATOM   4372 3HG2 ILE B 275       7.724 -18.647 -11.781  1.00  0.00           H  
ATOM   4373 1HG2 ILE B 275       6.863 -19.204 -10.304  1.00  0.00           H  
ATOM   4374  CG1 ILE B 275       7.515 -17.125  -8.655  1.00  0.00           C  
ATOM   4375 2HG1 ILE B 275       6.450 -17.333  -8.413  1.00  0.00           H  
ATOM   4376 1HG1 ILE B 275       7.654 -16.065  -8.356  1.00  0.00           H  
ATOM   4377  CD  ILE B 275       8.398 -17.911  -7.790  1.00  0.00           C  
ATOM   4378  HD1 ILE B 275       8.496 -18.965  -8.127  1.00  0.00           H  
ATOM   4379  HD3 ILE B 275       7.961 -17.931  -6.768  1.00  0.00           H  
ATOM   4380  HD2 ILE B 275       9.407 -17.483  -7.610  1.00  0.00           H  
ATOM   4381  C   ILE B 275       9.786 -17.132 -11.707  1.00  0.00           C  
ATOM   4382  O   ILE B 275       9.528 -16.665 -12.810  1.00  0.00           O  
ATOM   4383  N   PRO B 276      10.533 -18.241 -11.805  1.00  0.00           N  
ATOM   4384  CD  PRO B 276      11.239 -18.735 -10.560  1.00  0.00           C  
ATOM   4385  HD1 PRO B 276      10.645 -19.373  -9.871  1.00  0.00           H  
ATOM   4386  HD2 PRO B 276      11.523 -17.808 -10.016  1.00  0.00           H  
ATOM   4387  CA  PRO B 276      11.278 -18.621 -12.984  1.00  0.00           C  
ATOM   4388  HA  PRO B 276      11.227 -17.855 -13.743  1.00  0.00           H  
ATOM   4389  CB  PRO B 276      12.706 -18.827 -12.463  1.00  0.00           C  
ATOM   4390  HB1 PRO B 276      13.306 -17.898 -12.563  1.00  0.00           H  
ATOM   4391  HB2 PRO B 276      13.390 -19.584 -12.904  1.00  0.00           H  
ATOM   4392  CG  PRO B 276      12.491 -19.409 -11.040  1.00  0.00           C  
ATOM   4393  HG1 PRO B 276      12.338 -20.492 -11.234  1.00  0.00           H  
ATOM   4394  HG2 PRO B 276      13.363 -19.259 -10.369  1.00  0.00           H  
ATOM   4395  C   PRO B 276      10.803 -19.871 -13.612  1.00  0.00           C  
ATOM   4396  O   PRO B 276      11.359 -20.203 -14.621  1.00  0.00           O  
ATOM   4397  N   TYR B 277       9.860 -20.612 -13.040  1.00  0.00           N  
ATOM   4398  HN  TYR B 277       9.476 -20.271 -12.186  1.00  0.00           H  
ATOM   4399  CA  TYR B 277       9.384 -21.855 -13.591  1.00  0.00           C  
ATOM   4400  HA  TYR B 277      10.230 -22.452 -13.899  1.00  0.00           H  
ATOM   4401  CB  TYR B 277       8.754 -22.737 -12.487  1.00  0.00           C  
ATOM   4402  HB2 TYR B 277       8.648 -23.789 -12.825  1.00  0.00           H  
ATOM   4403  HB1 TYR B 277       7.731 -22.376 -12.244  1.00  0.00           H  
ATOM   4404  CG  TYR B 277       9.468 -22.678 -11.203  1.00  0.00           C  
ATOM   4405  CD1 TYR B 277       8.802 -22.494  -9.926  1.00  0.00           C  
ATOM   4406  HD1 TYR B 277       7.735 -22.336  -9.883  1.00  0.00           H  
ATOM   4407  CE1 TYR B 277       9.515 -22.473  -8.737  1.00  0.00           C  
ATOM   4408  HE1 TYR B 277       9.017 -22.282  -7.799  1.00  0.00           H  
ATOM   4409  CZ  TYR B 277      10.886 -22.580  -8.747  1.00  0.00           C  
ATOM   4410  OH  TYR B 277      11.497 -22.610  -7.487  1.00  0.00           O  
ATOM   4411  HH  TYR B 277      12.376 -22.982  -7.592  1.00  0.00           H  
ATOM   4412  CD2 TYR B 277      10.870 -22.792 -11.165  1.00  0.00           C  
ATOM   4413  HD2 TYR B 277      11.397 -23.101 -12.056  1.00  0.00           H  
ATOM   4414  CE2 TYR B 277      11.596 -22.784  -9.958  1.00  0.00           C  
ATOM   4415  HE2 TYR B 277      12.671 -22.878  -9.993  1.00  0.00           H  
ATOM   4416  C   TYR B 277       8.479 -21.619 -14.800  1.00  0.00           C  
ATOM   4417  O   TYR B 277       7.783 -20.618 -14.978  1.00  0.00           O  
ATOM   4418  N   VAL B 278       8.513 -22.615 -15.753  1.00  0.00           N  
ATOM   4419  HN  VAL B 278       9.023 -23.470 -15.680  1.00  0.00           H  
ATOM   4420  CA  VAL B 278       7.534 -22.604 -16.814  1.00  0.00           C  
ATOM   4421  HA  VAL B 278       7.308 -21.608 -17.166  1.00  0.00           H  
ATOM   4422  CB  VAL B 278       7.929 -23.336 -18.078  1.00  0.00           C  
ATOM   4423  HB  VAL B 278       8.054 -24.419 -17.868  1.00  0.00           H  
ATOM   4424  CG1 VAL B 278       6.890 -23.429 -19.135  1.00  0.00           C  
ATOM   4425 1HG1 VAL B 278       6.692 -22.409 -19.528  1.00  0.00           H  
ATOM   4426 2HG1 VAL B 278       5.915 -23.821 -18.774  1.00  0.00           H  
ATOM   4427 3HG1 VAL B 278       7.190 -24.021 -20.026  1.00  0.00           H  
ATOM   4428  CG2 VAL B 278       9.181 -22.669 -18.578  1.00  0.00           C  
ATOM   4429 2HG2 VAL B 278       9.605 -23.284 -19.400  1.00  0.00           H  
ATOM   4430 3HG2 VAL B 278       9.926 -22.690 -17.753  1.00  0.00           H  
ATOM   4431 1HG2 VAL B 278       9.111 -21.583 -18.801  1.00  0.00           H  
ATOM   4432  C   VAL B 278       6.272 -23.208 -16.248  1.00  0.00           C  
ATOM   4433  O   VAL B 278       6.202 -24.334 -15.777  1.00  0.00           O  
ATOM   4434  N   LYS B 279       5.241 -22.380 -16.179  1.00  0.00           N  
ATOM   4435  HN  LYS B 279       5.302 -21.440 -16.504  1.00  0.00           H  
ATOM   4436  CA  LYS B 279       3.965 -22.741 -15.544  1.00  0.00           C  
ATOM   4437  HA  LYS B 279       4.125 -23.441 -14.736  1.00  0.00           H  
ATOM   4438  CB  LYS B 279       3.103 -21.512 -15.069  1.00  0.00           C  
ATOM   4439  HB2 LYS B 279       2.205 -21.859 -14.515  1.00  0.00           H  
ATOM   4440  HB1 LYS B 279       2.742 -20.971 -15.970  1.00  0.00           H  
ATOM   4441  CG  LYS B 279       3.816 -20.543 -14.099  1.00  0.00           C  
ATOM   4442  HG1 LYS B 279       4.816 -20.238 -14.474  1.00  0.00           H  
ATOM   4443  HG2 LYS B 279       4.079 -21.201 -13.245  1.00  0.00           H  
ATOM   4444  CD  LYS B 279       3.038 -19.308 -13.418  1.00  0.00           C  
ATOM   4445  HD2 LYS B 279       3.710 -18.708 -12.766  1.00  0.00           H  
ATOM   4446  HD1 LYS B 279       2.201 -19.710 -12.809  1.00  0.00           H  
ATOM   4447  CE  LYS B 279       2.552 -18.403 -14.524  1.00  0.00           C  
ATOM   4448  HE2 LYS B 279       1.911 -17.595 -14.110  1.00  0.00           H  
ATOM   4449  HE1 LYS B 279       1.942 -18.942 -15.281  1.00  0.00           H  
ATOM   4450  NZ  LYS B 279       3.677 -17.735 -15.231  1.00  0.00           N1+
ATOM   4451  HZ1 LYS B 279       4.491 -17.299 -14.752  1.00  0.00           H  
ATOM   4452  HZ2 LYS B 279       3.317 -16.954 -15.816  1.00  0.00           H  
ATOM   4453  HZ3 LYS B 279       4.011 -18.452 -15.906  1.00  0.00           H  
ATOM   4454  C   LYS B 279       3.035 -23.546 -16.498  1.00  0.00           C  
ATOM   4455  O   LYS B 279       3.389 -23.671 -17.692  1.00  0.00           O  
ATOM   4456  N   ALA B 280       1.954 -24.094 -16.013  1.00  0.00           N  
ATOM   4457  HN  ALA B 280       1.791 -24.056 -15.030  1.00  0.00           H  
ATOM   4458  CA  ALA B 280       0.922 -24.818 -16.806  1.00  0.00           C  
ATOM   4459  HA  ALA B 280       1.530 -25.558 -17.306  1.00  0.00           H  
ATOM   4460  CB  ALA B 280      -0.269 -25.444 -15.969  1.00  0.00           C  
ATOM   4461  HB1 ALA B 280      -0.981 -25.934 -16.668  1.00  0.00           H  
ATOM   4462  HB2 ALA B 280      -0.826 -24.689 -15.373  1.00  0.00           H  
ATOM   4463  HB3 ALA B 280       0.147 -26.248 -15.326  1.00  0.00           H  
ATOM   4464  C   ALA B 280       0.260 -23.965 -17.905  1.00  0.00           C  
ATOM   4465  O   ALA B 280       0.244 -24.412 -19.043  1.00  0.00           O  
ATOM   4466  N   ILE B 281      -0.219 -22.795 -17.568  1.00  0.00           N  
ATOM   4467  HN  ILE B 281      -0.208 -22.429 -16.640  1.00  0.00           H  
ATOM   4468  CA  ILE B 281      -0.549 -21.807 -18.622  1.00  0.00           C  
ATOM   4469  HA  ILE B 281      -1.228 -22.300 -19.303  1.00  0.00           H  
ATOM   4470  CB  ILE B 281      -1.352 -20.512 -18.129  1.00  0.00           C  
ATOM   4471  HB  ILE B 281      -2.320 -20.884 -17.731  1.00  0.00           H  
ATOM   4472  CG2 ILE B 281      -0.578 -19.870 -17.003  1.00  0.00           C  
ATOM   4473 2HG2 ILE B 281      -0.276 -20.608 -16.229  1.00  0.00           H  
ATOM   4474 3HG2 ILE B 281      -1.204 -19.130 -16.460  1.00  0.00           H  
ATOM   4475 1HG2 ILE B 281       0.278 -19.278 -17.392  1.00  0.00           H  
ATOM   4476  CG1 ILE B 281      -1.693 -19.560 -19.263  1.00  0.00           C  
ATOM   4477 2HG1 ILE B 281      -0.828 -19.011 -19.690  1.00  0.00           H  
ATOM   4478 1HG1 ILE B 281      -2.315 -18.744 -18.834  1.00  0.00           H  
ATOM   4479  CD  ILE B 281      -2.635 -20.135 -20.252  1.00  0.00           C  
ATOM   4480  HD2 ILE B 281      -3.609 -20.233 -19.728  1.00  0.00           H  
ATOM   4481  HD3 ILE B 281      -2.377 -21.168 -20.568  1.00  0.00           H  
ATOM   4482  HD1 ILE B 281      -2.805 -19.511 -21.155  1.00  0.00           H  
ATOM   4483  C   ILE B 281       0.530 -21.336 -19.546  1.00  0.00           C  
ATOM   4484  O   ILE B 281       0.285 -21.204 -20.732  1.00  0.00           O  
ATOM   4485  N   ASP B 282       1.767 -21.121 -19.038  1.00  0.00           N  
ATOM   4486  HN  ASP B 282       1.925 -21.338 -18.078  1.00  0.00           H  
ATOM   4487  CA  ASP B 282       2.879 -20.634 -19.850  1.00  0.00           C  
ATOM   4488  HA  ASP B 282       2.661 -19.705 -20.357  1.00  0.00           H  
ATOM   4489  CB  ASP B 282       4.140 -20.436 -18.996  1.00  0.00           C  
ATOM   4490  HB1 ASP B 282       4.923 -19.986 -19.644  1.00  0.00           H  
ATOM   4491  HB2 ASP B 282       4.481 -21.398 -18.558  1.00  0.00           H  
ATOM   4492  CG  ASP B 282       4.022 -19.561 -17.875  1.00  0.00           C  
ATOM   4493  OD1 ASP B 282       4.802 -19.488 -16.939  1.00  0.00           O  
ATOM   4494  OD2 ASP B 282       3.030 -18.784 -17.794  1.00  0.00           O  
ATOM   4495  C   ASP B 282       3.240 -21.660 -20.944  1.00  0.00           C  
ATOM   4496  O   ASP B 282       3.445 -21.287 -22.055  1.00  0.00           O  
ATOM   4497  N   MET B 283       3.287 -22.934 -20.618  1.00  0.00           N  
ATOM   4498  HN  MET B 283       3.042 -23.227 -19.697  1.00  0.00           H  
ATOM   4499  CA  MET B 283       3.523 -23.930 -21.613  1.00  0.00           C  
ATOM   4500  HA  MET B 283       4.520 -23.712 -21.969  1.00  0.00           H  
ATOM   4501  CB  MET B 283       3.448 -25.361 -20.936  1.00  0.00           C  
ATOM   4502  HB1 MET B 283       2.529 -25.519 -20.332  1.00  0.00           H  
ATOM   4503  HB2 MET B 283       4.317 -25.463 -20.251  1.00  0.00           H  
ATOM   4504  CG  MET B 283       3.627 -26.624 -21.806  1.00  0.00           C  
ATOM   4505  HG2 MET B 283       2.842 -26.525 -22.585  1.00  0.00           H  
ATOM   4506  HG1 MET B 283       3.467 -27.470 -21.104  1.00  0.00           H  
ATOM   4507  SD  MET B 283       5.278 -26.853 -22.768  1.00  0.00           S  
ATOM   4508  CE  MET B 283       6.114 -27.460 -21.278  1.00  0.00           C  
ATOM   4509  HE3 MET B 283       6.082 -26.665 -20.503  1.00  0.00           H  
ATOM   4510  HE1 MET B 283       7.198 -27.597 -21.480  1.00  0.00           H  
ATOM   4511  HE2 MET B 283       5.726 -28.420 -20.875  1.00  0.00           H  
ATOM   4512  C   MET B 283       2.626 -23.905 -22.799  1.00  0.00           C  
ATOM   4513  O   MET B 283       3.048 -23.989 -23.977  1.00  0.00           O  
ATOM   4514  N   TYR B 284       1.313 -23.750 -22.578  1.00  0.00           N  
ATOM   4515  HN  TYR B 284       0.899 -23.862 -21.678  1.00  0.00           H  
ATOM   4516  CA  TYR B 284       0.290 -23.569 -23.580  1.00  0.00           C  
ATOM   4517  HA  TYR B 284       0.405 -24.381 -24.283  1.00  0.00           H  
ATOM   4518  CB  TYR B 284      -1.113 -23.667 -22.939  1.00  0.00           C  
ATOM   4519  HB1 TYR B 284      -1.234 -22.749 -22.325  1.00  0.00           H  
ATOM   4520  HB2 TYR B 284      -1.192 -24.549 -22.268  1.00  0.00           H  
ATOM   4521  CG  TYR B 284      -2.231 -23.774 -24.008  1.00  0.00           C  
ATOM   4522  CD1 TYR B 284      -2.382 -25.021 -24.587  1.00  0.00           C  
ATOM   4523  HD1 TYR B 284      -1.848 -25.926 -24.334  1.00  0.00           H  
ATOM   4524  CE1 TYR B 284      -3.504 -25.337 -25.354  1.00  0.00           C  
ATOM   4525  HE1 TYR B 284      -3.739 -26.333 -25.700  1.00  0.00           H  
ATOM   4526  CZ  TYR B 284      -4.444 -24.338 -25.615  1.00  0.00           C  
ATOM   4527  OH  TYR B 284      -5.662 -24.684 -26.315  1.00  0.00           O  
ATOM   4528  HH  TYR B 284      -5.629 -25.623 -26.515  1.00  0.00           H  
ATOM   4529  CD2 TYR B 284      -3.191 -22.777 -24.340  1.00  0.00           C  
ATOM   4530  HD2 TYR B 284      -3.086 -21.758 -23.996  1.00  0.00           H  
ATOM   4531  CE2 TYR B 284      -4.325 -23.059 -25.069  1.00  0.00           C  
ATOM   4532  HE2 TYR B 284      -5.037 -22.335 -25.440  1.00  0.00           H  
ATOM   4533  C   TYR B 284       0.349 -22.320 -24.445  1.00  0.00           C  
ATOM   4534  O   TYR B 284       0.455 -22.434 -25.644  1.00  0.00           O  
ATOM   4535  N   LEU B 285       0.498 -21.225 -23.688  1.00  0.00           N  
ATOM   4536  HN  LEU B 285       0.446 -21.204 -22.693  1.00  0.00           H  
ATOM   4537  CA  LEU B 285       0.680 -19.917 -24.309  1.00  0.00           C  
ATOM   4538  HA  LEU B 285      -0.101 -19.805 -25.046  1.00  0.00           H  
ATOM   4539  CB  LEU B 285       0.579 -18.827 -23.196  1.00  0.00           C  
ATOM   4540  HB1 LEU B 285       1.397 -18.967 -22.457  1.00  0.00           H  
ATOM   4541  HB2 LEU B 285      -0.417 -18.907 -22.712  1.00  0.00           H  
ATOM   4542  CG  LEU B 285       0.769 -17.280 -23.643  1.00  0.00           C  
ATOM   4543  HG  LEU B 285       1.687 -17.117 -24.247  1.00  0.00           H  
ATOM   4544  CD1 LEU B 285      -0.473 -16.940 -24.407  1.00  0.00           C  
ATOM   4545 1HD1 LEU B 285      -1.360 -17.238 -23.810  1.00  0.00           H  
ATOM   4546 2HD1 LEU B 285      -0.617 -17.431 -25.393  1.00  0.00           H  
ATOM   4547 3HD1 LEU B 285      -0.375 -15.838 -24.508  1.00  0.00           H  
ATOM   4548  CD2 LEU B 285       0.850 -16.341 -22.378  1.00  0.00           C  
ATOM   4549 2HD2 LEU B 285      -0.073 -16.489 -21.776  1.00  0.00           H  
ATOM   4550 1HD2 LEU B 285       0.928 -15.317 -22.802  1.00  0.00           H  
ATOM   4551 3HD2 LEU B 285       1.720 -16.686 -21.779  1.00  0.00           H  
ATOM   4552  C   LEU B 285       2.032 -19.858 -25.074  1.00  0.00           C  
ATOM   4553  O   LEU B 285       2.037 -19.203 -26.130  1.00  0.00           O  
ATOM   4554  N   MET B 286       3.194 -20.516 -24.664  1.00  0.00           N  
ATOM   4555  HN  MET B 286       3.273 -21.040 -23.820  1.00  0.00           H  
ATOM   4556  CA  MET B 286       4.325 -20.592 -25.615  1.00  0.00           C  
ATOM   4557  HA  MET B 286       4.452 -19.565 -25.921  1.00  0.00           H  
ATOM   4558  CB  MET B 286       5.712 -21.083 -24.900  1.00  0.00           C  
ATOM   4559  HB1 MET B 286       6.456 -21.166 -25.722  1.00  0.00           H  
ATOM   4560  HB2 MET B 286       5.442 -22.056 -24.438  1.00  0.00           H  
ATOM   4561  CG  MET B 286       6.199 -20.081 -23.804  1.00  0.00           C  
ATOM   4562  HG1 MET B 286       7.148 -20.546 -23.463  1.00  0.00           H  
ATOM   4563  HG2 MET B 286       5.520 -20.109 -22.925  1.00  0.00           H  
ATOM   4564  SD  MET B 286       6.568 -18.459 -24.398  1.00  0.00           S  
ATOM   4565  CE  MET B 286       5.054 -17.757 -23.591  1.00  0.00           C  
ATOM   4566  HE1 MET B 286       4.951 -18.062 -22.526  1.00  0.00           H  
ATOM   4567  HE2 MET B 286       4.152 -18.150 -24.105  1.00  0.00           H  
ATOM   4568  HE3 MET B 286       4.976 -16.656 -23.707  1.00  0.00           H  
ATOM   4569  C   MET B 286       4.079 -21.311 -26.931  1.00  0.00           C  
ATOM   4570  O   MET B 286       4.602 -20.942 -28.018  1.00  0.00           O  
ATOM   4571  N   GLY B 287       3.214 -22.357 -26.912  1.00  0.00           N  
ATOM   4572  HN  GLY B 287       2.914 -22.746 -26.044  1.00  0.00           H  
ATOM   4573  CA  GLY B 287       2.741 -23.002 -28.137  1.00  0.00           C  
ATOM   4574  HA1 GLY B 287       2.165 -23.874 -27.864  1.00  0.00           H  
ATOM   4575  HA2 GLY B 287       3.620 -23.293 -28.694  1.00  0.00           H  
ATOM   4576  C   GLY B 287       1.931 -22.066 -28.937  1.00  0.00           C  
ATOM   4577  O   GLY B 287       2.134 -21.926 -30.168  1.00  0.00           O  
ATOM   4578  N   CYS B 288       1.035 -21.353 -28.351  1.00  0.00           N  
ATOM   4579  HN  CYS B 288       0.733 -21.586 -27.430  1.00  0.00           H  
ATOM   4580  CA  CYS B 288       0.165 -20.357 -29.005  1.00  0.00           C  
ATOM   4581  HA  CYS B 288      -0.239 -20.876 -29.862  1.00  0.00           H  
ATOM   4582  CB  CYS B 288      -1.049 -19.921 -28.039  1.00  0.00           C  
ATOM   4583  HB1 CYS B 288      -1.663 -19.197 -28.617  1.00  0.00           H  
ATOM   4584  HB2 CYS B 288      -0.620 -19.311 -27.215  1.00  0.00           H  
ATOM   4585  SG  CYS B 288      -2.161 -21.245 -27.495  1.00  0.00           S  
ATOM   4586  HG  CYS B 288      -3.064 -21.231 -28.465  1.00  0.00           H  
ATOM   4587  C   CYS B 288       0.715 -19.120 -29.605  1.00  0.00           C  
ATOM   4588  O   CYS B 288       0.236 -18.547 -30.530  1.00  0.00           O  
ATOM   4589  N   PHE B 289       1.786 -18.727 -28.984  1.00  0.00           N  
ATOM   4590  HN  PHE B 289       2.001 -19.000 -28.049  1.00  0.00           H  
ATOM   4591  CA  PHE B 289       2.783 -17.784 -29.466  1.00  0.00           C  
ATOM   4592  HA  PHE B 289       2.289 -16.844 -29.657  1.00  0.00           H  
ATOM   4593  CB  PHE B 289       3.744 -17.467 -28.242  1.00  0.00           C  
ATOM   4594  HB1 PHE B 289       4.326 -18.392 -28.042  1.00  0.00           H  
ATOM   4595  HB2 PHE B 289       3.008 -17.289 -27.429  1.00  0.00           H  
ATOM   4596  CG  PHE B 289       4.772 -16.402 -28.366  1.00  0.00           C  
ATOM   4597  CD1 PHE B 289       6.134 -16.708 -28.066  1.00  0.00           C  
ATOM   4598  HD1 PHE B 289       6.368 -17.730 -27.804  1.00  0.00           H  
ATOM   4599  CE1 PHE B 289       7.110 -15.681 -28.085  1.00  0.00           C  
ATOM   4600  HE1 PHE B 289       8.149 -15.868 -27.859  1.00  0.00           H  
ATOM   4601  CZ  PHE B 289       6.686 -14.310 -28.273  1.00  0.00           C  
ATOM   4602  HZ  PHE B 289       7.313 -13.431 -28.279  1.00  0.00           H  
ATOM   4603  CD2 PHE B 289       4.461 -15.084 -28.809  1.00  0.00           C  
ATOM   4604  HD2 PHE B 289       3.404 -14.923 -28.955  1.00  0.00           H  
ATOM   4605  CE2 PHE B 289       5.386 -14.098 -28.779  1.00  0.00           C  
ATOM   4606  HE2 PHE B 289       5.183 -13.099 -29.137  1.00  0.00           H  
ATOM   4607  C   PHE B 289       3.581 -18.170 -30.758  1.00  0.00           C  
ATOM   4608  O   PHE B 289       3.840 -17.457 -31.718  1.00  0.00           O  
ATOM   4609  N   VAL B 290       4.020 -19.394 -30.839  1.00  0.00           N  
ATOM   4610  HN  VAL B 290       3.986 -19.990 -30.040  1.00  0.00           H  
ATOM   4611  CA  VAL B 290       4.642 -19.893 -32.049  1.00  0.00           C  
ATOM   4612  HA  VAL B 290       5.298 -19.161 -32.499  1.00  0.00           H  
ATOM   4613  CB  VAL B 290       5.580 -21.002 -31.648  1.00  0.00           C  
ATOM   4614  HB  VAL B 290       5.034 -21.597 -30.884  1.00  0.00           H  
ATOM   4615  CG1 VAL B 290       6.171 -21.843 -32.881  1.00  0.00           C  
ATOM   4616 1HG1 VAL B 290       6.958 -22.573 -32.593  1.00  0.00           H  
ATOM   4617 2HG1 VAL B 290       6.558 -21.129 -33.639  1.00  0.00           H  
ATOM   4618 3HG1 VAL B 290       5.308 -22.344 -33.368  1.00  0.00           H  
ATOM   4619  CG2 VAL B 290       6.810 -20.404 -30.895  1.00  0.00           C  
ATOM   4620 1HG2 VAL B 290       7.502 -21.149 -30.447  1.00  0.00           H  
ATOM   4621 2HG2 VAL B 290       6.483 -19.801 -30.021  1.00  0.00           H  
ATOM   4622 3HG2 VAL B 290       7.339 -19.652 -31.517  1.00  0.00           H  
ATOM   4623  C   VAL B 290       3.663 -20.254 -33.136  1.00  0.00           C  
ATOM   4624  O   VAL B 290       3.984 -20.138 -34.327  1.00  0.00           O  
ATOM   4625  N   PHE B 291       2.434 -20.743 -32.824  1.00  0.00           N  
ATOM   4626  HN  PHE B 291       2.062 -20.881 -31.908  1.00  0.00           H  
ATOM   4627  CA  PHE B 291       1.410 -20.969 -33.862  1.00  0.00           C  
ATOM   4628  HA  PHE B 291       1.816 -21.719 -34.526  1.00  0.00           H  
ATOM   4629  CB  PHE B 291      -0.028 -21.461 -33.390  1.00  0.00           C  
ATOM   4630  HB1 PHE B 291      -0.721 -21.372 -34.253  1.00  0.00           H  
ATOM   4631  HB2 PHE B 291      -0.334 -20.800 -32.551  1.00  0.00           H  
ATOM   4632  CG  PHE B 291       0.086 -22.827 -32.945  1.00  0.00           C  
ATOM   4633  CD1 PHE B 291      -0.118 -23.179 -31.597  1.00  0.00           C  
ATOM   4634  HD1 PHE B 291      -0.294 -22.400 -30.870  1.00  0.00           H  
ATOM   4635  CE1 PHE B 291       0.047 -24.491 -31.191  1.00  0.00           C  
ATOM   4636  HE1 PHE B 291       0.111 -24.650 -30.124  1.00  0.00           H  
ATOM   4637  CZ  PHE B 291       0.395 -25.574 -32.101  1.00  0.00           C  
ATOM   4638  HZ  PHE B 291       0.663 -26.572 -31.786  1.00  0.00           H  
ATOM   4639  CD2 PHE B 291       0.287 -23.881 -33.874  1.00  0.00           C  
ATOM   4640  HD2 PHE B 291       0.417 -23.692 -34.930  1.00  0.00           H  
ATOM   4641  CE2 PHE B 291       0.338 -25.212 -33.471  1.00  0.00           C  
ATOM   4642  HE2 PHE B 291       0.566 -25.994 -34.180  1.00  0.00           H  
ATOM   4643  C   PHE B 291       1.127 -19.713 -34.696  1.00  0.00           C  
ATOM   4644  O   PHE B 291       0.977 -19.752 -35.906  1.00  0.00           O  
ATOM   4645  N   VAL B 292       0.947 -18.578 -33.948  1.00  0.00           N  
ATOM   4646  HN  VAL B 292       0.824 -18.608 -32.958  1.00  0.00           H  
ATOM   4647  CA  VAL B 292       0.764 -17.289 -34.531  1.00  0.00           C  
ATOM   4648  HA  VAL B 292      -0.056 -17.396 -35.225  1.00  0.00           H  
ATOM   4649  CB  VAL B 292       0.305 -16.190 -33.564  1.00  0.00           C  
ATOM   4650  HB  VAL B 292       0.161 -15.233 -34.108  1.00  0.00           H  
ATOM   4651  CG1 VAL B 292      -1.071 -16.638 -33.054  1.00  0.00           C  
ATOM   4652 1HG1 VAL B 292      -1.526 -15.864 -32.400  1.00  0.00           H  
ATOM   4653 2HG1 VAL B 292      -0.991 -17.602 -32.506  1.00  0.00           H  
ATOM   4654 3HG1 VAL B 292      -1.867 -16.800 -33.812  1.00  0.00           H  
ATOM   4655  CG2 VAL B 292       1.259 -16.151 -32.354  1.00  0.00           C  
ATOM   4656 1HG2 VAL B 292       1.526 -17.132 -31.905  1.00  0.00           H  
ATOM   4657 2HG2 VAL B 292       0.897 -15.489 -31.538  1.00  0.00           H  
ATOM   4658 3HG2 VAL B 292       2.248 -15.696 -32.577  1.00  0.00           H  
ATOM   4659  C   VAL B 292       1.957 -16.804 -35.346  1.00  0.00           C  
ATOM   4660  O   VAL B 292       1.794 -16.319 -36.474  1.00  0.00           O  
ATOM   4661  N   PHE B 293       3.194 -17.070 -34.893  1.00  0.00           N  
ATOM   4662  HN  PHE B 293       3.347 -17.438 -33.979  1.00  0.00           H  
ATOM   4663  CA  PHE B 293       4.405 -16.800 -35.657  1.00  0.00           C  
ATOM   4664  HA  PHE B 293       4.437 -15.817 -36.104  1.00  0.00           H  
ATOM   4665  CB  PHE B 293       5.557 -17.012 -34.589  1.00  0.00           C  
ATOM   4666  HB2 PHE B 293       5.478 -18.063 -34.234  1.00  0.00           H  
ATOM   4667  HB1 PHE B 293       5.528 -16.182 -33.852  1.00  0.00           H  
ATOM   4668  CG  PHE B 293       6.910 -16.937 -35.148  1.00  0.00           C  
ATOM   4669  CD1 PHE B 293       7.937 -17.850 -34.882  1.00  0.00           C  
ATOM   4670  HD1 PHE B 293       7.727 -18.705 -34.256  1.00  0.00           H  
ATOM   4671  CE1 PHE B 293       9.216 -17.619 -35.396  1.00  0.00           C  
ATOM   4672  HE1 PHE B 293      10.001 -18.325 -35.167  1.00  0.00           H  
ATOM   4673  CZ  PHE B 293       9.463 -16.570 -36.249  1.00  0.00           C  
ATOM   4674  HZ  PHE B 293      10.453 -16.337 -36.615  1.00  0.00           H  
ATOM   4675  CD2 PHE B 293       7.186 -15.808 -35.922  1.00  0.00           C  
ATOM   4676  HD2 PHE B 293       6.430 -15.102 -36.232  1.00  0.00           H  
ATOM   4677  CE2 PHE B 293       8.456 -15.681 -36.532  1.00  0.00           C  
ATOM   4678  HE2 PHE B 293       8.758 -14.811 -37.095  1.00  0.00           H  
ATOM   4679  C   PHE B 293       4.521 -17.602 -36.942  1.00  0.00           C  
ATOM   4680  O   PHE B 293       4.963 -17.096 -37.976  1.00  0.00           O  
ATOM   4681  N   MET B 294       4.146 -18.904 -36.883  1.00  0.00           N  
ATOM   4682  HN  MET B 294       3.965 -19.303 -35.988  1.00  0.00           H  
ATOM   4683  CA  MET B 294       4.104 -19.837 -38.038  1.00  0.00           C  
ATOM   4684  HA  MET B 294       5.089 -19.850 -38.481  1.00  0.00           H  
ATOM   4685  CB  MET B 294       3.665 -21.288 -37.701  1.00  0.00           C  
ATOM   4686  HB1 MET B 294       3.395 -21.896 -38.591  1.00  0.00           H  
ATOM   4687  HB2 MET B 294       2.909 -21.307 -36.888  1.00  0.00           H  
ATOM   4688  CG  MET B 294       4.729 -22.123 -37.067  1.00  0.00           C  
ATOM   4689  HG1 MET B 294       5.114 -21.435 -36.284  1.00  0.00           H  
ATOM   4690  HG2 MET B 294       5.584 -22.201 -37.773  1.00  0.00           H  
ATOM   4691  SD  MET B 294       4.191 -23.792 -36.539  1.00  0.00           S  
ATOM   4692  CE  MET B 294       5.809 -24.286 -35.976  1.00  0.00           C  
ATOM   4693  HE1 MET B 294       6.248 -23.502 -35.322  1.00  0.00           H  
ATOM   4694  HE2 MET B 294       6.340 -24.434 -36.940  1.00  0.00           H  
ATOM   4695  HE3 MET B 294       5.884 -25.261 -35.447  1.00  0.00           H  
ATOM   4696  C   MET B 294       3.307 -19.283 -39.191  1.00  0.00           C  
ATOM   4697  O   MET B 294       3.650 -19.380 -40.361  1.00  0.00           O  
ATOM   4698  N   ALA B 295       2.119 -18.690 -38.831  1.00  0.00           N  
ATOM   4699  HN  ALA B 295       1.782 -18.786 -37.898  1.00  0.00           H  
ATOM   4700  CA  ALA B 295       1.246 -17.919 -39.700  1.00  0.00           C  
ATOM   4701  HA  ALA B 295       1.003 -18.569 -40.529  1.00  0.00           H  
ATOM   4702  CB  ALA B 295      -0.170 -17.594 -39.027  1.00  0.00           C  
ATOM   4703  HB3 ALA B 295      -0.037 -16.948 -38.134  1.00  0.00           H  
ATOM   4704  HB1 ALA B 295      -0.778 -18.476 -38.734  1.00  0.00           H  
ATOM   4705  HB2 ALA B 295      -0.900 -17.077 -39.688  1.00  0.00           H  
ATOM   4706  C   ALA B 295       1.799 -16.608 -40.274  1.00  0.00           C  
ATOM   4707  O   ALA B 295       1.743 -16.330 -41.485  1.00  0.00           O  
ATOM   4708  N   LEU B 296       2.478 -15.836 -39.495  1.00  0.00           N  
ATOM   4709  HN  LEU B 296       2.498 -16.173 -38.557  1.00  0.00           H  
ATOM   4710  CA  LEU B 296       3.268 -14.679 -39.908  1.00  0.00           C  
ATOM   4711  HA  LEU B 296       2.531 -14.107 -40.453  1.00  0.00           H  
ATOM   4712  CB  LEU B 296       3.643 -13.844 -38.717  1.00  0.00           C  
ATOM   4713  HB1 LEU B 296       4.166 -14.532 -38.018  1.00  0.00           H  
ATOM   4714  HB2 LEU B 296       2.692 -13.409 -38.341  1.00  0.00           H  
ATOM   4715  CG  LEU B 296       4.611 -12.625 -38.909  1.00  0.00           C  
ATOM   4716  HG  LEU B 296       5.529 -13.079 -39.338  1.00  0.00           H  
ATOM   4717  CD1 LEU B 296       3.974 -11.611 -39.852  1.00  0.00           C  
ATOM   4718 1HD1 LEU B 296       3.122 -11.088 -39.366  1.00  0.00           H  
ATOM   4719 2HD1 LEU B 296       3.400 -12.237 -40.569  1.00  0.00           H  
ATOM   4720 3HD1 LEU B 296       4.640 -10.861 -40.329  1.00  0.00           H  
ATOM   4721  CD2 LEU B 296       4.911 -11.971 -37.586  1.00  0.00           C  
ATOM   4722 2HD2 LEU B 296       5.405 -11.007 -37.830  1.00  0.00           H  
ATOM   4723 1HD2 LEU B 296       5.568 -12.620 -36.967  1.00  0.00           H  
ATOM   4724 3HD2 LEU B 296       3.913 -11.889 -37.103  1.00  0.00           H  
ATOM   4725  C   LEU B 296       4.428 -15.028 -40.838  1.00  0.00           C  
ATOM   4726  O   LEU B 296       4.619 -14.388 -41.843  1.00  0.00           O  
ATOM   4727  N   LEU B 297       5.242 -15.983 -40.479  1.00  0.00           N  
ATOM   4728  HN  LEU B 297       5.096 -16.421 -39.594  1.00  0.00           H  
ATOM   4729  CA  LEU B 297       6.467 -16.345 -41.206  1.00  0.00           C  
ATOM   4730  HA  LEU B 297       7.045 -15.495 -41.535  1.00  0.00           H  
ATOM   4731  CB  LEU B 297       7.369 -17.233 -40.212  1.00  0.00           C  
ATOM   4732  HB1 LEU B 297       6.763 -18.098 -39.869  1.00  0.00           H  
ATOM   4733  HB2 LEU B 297       7.524 -16.573 -39.331  1.00  0.00           H  
ATOM   4734  CG  LEU B 297       8.756 -17.635 -40.842  1.00  0.00           C  
ATOM   4735  HG  LEU B 297       8.557 -18.176 -41.791  1.00  0.00           H  
ATOM   4736  CD1 LEU B 297       9.566 -16.364 -41.276  1.00  0.00           C  
ATOM   4737 1HD1 LEU B 297       9.161 -15.853 -42.175  1.00  0.00           H  
ATOM   4738 2HD1 LEU B 297      10.612 -16.700 -41.451  1.00  0.00           H  
ATOM   4739 3HD1 LEU B 297       9.575 -15.654 -40.421  1.00  0.00           H  
ATOM   4740  CD2 LEU B 297       9.562 -18.481 -39.883  1.00  0.00           C  
ATOM   4741 1HD2 LEU B 297      10.365 -18.970 -40.474  1.00  0.00           H  
ATOM   4742 2HD2 LEU B 297       8.970 -19.241 -39.330  1.00  0.00           H  
ATOM   4743 3HD2 LEU B 297       9.997 -17.923 -39.027  1.00  0.00           H  
ATOM   4744  C   LEU B 297       6.202 -17.055 -42.537  1.00  0.00           C  
ATOM   4745  O   LEU B 297       6.979 -16.929 -43.459  1.00  0.00           O  
ATOM   4746  N   GLU B 298       5.149 -17.888 -42.567  1.00  0.00           N  
ATOM   4747  HN  GLU B 298       4.512 -17.774 -41.807  1.00  0.00           H  
ATOM   4748  CA  GLU B 298       4.642 -18.702 -43.702  1.00  0.00           C  
ATOM   4749  HA  GLU B 298       5.360 -19.503 -43.801  1.00  0.00           H  
ATOM   4750  CB  GLU B 298       3.190 -19.244 -43.533  1.00  0.00           C  
ATOM   4751  HB1 GLU B 298       2.424 -18.535 -43.151  1.00  0.00           H  
ATOM   4752  HB2 GLU B 298       3.333 -19.995 -42.727  1.00  0.00           H  
ATOM   4753  CG  GLU B 298       2.578 -20.022 -44.703  1.00  0.00           C  
ATOM   4754  HG2 GLU B 298       1.968 -20.869 -44.324  1.00  0.00           H  
ATOM   4755  HG1 GLU B 298       3.323 -20.305 -45.477  1.00  0.00           H  
ATOM   4756  CD  GLU B 298       1.607 -19.143 -45.462  1.00  0.00           C  
ATOM   4757  OE1 GLU B 298       1.385 -17.944 -45.128  1.00  0.00           O  
ATOM   4758  OE2 GLU B 298       0.995 -19.723 -46.387  1.00  0.00           O  
ATOM   4759  C   GLU B 298       4.738 -18.005 -45.010  1.00  0.00           C  
ATOM   4760  O   GLU B 298       5.321 -18.498 -45.905  1.00  0.00           O  
ATOM   4761  N   TYR B 299       4.145 -16.815 -45.103  1.00  0.00           N  
ATOM   4762  HN  TYR B 299       3.479 -16.470 -44.445  1.00  0.00           H  
ATOM   4763  CA  TYR B 299       4.093 -16.109 -46.382  1.00  0.00           C  
ATOM   4764  HA  TYR B 299       3.526 -16.577 -47.173  1.00  0.00           H  
ATOM   4765  CB  TYR B 299       3.459 -14.718 -46.059  1.00  0.00           C  
ATOM   4766  HB2 TYR B 299       3.916 -14.398 -45.098  1.00  0.00           H  
ATOM   4767  HB1 TYR B 299       2.417 -14.862 -45.704  1.00  0.00           H  
ATOM   4768  CG  TYR B 299       3.387 -13.716 -47.140  1.00  0.00           C  
ATOM   4769  CD1 TYR B 299       3.127 -14.066 -48.466  1.00  0.00           C  
ATOM   4770  HD1 TYR B 299       2.808 -15.081 -48.654  1.00  0.00           H  
ATOM   4771  CE1 TYR B 299       3.127 -13.058 -49.437  1.00  0.00           C  
ATOM   4772  HE1 TYR B 299       3.015 -13.362 -50.468  1.00  0.00           H  
ATOM   4773  CZ  TYR B 299       3.649 -11.712 -49.188  1.00  0.00           C  
ATOM   4774  OH  TYR B 299       3.922 -10.849 -50.253  1.00  0.00           O  
ATOM   4775  HH  TYR B 299       3.971 -11.378 -51.053  1.00  0.00           H  
ATOM   4776  CD2 TYR B 299       3.602 -12.338 -46.832  1.00  0.00           C  
ATOM   4777  HD2 TYR B 299       3.759 -11.907 -45.854  1.00  0.00           H  
ATOM   4778  CE2 TYR B 299       3.739 -11.347 -47.858  1.00  0.00           C  
ATOM   4779  HE2 TYR B 299       3.956 -10.328 -47.579  1.00  0.00           H  
ATOM   4780  C   TYR B 299       5.403 -15.744 -47.056  1.00  0.00           C  
ATOM   4781  O   TYR B 299       5.520 -15.921 -48.290  1.00  0.00           O  
ATOM   4782  N   ALA B 300       6.362 -15.328 -46.238  1.00  0.00           N  
ATOM   4783  HN  ALA B 300       6.085 -15.274 -45.281  1.00  0.00           H  
ATOM   4784  CA  ALA B 300       7.761 -14.996 -46.582  1.00  0.00           C  
ATOM   4785  HA  ALA B 300       7.661 -14.446 -47.507  1.00  0.00           H  
ATOM   4786  CB  ALA B 300       8.381 -14.248 -45.355  1.00  0.00           C  
ATOM   4787  HB1 ALA B 300       9.439 -13.971 -45.547  1.00  0.00           H  
ATOM   4788  HB2 ALA B 300       8.388 -14.913 -44.465  1.00  0.00           H  
ATOM   4789  HB3 ALA B 300       7.909 -13.292 -45.042  1.00  0.00           H  
ATOM   4790  C   ALA B 300       8.582 -16.271 -46.938  1.00  0.00           C  
ATOM   4791  O   ALA B 300       9.384 -16.240 -47.863  1.00  0.00           O  
ATOM   4792  N   LEU B 301       8.388 -17.476 -46.297  1.00  0.00           N  
ATOM   4793  HN  LEU B 301       7.636 -17.518 -45.645  1.00  0.00           H  
ATOM   4794  CA  LEU B 301       8.830 -18.747 -46.829  1.00  0.00           C  
ATOM   4795  HA  LEU B 301       9.878 -18.689 -47.085  1.00  0.00           H  
ATOM   4796  CB  LEU B 301       8.561 -19.795 -45.754  1.00  0.00           C  
ATOM   4797  HB1 LEU B 301       8.760 -20.825 -46.119  1.00  0.00           H  
ATOM   4798  HB2 LEU B 301       7.502 -19.707 -45.427  1.00  0.00           H  
ATOM   4799  CG  LEU B 301       9.321 -19.649 -44.427  1.00  0.00           C  
ATOM   4800  HG  LEU B 301       9.126 -18.619 -44.057  1.00  0.00           H  
ATOM   4801  CD1 LEU B 301       8.922 -20.810 -43.476  1.00  0.00           C  
ATOM   4802 1HD1 LEU B 301       7.830 -20.970 -43.344  1.00  0.00           H  
ATOM   4803 2HD1 LEU B 301       9.278 -20.575 -42.450  1.00  0.00           H  
ATOM   4804 3HD1 LEU B 301       9.385 -21.777 -43.767  1.00  0.00           H  
ATOM   4805  CD2 LEU B 301      10.906 -19.706 -44.525  1.00  0.00           C  
ATOM   4806 1HD2 LEU B 301      11.421 -19.453 -43.574  1.00  0.00           H  
ATOM   4807 3HD2 LEU B 301      11.156 -18.818 -45.143  1.00  0.00           H  
ATOM   4808 2HD2 LEU B 301      11.288 -20.674 -44.915  1.00  0.00           H  
ATOM   4809  C   LEU B 301       8.104 -19.037 -48.137  1.00  0.00           C  
ATOM   4810  O   LEU B 301       8.691 -19.112 -49.201  1.00  0.00           O  
ATOM   4811  N   VAL B 302       6.698 -19.111 -48.165  1.00  0.00           N  
ATOM   4812  HN  VAL B 302       6.232 -19.001 -47.291  1.00  0.00           H  
ATOM   4813  CA  VAL B 302       6.030 -19.497 -49.388  1.00  0.00           C  
ATOM   4814  HA  VAL B 302       6.324 -20.515 -49.595  1.00  0.00           H  
ATOM   4815  CB  VAL B 302       4.519 -19.576 -49.190  1.00  0.00           C  
ATOM   4816  HB  VAL B 302       4.244 -18.622 -48.692  1.00  0.00           H  
ATOM   4817  CG1 VAL B 302       3.610 -19.660 -50.454  1.00  0.00           C  
ATOM   4818 1HG1 VAL B 302       3.706 -18.736 -51.064  1.00  0.00           H  
ATOM   4819 2HG1 VAL B 302       2.606 -19.759 -49.987  1.00  0.00           H  
ATOM   4820 3HG1 VAL B 302       3.786 -20.514 -51.142  1.00  0.00           H  
ATOM   4821  CG2 VAL B 302       4.201 -20.712 -48.178  1.00  0.00           C  
ATOM   4822 2HG2 VAL B 302       3.139 -20.573 -47.883  1.00  0.00           H  
ATOM   4823 3HG2 VAL B 302       4.813 -20.804 -47.256  1.00  0.00           H  
ATOM   4824 1HG2 VAL B 302       4.208 -21.663 -48.753  1.00  0.00           H  
ATOM   4825  C   VAL B 302       6.347 -18.577 -50.590  1.00  0.00           C  
ATOM   4826  O   VAL B 302       6.544 -19.170 -51.667  1.00  0.00           O  
ATOM   4827  N   ASN B 303       6.409 -17.247 -50.507  1.00  0.00           N  
ATOM   4828  HN  ASN B 303       6.161 -16.766 -49.670  1.00  0.00           H  
ATOM   4829  CA  ASN B 303       6.864 -16.379 -51.575  1.00  0.00           C  
ATOM   4830  HA  ASN B 303       6.292 -16.457 -52.488  1.00  0.00           H  
ATOM   4831  CB  ASN B 303       6.665 -15.009 -50.933  1.00  0.00           C  
ATOM   4832  HB2 ASN B 303       7.128 -14.940 -49.925  1.00  0.00           H  
ATOM   4833  HB1 ASN B 303       5.585 -14.757 -50.860  1.00  0.00           H  
ATOM   4834  CG  ASN B 303       7.239 -13.918 -51.786  1.00  0.00           C  
ATOM   4835  OD1 ASN B 303       8.191 -13.264 -51.361  1.00  0.00           O  
ATOM   4836  ND2 ASN B 303       6.618 -13.697 -52.998  1.00  0.00           N  
ATOM   4837 1HD2 ASN B 303       5.654 -13.901 -53.169  1.00  0.00           H  
ATOM   4838 2HD2 ASN B 303       7.085 -13.220 -53.742  1.00  0.00           H  
ATOM   4839  C   ASN B 303       8.349 -16.663 -52.057  1.00  0.00           C  
ATOM   4840  O   ASN B 303       8.776 -16.482 -53.201  1.00  0.00           O  
ATOM   4841  N   TYR B 304       9.218 -17.106 -51.120  1.00  0.00           N  
ATOM   4842  HN  TYR B 304       9.022 -17.227 -50.150  1.00  0.00           H  
ATOM   4843  CA  TYR B 304      10.543 -17.574 -51.450  1.00  0.00           C  
ATOM   4844  HA  TYR B 304      11.088 -16.896 -52.090  1.00  0.00           H  
ATOM   4845  CB  TYR B 304      11.434 -17.608 -50.105  1.00  0.00           C  
ATOM   4846  HB2 TYR B 304      10.790 -17.857 -49.235  1.00  0.00           H  
ATOM   4847  HB1 TYR B 304      11.907 -16.606 -50.030  1.00  0.00           H  
ATOM   4848  CG  TYR B 304      12.544 -18.606 -50.099  1.00  0.00           C  
ATOM   4849  CD1 TYR B 304      13.757 -18.333 -50.708  1.00  0.00           C  
ATOM   4850  HD1 TYR B 304      13.926 -17.515 -51.393  1.00  0.00           H  
ATOM   4851  CE1 TYR B 304      14.860 -19.179 -50.626  1.00  0.00           C  
ATOM   4852  HE1 TYR B 304      15.711 -18.846 -51.203  1.00  0.00           H  
ATOM   4853  CZ  TYR B 304      14.735 -20.329 -49.881  1.00  0.00           C  
ATOM   4854  OH  TYR B 304      15.838 -21.146 -49.681  1.00  0.00           O  
ATOM   4855  HH  TYR B 304      16.574 -20.541 -49.800  1.00  0.00           H  
ATOM   4856  CD2 TYR B 304      12.490 -19.764 -49.292  1.00  0.00           C  
ATOM   4857  HD2 TYR B 304      11.570 -20.015 -48.785  1.00  0.00           H  
ATOM   4858  CE2 TYR B 304      13.594 -20.683 -49.269  1.00  0.00           C  
ATOM   4859  HE2 TYR B 304      13.468 -21.612 -48.733  1.00  0.00           H  
ATOM   4860  C   TYR B 304      10.565 -18.840 -52.296  1.00  0.00           C  
ATOM   4861  O   TYR B 304      11.319 -18.969 -53.198  1.00  0.00           O  
ATOM   4862  N   ILE B 305       9.722 -19.832 -51.990  1.00  0.00           N  
ATOM   4863  HN  ILE B 305       9.146 -19.675 -51.191  1.00  0.00           H  
ATOM   4864  CA  ILE B 305       9.348 -21.017 -52.800  1.00  0.00           C  
ATOM   4865  HA  ILE B 305      10.228 -21.546 -53.137  1.00  0.00           H  
ATOM   4866  CB  ILE B 305       8.509 -21.905 -51.924  1.00  0.00           C  
ATOM   4867  HB  ILE B 305       7.485 -21.475 -51.884  1.00  0.00           H  
ATOM   4868  CG2 ILE B 305       8.319 -23.245 -52.661  1.00  0.00           C  
ATOM   4869 1HG2 ILE B 305       7.523 -23.867 -52.199  1.00  0.00           H  
ATOM   4870 2HG2 ILE B 305       9.285 -23.726 -52.395  1.00  0.00           H  
ATOM   4871 3HG2 ILE B 305       8.139 -23.042 -53.738  1.00  0.00           H  
ATOM   4872  CG1 ILE B 305       9.045 -22.237 -50.472  1.00  0.00           C  
ATOM   4873 2HG1 ILE B 305       9.123 -21.251 -49.965  1.00  0.00           H  
ATOM   4874 1HG1 ILE B 305      10.095 -22.585 -50.570  1.00  0.00           H  
ATOM   4875  CD  ILE B 305       8.237 -23.259 -49.660  1.00  0.00           C  
ATOM   4876  HD3 ILE B 305       8.417 -24.269 -50.090  1.00  0.00           H  
ATOM   4877  HD2 ILE B 305       7.164 -22.982 -49.733  1.00  0.00           H  
ATOM   4878  HD1 ILE B 305       8.581 -23.360 -48.608  1.00  0.00           H  
ATOM   4879  C   ILE B 305       8.730 -20.601 -54.109  1.00  0.00           C  
ATOM   4880  O   ILE B 305       9.090 -21.230 -55.121  1.00  0.00           O  
ATOM   4881  N   PHE B 306       7.841 -19.589 -54.094  1.00  0.00           N  
ATOM   4882  HN  PHE B 306       7.410 -19.220 -53.273  1.00  0.00           H  
ATOM   4883  CA  PHE B 306       7.099 -19.167 -55.284  1.00  0.00           C  
ATOM   4884  HA  PHE B 306       6.655 -20.052 -55.715  1.00  0.00           H  
ATOM   4885  CB  PHE B 306       5.988 -18.199 -54.954  1.00  0.00           C  
ATOM   4886  HB1 PHE B 306       6.450 -17.244 -54.623  1.00  0.00           H  
ATOM   4887  HB2 PHE B 306       5.227 -18.539 -54.219  1.00  0.00           H  
ATOM   4888  CG  PHE B 306       5.053 -17.940 -56.166  1.00  0.00           C  
ATOM   4889  CD1 PHE B 306       4.289 -18.985 -56.595  1.00  0.00           C  
ATOM   4890  HD1 PHE B 306       4.481 -19.930 -56.110  1.00  0.00           H  
ATOM   4891  CE1 PHE B 306       3.344 -18.910 -57.582  1.00  0.00           C  
ATOM   4892  HE1 PHE B 306       2.779 -19.767 -57.915  1.00  0.00           H  
ATOM   4893  CZ  PHE B 306       3.081 -17.632 -58.115  1.00  0.00           C  
ATOM   4894  HZ  PHE B 306       2.283 -17.446 -58.819  1.00  0.00           H  
ATOM   4895  CD2 PHE B 306       4.777 -16.642 -56.592  1.00  0.00           C  
ATOM   4896  HD2 PHE B 306       5.318 -15.821 -56.146  1.00  0.00           H  
ATOM   4897  CE2 PHE B 306       3.806 -16.502 -57.597  1.00  0.00           C  
ATOM   4898  HE2 PHE B 306       3.510 -15.535 -57.977  1.00  0.00           H  
ATOM   4899  C   PHE B 306       8.033 -18.609 -56.389  1.00  0.00           C  
ATOM   4900  O   PHE B 306       7.910 -18.914 -57.555  1.00  0.00           O  
ATOM   4901  N   PHE B 307       9.060 -17.786 -55.996  1.00  0.00           N  
ATOM   4902  HN  PHE B 307       9.005 -17.470 -55.053  1.00  0.00           H  
ATOM   4903  CA  PHE B 307      10.184 -17.238 -56.782  1.00  0.00           C  
ATOM   4904  HA  PHE B 307       9.813 -16.617 -57.585  1.00  0.00           H  
ATOM   4905  CB  PHE B 307      11.110 -16.454 -55.878  1.00  0.00           C  
ATOM   4906  HB1 PHE B 307      11.670 -17.110 -55.179  1.00  0.00           H  
ATOM   4907  HB2 PHE B 307      10.556 -15.691 -55.291  1.00  0.00           H  
ATOM   4908  CG  PHE B 307      12.220 -15.721 -56.597  1.00  0.00           C  
ATOM   4909  CD1 PHE B 307      13.545 -15.873 -56.299  1.00  0.00           C  
ATOM   4910  HD1 PHE B 307      13.878 -16.364 -55.397  1.00  0.00           H  
ATOM   4911  CE1 PHE B 307      14.561 -15.111 -56.988  1.00  0.00           C  
ATOM   4912  HE1 PHE B 307      15.598 -15.261 -56.728  1.00  0.00           H  
ATOM   4913  CZ  PHE B 307      14.196 -14.260 -58.022  1.00  0.00           C  
ATOM   4914  HZ  PHE B 307      14.889 -13.714 -58.643  1.00  0.00           H  
ATOM   4915  CD2 PHE B 307      11.844 -14.922 -57.666  1.00  0.00           C  
ATOM   4916  HD2 PHE B 307      10.836 -14.725 -58.001  1.00  0.00           H  
ATOM   4917  CE2 PHE B 307      12.834 -14.184 -58.357  1.00  0.00           C  
ATOM   4918  HE2 PHE B 307      12.526 -13.633 -59.233  1.00  0.00           H  
ATOM   4919  C   PHE B 307      10.946 -18.415 -57.391  1.00  0.00           C  
ATOM   4920  O   PHE B 307      11.144 -18.394 -58.603  1.00  0.00           O  
ATOM   4921  N   SER B 308      11.453 -19.424 -56.585  1.00  0.00           N  
ATOM   4922  HN  SER B 308      11.361 -19.224 -55.613  1.00  0.00           H  
ATOM   4923  CA  SER B 308      12.118 -20.603 -56.973  1.00  0.00           C  
ATOM   4924  HA  SER B 308      13.005 -20.411 -57.559  1.00  0.00           H  
ATOM   4925  CB  SER B 308      12.783 -21.269 -55.745  1.00  0.00           C  
ATOM   4926  HB1 SER B 308      13.552 -20.518 -55.466  1.00  0.00           H  
ATOM   4927  HB2 SER B 308      13.239 -22.272 -55.879  1.00  0.00           H  
ATOM   4928  OG  SER B 308      12.002 -21.276 -54.535  1.00  0.00           O  
ATOM   4929  HG  SER B 308      11.912 -20.404 -54.144  1.00  0.00           H  
ATOM   4930  C   SER B 308      11.408 -21.683 -57.825  1.00  0.00           C  
ATOM   4931  O   SER B 308      12.036 -22.239 -58.735  1.00  0.00           O  
ATOM   4932  N   GLN B 309      10.145 -21.935 -57.585  1.00  0.00           N  
ATOM   4933  HN  GLN B 309       9.745 -21.653 -56.716  1.00  0.00           H  
ATOM   4934  CA  GLN B 309       9.488 -23.028 -58.195  1.00  0.00           C  
ATOM   4935  HA  GLN B 309       9.724 -23.002 -59.248  1.00  0.00           H  
ATOM   4936  CB  GLN B 309      10.093 -24.363 -57.809  1.00  0.00           C  
ATOM   4937  HB2 GLN B 309      10.001 -24.476 -56.708  1.00  0.00           H
[truncated: 1,821,811 more chars]
