# Supplementary material for: Mutational Analysis of Anesthetic Binding Sites and Their Effects on GABAA Receptor Activation and Modulation by Positive Allosteric Modulators of the α7 Nicotinic Receptor
Source: Biomolecules. 2023 Apr 20;13(4):698. doi: 10.3390/biom13040698 (PMC10135968; doi:10.3390/biom13040698)
Supplement: Supplementary file 1 [file biomolecules-13-00698-s001.zip › NS-1738 at gamma-beta interface.pdb]

REMARK   Accelrys Discovery Studio PDB file
REMARK   Created:  2023-03-14T13:26:55Z
MODEL        1
ATOM      1  N   GLY G  25     -20.338  -8.535  81.706  1.00  0.00           N1+
ATOM      2  HT1 GLY G  25     -19.469  -8.154  82.131  1.00  0.00           H  
ATOM      3  HT2 GLY G  25     -20.829  -9.144  82.392  1.00  0.00           H  
ATOM      4  HT3 GLY G  25     -20.913  -7.705  81.455  1.00  0.00           H  
ATOM      5  CA  GLY G  25     -20.130  -9.245  80.393  1.00  0.00           C  
ATOM      6  HA1 GLY G  25     -19.541  -8.613  79.745  1.00  0.00           H  
ATOM      7  HA2 GLY G  25     -21.152  -9.473  80.132  1.00  0.00           H  
ATOM      8  C   GLY G  25     -19.357 -10.531  80.441  1.00  0.00           C  
ATOM      9  O   GLY G  25     -18.103 -10.536  80.445  1.00  0.00           O  
ATOM     10  N   ASP G  26     -20.048 -11.624  80.330  1.00  0.00           N  
ATOM     11  HN  ASP G  26     -21.039 -11.526  80.280  1.00  0.00           H  
ATOM     12  CA  ASP G  26     -19.413 -12.886  80.561  1.00  0.00           C  
ATOM     13  HA  ASP G  26     -18.860 -12.806  81.485  1.00  0.00           H  
ATOM     14  CB  ASP G  26     -20.417 -14.101  80.664  1.00  0.00           C  
ATOM     15  HB1 ASP G  26     -19.861 -15.043  80.861  1.00  0.00           H  
ATOM     16  HB2 ASP G  26     -21.035 -14.245  79.752  1.00  0.00           H  
ATOM     17  CG  ASP G  26     -21.258 -14.035  81.964  1.00  0.00           C  
ATOM     18  OD1 ASP G  26     -22.503 -14.198  81.830  1.00  0.00           O  
ATOM     19  OD2 ASP G  26     -20.826 -13.879  83.097  1.00  0.00           O  
ATOM     20  C   ASP G  26     -18.330 -13.250  79.452  1.00  0.00           C  
ATOM     21  O   ASP G  26     -17.382 -13.949  79.763  1.00  0.00           O  
ATOM     22  N   VAL G  27     -18.501 -12.938  78.203  1.00  0.00           N  
ATOM     23  HN  VAL G  27     -19.296 -12.377  77.985  1.00  0.00           H  
ATOM     24  CA  VAL G  27     -17.578 -13.111  77.083  1.00  0.00           C  
ATOM     25  HA  VAL G  27     -17.238 -14.136  77.112  1.00  0.00           H  
ATOM     26  CB  VAL G  27     -18.184 -12.682  75.714  1.00  0.00           C  
ATOM     27  HB  VAL G  27     -18.525 -11.625  75.756  1.00  0.00           H  
ATOM     28  CG1 VAL G  27     -17.065 -12.875  74.597  1.00  0.00           C  
ATOM     29 1HG1 VAL G  27     -16.900 -13.930  74.292  1.00  0.00           H  
ATOM     30 2HG1 VAL G  27     -16.018 -12.567  74.804  1.00  0.00           H  
ATOM     31 3HG1 VAL G  27     -17.371 -12.371  73.656  1.00  0.00           H  
ATOM     32  CG2 VAL G  27     -19.343 -13.683  75.324  1.00  0.00           C  
ATOM     33 1HG2 VAL G  27     -19.000 -14.721  75.521  1.00  0.00           H  
ATOM     34 2HG2 VAL G  27     -19.619 -13.607  74.251  1.00  0.00           H  
ATOM     35 3HG2 VAL G  27     -20.278 -13.541  75.907  1.00  0.00           H  
ATOM     36  C   VAL G  27     -16.236 -12.385  77.231  1.00  0.00           C  
ATOM     37  O   VAL G  27     -15.178 -13.037  77.146  1.00  0.00           O  
ATOM     38  N   THR G  28     -16.313 -11.183  77.760  1.00  0.00           N  
ATOM     39  HN  THR G  28     -17.184 -10.725  77.922  1.00  0.00           H  
ATOM     40  CA  THR G  28     -15.149 -10.494  78.374  1.00  0.00           C  
ATOM     41  HA  THR G  28     -14.417 -10.374  77.588  1.00  0.00           H  
ATOM     42  CB  THR G  28     -15.401  -9.069  78.740  1.00  0.00           C  
ATOM     43  HB  THR G  28     -16.105  -9.104  79.599  1.00  0.00           H  
ATOM     44  OG1 THR G  28     -16.006  -8.453  77.666  1.00  0.00           O  
ATOM     45  HG1 THR G  28     -16.879  -8.824  77.519  1.00  0.00           H  
ATOM     46  CG2 THR G  28     -14.214  -8.294  79.056  1.00  0.00           C  
ATOM     47 1HG2 THR G  28     -13.671  -8.689  79.941  1.00  0.00           H  
ATOM     48 2HG2 THR G  28     -14.477  -7.257  79.354  1.00  0.00           H  
ATOM     49 3HG2 THR G  28     -13.422  -8.296  78.276  1.00  0.00           H  
ATOM     50  C   THR G  28     -14.455 -11.218  79.523  1.00  0.00           C  
ATOM     51  O   THR G  28     -13.261 -11.400  79.496  1.00  0.00           O  
ATOM     52  N   VAL G  29     -15.270 -11.667  80.504  1.00  0.00           N  
ATOM     53  HN  VAL G  29     -16.254 -11.511  80.458  1.00  0.00           H  
ATOM     54  CA  VAL G  29     -14.753 -12.429  81.615  1.00  0.00           C  
ATOM     55  HA  VAL G  29     -13.921 -11.950  82.108  1.00  0.00           H  
ATOM     56  CB  VAL G  29     -15.828 -12.635  82.762  1.00  0.00           C  
ATOM     57  HB  VAL G  29     -16.669 -13.213  82.323  1.00  0.00           H  
ATOM     58  CG1 VAL G  29     -15.269 -13.546  83.818  1.00  0.00           C  
ATOM     59 1HG1 VAL G  29     -14.265 -13.216  84.158  1.00  0.00           H  
ATOM     60 2HG1 VAL G  29     -15.146 -14.620  83.558  1.00  0.00           H  
ATOM     61 3HG1 VAL G  29     -15.959 -13.620  84.686  1.00  0.00           H  
ATOM     62  CG2 VAL G  29     -16.282 -11.283  83.273  1.00  0.00           C  
ATOM     63 1HG2 VAL G  29     -16.749 -10.571  82.560  1.00  0.00           H  
ATOM     64 2HG2 VAL G  29     -15.480 -10.651  83.711  1.00  0.00           H  
ATOM     65 3HG2 VAL G  29     -17.037 -11.391  84.082  1.00  0.00           H  
ATOM     66  C   VAL G  29     -14.036 -13.761  81.234  1.00  0.00           C  
ATOM     67  O   VAL G  29     -12.932 -13.945  81.719  1.00  0.00           O  
ATOM     68  N   ILE G  30     -14.686 -14.575  80.344  1.00  0.00           N  
ATOM     69  HN  ILE G  30     -15.614 -14.320  80.083  1.00  0.00           H  
ATOM     70  CA  ILE G  30     -14.161 -15.703  79.777  1.00  0.00           C  
ATOM     71  HA  ILE G  30     -13.938 -16.429  80.544  1.00  0.00           H  
ATOM     72  CB  ILE G  30     -15.244 -16.566  79.114  1.00  0.00           C  
ATOM     73  HB  ILE G  30     -15.832 -15.975  78.380  1.00  0.00           H  
ATOM     74  CG2 ILE G  30     -14.684 -17.879  78.449  1.00  0.00           C  
ATOM     75 1HG2 ILE G  30     -14.183 -17.490  77.536  1.00  0.00           H  
ATOM     76 2HG2 ILE G  30     -15.452 -18.556  78.018  1.00  0.00           H  
ATOM     77 3HG2 ILE G  30     -14.136 -18.471  79.212  1.00  0.00           H  
ATOM     78  CG1 ILE G  30     -16.470 -16.964  79.979  1.00  0.00           C  
ATOM     79 1HG1 ILE G  30     -16.807 -16.068  80.544  1.00  0.00           H  
ATOM     80 2HG1 ILE G  30     -16.215 -17.765  80.705  1.00  0.00           H  
ATOM     81  CD  ILE G  30     -17.718 -17.302  79.107  1.00  0.00           C  
ATOM     82  HD1 ILE G  30     -17.927 -16.444  78.433  1.00  0.00           H  
ATOM     83  HD2 ILE G  30     -18.526 -17.429  79.859  1.00  0.00           H  
ATOM     84  HD3 ILE G  30     -17.611 -18.191  78.449  1.00  0.00           H  
ATOM     85  C   ILE G  30     -12.902 -15.595  78.895  1.00  0.00           C  
ATOM     86  O   ILE G  30     -11.894 -16.287  79.097  1.00  0.00           O  
ATOM     87  N   LEU G  31     -12.880 -14.564  78.021  1.00  0.00           N  
ATOM     88  HN  LEU G  31     -13.720 -14.036  77.929  1.00  0.00           H  
ATOM     89  CA  LEU G  31     -11.658 -14.045  77.447  1.00  0.00           C  
ATOM     90  HA  LEU G  31     -11.213 -14.712  76.724  1.00  0.00           H  
ATOM     91  CB  LEU G  31     -12.036 -12.811  76.657  1.00  0.00           C  
ATOM     92  HB1 LEU G  31     -12.547 -12.054  77.288  1.00  0.00           H  
ATOM     93  HB2 LEU G  31     -12.632 -13.086  75.761  1.00  0.00           H  
ATOM     94  CG  LEU G  31     -10.945 -11.918  76.000  1.00  0.00           C  
ATOM     95  HG  LEU G  31     -10.142 -11.731  76.745  1.00  0.00           H  
ATOM     96  CD1 LEU G  31     -10.238 -12.672  74.853  1.00  0.00           C  
ATOM     97 1HD1 LEU G  31     -10.930 -12.845  74.001  1.00  0.00           H  
ATOM     98 2HD1 LEU G  31     -10.056 -13.720  75.173  1.00  0.00           H  
ATOM     99 3HD1 LEU G  31      -9.271 -12.188  74.598  1.00  0.00           H  
ATOM    100  CD2 LEU G  31     -11.557 -10.547  75.603  1.00  0.00           C  
ATOM    101 1HD2 LEU G  31     -10.700 -10.002  75.151  1.00  0.00           H  
ATOM    102 2HD2 LEU G  31     -11.880 -10.000  76.515  1.00  0.00           H  
ATOM    103 3HD2 LEU G  31     -12.410 -10.574  74.893  1.00  0.00           H  
ATOM    104  C   LEU G  31     -10.535 -13.731  78.379  1.00  0.00           C  
ATOM    105  O   LEU G  31      -9.381 -14.203  78.272  1.00  0.00           O  
ATOM    106  N   ASN G  32     -10.797 -12.932  79.387  1.00  0.00           N  
ATOM    107  HN  ASN G  32     -11.709 -12.534  79.445  1.00  0.00           H  
ATOM    108  CA  ASN G  32      -9.850 -12.518  80.396  1.00  0.00           C  
ATOM    109  HA  ASN G  32      -9.091 -11.950  79.880  1.00  0.00           H  
ATOM    110  CB  ASN G  32     -10.556 -11.559  81.468  1.00  0.00           C  
ATOM    111  HB1 ASN G  32     -11.243 -12.166  82.095  1.00  0.00           H  
ATOM    112  HB2 ASN G  32     -11.144 -10.738  81.006  1.00  0.00           H  
ATOM    113  CG  ASN G  32      -9.555 -10.791  82.256  1.00  0.00           C  
ATOM    114  OD1 ASN G  32      -8.413 -10.480  81.912  1.00  0.00           O  
ATOM    115  ND2 ASN G  32      -9.943 -10.516  83.554  1.00  0.00           N  
ATOM    116 1HD2 ASN G  32     -10.847 -10.866  83.799  1.00  0.00           H  
ATOM    117 2HD2 ASN G  32      -9.309  -9.994  84.124  1.00  0.00           H  
ATOM    118  C   ASN G  32      -9.160 -13.667  81.050  1.00  0.00           C  
ATOM    119  O   ASN G  32      -7.906 -13.715  81.048  1.00  0.00           O  
ATOM    120  N   ASN G  33      -9.984 -14.671  81.381  1.00  0.00           N  
ATOM    121  HN  ASN G  33     -10.976 -14.569  81.369  1.00  0.00           H  
ATOM    122  CA  ASN G  33      -9.545 -15.932  81.930  1.00  0.00           C  
ATOM    123  HA  ASN G  33      -8.893 -15.671  82.751  1.00  0.00           H  
ATOM    124  CB  ASN G  33     -10.937 -16.593  82.481  1.00  0.00           C  
ATOM    125  HB1 ASN G  33     -11.472 -17.034  81.612  1.00  0.00           H  
ATOM    126  HB2 ASN G  33     -11.630 -15.935  83.047  1.00  0.00           H  
ATOM    127  CG  ASN G  33     -10.597 -17.676  83.478  1.00  0.00           C  
ATOM    128  OD1 ASN G  33      -9.532 -17.717  84.103  1.00  0.00           O  
ATOM    129  ND2 ASN G  33     -11.496 -18.663  83.713  1.00  0.00           N  
ATOM    130 1HD2 ASN G  33     -11.220 -19.429  84.294  1.00  0.00           H  
ATOM    131 2HD2 ASN G  33     -12.483 -18.525  83.634  1.00  0.00           H  
ATOM    132  C   ASN G  33      -8.533 -16.764  81.053  1.00  0.00           C  
ATOM    133  O   ASN G  33      -7.528 -17.358  81.477  1.00  0.00           O  
ATOM    134  N   LEU G  34      -8.779 -16.817  79.792  1.00  0.00           N  
ATOM    135  HN  LEU G  34      -9.608 -16.326  79.534  1.00  0.00           H  
ATOM    136  CA  LEU G  34      -7.959 -17.366  78.683  1.00  0.00           C  
ATOM    137  HA  LEU G  34      -7.546 -18.269  79.109  1.00  0.00           H  
ATOM    138  CB  LEU G  34      -8.805 -17.513  77.438  1.00  0.00           C  
ATOM    139  HB1 LEU G  34      -8.134 -17.906  76.644  1.00  0.00           H  
ATOM    140  HB2 LEU G  34      -9.172 -16.495  77.185  1.00  0.00           H  
ATOM    141  CG  LEU G  34     -10.033 -18.434  77.622  1.00  0.00           C  
ATOM    142  HG  LEU G  34     -10.615 -18.155  78.527  1.00  0.00           H  
ATOM    143  CD1 LEU G  34     -10.996 -18.254  76.405  1.00  0.00           C  
ATOM    144 1HD1 LEU G  34     -11.255 -17.184  76.256  1.00  0.00           H  
ATOM    145 2HD1 LEU G  34     -12.013 -18.692  76.501  1.00  0.00           H  
ATOM    146 3HD1 LEU G  34     -10.543 -18.631  75.463  1.00  0.00           H  
ATOM    147  CD2 LEU G  34      -9.507 -19.854  77.817  1.00  0.00           C  
ATOM    148 1HD2 LEU G  34     -10.292 -20.626  77.661  1.00  0.00           H  
ATOM    149 2HD2 LEU G  34      -8.995 -19.898  78.802  1.00  0.00           H  
ATOM    150 3HD2 LEU G  34      -8.697 -20.054  77.084  1.00  0.00           H  
ATOM    151  C   LEU G  34      -6.622 -16.626  78.388  1.00  0.00           C  
ATOM    152  O   LEU G  34      -5.562 -17.185  78.104  1.00  0.00           O  
ATOM    153  N   LEU G  35      -6.671 -15.296  78.346  1.00  0.00           N  
ATOM    154  HN  LEU G  35      -7.521 -14.784  78.439  1.00  0.00           H  
ATOM    155  CA  LEU G  35      -5.551 -14.415  78.065  1.00  0.00           C  
ATOM    156  HA  LEU G  35      -5.135 -14.781  77.138  1.00  0.00           H  
ATOM    157  CB  LEU G  35      -5.949 -12.894  77.797  1.00  0.00           C  
ATOM    158  HB1 LEU G  35      -5.014 -12.314  77.644  1.00  0.00           H  
ATOM    159  HB2 LEU G  35      -6.455 -12.433  78.672  1.00  0.00           H  
ATOM    160  CG  LEU G  35      -6.833 -12.568  76.598  1.00  0.00           C  
ATOM    161  HG  LEU G  35      -7.871 -12.950  76.704  1.00  0.00           H  
ATOM    162  CD1 LEU G  35      -7.027 -11.019  76.268  1.00  0.00           C  
ATOM    163 1HD1 LEU G  35      -7.598 -10.592  77.119  1.00  0.00           H  
ATOM    164 2HD1 LEU G  35      -7.584 -10.889  75.315  1.00  0.00           H  
ATOM    165 3HD1 LEU G  35      -6.021 -10.551  76.218  1.00  0.00           H  
ATOM    166  CD2 LEU G  35      -6.542 -13.234  75.334  1.00  0.00           C  
ATOM    167 1HD2 LEU G  35      -7.363 -13.109  74.596  1.00  0.00           H  
ATOM    168 2HD2 LEU G  35      -6.420 -14.319  75.539  1.00  0.00           H  
ATOM    169 3HD2 LEU G  35      -5.583 -12.869  74.909  1.00  0.00           H  
ATOM    170  C   LEU G  35      -4.359 -14.410  79.079  1.00  0.00           C  
ATOM    171  O   LEU G  35      -3.161 -14.348  78.814  1.00  0.00           O  
ATOM    172  N   GLU G  36      -4.765 -14.424  80.409  1.00  0.00           N  
ATOM    173  HN  GLU G  36      -5.727 -14.173  80.478  1.00  0.00           H  
ATOM    174  CA  GLU G  36      -3.950 -14.801  81.513  1.00  0.00           C  
ATOM    175  HA  GLU G  36      -3.199 -14.025  81.545  1.00  0.00           H  
ATOM    176  CB  GLU G  36      -4.813 -14.683  82.789  1.00  0.00           C  
ATOM    177  HB1 GLU G  36      -5.678 -15.371  82.676  1.00  0.00           H  
ATOM    178  HB2 GLU G  36      -5.141 -13.622  82.818  1.00  0.00           H  
ATOM    179  CG  GLU G  36      -4.079 -14.955  84.185  1.00  0.00           C  
ATOM    180  HG1 GLU G  36      -3.822 -16.031  84.281  1.00  0.00           H  
ATOM    181  HG2 GLU G  36      -4.745 -14.623  85.010  1.00  0.00           H  
ATOM    182  CD  GLU G  36      -2.834 -14.151  84.399  1.00  0.00           C  
ATOM    183  OE1 GLU G  36      -2.635 -13.102  83.678  1.00  0.00           O  
ATOM    184  OE2 GLU G  36      -2.012 -14.521  85.275  1.00  0.00           O  
ATOM    185  C   GLU G  36      -3.352 -16.146  81.410  1.00  0.00           C  
ATOM    186  O   GLU G  36      -4.087 -17.123  81.389  1.00  0.00           O  
ATOM    187  N   GLY G  37      -2.013 -16.210  81.266  1.00  0.00           N  
ATOM    188  HN  GLY G  37      -1.364 -15.454  81.221  1.00  0.00           H  
ATOM    189  CA  GLY G  37      -1.293 -17.471  81.111  1.00  0.00           C  
ATOM    190  HA1 GLY G  37      -1.912 -18.299  81.424  1.00  0.00           H  
ATOM    191  HA2 GLY G  37      -0.328 -17.409  81.592  1.00  0.00           H  
ATOM    192  C   GLY G  37      -1.026 -17.708  79.695  1.00  0.00           C  
ATOM    193  O   GLY G  37      -0.577 -18.728  79.238  1.00  0.00           O  
ATOM    194  N   TYR G  38      -1.292 -16.695  78.794  1.00  0.00           N  
ATOM    195  HN  TYR G  38      -1.662 -15.816  79.084  1.00  0.00           H  
ATOM    196  CA  TYR G  38      -1.037 -16.867  77.371  1.00  0.00           C  
ATOM    197  HA  TYR G  38      -0.870 -17.907  77.132  1.00  0.00           H  
ATOM    198  CB  TYR G  38      -2.217 -16.258  76.487  1.00  0.00           C  
ATOM    199  HB1 TYR G  38      -1.952 -15.188  76.345  1.00  0.00           H  
ATOM    200  HB2 TYR G  38      -3.145 -16.394  77.081  1.00  0.00           H  
ATOM    201  CG  TYR G  38      -2.295 -16.920  75.108  1.00  0.00           C  
ATOM    202  CD1 TYR G  38      -1.559 -16.420  74.018  1.00  0.00           C  
ATOM    203  HD1 TYR G  38      -0.946 -15.541  74.151  1.00  0.00           H  
ATOM    204  CE1 TYR G  38      -1.590 -16.967  72.729  1.00  0.00           C  
ATOM    205  HE1 TYR G  38      -1.122 -16.524  71.862  1.00  0.00           H  
ATOM    206  CZ  TYR G  38      -2.322 -18.180  72.557  1.00  0.00           C  
ATOM    207  OH  TYR G  38      -2.327 -18.849  71.279  1.00  0.00           O  
ATOM    208  HH  TYR G  38      -2.404 -19.790  71.456  1.00  0.00           H  
ATOM    209  CD2 TYR G  38      -3.005 -18.123  74.906  1.00  0.00           C  
ATOM    210  HD2 TYR G  38      -3.624 -18.539  75.686  1.00  0.00           H  
ATOM    211  CE2 TYR G  38      -3.008 -18.694  73.651  1.00  0.00           C  
ATOM    212  HE2 TYR G  38      -3.529 -19.633  73.535  1.00  0.00           H  
ATOM    213  C   TYR G  38       0.258 -16.095  77.154  1.00  0.00           C  
ATOM    214  O   TYR G  38       0.274 -14.866  77.466  1.00  0.00           O  
ATOM    215  N   ASP G  39       1.308 -16.727  76.687  1.00  0.00           N  
ATOM    216  HN  ASP G  39       1.476 -17.699  76.829  1.00  0.00           H  
ATOM    217  CA  ASP G  39       2.418 -16.015  76.193  1.00  0.00           C  
ATOM    218  HA  ASP G  39       2.196 -14.973  76.370  1.00  0.00           H  
ATOM    219  CB  ASP G  39       3.721 -16.464  76.971  1.00  0.00           C  
ATOM    220  HB1 ASP G  39       3.680 -17.565  77.116  1.00  0.00           H  
ATOM    221  HB2 ASP G  39       3.475 -16.150  78.008  1.00  0.00           H  
ATOM    222  CG  ASP G  39       4.999 -15.935  76.467  1.00  0.00           C  
ATOM    223  OD1 ASP G  39       5.009 -15.135  75.518  1.00  0.00           O  
ATOM    224  OD2 ASP G  39       6.057 -16.183  77.119  1.00  0.00           O  
ATOM    225  C   ASP G  39       2.523 -16.292  74.736  1.00  0.00           C  
ATOM    226  O   ASP G  39       2.708 -17.379  74.174  1.00  0.00           O  
ATOM    227  N   ASN G  40       2.316 -15.235  73.886  1.00  0.00           N  
ATOM    228  HN  ASN G  40       2.290 -14.315  74.270  1.00  0.00           H  
ATOM    229  CA  ASN G  40       2.115 -15.413  72.462  1.00  0.00           C  
ATOM    230  HA  ASN G  40       1.466 -16.267  72.336  1.00  0.00           H  
ATOM    231  CB  ASN G  40       1.303 -14.246  71.852  1.00  0.00           C  
ATOM    232  HB1 ASN G  40       0.395 -14.185  72.489  1.00  0.00           H  
ATOM    233  HB2 ASN G  40       1.019 -14.544  70.820  1.00  0.00           H  
ATOM    234  CG  ASN G  40       1.978 -12.881  71.816  1.00  0.00           C  
ATOM    235  OD1 ASN G  40       3.146 -12.742  72.115  1.00  0.00           O  
ATOM    236  ND2 ASN G  40       1.213 -11.852  71.489  1.00  0.00           N  
ATOM    237 1HD2 ASN G  40       0.338 -11.974  71.019  1.00  0.00           H  
ATOM    238 2HD2 ASN G  40       1.547 -10.928  71.672  1.00  0.00           H  
ATOM    239  C   ASN G  40       3.360 -15.713  71.702  1.00  0.00           C  
ATOM    240  O   ASN G  40       3.261 -16.140  70.554  1.00  0.00           O  
ATOM    241  N   LYS G  41       4.553 -15.700  72.377  1.00  0.00           N  
ATOM    242  HN  LYS G  41       4.490 -15.520  73.356  1.00  0.00           H  
ATOM    243  CA  LYS G  41       5.889 -16.040  71.768  1.00  0.00           C  
ATOM    244  HA  LYS G  41       5.933 -15.481  70.845  1.00  0.00           H  
ATOM    245  CB  LYS G  41       7.103 -15.697  72.709  1.00  0.00           C  
ATOM    246  HB1 LYS G  41       8.071 -15.846  72.185  1.00  0.00           H  
ATOM    247  HB2 LYS G  41       7.169 -16.374  73.587  1.00  0.00           H  
ATOM    248  CG  LYS G  41       6.956 -14.226  73.123  1.00  0.00           C  
ATOM    249  HG1 LYS G  41       6.084 -13.993  73.770  1.00  0.00           H  
ATOM    250  HG2 LYS G  41       6.871 -13.589  72.217  1.00  0.00           H  
ATOM    251  CD  LYS G  41       8.232 -13.598  73.691  1.00  0.00           C  
ATOM    252  HD1 LYS G  41       8.387 -12.498  73.707  1.00  0.00           H  
ATOM    253  HD2 LYS G  41       9.003 -14.097  73.066  1.00  0.00           H  
ATOM    254  CE  LYS G  41       8.678 -14.177  74.984  1.00  0.00           C  
ATOM    255  HE1 LYS G  41       9.612 -13.680  75.322  1.00  0.00           H  
ATOM    256  HE2 LYS G  41       9.035 -15.225  74.898  1.00  0.00           H  
ATOM    257  NZ  LYS G  41       7.735 -13.988  76.143  1.00  0.00           N1+
ATOM    258  HZ1 LYS G  41       7.461 -12.988  76.064  1.00  0.00           H  
ATOM    259  HZ2 LYS G  41       8.113 -14.265  77.071  1.00  0.00           H  
ATOM    260  HZ3 LYS G  41       6.920 -14.619  76.005  1.00  0.00           H  
ATOM    261  C   LYS G  41       5.926 -17.506  71.283  1.00  0.00           C  
ATOM    262  O   LYS G  41       6.583 -17.868  70.316  1.00  0.00           O  
ATOM    263  N   LEU G  42       5.224 -18.370  72.090  1.00  0.00           N  
ATOM    264  HN  LEU G  42       4.826 -18.061  72.950  1.00  0.00           H  
ATOM    265  CA  LEU G  42       5.277 -19.790  71.960  1.00  0.00           C  
ATOM    266  HA  LEU G  42       6.133 -19.914  71.313  1.00  0.00           H  
ATOM    267  CB  LEU G  42       5.494 -20.413  73.355  1.00  0.00           C  
ATOM    268  HB1 LEU G  42       5.762 -21.488  73.279  1.00  0.00           H  
ATOM    269  HB2 LEU G  42       4.521 -20.425  73.890  1.00  0.00           H  
ATOM    270  CG  LEU G  42       6.560 -19.690  74.221  1.00  0.00           C  
ATOM    271  HG  LEU G  42       6.380 -18.596  74.299  1.00  0.00           H  
ATOM    272  CD1 LEU G  42       6.399 -20.396  75.586  1.00  0.00           C  
ATOM    273 1HD1 LEU G  42       6.427 -21.491  75.400  1.00  0.00           H  
ATOM    274 2HD1 LEU G  42       5.385 -20.217  76.004  1.00  0.00           H  
ATOM    275 3HD1 LEU G  42       7.235 -20.142  76.273  1.00  0.00           H  
ATOM    276  CD2 LEU G  42       7.994 -19.924  73.732  1.00  0.00           C  
ATOM    277 1HD2 LEU G  42       8.029 -19.329  72.794  1.00  0.00           H  
ATOM    278 2HD2 LEU G  42       8.283 -20.960  73.452  1.00  0.00           H  
ATOM    279 3HD2 LEU G  42       8.705 -19.488  74.466  1.00  0.00           H  
ATOM    280  C   LEU G  42       4.049 -20.388  71.268  1.00  0.00           C  
ATOM    281  O   LEU G  42       2.904 -20.089  71.621  1.00  0.00           O  
ATOM    282  N   ARG G  43       4.263 -21.195  70.208  1.00  0.00           N  
ATOM    283  HN  ARG G  43       5.153 -21.393  69.803  1.00  0.00           H  
ATOM    284  CA  ARG G  43       3.129 -22.016  69.667  1.00  0.00           C  
ATOM    285  HA  ARG G  43       2.386 -21.290  69.370  1.00  0.00           H  
ATOM    286  CB  ARG G  43       3.679 -22.695  68.429  1.00  0.00           C  
ATOM    287  HB1 ARG G  43       4.177 -21.870  67.876  1.00  0.00           H  
ATOM    288  HB2 ARG G  43       2.881 -23.094  67.766  1.00  0.00           H  
ATOM    289  CG  ARG G  43       4.751 -23.804  68.655  1.00  0.00           C  
ATOM    290  HG1 ARG G  43       4.227 -24.518  69.325  1.00  0.00           H  
ATOM    291  HG2 ARG G  43       5.740 -23.517  69.073  1.00  0.00           H  
ATOM    292  CD  ARG G  43       5.066 -24.760  67.405  1.00  0.00           C  
ATOM    293  HD1 ARG G  43       5.710 -24.192  66.701  1.00  0.00           H  
ATOM    294  HD2 ARG G  43       4.171 -25.058  66.817  1.00  0.00           H  
ATOM    295  NE  ARG G  43       5.938 -25.914  67.775  1.00  0.00           N  
ATOM    296  HE  ARG G  43       6.934 -25.864  67.846  1.00  0.00           H  
ATOM    297  CZ  ARG G  43       5.493 -27.024  68.230  1.00  0.00           C  
ATOM    298  NH1 ARG G  43       4.216 -27.395  68.309  1.00  0.00           N  
ATOM    299 1HH1 ARG G  43       3.522 -26.685  68.194  1.00  0.00           H  
ATOM    300 2HH1 ARG G  43       4.035 -28.305  68.684  1.00  0.00           H  
ATOM    301  NH2 ARG G  43       6.356 -27.993  68.474  1.00  0.00           N  
ATOM    302 1HH2 ARG G  43       7.338 -27.808  68.462  1.00  0.00           H  
ATOM    303 2HH2 ARG G  43       5.951 -28.823  68.858  1.00  0.00           H  
ATOM    304  C   ARG G  43       2.410 -23.053  70.499  1.00  0.00           C  
ATOM    305  O   ARG G  43       2.954 -23.627  71.439  1.00  0.00           O  
ATOM    306  N   PRO G  44       1.145 -23.387  70.255  1.00  0.00           N  
ATOM    307  CD  PRO G  44       0.336 -22.774  69.190  1.00  0.00           C  
ATOM    308  HD1 PRO G  44       0.958 -22.472  68.321  1.00  0.00           H  
ATOM    309  HD2 PRO G  44      -0.211 -21.850  69.476  1.00  0.00           H  
ATOM    310  CA  PRO G  44       0.499 -24.610  70.794  1.00  0.00           C  
ATOM    311  HA  PRO G  44       0.336 -24.418  71.845  1.00  0.00           H  
ATOM    312  CB  PRO G  44      -0.739 -24.817  69.868  1.00  0.00           C  
ATOM    313  HB1 PRO G  44      -1.649 -24.516  70.431  1.00  0.00           H  
ATOM    314  HB2 PRO G  44      -0.818 -25.794  69.345  1.00  0.00           H  
ATOM    315  CG  PRO G  44      -0.469 -23.940  68.600  1.00  0.00           C  
ATOM    316  HG1 PRO G  44       0.224 -24.449  67.896  1.00  0.00           H  
ATOM    317  HG2 PRO G  44      -1.440 -23.769  68.088  1.00  0.00           H  
ATOM    318  C   PRO G  44       1.345 -25.890  70.784  1.00  0.00           C  
ATOM    319  O   PRO G  44       1.799 -26.337  69.721  1.00  0.00           O  
ATOM    320  N   ASP G  45       1.722 -26.508  71.947  1.00  0.00           N  
ATOM    321  HN  ASP G  45       1.330 -26.177  72.802  1.00  0.00           H  
ATOM    322  CA  ASP G  45       2.473 -27.790  72.094  1.00  0.00           C  
ATOM    323  HA  ASP G  45       2.619 -27.915  73.156  1.00  0.00           H  
ATOM    324  CB  ASP G  45       1.661 -28.946  71.430  1.00  0.00           C  
ATOM    325  HB1 ASP G  45       2.194 -29.898  71.639  1.00  0.00           H  
ATOM    326  HB2 ASP G  45       1.493 -28.919  70.333  1.00  0.00           H  
ATOM    327  CG  ASP G  45       0.307 -29.153  72.103  1.00  0.00           C  
ATOM    328  OD1 ASP G  45      -0.429 -30.078  71.679  1.00  0.00           O  
ATOM    329  OD2 ASP G  45       0.001 -28.508  73.121  1.00  0.00           O  
ATOM    330  C   ASP G  45       3.954 -27.656  71.707  1.00  0.00           C  
ATOM    331  O   ASP G  45       4.483 -28.683  71.376  1.00  0.00           O  
ATOM    332  N   ILE G  46       4.600 -26.485  71.877  1.00  0.00           N  
ATOM    333  HN  ILE G  46       4.162 -25.672  72.251  1.00  0.00           H  
ATOM    334  CA  ILE G  46       5.990 -26.137  71.560  1.00  0.00           C  
ATOM    335  HA  ILE G  46       5.971 -26.104  70.481  1.00  0.00           H  
ATOM    336  CB  ILE G  46       6.403 -24.757  71.917  1.00  0.00           C  
ATOM    337  HB  ILE G  46       5.610 -24.053  71.585  1.00  0.00           H  
ATOM    338  CG2 ILE G  46       6.477 -24.600  73.485  1.00  0.00           C  
ATOM    339 1HG2 ILE G  46       6.692 -23.576  73.858  1.00  0.00           H  
ATOM    340 2HG2 ILE G  46       7.271 -25.190  73.992  1.00  0.00           H  
ATOM    341 3HG2 ILE G  46       5.475 -24.835  73.904  1.00  0.00           H  
ATOM    342  CG1 ILE G  46       7.802 -24.476  71.350  1.00  0.00           C  
ATOM    343 1HG1 ILE G  46       7.667 -24.712  70.272  1.00  0.00           H  
ATOM    344 2HG1 ILE G  46       8.611 -25.173  71.657  1.00  0.00           H  
ATOM    345  CD  ILE G  46       8.300 -22.988  71.378  1.00  0.00           C  
ATOM    346  HD1 ILE G  46       9.318 -22.955  70.935  1.00  0.00           H  
ATOM    347  HD2 ILE G  46       8.322 -22.551  72.399  1.00  0.00           H  
ATOM    348  HD3 ILE G  46       7.608 -22.439  70.704  1.00  0.00           H  
ATOM    349  C   ILE G  46       6.995 -27.213  72.004  1.00  0.00           C  
ATOM    350  O   ILE G  46       7.836 -27.731  71.284  1.00  0.00           O  
ATOM    351  N   GLY G  47       6.852 -27.614  73.278  1.00  0.00           N  
ATOM    352  HN  GLY G  47       6.112 -27.241  73.831  1.00  0.00           H  
ATOM    353  CA  GLY G  47       7.767 -28.605  73.964  1.00  0.00           C  
ATOM    354  HA1 GLY G  47       7.770 -28.377  75.020  1.00  0.00           H  
ATOM    355  HA2 GLY G  47       8.764 -28.537  73.555  1.00  0.00           H  
ATOM    356  C   GLY G  47       7.476 -30.042  73.786  1.00  0.00           C  
ATOM    357  O   GLY G  47       8.331 -30.879  73.888  1.00  0.00           O  
ATOM    358  N   VAL G  48       6.201 -30.411  73.454  1.00  0.00           N  
ATOM    359  HN  VAL G  48       5.504 -29.700  73.398  1.00  0.00           H  
ATOM    360  CA  VAL G  48       5.819 -31.843  73.360  1.00  0.00           C  
ATOM    361  HA  VAL G  48       6.510 -32.479  73.893  1.00  0.00           H  
ATOM    362  CB  VAL G  48       4.431 -32.119  73.936  1.00  0.00           C  
ATOM    363  HB  VAL G  48       3.725 -31.443  73.408  1.00  0.00           H  
ATOM    364  CG1 VAL G  48       3.988 -33.568  73.882  1.00  0.00           C  
ATOM    365 1HG1 VAL G  48       4.139 -33.908  72.835  1.00  0.00           H  
ATOM    366 2HG1 VAL G  48       3.009 -33.714  74.386  1.00  0.00           H  
ATOM    367 3HG1 VAL G  48       4.675 -34.145  74.538  1.00  0.00           H  
ATOM    368  CG2 VAL G  48       4.534 -31.649  75.393  1.00  0.00           C  
ATOM    369 1HG2 VAL G  48       3.607 -31.967  75.916  1.00  0.00           H  
ATOM    370 2HG2 VAL G  48       4.473 -30.540  75.416  1.00  0.00           H  
ATOM    371 3HG2 VAL G  48       5.344 -32.052  76.037  1.00  0.00           H  
ATOM    372  C   VAL G  48       5.888 -32.283  71.872  1.00  0.00           C  
ATOM    373  O   VAL G  48       6.594 -33.268  71.537  1.00  0.00           O  
ATOM    374  N   LYS G  49       5.162 -31.659  70.894  1.00  0.00           N  
ATOM    375  HN  LYS G  49       4.838 -30.749  71.143  1.00  0.00           H  
ATOM    376  CA  LYS G  49       4.780 -32.249  69.617  1.00  0.00           C  
ATOM    377  HA  LYS G  49       5.666 -32.786  69.312  1.00  0.00           H  
ATOM    378  CB  LYS G  49       3.606 -33.262  69.876  1.00  0.00           C  
ATOM    379  HB1 LYS G  49       4.140 -34.001  70.511  1.00  0.00           H  
ATOM    380  HB2 LYS G  49       3.226 -33.685  68.921  1.00  0.00           H  
ATOM    381  CG  LYS G  49       2.324 -32.726  70.521  1.00  0.00           C  
ATOM    382  HG1 LYS G  49       1.924 -31.978  69.805  1.00  0.00           H  
ATOM    383  HG2 LYS G  49       2.577 -32.208  71.471  1.00  0.00           H  
ATOM    384  CD  LYS G  49       1.259 -33.809  70.612  1.00  0.00           C  
ATOM    385  HD1 LYS G  49       1.618 -34.544  71.364  1.00  0.00           H  
ATOM    386  HD2 LYS G  49       1.260 -34.309  69.620  1.00  0.00           H  
ATOM    387  CE  LYS G  49      -0.109 -33.215  70.971  1.00  0.00           C  
ATOM    388  HE1 LYS G  49      -0.372 -32.452  70.207  1.00  0.00           H  
ATOM    389  HE2 LYS G  49       0.018 -32.816  72.000  1.00  0.00           H  
ATOM    390  NZ  LYS G  49      -1.149 -34.321  70.977  1.00  0.00           N1+
ATOM    391  HZ1 LYS G  49      -1.195 -34.614  69.980  1.00  0.00           H  
ATOM    392  HZ2 LYS G  49      -1.987 -33.941  71.461  1.00  0.00           H  
ATOM    393  HZ3 LYS G  49      -0.719 -35.057  71.573  1.00  0.00           H  
ATOM    394  C   LYS G  49       4.416 -31.271  68.481  1.00  0.00           C  
ATOM    395  O   LYS G  49       4.049 -30.127  68.878  1.00  0.00           O  
ATOM    396  N   PRO G  50       4.447 -31.559  67.206  1.00  0.00           N  
ATOM    397  CD  PRO G  50       4.957 -32.802  66.618  1.00  0.00           C  
ATOM    398  HD1 PRO G  50       4.151 -33.559  66.732  1.00  0.00           H  
ATOM    399  HD2 PRO G  50       5.871 -33.162  67.136  1.00  0.00           H  
ATOM    400  CA  PRO G  50       3.843 -30.730  66.197  1.00  0.00           C  
ATOM    401  HA  PRO G  50       4.458 -29.842  66.204  1.00  0.00           H  
ATOM    402  CB  PRO G  50       3.959 -31.593  64.876  1.00  0.00           C  
ATOM    403  HB1 PRO G  50       4.091 -31.030  63.928  1.00  0.00           H  
ATOM    404  HB2 PRO G  50       3.105 -32.303  64.828  1.00  0.00           H  
ATOM    405  CG  PRO G  50       5.141 -32.566  65.109  1.00  0.00           C  
ATOM    406  HG1 PRO G  50       4.978 -33.517  64.559  1.00  0.00           H  
ATOM    407  HG2 PRO G  50       6.164 -32.136  65.047  1.00  0.00           H  
ATOM    408  C   PRO G  50       2.402 -30.325  66.364  1.00  0.00           C  
ATOM    409  O   PRO G  50       1.646 -31.108  66.946  1.00  0.00           O  
ATOM    410  N   THR G  51       1.918 -29.114  65.896  1.00  0.00           N  
ATOM    411  HN  THR G  51       2.564 -28.590  65.346  1.00  0.00           H  
ATOM    412  CA  THR G  51       0.545 -28.696  65.818  1.00  0.00           C  
ATOM    413  HA  THR G  51      -0.110 -29.272  66.455  1.00  0.00           H  
ATOM    414  CB  THR G  51       0.330 -27.304  66.367  1.00  0.00           C  
ATOM    415  HB  THR G  51       0.516 -27.302  67.463  1.00  0.00           H  
ATOM    416  OG1 THR G  51      -0.972 -26.790  66.103  1.00  0.00           O  
ATOM    417  HG1 THR G  51      -1.509 -27.106  66.834  1.00  0.00           H  
ATOM    418  CG2 THR G  51       1.309 -26.212  65.837  1.00  0.00           C  
ATOM    419 1HG2 THR G  51       2.291 -26.520  66.257  1.00  0.00           H  
ATOM    420 2HG2 THR G  51       0.930 -25.235  66.203  1.00  0.00           H  
ATOM    421 3HG2 THR G  51       1.288 -26.198  64.726  1.00  0.00           H  
ATOM    422  C   THR G  51       0.073 -28.883  64.381  1.00  0.00           C  
ATOM    423  O   THR G  51       0.718 -28.575  63.418  1.00  0.00           O  
ATOM    424  N   LEU G  52      -1.201 -29.337  64.193  1.00  0.00           N  
ATOM    425  HN  LEU G  52      -1.704 -29.664  64.989  1.00  0.00           H  
ATOM    426  CA  LEU G  52      -1.883 -29.615  62.904  1.00  0.00           C  
ATOM    427  HA  LEU G  52      -1.141 -29.610  62.120  1.00  0.00           H  
ATOM    428  CB  LEU G  52      -2.624 -30.967  63.155  1.00  0.00           C  
ATOM    429  HB1 LEU G  52      -3.372 -30.763  63.951  1.00  0.00           H  
ATOM    430  HB2 LEU G  52      -1.875 -31.621  63.649  1.00  0.00           H  
ATOM    431  CG  LEU G  52      -3.200 -31.704  61.863  1.00  0.00           C  
ATOM    432  HG  LEU G  52      -3.573 -32.663  62.282  1.00  0.00           H  
ATOM    433  CD1 LEU G  52      -4.254 -30.938  60.994  1.00  0.00           C  
ATOM    434 1HD1 LEU G  52      -4.764 -31.667  60.328  1.00  0.00           H  
ATOM    435 2HD1 LEU G  52      -3.740 -30.158  60.393  1.00  0.00           H  
ATOM    436 3HD1 LEU G  52      -5.130 -30.548  61.556  1.00  0.00           H  
ATOM    437  CD2 LEU G  52      -2.017 -32.219  61.034  1.00  0.00           C  
ATOM    438 1HD2 LEU G  52      -1.291 -32.785  61.656  1.00  0.00           H  
ATOM    439 2HD2 LEU G  52      -1.446 -31.430  60.500  1.00  0.00           H  
ATOM    440 3HD2 LEU G  52      -2.415 -32.877  60.233  1.00  0.00           H  
ATOM    441  C   LEU G  52      -2.795 -28.450  62.591  1.00  0.00           C  
ATOM    442  O   LEU G  52      -3.779 -28.200  63.191  1.00  0.00           O  
ATOM    443  N   ILE G  53      -2.418 -27.683  61.508  1.00  0.00           N  
ATOM    444  HN  ILE G  53      -1.475 -27.765  61.197  1.00  0.00           H  
ATOM    445  CA  ILE G  53      -3.163 -26.498  61.043  1.00  0.00           C  
ATOM    446  HA  ILE G  53      -3.917 -26.262  61.780  1.00  0.00           H  
ATOM    447  CB  ILE G  53      -2.282 -25.320  60.505  1.00  0.00           C  
ATOM    448  HB  ILE G  53      -1.711 -25.602  59.595  1.00  0.00           H  
ATOM    449  CG2 ILE G  53      -3.206 -24.151  60.196  1.00  0.00           C  
ATOM    450 1HG2 ILE G  53      -3.788 -24.262  59.256  1.00  0.00           H  
ATOM    451 2HG2 ILE G  53      -2.559 -23.250  60.133  1.00  0.00           H  
ATOM    452 3HG2 ILE G  53      -3.949 -23.927  60.991  1.00  0.00           H  
ATOM    453  CG1 ILE G  53      -1.114 -24.824  61.498  1.00  0.00           C  
ATOM    454 1HG1 ILE G  53      -0.573 -23.998  60.989  1.00  0.00           H  
ATOM    455 2HG1 ILE G  53      -0.353 -25.623  61.628  1.00  0.00           H  
ATOM    456  CD  ILE G  53      -1.553 -24.229  62.880  1.00  0.00           C  
ATOM    457  HD1 ILE G  53      -1.510 -24.993  63.686  1.00  0.00           H  
ATOM    458  HD2 ILE G  53      -2.562 -23.774  62.778  1.00  0.00           H  
ATOM    459  HD3 ILE G  53      -0.844 -23.423  63.165  1.00  0.00           H  
ATOM    460  C   ILE G  53      -4.041 -26.873  59.848  1.00  0.00           C  
ATOM    461  O   ILE G  53      -3.526 -27.313  58.838  1.00  0.00           O  
ATOM    462  N   THR G  55      -6.733 -25.318  56.617  1.00  0.00           N  
ATOM    463  HN  THR G  55      -6.716 -26.124  56.031  1.00  0.00           H  
ATOM    464  CA  THR G  55      -6.908 -24.077  55.865  1.00  0.00           C  
ATOM    465  HA  THR G  55      -7.193 -23.223  56.461  1.00  0.00           H  
ATOM    466  CB  THR G  55      -5.690 -23.706  55.106  1.00  0.00           C  
ATOM    467  HB  THR G  55      -5.248 -24.453  54.412  1.00  0.00           H  
ATOM    468  OG1 THR G  55      -4.644 -23.365  55.993  1.00  0.00           O  
ATOM    469  HG1 THR G  55      -4.651 -24.105  56.605  1.00  0.00           H  
ATOM    470  CG2 THR G  55      -5.881 -22.488  54.296  1.00  0.00           C  
ATOM    471 1HG2 THR G  55      -6.415 -22.681  53.341  1.00  0.00           H  
ATOM    472 2HG2 THR G  55      -4.966 -21.960  53.952  1.00  0.00           H  
ATOM    473 3HG2 THR G  55      -6.418 -21.772  54.955  1.00  0.00           H  
ATOM    474  C   THR G  55      -7.993 -24.299  54.840  1.00  0.00           C  
ATOM    475  O   THR G  55      -8.036 -25.264  54.099  1.00  0.00           O  
ATOM    476  N   ASP G  56      -8.966 -23.391  54.807  1.00  0.00           N  
ATOM    477  HN  ASP G  56      -8.794 -22.583  55.365  1.00  0.00           H  
ATOM    478  CA  ASP G  56     -10.128 -23.356  53.977  1.00  0.00           C  
ATOM    479  HA  ASP G  56      -9.956 -24.061  53.177  1.00  0.00           H  
ATOM    480  CB  ASP G  56     -11.396 -23.646  54.750  1.00  0.00           C  
ATOM    481  HB1 ASP G  56     -12.253 -23.949  54.111  1.00  0.00           H  
ATOM    482  HB2 ASP G  56     -11.695 -22.815  55.424  1.00  0.00           H  
ATOM    483  CG  ASP G  56     -11.321 -24.805  55.738  1.00  0.00           C  
ATOM    484  OD1 ASP G  56     -11.571 -24.592  56.936  1.00  0.00           O  
ATOM    485  OD2 ASP G  56     -11.082 -25.970  55.325  1.00  0.00           O  
ATOM    486  C   ASP G  56     -10.272 -21.978  53.498  1.00  0.00           C  
ATOM    487  O   ASP G  56      -9.586 -21.066  53.987  1.00  0.00           O  
ATOM    488  N   MET G  57     -11.032 -21.698  52.453  1.00  0.00           N  
ATOM    489  HN  MET G  57     -11.533 -22.397  51.949  1.00  0.00           H  
ATOM    490  CA  MET G  57     -10.980 -20.441  51.683  1.00  0.00           C  
ATOM    491  HA  MET G  57     -11.193 -19.645  52.382  1.00  0.00           H  
ATOM    492  CB  MET G  57      -9.594 -20.199  50.976  1.00  0.00           C  
ATOM    493  HB1 MET G  57      -8.812 -20.480  51.714  1.00  0.00           H  
ATOM    494  HB2 MET G  57      -9.522 -19.118  50.733  1.00  0.00           H  
ATOM    495  CG  MET G  57      -9.414 -21.120  49.745  1.00  0.00           C  
ATOM    496  HG1 MET G  57     -10.216 -20.721  49.087  1.00  0.00           H  
ATOM    497  HG2 MET G  57      -9.786 -22.122  50.049  1.00  0.00           H  
ATOM    498  SD  MET G  57      -7.810 -21.034  48.918  1.00  0.00           S  
ATOM    499  CE  MET G  57      -6.895 -21.941  50.191  1.00  0.00           C  
ATOM    500  HE1 MET G  57      -5.950 -22.314  49.740  1.00  0.00           H  
ATOM    501  HE2 MET G  57      -7.453 -22.810  50.600  1.00  0.00           H  
ATOM    502  HE3 MET G  57      -6.625 -21.330  51.079  1.00  0.00           H  
ATOM    503  C   MET G  57     -12.070 -20.454  50.608  1.00  0.00           C  
ATOM    504  O   MET G  57     -12.508 -21.467  50.112  1.00  0.00           O  
ATOM    505  N   TYR G  58     -12.584 -19.259  50.338  1.00  0.00           N  
ATOM    506  HN  TYR G  58     -12.131 -18.451  50.707  1.00  0.00           H  
ATOM    507  CA  TYR G  58     -13.652 -18.938  49.387  1.00  0.00           C  
ATOM    508  HA  TYR G  58     -13.932 -19.916  49.025  1.00  0.00           H  
ATOM    509  CB  TYR G  58     -14.963 -18.383  50.179  1.00  0.00           C  
ATOM    510  HB1 TYR G  58     -14.727 -17.337  50.471  1.00  0.00           H  
ATOM    511  HB2 TYR G  58     -15.196 -19.027  51.053  1.00  0.00           H  
ATOM    512  CG  TYR G  58     -16.108 -18.318  49.173  1.00  0.00           C  
ATOM    513  CD1 TYR G  58     -16.371 -17.085  48.605  1.00  0.00           C  
ATOM    514  HD1 TYR G  58     -15.795 -16.179  48.722  1.00  0.00           H  
ATOM    515  CE1 TYR G  58     -17.384 -17.024  47.624  1.00  0.00           C  
ATOM    516  HE1 TYR G  58     -17.708 -16.092  47.185  1.00  0.00           H  
ATOM    517  CZ  TYR G  58     -18.285 -18.110  47.399  1.00  0.00           C  
ATOM    518  OH  TYR G  58     -19.414 -17.911  46.624  1.00  0.00           O  
ATOM    519  HH  TYR G  58     -19.287 -17.276  45.916  1.00  0.00           H  
ATOM    520  CD2 TYR G  58     -16.929 -19.420  48.894  1.00  0.00           C  
ATOM    521  HD2 TYR G  58     -16.769 -20.379  49.363  1.00  0.00           H  
ATOM    522  CE2 TYR G  58     -17.986 -19.331  47.947  1.00  0.00           C  
ATOM    523  HE2 TYR G  58     -18.528 -20.247  47.760  1.00  0.00           H  
ATOM    524  C   TYR G  58     -13.109 -17.988  48.413  1.00  0.00           C  
ATOM    525  O   TYR G  58     -12.533 -16.973  48.759  1.00  0.00           O  
ATOM    526  N   VAL G  59     -13.226 -18.392  47.094  1.00  0.00           N  
ATOM    527  HN  VAL G  59     -13.611 -19.286  46.880  1.00  0.00           H  
ATOM    528  CA  VAL G  59     -12.751 -17.586  45.995  1.00  0.00           C  
ATOM    529  HA  VAL G  59     -11.950 -16.957  46.353  1.00  0.00           H  
ATOM    530  CB  VAL G  59     -12.247 -18.448  44.883  1.00  0.00           C  
ATOM    531  HB  VAL G  59     -13.106 -18.815  44.282  1.00  0.00           H  
ATOM    532  CG1 VAL G  59     -11.319 -17.568  43.971  1.00  0.00           C  
ATOM    533 1HG1 VAL G  59     -10.928 -18.070  43.060  1.00  0.00           H  
ATOM    534 2HG1 VAL G  59     -10.436 -17.209  44.541  1.00  0.00           H  
ATOM    535 3HG1 VAL G  59     -11.879 -16.648  43.701  1.00  0.00           H  
ATOM    536  CG2 VAL G  59     -11.547 -19.766  45.453  1.00  0.00           C  
ATOM    537 1HG2 VAL G  59     -10.675 -19.545  46.105  1.00  0.00           H  
ATOM    538 2HG2 VAL G  59     -11.072 -20.377  44.656  1.00  0.00           H  
ATOM    539 3HG2 VAL G  59     -12.305 -20.339  46.030  1.00  0.00           H  
ATOM    540  C   VAL G  59     -13.818 -16.616  45.513  1.00  0.00           C  
ATOM    541  O   VAL G  59     -15.016 -17.045  45.299  1.00  0.00           O  
ATOM    542  N   ASN G  60     -13.441 -15.369  45.486  1.00  0.00           N  
ATOM    543  HN  ASN G  60     -12.553 -15.188  45.901  1.00  0.00           H  
ATOM    544  CA  ASN G  60     -14.405 -14.299  45.143  1.00  0.00           C  
ATOM    545  HA  ASN G  60     -15.414 -14.667  45.261  1.00  0.00           H  
ATOM    546  CB  ASN G  60     -14.051 -12.983  45.929  1.00  0.00           C  
ATOM    547  HB1 ASN G  60     -14.776 -12.190  45.648  1.00  0.00           H  
ATOM    548  HB2 ASN G  60     -12.987 -12.753  45.707  1.00  0.00           H  
ATOM    549  CG  ASN G  60     -14.185 -13.341  47.386  1.00  0.00           C  
ATOM    550  OD1 ASN G  60     -15.140 -14.003  47.723  1.00  0.00           O  
ATOM    551  ND2 ASN G  60     -13.239 -13.026  48.279  1.00  0.00           N  
ATOM    552 1HD2 ASN G  60     -12.510 -12.427  47.948  1.00  0.00           H  
ATOM    553 2HD2 ASN G  60     -13.249 -13.434  49.192  1.00  0.00           H  
ATOM    554  C   ASN G  60     -14.232 -13.937  43.691  1.00  0.00           C  
ATOM    555  O   ASN G  60     -15.133 -13.475  43.031  1.00  0.00           O  
ATOM    556  N   SER G  61     -12.964 -13.976  43.289  1.00  0.00           N  
ATOM    557  HN  SER G  61     -12.233 -14.274  43.898  1.00  0.00           H  
ATOM    558  CA  SER G  61     -12.767 -13.451  41.957  1.00  0.00           C  
ATOM    559  HA  SER G  61     -13.497 -13.861  41.275  1.00  0.00           H  
ATOM    560  CB  SER G  61     -12.912 -11.888  41.938  1.00  0.00           C  
ATOM    561  HB1 SER G  61     -12.096 -11.391  42.505  1.00  0.00           H  
ATOM    562  HB2 SER G  61     -13.796 -11.584  42.537  1.00  0.00           H  
ATOM    563  OG  SER G  61     -12.805 -11.448  40.565  1.00  0.00           O  
ATOM    564  HG1 SER G  61     -12.860 -10.491  40.618  1.00  0.00           H  
ATOM    565  C   SER G  61     -11.409 -13.833  41.441  1.00  0.00           C  
ATOM    566  O   SER G  61     -10.479 -13.721  42.210  1.00  0.00           O  
ATOM    567  N   ILE G  62     -11.241 -14.157  40.138  1.00  0.00           N  
ATOM    568  HN  ILE G  62     -12.039 -14.414  39.599  1.00  0.00           H  
ATOM    569  CA  ILE G  62     -10.004 -14.303  39.456  1.00  0.00           C  
ATOM    570  HA  ILE G  62      -9.173 -14.189  40.137  1.00  0.00           H  
ATOM    571  CB  ILE G  62      -9.862 -15.565  38.586  1.00  0.00           C  
ATOM    572  HB  ILE G  62     -10.817 -15.824  38.081  1.00  0.00           H  
ATOM    573  CG2 ILE G  62      -8.871 -15.436  37.482  1.00  0.00           C  
ATOM    574 1HG2 ILE G  62      -9.196 -14.778  36.647  1.00  0.00           H  
ATOM    575 2HG2 ILE G  62      -8.858 -16.453  37.035  1.00  0.00           H  
ATOM    576 3HG2 ILE G  62      -7.841 -15.140  37.773  1.00  0.00           H  
ATOM    577  CG1 ILE G  62      -9.620 -16.674  39.611  1.00  0.00           C  
ATOM    578 1HG1 ILE G  62     -10.543 -16.679  40.230  1.00  0.00           H  
ATOM    579 2HG1 ILE G  62      -8.752 -16.385  40.242  1.00  0.00           H  
ATOM    580  CD  ILE G  62      -9.355 -18.093  39.043  1.00  0.00           C  
ATOM    581  HD1 ILE G  62      -8.303 -18.167  38.693  1.00  0.00           H  
ATOM    582  HD2 ILE G  62     -10.099 -18.314  38.248  1.00  0.00           H  
ATOM    583  HD3 ILE G  62      -9.431 -18.730  39.950  1.00  0.00           H  
ATOM    584  C   ILE G  62      -9.999 -13.106  38.562  1.00  0.00           C  
ATOM    585  O   ILE G  62     -10.915 -12.922  37.667  1.00  0.00           O  
ATOM    586  N   GLY G  63      -9.061 -12.191  38.772  1.00  0.00           N  
ATOM    587  HN  GLY G  63      -8.399 -12.372  39.494  1.00  0.00           H  
ATOM    588  CA  GLY G  63      -8.802 -11.010  37.891  1.00  0.00           C  
ATOM    589  HA1 GLY G  63      -8.307 -10.317  38.555  1.00  0.00           H  
ATOM    590  HA2 GLY G  63      -9.582 -10.570  37.288  1.00  0.00           H  
ATOM    591  C   GLY G  63      -7.826 -11.450  36.852  1.00  0.00           C  
ATOM    592  O   GLY G  63      -7.358 -12.560  36.752  1.00  0.00           O  
ATOM    593  N   PRO G  64      -7.538 -10.471  35.971  1.00  0.00           N  
ATOM    594  CD  PRO G  64      -7.566  -9.058  36.306  1.00  0.00           C  
ATOM    595  HD1 PRO G  64      -7.048  -9.008  37.287  1.00  0.00           H  
ATOM    596  HD2 PRO G  64      -8.613  -8.700  36.411  1.00  0.00           H  
ATOM    597  CA  PRO G  64      -6.605 -10.709  34.851  1.00  0.00           C  
ATOM    598  HA  PRO G  64      -7.247 -11.077  34.065  1.00  0.00           H  
ATOM    599  CB  PRO G  64      -6.127  -9.311  34.451  1.00  0.00           C  
ATOM    600  HB1 PRO G  64      -5.939  -9.204  33.362  1.00  0.00           H  
ATOM    601  HB2 PRO G  64      -5.141  -8.957  34.822  1.00  0.00           H  
ATOM    602  CG  PRO G  64      -7.028  -8.296  35.108  1.00  0.00           C  
ATOM    603  HG1 PRO G  64      -6.422  -7.432  35.454  1.00  0.00           H  
ATOM    604  HG2 PRO G  64      -7.796  -7.915  34.401  1.00  0.00           H  
ATOM    605  C   PRO G  64      -5.368 -11.633  34.848  1.00  0.00           C  
ATOM    606  O   PRO G  64      -4.451 -11.453  35.716  1.00  0.00           O  
ATOM    607  N   VAL G  65      -5.333 -12.510  33.846  1.00  0.00           N  
ATOM    608  HN  VAL G  65      -6.033 -12.630  33.147  1.00  0.00           H  
ATOM    609  CA  VAL G  65      -4.027 -13.234  33.634  1.00  0.00           C  
ATOM    610  HA  VAL G  65      -3.466 -13.324  34.553  1.00  0.00           H  
ATOM    611  CB  VAL G  65      -4.241 -14.706  33.227  1.00  0.00           C  
ATOM    612  HB  VAL G  65      -4.759 -14.701  32.244  1.00  0.00           H  
ATOM    613  CG1 VAL G  65      -2.955 -15.580  33.218  1.00  0.00           C  
ATOM    614 1HG1 VAL G  65      -3.347 -16.600  33.017  1.00  0.00           H  
ATOM    615 2HG1 VAL G  65      -2.343 -15.506  34.142  1.00  0.00           H  
ATOM    616 3HG1 VAL G  65      -2.239 -15.233  32.442  1.00  0.00           H  
ATOM    617  CG2 VAL G  65      -5.243 -15.355  34.197  1.00  0.00           C  
ATOM    618 1HG2 VAL G  65      -6.255 -14.963  33.958  1.00  0.00           H  
ATOM    619 2HG2 VAL G  65      -4.947 -15.117  35.242  1.00  0.00           H  
ATOM    620 3HG2 VAL G  65      -5.251 -16.456  34.052  1.00  0.00           H  
ATOM    621  C   VAL G  65      -3.145 -12.590  32.547  1.00  0.00           C  
ATOM    622  O   VAL G  65      -3.593 -12.312  31.407  1.00  0.00           O  
ATOM    623  N   ASN G  66      -1.921 -12.269  32.851  1.00  0.00           N  
ATOM    624  HN  ASN G  66      -1.598 -12.360  33.790  1.00  0.00           H  
ATOM    625  CA  ASN G  66      -1.118 -11.415  32.048  1.00  0.00           C  
ATOM    626  HA  ASN G  66      -1.585 -10.987  31.173  1.00  0.00           H  
ATOM    627  CB  ASN G  66      -0.690 -10.141  32.966  1.00  0.00           C  
ATOM    628  HB1 ASN G  66      -0.329 -10.474  33.962  1.00  0.00           H  
ATOM    629  HB2 ASN G  66      -1.537  -9.455  33.185  1.00  0.00           H  
ATOM    630  CG  ASN G  66       0.440  -9.195  32.486  1.00  0.00           C  
ATOM    631  OD1 ASN G  66       0.993  -9.340  31.394  1.00  0.00           O  
ATOM    632  ND2 ASN G  66       0.934  -8.269  33.310  1.00  0.00           N  
ATOM    633 1HD2 ASN G  66       1.704  -7.713  32.995  1.00  0.00           H  
ATOM    634 2HD2 ASN G  66       0.360  -8.023  34.091  1.00  0.00           H  
ATOM    635  C   ASN G  66       0.113 -12.160  31.557  1.00  0.00           C  
ATOM    636  O   ASN G  66       0.863 -12.653  32.350  1.00  0.00           O  
ATOM    637  N   ALA G  67       0.289 -12.321  30.183  1.00  0.00           N  
ATOM    638  HN  ALA G  67      -0.314 -11.909  29.504  1.00  0.00           H  
ATOM    639  CA  ALA G  67       1.284 -13.197  29.573  1.00  0.00           C  
ATOM    640  HA  ALA G  67       1.519 -14.068  30.166  1.00  0.00           H  
ATOM    641  CB  ALA G  67       0.701 -13.765  28.311  1.00  0.00           C  
ATOM    642  HB1 ALA G  67      -0.230 -14.334  28.520  1.00  0.00           H  
ATOM    643  HB2 ALA G  67       1.450 -14.455  27.867  1.00  0.00           H  
ATOM    644  HB3 ALA G  67       0.569 -12.961  27.556  1.00  0.00           H  
ATOM    645  C   ALA G  67       2.570 -12.402  29.226  1.00  0.00           C  
ATOM    646  O   ALA G  67       3.629 -12.936  29.011  1.00  0.00           O  
ATOM    647  N   ILE G  68       2.481 -11.064  29.283  1.00  0.00           N  
ATOM    648  HN  ILE G  68       1.658 -10.598  29.599  1.00  0.00           H  
ATOM    649  CA  ILE G  68       3.588 -10.179  28.994  1.00  0.00           C  
ATOM    650  HA  ILE G  68       4.121 -10.566  28.138  1.00  0.00           H  
ATOM    651  CB  ILE G  68       3.054  -8.817  28.637  1.00  0.00           C  
ATOM    652  HB  ILE G  68       2.607  -8.303  29.515  1.00  0.00           H  
ATOM    653  CG2 ILE G  68       4.221  -7.842  28.419  1.00  0.00           C  
ATOM    654 1HG2 ILE G  68       3.883  -6.862  28.020  1.00  0.00           H  
ATOM    655 2HG2 ILE G  68       4.731  -8.294  27.541  1.00  0.00           H  
ATOM    656 3HG2 ILE G  68       4.882  -7.686  29.298  1.00  0.00           H  
ATOM    657  CG1 ILE G  68       1.986  -8.815  27.473  1.00  0.00           C  
ATOM    658 1HG1 ILE G  68       1.545  -7.795  27.473  1.00  0.00           H  
ATOM    659 2HG1 ILE G  68       1.167  -9.516  27.740  1.00  0.00           H  
ATOM    660  CD  ILE G  68       2.538  -9.118  26.110  1.00  0.00           C  
ATOM    661  HD1 ILE G  68       3.127  -8.289  25.664  1.00  0.00           H  
ATOM    662  HD2 ILE G  68       1.652  -9.155  25.442  1.00  0.00           H  
ATOM    663  HD3 ILE G  68       3.095 -10.080  26.116  1.00  0.00           H  
ATOM    664  C   ILE G  68       4.592 -10.154  30.119  1.00  0.00           C  
ATOM    665  O   ILE G  68       5.803 -10.216  29.880  1.00  0.00           O  
ATOM    666  N   ASN G  69       4.078 -10.132  31.369  1.00  0.00           N  
ATOM    667  HN  ASN G  69       3.096  -9.958  31.390  1.00  0.00           H  
ATOM    668  CA  ASN G  69       4.803 -10.118  32.619  1.00  0.00           C  
ATOM    669  HA  ASN G  69       5.869 -10.222  32.475  1.00  0.00           H  
ATOM    670  CB  ASN G  69       4.536  -8.695  33.233  1.00  0.00           C  
ATOM    671  HB1 ASN G  69       4.956  -8.679  34.262  1.00  0.00           H  
ATOM    672  HB2 ASN G  69       3.444  -8.675  33.432  1.00  0.00           H  
ATOM    673  CG  ASN G  69       5.045  -7.533  32.515  1.00  0.00           C  
ATOM    674  OD1 ASN G  69       4.219  -6.876  31.916  1.00  0.00           O  
ATOM    675  ND2 ASN G  69       6.307  -7.153  32.634  1.00  0.00           N  
ATOM    676 1HD2 ASN G  69       6.843  -7.583  33.360  1.00  0.00           H  
ATOM    677 2HD2 ASN G  69       6.619  -6.332  32.155  1.00  0.00           H  
ATOM    678  C   ASN G  69       4.535 -11.254  33.578  1.00  0.00           C  
ATOM    679  O   ASN G  69       4.933 -11.160  34.756  1.00  0.00           O  
ATOM    680  N   MET G  70       3.878 -12.293  33.084  1.00  0.00           N  
ATOM    681  HN  MET G  70       3.477 -12.324  32.172  1.00  0.00           H  
ATOM    682  CA  MET G  70       3.754 -13.537  33.812  1.00  0.00           C  
ATOM    683  HA  MET G  70       3.034 -14.188  33.337  1.00  0.00           H  
ATOM    684  CB  MET G  70       5.063 -14.390  33.570  1.00  0.00           C  
ATOM    685  HB1 MET G  70       4.907 -15.299  34.191  1.00  0.00           H  
ATOM    686  HB2 MET G  70       5.942 -13.780  33.867  1.00  0.00           H  
ATOM    687  CG  MET G  70       5.241 -14.754  32.085  1.00  0.00           C  
ATOM    688  HG1 MET G  70       6.090 -15.467  32.148  1.00  0.00           H  
ATOM    689  HG2 MET G  70       5.546 -13.834  31.543  1.00  0.00           H  
ATOM    690  SD  MET G  70       3.814 -15.425  31.113  1.00  0.00           S  
ATOM    691  CE  MET G  70       4.869 -15.909  29.718  1.00  0.00           C  
ATOM    692  HE1 MET G  70       5.656 -15.152  29.514  1.00  0.00           H  
ATOM    693  HE2 MET G  70       4.233 -16.042  28.817  1.00  0.00           H  
ATOM    694  HE3 MET G  70       5.297 -16.923  29.868  1.00  0.00           H  
ATOM    695  C   MET G  70       3.192 -13.431  35.150  1.00  0.00           C  
ATOM    696  O   MET G  70       3.904 -13.852  36.093  1.00  0.00           O  
ATOM    697  N   GLU G  71       1.924 -13.009  35.347  1.00  0.00           N  
ATOM    698  HN  GLU G  71       1.403 -12.932  34.501  1.00  0.00           H  
ATOM    699  CA  GLU G  71       1.274 -12.858  36.658  1.00  0.00           C  
ATOM    700  HA  GLU G  71       1.557 -13.757  37.186  1.00  0.00           H  
ATOM    701  CB  GLU G  71       1.830 -11.561  37.359  1.00  0.00           C  
ATOM    702  HB1 GLU G  71       2.936 -11.656  37.330  1.00  0.00           H  
ATOM    703  HB2 GLU G  71       1.511 -11.541  38.423  1.00  0.00           H  
ATOM    704  CG  GLU G  71       1.384 -10.224  36.693  1.00  0.00           C  
ATOM    705  HG1 GLU G  71       0.306  -9.962  36.634  1.00  0.00           H  
ATOM    706  HG2 GLU G  71       1.595 -10.270  35.603  1.00  0.00           H  
ATOM    707  CD  GLU G  71       2.122  -9.052  37.314  1.00  0.00           C  
ATOM    708  OE1 GLU G  71       3.341  -9.111  37.440  1.00  0.00           O  
ATOM    709  OE2 GLU G  71       1.397  -8.156  37.815  1.00  0.00           O  
ATOM    710  C   GLU G  71      -0.236 -12.686  36.639  1.00  0.00           C  
ATOM    711  O   GLU G  71      -0.799 -12.347  35.621  1.00  0.00           O  
ATOM    712  N   TYR G  72      -0.925 -12.875  37.795  1.00  0.00           N  
ATOM    713  HN  TYR G  72      -0.397 -13.154  38.594  1.00  0.00           H  
ATOM    714  CA  TYR G  72      -2.408 -12.750  37.798  1.00  0.00           C  
ATOM    715  HA  TYR G  72      -2.769 -12.009  37.100  1.00  0.00           H  
ATOM    716  CB  TYR G  72      -3.164 -14.022  37.340  1.00  0.00           C  
ATOM    717  HB1 TYR G  72      -2.659 -14.389  36.422  1.00  0.00           H  
ATOM    718  HB2 TYR G  72      -4.211 -13.755  37.082  1.00  0.00           H  
ATOM    719  CG  TYR G  72      -3.199 -15.178  38.360  1.00  0.00           C  
ATOM    720  CD1 TYR G  72      -2.027 -16.025  38.517  1.00  0.00           C  
ATOM    721  HD1 TYR G  72      -1.120 -15.863  37.954  1.00  0.00           H  
ATOM    722  CE1 TYR G  72      -2.098 -17.182  39.301  1.00  0.00           C  
ATOM    723  HE1 TYR G  72      -1.297 -17.834  39.615  1.00  0.00           H  
ATOM    724  CZ  TYR G  72      -3.387 -17.585  39.851  1.00  0.00           C  
ATOM    725  OH  TYR G  72      -3.599 -18.597  40.821  1.00  0.00           O  
ATOM    726  HH  TYR G  72      -2.724 -18.973  40.943  1.00  0.00           H  
ATOM    727  CD2 TYR G  72      -4.404 -15.587  38.909  1.00  0.00           C  
ATOM    728  HD2 TYR G  72      -5.288 -15.015  38.668  1.00  0.00           H  
ATOM    729  CE2 TYR G  72      -4.481 -16.736  39.612  1.00  0.00           C  
ATOM    730  HE2 TYR G  72      -5.450 -17.087  39.936  1.00  0.00           H  
ATOM    731  C   TYR G  72      -2.749 -12.306  39.170  1.00  0.00           C  
ATOM    732  O   TYR G  72      -1.902 -12.087  40.006  1.00  0.00           O  
ATOM    733  N   THR G  73      -4.044 -12.082  39.483  1.00  0.00           N  
ATOM    734  HN  THR G  73      -4.771 -12.307  38.838  1.00  0.00           H  
ATOM    735  CA  THR G  73      -4.466 -11.666  40.818  1.00  0.00           C  
ATOM    736  HA  THR G  73      -3.724 -11.859  41.578  1.00  0.00           H  
ATOM    737  CB  THR G  73      -4.604 -10.175  40.934  1.00  0.00           C  
ATOM    738  HB  THR G  73      -3.694  -9.709  40.499  1.00  0.00           H  
ATOM    739  OG1 THR G  73      -4.714  -9.761  42.270  1.00  0.00           O  
ATOM    740  HG1 THR G  73      -3.857  -9.420  42.537  1.00  0.00           H  
ATOM    741  CG2 THR G  73      -5.849  -9.546  40.228  1.00  0.00           C  
ATOM    742 1HG2 THR G  73      -5.831  -8.451  40.418  1.00  0.00           H  
ATOM    743 2HG2 THR G  73      -6.840  -9.923  40.559  1.00  0.00           H  
ATOM    744 3HG2 THR G  73      -5.653  -9.744  39.152  1.00  0.00           H  
ATOM    745  C   THR G  73      -5.784 -12.502  41.127  1.00  0.00           C  
ATOM    746  O   THR G  73      -6.663 -12.705  40.286  1.00  0.00           O  
ATOM    747  N   ILE G  74      -5.944 -12.978  42.399  1.00  0.00           N  
ATOM    748  HN  ILE G  74      -5.193 -12.811  43.033  1.00  0.00           H  
ATOM    749  CA  ILE G  74      -7.093 -13.754  42.925  1.00  0.00           C  
ATOM    750  HA  ILE G  74      -7.949 -13.479  42.327  1.00  0.00           H  
ATOM    751  CB  ILE G  74      -6.881 -15.241  43.006  1.00  0.00           C  
ATOM    752  HB  ILE G  74      -6.473 -15.449  41.994  1.00  0.00           H  
ATOM    753  CG2 ILE G  74      -5.678 -15.612  43.925  1.00  0.00           C  
ATOM    754 1HG2 ILE G  74      -4.877 -14.871  43.716  1.00  0.00           H  
ATOM    755 2HG2 ILE G  74      -5.255 -16.638  43.896  1.00  0.00           H  
ATOM    756 3HG2 ILE G  74      -6.059 -15.543  44.967  1.00  0.00           H  
ATOM    757  CG1 ILE G  74      -8.102 -16.119  43.261  1.00  0.00           C  
ATOM    758 1HG1 ILE G  74      -9.025 -15.747  42.766  1.00  0.00           H  
ATOM    759 2HG1 ILE G  74      -8.193 -16.213  44.364  1.00  0.00           H  
ATOM    760  CD  ILE G  74      -7.863 -17.517  42.709  1.00  0.00           C  
ATOM    761  HD1 ILE G  74      -6.957 -17.945  43.187  1.00  0.00           H  
ATOM    762  HD2 ILE G  74      -7.533 -17.429  41.652  1.00  0.00           H  
ATOM    763  HD3 ILE G  74      -8.722 -18.210  42.838  1.00  0.00           H  
ATOM    764  C   ILE G  74      -7.454 -13.266  44.297  1.00  0.00           C  
ATOM    765  O   ILE G  74      -6.660 -12.869  45.143  1.00  0.00           O  
ATOM    766  N   ASP G  75      -8.755 -12.980  44.420  1.00  0.00           N  
ATOM    767  HN  ASP G  75      -9.351 -13.148  43.638  1.00  0.00           H  
ATOM    768  CA  ASP G  75      -9.373 -12.419  45.565  1.00  0.00           C  
ATOM    769  HA  ASP G  75      -8.648 -11.960  46.220  1.00  0.00           H  
ATOM    770  CB  ASP G  75     -10.272 -11.284  44.986  1.00  0.00           C  
ATOM    771  HB1 ASP G  75     -10.796 -11.637  44.073  1.00  0.00           H  
ATOM    772  HB2 ASP G  75      -9.624 -10.440  44.666  1.00  0.00           H  
ATOM    773  CG  ASP G  75     -11.329 -10.736  45.827  1.00  0.00           C  
ATOM    774  OD1 ASP G  75     -11.423 -11.092  47.030  1.00  0.00           O  
ATOM    775  OD2 ASP G  75     -12.073  -9.862  45.369  1.00  0.00           O  
ATOM    776  C   ASP G  75     -10.115 -13.491  46.333  1.00  0.00           C  
ATOM    777  O   ASP G  75     -10.930 -14.194  45.830  1.00  0.00           O  
ATOM    778  N   ILE G  76      -9.773 -13.641  47.609  1.00  0.00           N  
ATOM    779  HN  ILE G  76      -9.016 -13.140  48.020  1.00  0.00           H  
ATOM    780  CA  ILE G  76     -10.329 -14.693  48.487  1.00  0.00           C  
ATOM    781  HA  ILE G  76     -11.256 -15.096  48.106  1.00  0.00           H  
ATOM    782  CB  ILE G  76      -9.390 -15.967  48.569  1.00  0.00           C  
ATOM    783  HB  ILE G  76      -9.969 -16.769  49.074  1.00  0.00           H  
ATOM    784  CG2 ILE G  76      -8.959 -16.443  47.158  1.00  0.00           C  
ATOM    785 1HG2 ILE G  76      -8.644 -17.504  47.248  1.00  0.00           H  
ATOM    786 2HG2 ILE G  76      -8.189 -15.779  46.709  1.00  0.00           H  
ATOM    787 3HG2 ILE G  76      -9.857 -16.390  46.507  1.00  0.00           H  
ATOM    788  CG1 ILE G  76      -8.159 -15.618  49.425  1.00  0.00           C  
ATOM    789 1HG1 ILE G  76      -8.427 -15.485  50.495  1.00  0.00           H  
ATOM    790 2HG1 ILE G  76      -7.692 -14.668  49.086  1.00  0.00           H  
ATOM    791  CD  ILE G  76      -7.117 -16.733  49.303  1.00  0.00           C  
ATOM    792  HD1 ILE G  76      -7.488 -17.777  49.388  1.00  0.00           H  
ATOM    793  HD2 ILE G  76      -6.325 -16.537  50.056  1.00  0.00           H  
ATOM    794  HD3 ILE G  76      -6.563 -16.717  48.340  1.00  0.00           H  
ATOM    795  C   ILE G  76     -10.712 -14.220  49.828  1.00  0.00           C  
ATOM    796  O   ILE G  76     -10.263 -13.255  50.387  1.00  0.00           O  
ATOM    797  N   PHE G  77     -11.547 -15.013  50.487  1.00  0.00           N  
ATOM    798  HN  PHE G  77     -11.956 -15.794  50.022  1.00  0.00           H  
ATOM    799  CA  PHE G  77     -11.661 -15.060  51.897  1.00  0.00           C  
ATOM    800  HA  PHE G  77     -11.262 -14.130  52.272  1.00  0.00           H  
ATOM    801  CB  PHE G  77     -13.091 -15.340  52.480  1.00  0.00           C  
ATOM    802  HB1 PHE G  77     -13.077 -15.479  53.582  1.00  0.00           H  
ATOM    803  HB2 PHE G  77     -13.519 -16.242  51.994  1.00  0.00           H  
ATOM    804  CG  PHE G  77     -13.968 -14.260  52.080  1.00  0.00           C  
ATOM    805  CD1 PHE G  77     -13.960 -12.995  52.803  1.00  0.00           C  
ATOM    806  HD1 PHE G  77     -13.292 -12.899  53.647  1.00  0.00           H  
ATOM    807  CE1 PHE G  77     -14.763 -11.933  52.333  1.00  0.00           C  
ATOM    808  HE1 PHE G  77     -14.750 -10.987  52.854  1.00  0.00           H  
ATOM    809  CZ  PHE G  77     -15.721 -12.117  51.295  1.00  0.00           C  
ATOM    810  HZ  PHE G  77     -16.387 -11.318  51.004  1.00  0.00           H  
ATOM    811  CD2 PHE G  77     -14.750 -14.367  50.938  1.00  0.00           C  
ATOM    812  HD2 PHE G  77     -14.635 -15.250  50.327  1.00  0.00           H  
ATOM    813  CE2 PHE G  77     -15.580 -13.365  50.530  1.00  0.00           C  
ATOM    814  HE2 PHE G  77     -16.282 -13.498  49.720  1.00  0.00           H  
ATOM    815  C   PHE G  77     -10.775 -16.255  52.269  1.00  0.00           C  
ATOM    816  O   PHE G  77     -10.788 -17.275  51.601  1.00  0.00           O  
ATOM    817  N   PHE G  78      -9.917 -16.160  53.330  1.00  0.00           N  
ATOM    818  HN  PHE G  78      -9.944 -15.334  53.888  1.00  0.00           H  
ATOM    819  CA  PHE G  78      -8.899 -17.151  53.684  1.00  0.00           C  
ATOM    820  HA  PHE G  78      -9.063 -18.131  53.262  1.00  0.00           H  
ATOM    821  CB  PHE G  78      -7.440 -16.539  53.409  1.00  0.00           C  
ATOM    822  HB1 PHE G  78      -7.259 -15.597  53.969  1.00  0.00           H  
ATOM    823  HB2 PHE G  78      -7.446 -16.207  52.348  1.00  0.00           H  
ATOM    824  CG  PHE G  78      -6.261 -17.511  53.583  1.00  0.00           C  
ATOM    825  CD1 PHE G  78      -5.921 -18.595  52.706  1.00  0.00           C  
ATOM    826  HD1 PHE G  78      -6.543 -18.790  51.845  1.00  0.00           H  
ATOM    827  CE1 PHE G  78      -4.689 -19.169  52.842  1.00  0.00           C  
ATOM    828  HE1 PHE G  78      -4.409 -19.936  52.135  1.00  0.00           H  
ATOM    829  CZ  PHE G  78      -3.900 -19.039  54.007  1.00  0.00           C  
ATOM    830  HZ  PHE G  78      -3.025 -19.662  54.116  1.00  0.00           H  
ATOM    831  CD2 PHE G  78      -5.440 -17.264  54.704  1.00  0.00           C  
ATOM    832  HD2 PHE G  78      -5.704 -16.501  55.420  1.00  0.00           H  
ATOM    833  CE2 PHE G  78      -4.303 -17.981  54.928  1.00  0.00           C  
ATOM    834  HE2 PHE G  78      -3.747 -17.923  55.852  1.00  0.00           H  
ATOM    835  C   PHE G  78      -9.098 -17.450  55.237  1.00  0.00           C  
ATOM    836  O   PHE G  78      -8.894 -16.605  56.129  1.00  0.00           O  
ATOM    837  N   ALA G  79      -9.407 -18.707  55.489  1.00  0.00           N  
ATOM    838  HN  ALA G  79      -9.398 -19.412  54.784  1.00  0.00           H  
ATOM    839  CA  ALA G  79      -9.686 -19.137  56.854  1.00  0.00           C  
ATOM    840  HA  ALA G  79      -9.627 -18.389  57.630  1.00  0.00           H  
ATOM    841  CB  ALA G  79     -11.056 -19.779  56.811  1.00  0.00           C  
ATOM    842  HB1 ALA G  79     -11.286 -20.179  57.821  1.00  0.00           H  
ATOM    843  HB2 ALA G  79     -11.190 -20.660  56.147  1.00  0.00           H  
ATOM    844  HB3 ALA G  79     -11.780 -18.969  56.578  1.00  0.00           H  
ATOM    845  C   ALA G  79      -8.710 -20.175  57.371  1.00  0.00           C  
ATOM    846  O   ALA G  79      -8.314 -21.079  56.657  1.00  0.00           O  
ATOM    847  N   GLN G  80      -8.227 -20.070  58.633  1.00  0.00           N  
ATOM    848  HN  GLN G  80      -8.436 -19.332  59.270  1.00  0.00           H  
ATOM    849  CA  GLN G  80      -7.298 -20.973  59.257  1.00  0.00           C  
ATOM    850  HA  GLN G  80      -7.109 -21.869  58.685  1.00  0.00           H  
ATOM    851  CB  GLN G  80      -5.928 -20.257  59.325  1.00  0.00           C  
ATOM    852  HB1 GLN G  80      -5.158 -20.916  59.780  1.00  0.00           H  
ATOM    853  HB2 GLN G  80      -6.060 -19.303  59.878  1.00  0.00           H  
ATOM    854  CG  GLN G  80      -5.286 -19.945  57.981  1.00  0.00           C  
ATOM    855  HG1 GLN G  80      -5.832 -19.321  57.242  1.00  0.00           H  
ATOM    856  HG2 GLN G  80      -5.150 -20.896  57.423  1.00  0.00           H  
ATOM    857  CD  GLN G  80      -3.916 -19.291  58.127  1.00  0.00           C  
ATOM    858  OE1 GLN G  80      -2.843 -19.849  58.174  1.00  0.00           O  
ATOM    859  NE2 GLN G  80      -4.144 -18.027  58.553  1.00  0.00           N  
ATOM    860 1HE2 GLN G  80      -3.397 -17.363  58.585  1.00  0.00           H  
ATOM    861 2HE2 GLN G  80      -5.090 -17.705  58.536  1.00  0.00           H  
ATOM    862  C   GLN G  80      -7.858 -21.414  60.568  1.00  0.00           C  
ATOM    863  O   GLN G  80      -8.531 -20.617  61.268  1.00  0.00           O  
ATOM    864  N   THR G  81      -7.571 -22.679  60.930  1.00  0.00           N  
ATOM    865  HN  THR G  81      -6.996 -23.306  60.409  1.00  0.00           H  
ATOM    866  CA  THR G  81      -8.148 -23.353  62.118  1.00  0.00           C  
ATOM    867  HA  THR G  81      -8.077 -22.550  62.837  1.00  0.00           H  
ATOM    868  CB  THR G  81      -9.631 -23.821  61.974  1.00  0.00           C  
ATOM    869  HB  THR G  81     -10.352 -23.026  61.686  1.00  0.00           H  
ATOM    870  OG1 THR G  81     -10.080 -24.396  63.189  1.00  0.00           O  
ATOM    871  HG1 THR G  81      -9.900 -23.661  63.781  1.00  0.00           H  
ATOM    872  CG2 THR G  81      -9.608 -24.916  60.922  1.00  0.00           C  
ATOM    873 1HG2 THR G  81     -10.646 -25.298  60.826  1.00  0.00           H  
ATOM    874 2HG2 THR G  81      -8.926 -25.731  61.245  1.00  0.00           H  
ATOM    875 3HG2 THR G  81      -9.121 -24.610  59.972  1.00  0.00           H  
ATOM    876  C   THR G  81      -7.217 -24.465  62.706  1.00  0.00           C  
ATOM    877  O   THR G  81      -6.664 -25.331  62.027  1.00  0.00           O  
ATOM    878  N   TRP G  82      -6.951 -24.279  63.980  1.00  0.00           N  
ATOM    879  HN  TRP G  82      -7.369 -23.569  64.542  1.00  0.00           H  
ATOM    880  CA  TRP G  82      -6.019 -25.130  64.651  1.00  0.00           C  
ATOM    881  HA  TRP G  82      -6.046 -26.185  64.423  1.00  0.00           H  
ATOM    882  CB  TRP G  82      -4.508 -24.617  64.467  1.00  0.00           C  
ATOM    883  HB1 TRP G  82      -4.412 -24.503  63.366  1.00  0.00           H  
ATOM    884  HB2 TRP G  82      -3.704 -25.313  64.789  1.00  0.00           H  
ATOM    885  CG  TRP G  82      -4.246 -23.223  65.065  1.00  0.00           C  
ATOM    886  CD1 TRP G  82      -3.647 -23.086  66.357  1.00  0.00           C  
ATOM    887  HD1 TRP G  82      -3.275 -23.874  66.995  1.00  0.00           H  
ATOM    888  NE1 TRP G  82      -3.719 -21.759  66.595  1.00  0.00           N  
ATOM    889  HE1 TRP G  82      -3.733 -21.299  67.456  1.00  0.00           H  
ATOM    890  CE2 TRP G  82      -4.276 -21.059  65.596  1.00  0.00           C  
ATOM    891  CD2 TRP G  82      -4.577 -21.982  64.580  1.00  0.00           C  
ATOM    892  CE3 TRP G  82      -5.073 -21.463  63.351  1.00  0.00           C  
ATOM    893  HE3 TRP G  82      -5.403 -22.232  62.668  1.00  0.00           H  
ATOM    894  CZ3 TRP G  82      -5.231 -20.058  63.209  1.00  0.00           C  
ATOM    895  HZ3 TRP G  82      -5.697 -19.581  62.359  1.00  0.00           H  
ATOM    896  CZ2 TRP G  82      -4.457 -19.712  65.448  1.00  0.00           C  
ATOM    897  HZ2 TRP G  82      -4.156 -19.039  66.237  1.00  0.00           H  
ATOM    898  CH2 TRP G  82      -4.978 -19.251  64.314  1.00  0.00           C  
ATOM    899  HH2 TRP G  82      -5.196 -18.198  64.216  1.00  0.00           H  
ATOM    900  C   TRP G  82      -6.449 -25.050  66.164  1.00  0.00           C  
ATOM    901  O   TRP G  82      -7.379 -24.297  66.538  1.00  0.00           O  
ATOM    902  N   TYR G  83      -5.785 -25.866  67.052  1.00  0.00           N  
ATOM    903  HN  TYR G  83      -5.111 -26.542  66.765  1.00  0.00           H  
ATOM    904  CA  TYR G  83      -6.127 -25.864  68.429  1.00  0.00           C  
ATOM    905  HA  TYR G  83      -7.005 -25.262  68.614  1.00  0.00           H  
ATOM    906  CB  TYR G  83      -6.325 -27.305  68.965  1.00  0.00           C  
ATOM    907  HB1 TYR G  83      -6.432 -27.313  70.071  1.00  0.00           H  
ATOM    908  HB2 TYR G  83      -5.437 -27.958  68.828  1.00  0.00           H  
ATOM    909  CG  TYR G  83      -7.574 -27.929  68.485  1.00  0.00           C  
ATOM    910  CD1 TYR G  83      -7.717 -28.257  67.113  1.00  0.00           C  
ATOM    911  HD1 TYR G  83      -6.881 -28.144  66.439  1.00  0.00           H  
ATOM    912  CE1 TYR G  83      -8.832 -28.835  66.615  1.00  0.00           C  
ATOM    913  HE1 TYR G  83      -8.864 -29.158  65.585  1.00  0.00           H  
ATOM    914  CZ  TYR G  83      -9.939 -29.129  67.453  1.00  0.00           C  
ATOM    915  OH  TYR G  83     -11.067 -29.635  66.811  1.00  0.00           O  
ATOM    916  HH  TYR G  83     -10.951 -29.602  65.859  1.00  0.00           H  
ATOM    917  CD2 TYR G  83      -8.638 -28.280  69.345  1.00  0.00           C  
ATOM    918  HD2 TYR G  83      -8.537 -27.991  70.380  1.00  0.00           H  
ATOM    919  CE2 TYR G  83      -9.830 -28.801  68.803  1.00  0.00           C  
ATOM    920  HE2 TYR G  83     -10.682 -28.951  69.449  1.00  0.00           H  
ATOM    921  C   TYR G  83      -4.980 -25.304  69.239  1.00  0.00           C  
ATOM    922  O   TYR G  83      -3.834 -25.566  68.902  1.00  0.00           O  
ATOM    923  N   ASP G  84      -5.283 -24.583  70.313  1.00  0.00           N  
ATOM    924  HN  ASP G  84      -6.221 -24.321  70.528  1.00  0.00           H  
ATOM    925  CA  ASP G  84      -4.327 -24.316  71.442  1.00  0.00           C  
ATOM    926  HA  ASP G  84      -3.526 -25.030  71.321  1.00  0.00           H  
ATOM    927  CB  ASP G  84      -3.672 -22.922  71.422  1.00  0.00           C  
ATOM    928  HB1 ASP G  84      -4.473 -22.190  71.665  1.00  0.00           H  
ATOM    929  HB2 ASP G  84      -3.287 -22.754  70.394  1.00  0.00           H  
ATOM    930  CG  ASP G  84      -2.578 -22.571  72.406  1.00  0.00           C  
ATOM    931  OD1 ASP G  84      -2.314 -23.301  73.420  1.00  0.00           O  
ATOM    932  OD2 ASP G  84      -2.106 -21.467  72.110  1.00  0.00           O  
ATOM    933  C   ASP G  84      -4.899 -24.750  72.802  1.00  0.00           C  
ATOM    934  O   ASP G  84      -5.999 -24.334  73.161  1.00  0.00           O  
ATOM    935  N   ARG G  85      -4.274 -25.642  73.621  1.00  0.00           N  
ATOM    936  HN  ARG G  85      -3.526 -26.137  73.185  1.00  0.00           H  
ATOM    937  CA  ARG G  85      -4.838 -26.135  74.808  1.00  0.00           C  
ATOM    938  HA  ARG G  85      -5.826 -26.511  74.586  1.00  0.00           H  
ATOM    939  CB  ARG G  85      -3.932 -27.314  75.453  1.00  0.00           C  
ATOM    940  HB1 ARG G  85      -3.886 -28.196  74.779  1.00  0.00           H  
ATOM    941  HB2 ARG G  85      -4.320 -27.616  76.449  1.00  0.00           H  
ATOM    942  CG  ARG G  85      -2.425 -27.056  75.742  1.00  0.00           C  
ATOM    943  HG1 ARG G  85      -2.436 -26.183  76.430  1.00  0.00           H  
ATOM    944  HG2 ARG G  85      -1.965 -26.684  74.802  1.00  0.00           H  
ATOM    945  CD  ARG G  85      -1.792 -28.293  76.338  1.00  0.00           C  
ATOM    946  HD1 ARG G  85      -2.401 -28.815  77.107  1.00  0.00           H  
ATOM    947  HD2 ARG G  85      -0.803 -28.284  76.845  1.00  0.00           H  
ATOM    948  NE  ARG G  85      -1.437 -29.286  75.293  1.00  0.00           N  
ATOM    949  HE  ARG G  85      -0.795 -29.089  74.552  1.00  0.00           H  
ATOM    950  CZ  ARG G  85      -2.078 -30.454  75.111  1.00  0.00           C  
ATOM    951  NH1 ARG G  85      -1.870 -31.089  73.956  1.00  0.00           N  
ATOM    952 1HH1 ARG G  85      -1.395 -30.508  73.295  1.00  0.00           H  
ATOM    953 2HH1 ARG G  85      -2.544 -31.801  73.759  1.00  0.00           H  
ATOM    954  NH2 ARG G  85      -2.951 -31.030  75.905  1.00  0.00           N  
ATOM    955 1HH2 ARG G  85      -3.056 -30.681  76.836  1.00  0.00           H  
ATOM    956 2HH2 ARG G  85      -3.365 -31.901  75.641  1.00  0.00           H  
ATOM    957  C   ARG G  85      -4.910 -25.020  75.871  1.00  0.00           C  
ATOM    958  O   ARG G  85      -5.588 -25.115  76.924  1.00  0.00           O  
ATOM    959  N   ARG G  86      -4.182 -23.907  75.656  1.00  0.00           N  
ATOM    960  HN  ARG G  86      -3.683 -24.027  74.801  1.00  0.00           H  
ATOM    961  CA  ARG G  86      -4.233 -22.721  76.549  1.00  0.00           C  
ATOM    962  HA  ARG G  86      -3.970 -22.973  77.566  1.00  0.00           H  
ATOM    963  CB  ARG G  86      -3.206 -21.625  76.177  1.00  0.00           C  
ATOM    964  HB1 ARG G  86      -3.324 -20.589  76.563  1.00  0.00           H  
ATOM    965  HB2 ARG G  86      -3.241 -21.486  75.076  1.00  0.00           H  
ATOM    966  CG  ARG G  86      -1.790 -22.073  76.608  1.00  0.00           C  
ATOM    967  HG1 ARG G  86      -1.708 -23.126  76.261  1.00  0.00           H  
ATOM    968  HG2 ARG G  86      -1.833 -22.144  77.716  1.00  0.00           H  
ATOM    969  CD  ARG G  86      -0.619 -21.187  76.145  1.00  0.00           C  
ATOM    970  HD1 ARG G  86       0.243 -21.539  76.751  1.00  0.00           H  
ATOM    971  HD2 ARG G  86      -0.897 -20.117  76.259  1.00  0.00           H  
ATOM    972  NE  ARG G  86      -0.396 -21.440  74.688  1.00  0.00           N  
ATOM    973  HE  ARG G  86      -1.130 -21.750  74.084  1.00  0.00           H  
ATOM    974  CZ  ARG G  86       0.604 -20.878  74.017  1.00  0.00           C  
ATOM    975  NH1 ARG G  86       1.682 -20.331  74.544  1.00  0.00           N  
ATOM    976 1HH1 ARG G  86       1.832 -20.134  75.513  1.00  0.00           H  
ATOM    977 2HH1 ARG G  86       2.391 -20.087  73.882  1.00  0.00           H  
ATOM    978  NH2 ARG G  86       0.520 -20.880  72.700  1.00  0.00           N  
ATOM    979 1HH2 ARG G  86      -0.284 -21.242  72.227  1.00  0.00           H  
ATOM    980 2HH2 ARG G  86       1.189 -20.355  72.173  1.00  0.00           H  
ATOM    981  C   ARG G  86      -5.601 -22.085  76.388  1.00  0.00           C  
ATOM    982  O   ARG G  86      -6.089 -21.467  77.349  1.00  0.00           O  
ATOM    983  N   LEU G  87      -6.202 -22.260  75.232  1.00  0.00           N  
ATOM    984  HN  LEU G  87      -5.843 -22.854  74.517  1.00  0.00           H  
ATOM    985  CA  LEU G  87      -7.390 -21.435  74.886  1.00  0.00           C  
ATOM    986  HA  LEU G  87      -7.380 -20.528  75.473  1.00  0.00           H  
ATOM    987  CB  LEU G  87      -7.457 -21.096  73.395  1.00  0.00           C  
ATOM    988  HB1 LEU G  87      -8.401 -20.536  73.219  1.00  0.00           H  
ATOM    989  HB2 LEU G  87      -7.458 -22.091  72.902  1.00  0.00           H  
ATOM    990  CG  LEU G  87      -6.278 -20.214  72.838  1.00  0.00           C  
ATOM    991  HG  LEU G  87      -5.281 -20.642  73.078  1.00  0.00           H  
ATOM    992  CD1 LEU G  87      -6.436 -20.137  71.339  1.00  0.00           C  
ATOM    993 1HD1 LEU G  87      -6.508 -21.181  70.965  1.00  0.00           H  
ATOM    994 2HD1 LEU G  87      -5.601 -19.547  70.903  1.00  0.00           H  
ATOM    995 3HD1 LEU G  87      -7.291 -19.510  71.008  1.00  0.00           H  
ATOM    996  CD2 LEU G  87      -6.352 -18.797  73.426  1.00  0.00           C  
ATOM    997 1HD2 LEU G  87      -7.371 -18.408  73.634  1.00  0.00           H  
ATOM    998 2HD2 LEU G  87      -5.777 -18.204  72.683  1.00  0.00           H  
ATOM    999 3HD2 LEU G  87      -5.809 -18.751  74.394  1.00  0.00           H  
ATOM   1000  C   LEU G  87      -8.706 -22.200  75.288  1.00  0.00           C  
ATOM   1001  O   LEU G  87      -9.764 -21.715  75.026  1.00  0.00           O  
ATOM   1002  N   LYS G  88      -8.639 -23.435  75.857  1.00  0.00           N  
ATOM   1003  HN  LYS G  88      -7.738 -23.802  76.075  1.00  0.00           H  
ATOM   1004  CA  LYS G  88      -9.819 -24.207  76.251  1.00  0.00           C  
ATOM   1005  HA  LYS G  88     -10.445 -24.220  75.370  1.00  0.00           H  
ATOM   1006  CB  LYS G  88      -9.466 -25.595  76.701  1.00  0.00           C  
ATOM   1007  HB1 LYS G  88     -10.405 -26.188  76.708  1.00  0.00           H  
ATOM   1008  HB2 LYS G  88      -9.120 -25.576  77.757  1.00  0.00           H  
ATOM   1009  CG  LYS G  88      -8.518 -26.426  75.811  1.00  0.00           C  
ATOM   1010  HG1 LYS G  88      -7.509 -26.527  76.266  1.00  0.00           H  
ATOM   1011  HG2 LYS G  88      -8.434 -25.922  74.824  1.00  0.00           H  
ATOM   1012  CD  LYS G  88      -9.038 -27.884  75.552  1.00  0.00           C  
ATOM   1013  HD1 LYS G  88     -10.036 -27.787  75.074  1.00  0.00           H  
ATOM   1014  HD2 LYS G  88      -9.163 -28.361  76.547  1.00  0.00           H  
ATOM   1015  CE  LYS G  88      -8.055 -28.714  74.754  1.00  0.00           C  
ATOM   1016  HE1 LYS G  88      -7.113 -28.938  75.298  1.00  0.00           H  
ATOM   1017  HE2 LYS G  88      -7.797 -28.326  73.746  1.00  0.00           H  
ATOM   1018  NZ  LYS G  88      -8.658 -30.064  74.399  1.00  0.00           N1+
ATOM   1019  HZ1 LYS G  88      -9.006 -30.501  75.276  1.00  0.00           H  
ATOM   1020  HZ2 LYS G  88      -7.954 -30.642  73.896  1.00  0.00           H  
ATOM   1021  HZ3 LYS G  88      -9.377 -29.778  73.704  1.00  0.00           H  
ATOM   1022  C   LYS G  88     -10.515 -23.511  77.400  1.00  0.00           C  
ATOM   1023  O   LYS G  88      -9.937 -23.160  78.429  1.00  0.00           O  
ATOM   1024  N   PHE G  89     -11.881 -23.532  77.446  1.00  0.00           N  
ATOM   1025  HN  PHE G  89     -12.302 -23.862  76.605  1.00  0.00           H  
ATOM   1026  CA  PHE G  89     -12.659 -23.020  78.529  1.00  0.00           C  
ATOM   1027  HA  PHE G  89     -12.023 -23.028  79.402  1.00  0.00           H  
ATOM   1028  CB  PHE G  89     -13.142 -21.589  78.085  1.00  0.00           C  
ATOM   1029  HB1 PHE G  89     -12.262 -20.914  78.030  1.00  0.00           H  
ATOM   1030  HB2 PHE G  89     -13.785 -21.290  78.940  1.00  0.00           H  
ATOM   1031  CG  PHE G  89     -13.909 -21.483  76.764  1.00  0.00           C  
ATOM   1032  CD1 PHE G  89     -13.305 -21.148  75.533  1.00  0.00           C  
ATOM   1033  HD1 PHE G  89     -12.231 -21.225  75.450  1.00  0.00           H  
ATOM   1034  CE1 PHE G  89     -14.071 -20.781  74.417  1.00  0.00           C  
ATOM   1035  HE1 PHE G  89     -13.504 -20.307  73.629  1.00  0.00           H  
ATOM   1036  CZ  PHE G  89     -15.508 -20.729  74.528  1.00  0.00           C  
ATOM   1037  HZ  PHE G  89     -16.192 -20.499  73.725  1.00  0.00           H  
ATOM   1038  CD2 PHE G  89     -15.322 -21.509  76.804  1.00  0.00           C  
ATOM   1039  HD2 PHE G  89     -15.776 -21.824  77.732  1.00  0.00           H  
ATOM   1040  CE2 PHE G  89     -16.122 -21.140  75.717  1.00  0.00           C  
ATOM   1041  HE2 PHE G  89     -17.177 -21.313  75.871  1.00  0.00           H  
ATOM   1042  C   PHE G  89     -13.868 -23.868  78.811  1.00  0.00           C  
ATOM   1043  O   PHE G  89     -14.257 -24.746  78.018  1.00  0.00           O  
ATOM   1044  N   ASN G  90     -14.579 -23.618  79.949  1.00  0.00           N  
ATOM   1045  HN  ASN G  90     -14.197 -22.928  80.559  1.00  0.00           H  
ATOM   1046  CA  ASN G  90     -15.700 -24.333  80.430  1.00  0.00           C  
ATOM   1047  HA  ASN G  90     -16.128 -24.977  79.675  1.00  0.00           H  
ATOM   1048  CB  ASN G  90     -15.445 -25.082  81.745  1.00  0.00           C  
ATOM   1049  HB1 ASN G  90     -16.269 -25.607  82.274  1.00  0.00           H  
ATOM   1050  HB2 ASN G  90     -15.173 -24.336  82.521  1.00  0.00           H  
ATOM   1051  CG  ASN G  90     -14.376 -26.188  81.672  1.00  0.00           C  
ATOM   1052  OD1 ASN G  90     -13.478 -26.286  82.542  1.00  0.00           O  
ATOM   1053  ND2 ASN G  90     -14.324 -26.859  80.472  1.00  0.00           N  
ATOM   1054 1HD2 ASN G  90     -13.423 -27.247  80.278  1.00  0.00           H  
ATOM   1055 2HD2 ASN G  90     -15.187 -26.900  79.967  1.00  0.00           H  
ATOM   1056  C   ASN G  90     -16.745 -23.241  80.664  1.00  0.00           C  
ATOM   1057  O   ASN G  90     -16.345 -22.135  81.095  1.00  0.00           O  
ATOM   1058  N   SER G  91     -18.071 -23.567  80.429  1.00  0.00           N  
ATOM   1059  HN  SER G  91     -18.393 -24.489  80.228  1.00  0.00           H  
ATOM   1060  CA  SER G  91     -19.054 -22.549  80.324  1.00  0.00           C  
ATOM   1061  HA  SER G  91     -19.428 -22.341  81.316  1.00  0.00           H  
ATOM   1062  CB  SER G  91     -18.760 -21.252  79.479  1.00  0.00           C  
ATOM   1063  HB1 SER G  91     -18.570 -21.450  78.402  1.00  0.00           H  
ATOM   1064  HB2 SER G  91     -17.759 -20.842  79.730  1.00  0.00           H  
ATOM   1065  OG  SER G  91     -19.741 -20.271  79.612  1.00  0.00           O  
ATOM   1066  HG1 SER G  91     -19.365 -19.778  80.345  1.00  0.00           H  
ATOM   1067  C   SER G  91     -20.256 -23.139  79.602  1.00  0.00           C  
ATOM   1068  O   SER G  91     -20.180 -24.037  78.754  1.00  0.00           O  
ATOM   1069  N   THR G  92     -21.409 -22.458  79.773  1.00  0.00           N  
ATOM   1070  HN  THR G  92     -21.459 -21.836  80.551  1.00  0.00           H  
ATOM   1071  CA  THR G  92     -22.555 -22.791  78.920  1.00  0.00           C  
ATOM   1072  HA  THR G  92     -22.727 -23.854  79.000  1.00  0.00           H  
ATOM   1073  CB  THR G  92     -23.814 -22.140  79.523  1.00  0.00           C  
ATOM   1074  HB  THR G  92     -23.707 -21.056  79.742  1.00  0.00           H  
ATOM   1075  OG1 THR G  92     -24.139 -22.655  80.736  1.00  0.00           O  
ATOM   1076  HG1 THR G  92     -24.977 -22.247  80.965  1.00  0.00           H  
ATOM   1077  CG2 THR G  92     -25.035 -22.282  78.531  1.00  0.00           C  
ATOM   1078 1HG2 THR G  92     -24.951 -21.528  77.719  1.00  0.00           H  
ATOM   1079 2HG2 THR G  92     -26.010 -22.123  79.039  1.00  0.00           H  
ATOM   1080 3HG2 THR G  92     -25.003 -23.286  78.056  1.00  0.00           H  
ATOM   1081  C   THR G  92     -22.376 -22.393  77.479  1.00  0.00           C  
ATOM   1082  O   THR G  92     -22.814 -22.948  76.486  1.00  0.00           O  
ATOM   1083  N   ILE G  93     -21.545 -21.357  77.300  1.00  0.00           N  
ATOM   1084  HN  ILE G  93     -21.218 -20.805  78.063  1.00  0.00           H  
ATOM   1085  CA  ILE G  93     -20.938 -20.883  75.963  1.00  0.00           C  
ATOM   1086  HA  ILE G  93     -21.783 -20.653  75.330  1.00  0.00           H  
ATOM   1087  CB  ILE G  93     -20.085 -19.598  76.242  1.00  0.00           C  
ATOM   1088  HB  ILE G  93     -19.247 -19.793  76.945  1.00  0.00           H  
ATOM   1089  CG2 ILE G  93     -19.585 -19.138  74.843  1.00  0.00           C  
ATOM   1090 1HG2 ILE G  93     -19.201 -18.096  74.872  1.00  0.00           H  
ATOM   1091 2HG2 ILE G  93     -20.307 -19.027  74.006  1.00  0.00           H  
ATOM   1092 3HG2 ILE G  93     -18.902 -19.953  74.518  1.00  0.00           H  
ATOM   1093  CG1 ILE G  93     -20.966 -18.528  76.881  1.00  0.00           C  
ATOM   1094 1HG1 ILE G  93     -21.047 -18.871  77.935  1.00  0.00           H  
ATOM   1095 2HG1 ILE G  93     -22.040 -18.416  76.619  1.00  0.00           H  
ATOM   1096  CD  ILE G  93     -20.531 -17.016  76.763  1.00  0.00           C  
ATOM   1097  HD1 ILE G  93     -20.957 -16.352  77.545  1.00  0.00           H  
ATOM   1098  HD2 ILE G  93     -20.798 -16.549  75.791  1.00  0.00           H  
ATOM   1099  HD3 ILE G  93     -19.441 -17.087  76.969  1.00  0.00           H  
ATOM   1100  C   ILE G  93     -20.087 -22.002  75.330  1.00  0.00           C  
ATOM   1101  O   ILE G  93     -19.142 -22.417  75.975  1.00  0.00           O  
ATOM   1102  N   LYS G  94     -20.414 -22.484  74.160  1.00  0.00           N  
ATOM   1103  HN  LYS G  94     -21.268 -22.141  73.776  1.00  0.00           H  
ATOM   1104  CA  LYS G  94     -19.614 -23.268  73.236  1.00  0.00           C  
ATOM   1105  HA  LYS G  94     -19.062 -23.955  73.860  1.00  0.00           H  
ATOM   1106  CB  LYS G  94     -20.514 -24.211  72.404  1.00  0.00           C  
ATOM   1107  HB1 LYS G  94     -19.946 -24.410  71.470  1.00  0.00           H  
ATOM   1108  HB2 LYS G  94     -21.356 -23.609  72.000  1.00  0.00           H  
ATOM   1109  CG  LYS G  94     -20.948 -25.555  73.038  1.00  0.00           C  
ATOM   1110  HG1 LYS G  94     -20.038 -26.078  73.402  1.00  0.00           H  
ATOM   1111  HG2 LYS G  94     -21.342 -26.129  72.172  1.00  0.00           H  
ATOM   1112  CD  LYS G  94     -21.903 -25.387  74.182  1.00  0.00           C  
ATOM   1113  HD1 LYS G  94     -21.389 -24.776  74.956  1.00  0.00           H  
ATOM   1114  HD2 LYS G  94     -22.020 -26.306  74.795  1.00  0.00           H  
ATOM   1115  CE  LYS G  94     -23.264 -24.775  73.777  1.00  0.00           C  
ATOM   1116  HE1 LYS G  94     -23.719 -25.326  72.926  1.00  0.00           H  
ATOM   1117  HE2 LYS G  94     -23.118 -23.698  73.551  1.00  0.00           H  
ATOM   1118  NZ  LYS G  94     -24.222 -24.848  74.898  1.00  0.00           N1+
ATOM   1119  HZ1 LYS G  94     -24.512 -25.807  75.177  1.00  0.00           H  
ATOM   1120  HZ2 LYS G  94     -25.121 -24.331  74.814  1.00  0.00           H  
ATOM   1121  HZ3 LYS G  94     -23.736 -24.426  75.715  1.00  0.00           H  
ATOM   1122  C   LYS G  94     -18.677 -22.468  72.362  1.00  0.00           C  
ATOM   1123  O   LYS G  94     -17.632 -22.958  72.080  1.00  0.00           O  
ATOM   1124  N   VAL G  95     -19.044 -21.214  71.963  1.00  0.00           N  
ATOM   1125  HN  VAL G  95     -19.948 -20.856  72.184  1.00  0.00           H  
ATOM   1126  CA  VAL G  95     -18.134 -20.496  71.120  1.00  0.00           C  
ATOM   1127  HA  VAL G  95     -17.136 -20.890  71.240  1.00  0.00           H  
ATOM   1128  CB  VAL G  95     -18.509 -20.791  69.669  1.00  0.00           C  
ATOM   1129  HB  VAL G  95     -18.447 -21.897  69.592  1.00  0.00           H  
ATOM   1130  CG1 VAL G  95     -19.963 -20.346  69.365  1.00  0.00           C  
ATOM   1131 1HG1 VAL G  95     -20.157 -20.307  68.272  1.00  0.00           H  
ATOM   1132 2HG1 VAL G  95     -20.050 -19.302  69.735  1.00  0.00           H  
ATOM   1133 3HG1 VAL G  95     -20.685 -21.008  69.889  1.00  0.00           H  
ATOM   1134  CG2 VAL G  95     -17.523 -20.177  68.714  1.00  0.00           C  
ATOM   1135 1HG2 VAL G  95     -16.484 -20.505  68.933  1.00  0.00           H  
ATOM   1136 2HG2 VAL G  95     -17.574 -19.067  68.693  1.00  0.00           H  
ATOM   1137 3HG2 VAL G  95     -17.768 -20.468  67.670  1.00  0.00           H  
ATOM   1138  C   VAL G  95     -18.143 -19.000  71.467  1.00  0.00           C  
ATOM   1139  O   VAL G  95     -19.189 -18.452  71.795  1.00  0.00           O  
ATOM   1140  N   LEU G  96     -16.997 -18.348  71.393  1.00  0.00           N  
ATOM   1141  HN  LEU G  96     -16.159 -18.878  71.287  1.00  0.00           H  
ATOM   1142  CA  LEU G  96     -16.767 -16.906  71.548  1.00  0.00           C  
ATOM   1143  HA  LEU G  96     -17.617 -16.606  72.142  1.00  0.00           H  
ATOM   1144  CB  LEU G  96     -15.385 -16.663  72.220  1.00  0.00           C  
ATOM   1145  HB1 LEU G  96     -15.190 -15.577  72.349  1.00  0.00           H  
ATOM   1146  HB2 LEU G  96     -14.593 -17.144  71.608  1.00  0.00           H  
ATOM   1147  CG  LEU G  96     -15.183 -17.176  73.689  1.00  0.00           C  
ATOM   1148  HG  LEU G  96     -14.981 -18.268  73.668  1.00  0.00           H  
ATOM   1149  CD1 LEU G  96     -13.889 -16.468  74.284  1.00  0.00           C  
ATOM   1150 1HD1 LEU G  96     -13.750 -17.065  75.211  1.00  0.00           H  
ATOM   1151 2HD1 LEU G  96     -14.074 -15.386  74.455  1.00  0.00           H  
ATOM   1152 3HD1 LEU G  96     -12.970 -16.667  73.692  1.00  0.00           H  
ATOM   1153  CD2 LEU G  96     -16.436 -16.931  74.525  1.00  0.00           C  
ATOM   1154 1HD2 LEU G  96     -16.634 -15.887  74.849  1.00  0.00           H  
ATOM   1155 2HD2 LEU G  96     -16.273 -17.417  75.510  1.00  0.00           H  
ATOM   1156 3HD2 LEU G  96     -17.301 -17.384  73.994  1.00  0.00           H  
ATOM   1157  C   LEU G  96     -16.678 -16.195  70.219  1.00  0.00           C  
ATOM   1158  O   LEU G  96     -15.741 -16.268  69.482  1.00  0.00           O  
ATOM   1159  N   ARG G  97     -17.676 -15.324  69.943  1.00  0.00           N  
ATOM   1160  HN  ARG G  97     -18.584 -15.376  70.352  1.00  0.00           H  
ATOM   1161  CA  ARG G  97     -17.518 -14.465  68.751  1.00  0.00           C  
ATOM   1162  HA  ARG G  97     -17.179 -14.982  67.865  1.00  0.00           H  
ATOM   1163  CB  ARG G  97     -18.910 -13.881  68.462  1.00  0.00           C  
ATOM   1164  HB1 ARG G  97     -18.804 -13.183  67.604  1.00  0.00           H  
ATOM   1165  HB2 ARG G  97     -19.375 -13.310  69.294  1.00  0.00           H  
ATOM   1166  CG  ARG G  97     -19.935 -14.977  68.083  1.00  0.00           C  
ATOM   1167  HG1 ARG G  97     -20.052 -15.743  68.879  1.00  0.00           H  
ATOM   1168  HG2 ARG G  97     -19.474 -15.519  67.230  1.00  0.00           H  
ATOM   1169  CD  ARG G  97     -21.371 -14.486  67.795  1.00  0.00           C  
ATOM   1170  HD1 ARG G  97     -21.317 -13.641  67.075  1.00  0.00           H  
ATOM   1171  HD2 ARG G  97     -21.960 -14.192  68.690  1.00  0.00           H  
ATOM   1172  NE  ARG G  97     -22.090 -15.674  67.203  1.00  0.00           N  
ATOM   1173  HE  ARG G  97     -22.683 -16.268  67.745  1.00  0.00           H  
ATOM   1174  CZ  ARG G  97     -22.083 -16.135  65.913  1.00  0.00           C  
ATOM   1175  NH1 ARG G  97     -21.540 -15.415  64.969  1.00  0.00           N  
ATOM   1176 1HH1 ARG G  97     -21.225 -14.503  65.235  1.00  0.00           H  
ATOM   1177 2HH1 ARG G  97     -21.634 -15.673  64.008  1.00  0.00           H  
ATOM   1178  NH2 ARG G  97     -22.736 -17.224  65.658  1.00  0.00           N  
ATOM   1179 1HH2 ARG G  97     -22.951 -17.828  66.426  1.00  0.00           H  
ATOM   1180 2HH2 ARG G  97     -22.654 -17.481  64.696  1.00  0.00           H  
ATOM   1181  C   ARG G  97     -16.709 -13.252  69.015  1.00  0.00           C  
ATOM   1182  O   ARG G  97     -17.035 -12.393  69.841  1.00  0.00           O  
ATOM   1183  N   LEU G  98     -15.625 -13.021  68.288  1.00  0.00           N  
ATOM   1184  HN  LEU G  98     -15.291 -13.758  67.706  1.00  0.00           H  
ATOM   1185  CA  LEU G  98     -14.697 -11.976  68.607  1.00  0.00           C  
ATOM   1186  HA  LEU G  98     -15.226 -11.240  69.194  1.00  0.00           H  
ATOM   1187  CB  LEU G  98     -13.433 -12.519  69.394  1.00  0.00           C  
ATOM   1188  HB1 LEU G  98     -12.812 -11.607  69.528  1.00  0.00           H  
ATOM   1189  HB2 LEU G  98     -12.905 -13.344  68.871  1.00  0.00           H  
ATOM   1190  CG  LEU G  98     -13.741 -13.078  70.794  1.00  0.00           C  
ATOM   1191  HG  LEU G  98     -14.530 -13.858  70.738  1.00  0.00           H  
ATOM   1192  CD1 LEU G  98     -12.558 -13.952  71.214  1.00  0.00           C  
ATOM   1193 1HD1 LEU G  98     -12.417 -14.790  70.498  1.00  0.00           H  
ATOM   1194 2HD1 LEU G  98     -12.751 -14.448  72.190  1.00  0.00           H  
ATOM   1195 3HD1 LEU G  98     -11.604 -13.383  71.237  1.00  0.00           H  
ATOM   1196  CD2 LEU G  98     -14.106 -12.113  71.965  1.00  0.00           C  
ATOM   1197 1HD2 LEU G  98     -15.043 -11.553  71.759  1.00  0.00           H  
ATOM   1198 2HD2 LEU G  98     -13.329 -11.329  72.091  1.00  0.00           H  
ATOM   1199 3HD2 LEU G  98     -14.259 -12.756  72.858  1.00  0.00           H  
ATOM   1200  C   LEU G  98     -14.324 -11.188  67.327  1.00  0.00           C  
ATOM   1201  O   LEU G  98     -14.374 -11.766  66.168  1.00  0.00           O  
ATOM   1202  N   ASN G  99     -14.004  -9.948  67.473  1.00  0.00           N  
ATOM   1203  HN  ASN G  99     -13.818  -9.546  68.366  1.00  0.00           H  
ATOM   1204  CA  ASN G  99     -13.662  -8.920  66.371  1.00  0.00           C  
ATOM   1205  HA  ASN G  99     -13.878  -9.392  65.423  1.00  0.00           H  
ATOM   1206  CB  ASN G  99     -14.456  -7.529  66.505  1.00  0.00           C  
ATOM   1207  HB1 ASN G  99     -15.545  -7.720  66.615  1.00  0.00           H  
ATOM   1208  HB2 ASN G  99     -14.131  -6.770  65.761  1.00  0.00           H  
ATOM   1209  CG  ASN G  99     -14.046  -6.900  67.838  1.00  0.00           C  
ATOM   1210  OD1 ASN G  99     -13.239  -7.317  68.656  1.00  0.00           O  
ATOM   1211  ND2 ASN G  99     -14.639  -5.704  67.980  1.00  0.00           N  
ATOM   1212 1HD2 ASN G  99     -15.160  -5.310  67.222  1.00  0.00           H  
ATOM   1213 2HD2 ASN G  99     -14.608  -5.216  68.853  1.00  0.00           H  
ATOM   1214  C   ASN G  99     -12.115  -8.747  66.265  1.00  0.00           C  
ATOM   1215  O   ASN G  99     -11.264  -9.312  66.991  1.00  0.00           O  
ATOM   1216  N   SER G 100     -11.713  -7.805  65.392  1.00  0.00           N  
ATOM   1217  HN  SER G 100     -12.453  -7.444  64.831  1.00  0.00           H  
ATOM   1218  CA  SER G 100     -10.334  -7.376  65.035  1.00  0.00           C  
ATOM   1219  HA  SER G 100      -9.810  -8.264  64.713  1.00  0.00           H  
ATOM   1220  CB  SER G 100     -10.352  -6.173  64.059  1.00  0.00           C  
ATOM   1221  HB1 SER G 100     -10.828  -6.564  63.134  1.00  0.00           H  
ATOM   1222  HB2 SER G 100      -9.335  -5.733  63.982  1.00  0.00           H  
ATOM   1223  OG  SER G 100     -11.177  -5.121  64.561  1.00  0.00           O  
ATOM   1224  HG1 SER G 100     -10.540  -4.418  64.713  1.00  0.00           H  
ATOM   1225  C   SER G 100      -9.477  -6.928  66.189  1.00  0.00           C  
ATOM   1226  O   SER G 100      -8.218  -7.004  66.129  1.00  0.00           O  
ATOM   1227  N   ASN G 101     -10.052  -6.489  67.311  1.00  0.00           N  
ATOM   1228  HN  ASN G 101     -11.037  -6.337  67.295  1.00  0.00           H  
ATOM   1229  CA  ASN G 101      -9.341  -5.997  68.482  1.00  0.00           C  
ATOM   1230  HA  ASN G 101      -8.426  -5.538  68.139  1.00  0.00           H  
ATOM   1231  CB  ASN G 101     -10.281  -5.113  69.316  1.00  0.00           C  
ATOM   1232  HB1 ASN G 101      -9.677  -4.687  70.146  1.00  0.00           H  
ATOM   1233  HB2 ASN G 101     -11.169  -5.650  69.713  1.00  0.00           H  
ATOM   1234  CG  ASN G 101     -10.670  -3.844  68.538  1.00  0.00           C  
ATOM   1235  OD1 ASN G 101      -9.955  -3.381  67.675  1.00  0.00           O  
ATOM   1236  ND2 ASN G 101     -11.912  -3.345  68.817  1.00  0.00           N  
ATOM   1237 1HD2 ASN G 101     -12.469  -3.890  69.444  1.00  0.00           H  
ATOM   1238 2HD2 ASN G 101     -12.351  -2.635  68.266  1.00  0.00           H  
ATOM   1239  C   ASN G 101      -8.801  -7.128  69.380  1.00  0.00           C  
ATOM   1240  O   ASN G 101      -8.100  -6.710  70.311  1.00  0.00           O  
ATOM   1241  N   MET G 102      -9.225  -8.435  69.185  1.00  0.00           N  
ATOM   1242  HN  MET G 102      -9.671  -8.714  68.338  1.00  0.00           H  
ATOM   1243  CA  MET G 102      -8.710  -9.530  69.964  1.00  0.00           C  
ATOM   1244  HA  MET G 102      -8.083  -9.046  70.699  1.00  0.00           H  
ATOM   1245  CB  MET G 102      -9.793 -10.408  70.661  1.00  0.00           C  
ATOM   1246  HB1 MET G 102      -9.278 -11.175  71.277  1.00  0.00           H  
ATOM   1247  HB2 MET G 102     -10.354 -11.016  69.918  1.00  0.00           H  
ATOM   1248  CG  MET G 102     -10.656  -9.584  71.644  1.00  0.00           C  
ATOM   1249  HG1 MET G 102     -11.387 -10.140  72.269  1.00  0.00           H  
ATOM   1250  HG2 MET G 102     -11.100  -8.756  71.051  1.00  0.00           H  
ATOM   1251  SD  MET G 102      -9.634  -8.705  72.908  1.00  0.00           S  
ATOM   1252  CE  MET G 102     -10.822  -7.372  73.275  1.00  0.00           C  
ATOM   1253  HE1 MET G 102     -11.408  -7.064  72.383  1.00  0.00           H  
ATOM   1254  HE2 MET G 102     -10.336  -6.455  73.674  1.00  0.00           H  
ATOM   1255  HE3 MET G 102     -11.626  -7.634  73.995  1.00  0.00           H  
ATOM   1256  C   MET G 102      -7.863 -10.535  69.197  1.00  0.00           C  
ATOM   1257  O   MET G 102      -7.268 -11.435  69.776  1.00  0.00           O  
ATOM   1258  N   VAL G 103      -7.584 -10.271  67.892  1.00  0.00           N  
ATOM   1259  HN  VAL G 103      -7.921  -9.449  67.439  1.00  0.00           H  
ATOM   1260  CA  VAL G 103      -6.710 -11.039  67.021  1.00  0.00           C  
ATOM   1261  HA  VAL G 103      -7.190 -12.004  66.961  1.00  0.00           H  
ATOM   1262  CB  VAL G 103      -6.699 -10.430  65.635  1.00  0.00           C  
ATOM   1263  HB  VAL G 103      -6.562  -9.328  65.664  1.00  0.00           H  
ATOM   1264  CG1 VAL G 103      -5.637 -10.954  64.686  1.00  0.00           C  
ATOM   1265 1HG1 VAL G 103      -4.596 -10.662  64.941  1.00  0.00           H  
ATOM   1266 2HG1 VAL G 103      -5.899 -10.551  63.685  1.00  0.00           H  
ATOM   1267 3HG1 VAL G 103      -5.683 -12.052  64.521  1.00  0.00           H  
ATOM   1268  CG2 VAL G 103      -8.120 -10.690  65.052  1.00  0.00           C  
ATOM   1269 1HG2 VAL G 103      -8.292 -10.060  64.153  1.00  0.00           H  
ATOM   1270 2HG2 VAL G 103      -8.853 -10.326  65.803  1.00  0.00           H  
ATOM   1271 3HG2 VAL G 103      -8.318 -11.764  64.847  1.00  0.00           H  
ATOM   1272  C   VAL G 103      -5.237 -11.189  67.498  1.00  0.00           C  
ATOM   1273  O   VAL G 103      -4.688 -12.269  67.460  1.00  0.00           O  
ATOM   1274  N   GLY G 104      -4.604 -10.048  67.862  1.00  0.00           N  
ATOM   1275  HN  GLY G 104      -5.146  -9.218  67.757  1.00  0.00           H  
ATOM   1276  CA  GLY G 104      -3.129  -9.870  68.086  1.00  0.00           C  
ATOM   1277  HA1 GLY G 104      -2.906  -8.813  68.103  1.00  0.00           H  
ATOM   1278  HA2 GLY G 104      -2.600 -10.226  67.215  1.00  0.00           H  
ATOM   1279  C   GLY G 104      -2.643 -10.518  69.266  1.00  0.00           C  
ATOM   1280  O   GLY G 104      -1.428 -10.691  69.519  1.00  0.00           O  
ATOM   1281  N   LYS G 105      -3.631 -10.807  70.145  1.00  0.00           N  
ATOM   1282  HN  LYS G 105      -4.591 -10.568  70.024  1.00  0.00           H  
ATOM   1283  CA  LYS G 105      -3.431 -11.492  71.362  1.00  0.00           C  
ATOM   1284  HA  LYS G 105      -2.604 -11.039  71.888  1.00  0.00           H  
ATOM   1285  CB  LYS G 105      -4.747 -11.459  72.256  1.00  0.00           C  
ATOM   1286  HB1 LYS G 105      -4.518 -11.874  73.261  1.00  0.00           H  
ATOM   1287  HB2 LYS G 105      -5.446 -12.198  71.808  1.00  0.00           H  
ATOM   1288  CG  LYS G 105      -5.551 -10.175  72.424  1.00  0.00           C  
ATOM   1289  HG1 LYS G 105      -6.489 -10.536  72.898  1.00  0.00           H  
ATOM   1290  HG2 LYS G 105      -5.598  -9.656  71.443  1.00  0.00           H  
ATOM   1291  CD  LYS G 105      -4.840  -9.176  73.313  1.00  0.00           C  
ATOM   1292  HD1 LYS G 105      -3.755  -9.132  73.078  1.00  0.00           H  
ATOM   1293  HD2 LYS G 105      -4.925  -9.416  74.394  1.00  0.00           H  
ATOM   1294  CE  LYS G 105      -5.356  -7.718  73.261  1.00  0.00           C  
ATOM   1295  HE1 LYS G 105      -6.387  -7.746  73.675  1.00  0.00           H  
ATOM   1296  HE2 LYS G 105      -5.481  -7.377  72.211  1.00  0.00           H  
ATOM   1297  NZ  LYS G 105      -4.536  -6.770  74.033  1.00  0.00           N1+
ATOM   1298  HZ1 LYS G 105      -4.901  -6.645  74.998  1.00  0.00           H  
ATOM   1299  HZ2 LYS G 105      -4.462  -5.858  73.538  1.00  0.00           H  
ATOM   1300  HZ3 LYS G 105      -3.539  -7.069  74.035  1.00  0.00           H  
ATOM   1301  C   LYS G 105      -2.999 -12.942  71.210  1.00  0.00           C  
ATOM   1302  O   LYS G 105      -2.179 -13.441  71.957  1.00  0.00           O  
ATOM   1303  N   ILE G 106      -3.430 -13.634  70.175  1.00  0.00           N  
ATOM   1304  HN  ILE G 106      -3.791 -13.150  69.382  1.00  0.00           H  
ATOM   1305  CA  ILE G 106      -3.139 -15.059  70.120  1.00  0.00           C  
ATOM   1306  HA  ILE G 106      -2.894 -15.495  71.077  1.00  0.00           H  
ATOM   1307  CB  ILE G 106      -4.413 -15.826  69.673  1.00  0.00           C  
ATOM   1308  HB  ILE G 106      -4.103 -16.852  69.383  1.00  0.00           H  
ATOM   1309  CG2 ILE G 106      -5.351 -15.942  70.877  1.00  0.00           C  
ATOM   1310 1HG2 ILE G 106      -4.778 -16.328  71.747  1.00  0.00           H  
ATOM   1311 2HG2 ILE G 106      -6.220 -16.558  70.564  1.00  0.00           H  
ATOM   1312 3HG2 ILE G 106      -5.853 -15.003  71.196  1.00  0.00           H  
ATOM   1313  CG1 ILE G 106      -4.977 -15.118  68.397  1.00  0.00           C  
ATOM   1314 1HG1 ILE G 106      -4.191 -14.814  67.673  1.00  0.00           H  
ATOM   1315 2HG1 ILE G 106      -5.570 -14.198  68.590  1.00  0.00           H  
ATOM   1316  CD  ILE G 106      -5.823 -16.125  67.583  1.00  0.00           C  
ATOM   1317  HD1 ILE G 106      -5.191 -16.953  67.196  1.00  0.00           H  
ATOM   1318  HD2 ILE G 106      -6.364 -15.479  66.859  1.00  0.00           H  
ATOM   1319  HD3 ILE G 106      -6.555 -16.671  68.216  1.00  0.00           H  
ATOM   1320  C   ILE G 106      -2.016 -15.400  69.175  1.00  0.00           C  
ATOM   1321  O   ILE G 106      -1.643 -14.551  68.392  1.00  0.00           O  
ATOM   1322  N   TRP G 107      -1.365 -16.518  69.353  1.00  0.00           N  
ATOM   1323  HN  TRP G 107      -1.677 -17.236  69.971  1.00  0.00           H  
ATOM   1324  CA  TRP G 107      -0.482 -17.076  68.359  1.00  0.00           C  
ATOM   1325  HA  TRP G 107       0.267 -16.338  68.116  1.00  0.00           H  
ATOM   1326  CB  TRP G 107       0.227 -18.346  69.038  1.00  0.00           C  
ATOM   1327  HB1 TRP G 107      -0.452 -19.143  69.409  1.00  0.00           H  
ATOM   1328  HB2 TRP G 107       0.818 -17.979  69.904  1.00  0.00           H  
ATOM   1329  CG  TRP G 107       1.247 -18.995  68.129  1.00  0.00           C  
ATOM   1330  CD1 TRP G 107       2.625 -18.779  68.092  1.00  0.00           C  
ATOM   1331  HD1 TRP G 107       3.094 -18.115  68.803  1.00  0.00           H  
ATOM   1332  NE1 TRP G 107       3.232 -19.505  67.128  1.00  0.00           N  
ATOM   1333  HE1 TRP G 107       4.131 -19.370  66.773  1.00  0.00           H  
ATOM   1334  CE2 TRP G 107       2.339 -20.322  66.508  1.00  0.00           C  
ATOM   1335  CD2 TRP G 107       1.072 -20.085  67.129  1.00  0.00           C  
ATOM   1336  CE3 TRP G 107      -0.052 -20.757  66.624  1.00  0.00           C  
ATOM   1337  HE3 TRP G 107      -1.052 -20.460  66.902  1.00  0.00           H  
ATOM   1338  CZ3 TRP G 107       0.136 -21.805  65.750  1.00  0.00           C  
ATOM   1339  HZ3 TRP G 107      -0.730 -22.426  65.573  1.00  0.00           H  
ATOM   1340  CZ2 TRP G 107       2.497 -21.220  65.531  1.00  0.00           C  
ATOM   1341  HZ2 TRP G 107       3.414 -21.514  65.043  1.00  0.00           H  
ATOM   1342  CH2 TRP G 107       1.391 -22.070  65.297  1.00  0.00           C  
ATOM   1343  HH2 TRP G 107       1.531 -22.969  64.716  1.00  0.00           H  
ATOM   1344  C   TRP G 107      -1.255 -17.462  67.130  1.00  0.00           C  
ATOM   1345  O   TRP G 107      -2.345 -18.055  67.178  1.00  0.00           O  
ATOM   1346  N   ILE G 108      -0.808 -16.972  65.986  1.00  0.00           N  
ATOM   1347  HN  ILE G 108       0.022 -16.438  66.121  1.00  0.00           H  
ATOM   1348  CA  ILE G 108      -1.434 -17.141  64.651  1.00  0.00           C  
ATOM   1349  HA  ILE G 108      -2.254 -17.843  64.688  1.00  0.00           H  
ATOM   1350  CB  ILE G 108      -1.966 -15.768  64.117  1.00  0.00           C  
ATOM   1351  HB  ILE G 108      -1.267 -14.933  64.338  1.00  0.00           H  
ATOM   1352  CG2 ILE G 108      -2.268 -15.716  62.648  1.00  0.00           C  
ATOM   1353 1HG2 ILE G 108      -2.919 -16.529  62.263  1.00  0.00           H  
ATOM   1354 2HG2 ILE G 108      -1.297 -15.855  62.126  1.00  0.00           H  
ATOM   1355 3HG2 ILE G 108      -2.664 -14.722  62.349  1.00  0.00           H  
ATOM   1356  CG1 ILE G 108      -3.234 -15.463  64.993  1.00  0.00           C  
ATOM   1357 1HG1 ILE G 108      -3.011 -15.237  66.058  1.00  0.00           H  
ATOM   1358 2HG1 ILE G 108      -3.974 -16.284  64.880  1.00  0.00           H  
ATOM   1359  CD  ILE G 108      -4.017 -14.301  64.379  1.00  0.00           C  
ATOM   1360  HD1 ILE G 108      -3.378 -13.518  63.917  1.00  0.00           H  
ATOM   1361  HD2 ILE G 108      -4.595 -13.876  65.228  1.00  0.00           H  
ATOM   1362  HD3 ILE G 108      -4.742 -14.595  63.591  1.00  0.00           H  
ATOM   1363  C   ILE G 108      -0.256 -17.657  63.754  1.00  0.00           C  
ATOM   1364  O   ILE G 108       0.808 -17.023  63.867  1.00  0.00           O  
ATOM   1365  N   PRO G 109      -0.332 -18.765  62.985  1.00  0.00           N  
ATOM   1366  CD  PRO G 109      -1.577 -19.344  62.724  1.00  0.00           C  
ATOM   1367  HD1 PRO G 109      -2.377 -18.579  62.632  1.00  0.00           H  
ATOM   1368  HD2 PRO G 109      -1.768 -19.995  63.604  1.00  0.00           H  
ATOM   1369  CA  PRO G 109       0.655 -19.102  61.969  1.00  0.00           C  
ATOM   1370  HA  PRO G 109       1.520 -19.318  62.579  1.00  0.00           H  
ATOM   1371  CB  PRO G 109       0.093 -20.362  61.312  1.00  0.00           C  
ATOM   1372  HB1 PRO G 109       0.326 -21.205  61.997  1.00  0.00           H  
ATOM   1373  HB2 PRO G 109       0.506 -20.525  60.294  1.00  0.00           H  
ATOM   1374  CG  PRO G 109      -1.381 -20.018  61.368  1.00  0.00           C  
ATOM   1375  HG1 PRO G 109      -1.700 -19.306  60.578  1.00  0.00           H  
ATOM   1376  HG2 PRO G 109      -2.109 -20.858  61.367  1.00  0.00           H  
ATOM   1377  C   PRO G 109       1.145 -17.932  61.073  1.00  0.00           C  
ATOM   1378  O   PRO G 109       0.461 -16.977  60.886  1.00  0.00           O  
ATOM   1379  N   ASP G 110       2.428 -17.962  60.599  1.00  0.00           N  
ATOM   1380  HN  ASP G 110       2.888 -18.840  60.702  1.00  0.00           H  
ATOM   1381  CA  ASP G 110       3.174 -16.962  59.816  1.00  0.00           C  
ATOM   1382  HA  ASP G 110       2.759 -16.028  60.165  1.00  0.00           H  
ATOM   1383  CB  ASP G 110       4.650 -16.885  60.165  1.00  0.00           C  
ATOM   1384  HB1 ASP G 110       4.705 -16.787  61.270  1.00  0.00           H  
ATOM   1385  HB2 ASP G 110       5.102 -15.952  59.765  1.00  0.00           H  
ATOM   1386  CG  ASP G 110       5.555 -18.052  59.882  1.00  0.00           C  
ATOM   1387  OD1 ASP G 110       5.140 -18.986  59.131  1.00  0.00           O  
ATOM   1388  OD2 ASP G 110       6.667 -18.151  60.451  1.00  0.00           O  
ATOM   1389  C   ASP G 110       2.950 -16.978  58.368  1.00  0.00           C  
ATOM   1390  O   ASP G 110       3.683 -16.378  57.588  1.00  0.00           O  
ATOM   1391  N   THR G 111       2.028 -17.877  58.027  1.00  0.00           N  
ATOM   1392  HN  THR G 111       1.395 -18.224  58.715  1.00  0.00           H  
ATOM   1393  CA  THR G 111       1.540 -18.301  56.710  1.00  0.00           C  
ATOM   1394  HA  THR G 111       2.075 -19.202  56.447  1.00  0.00           H  
ATOM   1395  CB  THR G 111       0.071 -18.757  56.714  1.00  0.00           C  
ATOM   1396  HB  THR G 111      -0.586 -17.863  56.772  1.00  0.00           H  
ATOM   1397  OG1 THR G 111      -0.215 -19.465  57.925  1.00  0.00           O  
ATOM   1398  HG1 THR G 111      -1.143 -19.367  58.150  1.00  0.00           H  
ATOM   1399  CG2 THR G 111      -0.139 -19.635  55.483  1.00  0.00           C  
ATOM   1400 1HG2 THR G 111      -1.225 -19.802  55.319  1.00  0.00           H  
ATOM   1401 2HG2 THR G 111       0.379 -20.607  55.632  1.00  0.00           H  
ATOM   1402 3HG2 THR G 111       0.255 -19.200  54.540  1.00  0.00           H  
ATOM   1403  C   THR G 111       1.731 -17.309  55.627  1.00  0.00           C  
ATOM   1404  O   THR G 111       1.305 -16.154  55.659  1.00  0.00           O  
ATOM   1405  N   PHE G 112       2.418 -17.579  54.496  1.00  0.00           N  
ATOM   1406  HN  PHE G 112       2.658 -18.512  54.239  1.00  0.00           H  
ATOM   1407  CA  PHE G 112       2.800 -16.578  53.503  1.00  0.00           C  
ATOM   1408  HA  PHE G 112       2.087 -15.768  53.453  1.00  0.00           H  
ATOM   1409  CB  PHE G 112       4.156 -16.010  53.900  1.00  0.00           C  
ATOM   1410  HB1 PHE G 112       4.312 -16.152  54.990  1.00  0.00           H  
ATOM   1411  HB2 PHE G 112       4.272 -14.929  53.669  1.00  0.00           H  
ATOM   1412  CG  PHE G 112       5.244 -16.697  53.149  1.00  0.00           C  
ATOM   1413  CD1 PHE G 112       5.579 -18.028  53.499  1.00  0.00           C  
ATOM   1414  HD1 PHE G 112       5.010 -18.525  54.271  1.00  0.00           H  
ATOM   1415  CE1 PHE G 112       6.590 -18.665  52.737  1.00  0.00           C  
ATOM   1416  HE1 PHE G 112       6.733 -19.708  52.977  1.00  0.00           H  
ATOM   1417  CZ  PHE G 112       7.299 -18.026  51.745  1.00  0.00           C  
ATOM   1418  HZ  PHE G 112       7.961 -18.601  51.115  1.00  0.00           H  
ATOM   1419  CD2 PHE G 112       5.867 -16.093  52.049  1.00  0.00           C  
ATOM   1420  HD2 PHE G 112       5.599 -15.078  51.793  1.00  0.00           H  
ATOM   1421  CE2 PHE G 112       6.862 -16.776  51.322  1.00  0.00           C  
ATOM   1422  HE2 PHE G 112       7.414 -16.257  50.553  1.00  0.00           H  
ATOM   1423  C   PHE G 112       2.677 -17.326  52.180  1.00  0.00           C  
ATOM   1424  O   PHE G 112       2.664 -18.575  52.124  1.00  0.00           O  
ATOM   1425  N   PHE G 113       2.504 -16.536  51.115  1.00  0.00           N  
ATOM   1426  HN  PHE G 113       2.638 -15.549  51.156  1.00  0.00           H  
ATOM   1427  CA  PHE G 113       2.216 -17.062  49.800  1.00  0.00           C  
ATOM   1428  HA  PHE G 113       1.995 -18.116  49.881  1.00  0.00           H  
ATOM   1429  CB  PHE G 113       1.197 -16.262  49.001  1.00  0.00           C  
ATOM   1430  HB1 PHE G 113       1.059 -16.705  47.991  1.00  0.00           H  
ATOM   1431  HB2 PHE G 113       1.528 -15.202  48.958  1.00  0.00           H  
ATOM   1432  CG  PHE G 113      -0.194 -16.310  49.687  1.00  0.00           C  
ATOM   1433  CD1 PHE G 113      -0.410 -15.523  50.805  1.00  0.00           C  
ATOM   1434  HD1 PHE G 113       0.367 -14.869  51.172  1.00  0.00           H  
ATOM   1435  CE1 PHE G 113      -1.728 -15.503  51.382  1.00  0.00           C  
ATOM   1436  HE1 PHE G 113      -1.926 -14.898  52.255  1.00  0.00           H  
ATOM   1437  CZ  PHE G 113      -2.776 -16.331  50.843  1.00  0.00           C  
ATOM   1438  HZ  PHE G 113      -3.803 -16.299  51.178  1.00  0.00           H  
ATOM   1439  CD2 PHE G 113      -1.184 -17.169  49.219  1.00  0.00           C  
ATOM   1440  HD2 PHE G 113      -1.087 -17.796  48.345  1.00  0.00           H  
ATOM   1441  CE2 PHE G 113      -2.501 -17.135  49.760  1.00  0.00           C  
ATOM   1442  HE2 PHE G 113      -3.279 -17.754  49.339  1.00  0.00           H  
ATOM   1443  C   PHE G 113       3.631 -17.030  49.183  1.00  0.00           C  
ATOM   1444  O   PHE G 113       4.309 -16.042  48.921  1.00  0.00           O  
ATOM   1445  N   ARG G 114       4.083 -18.243  48.792  1.00  0.00           N  
ATOM   1446  HN  ARG G 114       3.415 -18.964  48.962  1.00  0.00           H  
ATOM   1447  CA  ARG G 114       5.322 -18.593  48.133  1.00  0.00           C  
ATOM   1448  HA  ARG G 114       6.108 -18.168  48.739  1.00  0.00           H  
ATOM   1449  CB  ARG G 114       5.575 -20.104  48.204  1.00  0.00           C  
ATOM   1450  HB1 ARG G 114       6.342 -20.396  47.455  1.00  0.00           H  
ATOM   1451  HB2 ARG G 114       4.741 -20.751  47.857  1.00  0.00           H  
ATOM   1452  CG  ARG G 114       6.119 -20.585  49.517  1.00  0.00           C  
ATOM   1453  HG1 ARG G 114       5.496 -20.107  50.303  1.00  0.00           H  
ATOM   1454  HG2 ARG G 114       7.171 -20.249  49.643  1.00  0.00           H  
ATOM   1455  CD  ARG G 114       6.077 -22.149  49.779  1.00  0.00           C  
ATOM   1456  HD1 ARG G 114       5.059 -22.591  49.822  1.00  0.00           H  
ATOM   1457  HD2 ARG G 114       6.606 -22.412  50.720  1.00  0.00           H  
ATOM   1458  NE  ARG G 114       6.791 -22.819  48.709  1.00  0.00           N  
ATOM   1459  HE  ARG G 114       6.279 -23.075  47.889  1.00  0.00           H  
ATOM   1460  CZ  ARG G 114       8.074 -23.202  48.792  1.00  0.00           C  
ATOM   1461  NH1 ARG G 114       8.594 -23.921  47.815  1.00  0.00           N  
ATOM   1462 1HH1 ARG G 114       7.967 -24.239  47.104  1.00  0.00           H  
ATOM   1463 2HH1 ARG G 114       9.582 -24.073  47.781  1.00  0.00           H  
ATOM   1464  NH2 ARG G 114       8.859 -22.952  49.789  1.00  0.00           N  
ATOM   1465 1HH2 ARG G 114       9.779 -23.341  49.749  1.00  0.00           H  
ATOM   1466 2HH2 ARG G 114       8.554 -22.349  50.526  1.00  0.00           H  
ATOM   1467  C   ARG G 114       5.423 -17.971  46.713  1.00  0.00           C  
ATOM   1468  O   ARG G 114       6.502 -17.536  46.308  1.00  0.00           O  
ATOM   1469  N   ASN G 115       4.363 -17.868  45.976  1.00  0.00           N  
ATOM   1470  HN  ASN G 115       3.461 -17.997  46.379  1.00  0.00           H  
ATOM   1471  CA  ASN G 115       4.483 -17.614  44.526  1.00  0.00           C  
ATOM   1472  HA  ASN G 115       5.484 -17.558  44.125  1.00  0.00           H  
ATOM   1473  CB  ASN G 115       3.752 -18.681  43.520  1.00  0.00           C  
ATOM   1474  HB1 ASN G 115       4.245 -19.623  43.844  1.00  0.00           H  
ATOM   1475  HB2 ASN G 115       3.977 -18.448  42.457  1.00  0.00           H  
ATOM   1476  CG  ASN G 115       2.211 -18.759  43.742  1.00  0.00           C  
ATOM   1477  OD1 ASN G 115       1.707 -18.246  44.776  1.00  0.00           O  
ATOM   1478  ND2 ASN G 115       1.434 -19.332  42.810  1.00  0.00           N  
ATOM   1479 1HD2 ASN G 115       0.440 -19.230  42.774  1.00  0.00           H  
ATOM   1480 2HD2 ASN G 115       1.836 -20.024  42.211  1.00  0.00           H  
ATOM   1481  C   ASN G 115       3.978 -16.177  44.287  1.00  0.00           C  
ATOM   1482  O   ASN G 115       3.861 -15.810  43.152  1.00  0.00           O  
ATOM   1483  N   SER G 116       3.801 -15.448  45.361  1.00  0.00           N  
ATOM   1484  HN  SER G 116       4.175 -15.930  46.149  1.00  0.00           H  
ATOM   1485  CA  SER G 116       3.124 -14.147  45.378  1.00  0.00           C  
ATOM   1486  HA  SER G 116       2.322 -14.242  44.661  1.00  0.00           H  
ATOM   1487  CB  SER G 116       2.433 -13.782  46.719  1.00  0.00           C  
ATOM   1488  HB1 SER G 116       3.128 -13.925  47.573  1.00  0.00           H  
ATOM   1489  HB2 SER G 116       1.583 -14.494  46.801  1.00  0.00           H  
ATOM   1490  OG  SER G 116       1.939 -12.430  46.674  1.00  0.00           O  
ATOM   1491  HG1 SER G 116       1.231 -12.466  46.027  1.00  0.00           H  
ATOM   1492  C   SER G 116       4.072 -13.076  44.893  1.00  0.00           C  
ATOM   1493  O   SER G 116       5.258 -13.161  45.099  1.00  0.00           O  
ATOM   1494  N   LYS G 117       3.505 -12.034  44.233  1.00  0.00           N  
ATOM   1495  HN  LYS G 117       2.561 -12.042  43.914  1.00  0.00           H  
ATOM   1496  CA  LYS G 117       4.233 -10.917  43.780  1.00  0.00           C  
ATOM   1497  HA  LYS G 117       5.282 -11.171  43.737  1.00  0.00           H  
ATOM   1498  CB  LYS G 117       3.937 -10.610  42.275  1.00  0.00           C  
ATOM   1499  HB1 LYS G 117       4.598  -9.751  42.033  1.00  0.00           H  
ATOM   1500  HB2 LYS G 117       2.895 -10.229  42.218  1.00  0.00           H  
ATOM   1501  CG  LYS G 117       4.114 -11.804  41.347  1.00  0.00           C  
ATOM   1502  HG1 LYS G 117       3.349 -12.586  41.540  1.00  0.00           H  
ATOM   1503  HG2 LYS G 117       5.094 -12.231  41.651  1.00  0.00           H  
ATOM   1504  CD  LYS G 117       4.200 -11.347  39.956  1.00  0.00           C  
ATOM   1505  HD1 LYS G 117       3.332 -10.703  39.699  1.00  0.00           H  
ATOM   1506  HD2 LYS G 117       4.029 -12.209  39.276  1.00  0.00           H  
ATOM   1507  CE  LYS G 117       5.508 -10.745  39.543  1.00  0.00           C  
ATOM   1508  HE1 LYS G 117       6.376 -11.431  39.644  1.00  0.00           H  
ATOM   1509  HE2 LYS G 117       5.690  -9.769  40.041  1.00  0.00           H  
ATOM   1510  NZ  LYS G 117       5.569 -10.412  38.122  1.00  0.00           N1+
ATOM   1511  HZ1 LYS G 117       5.799 -11.311  37.652  1.00  0.00           H  
ATOM   1512  HZ2 LYS G 117       6.409  -9.817  37.980  1.00  0.00           H  
ATOM   1513  HZ3 LYS G 117       4.777  -9.969  37.613  1.00  0.00           H  
ATOM   1514  C   LYS G 117       3.983  -9.695  44.621  1.00  0.00           C  
ATOM   1515  O   LYS G 117       4.600  -8.649  44.469  1.00  0.00           O  
ATOM   1516  N   LYS G 118       3.040  -9.885  45.601  1.00  0.00           N  
ATOM   1517  HN  LYS G 118       2.556 -10.746  45.737  1.00  0.00           H  
ATOM   1518  CA  LYS G 118       2.453  -8.847  46.522  1.00  0.00           C  
ATOM   1519  HA  LYS G 118       3.099  -8.942  47.382  1.00  0.00           H  
ATOM   1520  CB  LYS G 118       2.439  -7.315  46.023  1.00  0.00           C  
ATOM   1521  HB1 LYS G 118       3.509  -7.016  46.001  1.00  0.00           H  
ATOM   1522  HB2 LYS G 118       2.055  -6.525  46.702  1.00  0.00           H  
ATOM   1523  CG  LYS G 118       1.867  -7.025  44.697  1.00  0.00           C  
ATOM   1524  HG1 LYS G 118       0.760  -7.114  44.709  1.00  0.00           H  
ATOM   1525  HG2 LYS G 118       2.144  -7.699  43.858  1.00  0.00           H  
ATOM   1526  CD  LYS G 118       2.257  -5.557  44.366  1.00  0.00           C  
ATOM   1527  HD1 LYS G 118       3.340  -5.575  44.614  1.00  0.00           H  
ATOM   1528  HD2 LYS G 118       1.662  -4.887  45.023  1.00  0.00           H  
ATOM   1529  CE  LYS G 118       2.010  -5.079  42.887  1.00  0.00           C  
ATOM   1530  HE1 LYS G 118       2.619  -5.596  42.115  1.00  0.00           H  
ATOM   1531  HE2 LYS G 118       2.183  -3.985  42.805  1.00  0.00           H  
ATOM   1532  NZ  LYS G 118       0.599  -5.371  42.509  1.00  0.00           N1+
ATOM   1533  HZ1 LYS G 118       0.315  -4.777  41.704  1.00  0.00           H  
ATOM   1534  HZ2 LYS G 118       0.021  -5.229  43.361  1.00  0.00           H  
ATOM   1535  HZ3 LYS G 118       0.478  -6.368  42.238  1.00  0.00           H  
ATOM   1536  C   LYS G 118       1.036  -9.259  46.865  1.00  0.00           C  
ATOM   1537  O   LYS G 118       0.476 -10.048  46.143  1.00  0.00           O  
ATOM   1538  N   ALA G 119       0.484  -8.728  47.979  1.00  0.00           N  
ATOM   1539  HN  ALA G 119       1.047  -8.100  48.510  1.00  0.00           H  
ATOM   1540  CA  ALA G 119      -0.856  -9.047  48.320  1.00  0.00           C  
ATOM   1541  HA  ALA G 119      -1.445  -9.264  47.441  1.00  0.00           H  
ATOM   1542  CB  ALA G 119      -0.844 -10.310  49.106  1.00  0.00           C  
ATOM   1543  HB1 ALA G 119      -0.313 -10.198  50.076  1.00  0.00           H  
ATOM   1544  HB2 ALA G 119      -0.358 -11.100  48.495  1.00  0.00           H  
ATOM   1545  HB3 ALA G 119      -1.863 -10.681  49.348  1.00  0.00           H  
ATOM   1546  C   ALA G 119      -1.387  -7.981  49.195  1.00  0.00           C  
ATOM   1547  O   ALA G 119      -0.596  -7.154  49.706  1.00  0.00           O  
ATOM   1548  N   ASP G 120      -2.712  -7.877  49.545  1.00  0.00           N  
ATOM   1549  HN  ASP G 120      -3.429  -8.382  49.071  1.00  0.00           H  
ATOM   1550  CA  ASP G 120      -3.185  -6.998  50.586  1.00  0.00           C  
ATOM   1551  HA  ASP G 120      -2.334  -6.595  51.116  1.00  0.00           H  
ATOM   1552  CB  ASP G 120      -4.110  -5.971  49.958  1.00  0.00           C  
ATOM   1553  HB1 ASP G 120      -5.175  -6.277  49.885  1.00  0.00           H  
ATOM   1554  HB2 ASP G 120      -3.779  -5.837  48.906  1.00  0.00           H  
ATOM   1555  CG  ASP G 120      -4.102  -4.630  50.693  1.00  0.00           C  
ATOM   1556  OD1 ASP G 120      -4.476  -3.626  49.998  1.00  0.00           O  
ATOM   1557  OD2 ASP G 120      -3.833  -4.619  51.909  1.00  0.00           O  
ATOM   1558  C   ASP G 120      -3.923  -7.897  51.669  1.00  0.00           C  
ATOM   1559  O   ASP G 120      -4.651  -8.790  51.386  1.00  0.00           O  
ATOM   1560  N   ALA G 121      -3.721  -7.578  53.036  1.00  0.00           N  
ATOM   1561  HN  ALA G 121      -3.067  -6.873  53.298  1.00  0.00           H  
ATOM   1562  CA  ALA G 121      -4.484  -8.217  54.097  1.00  0.00           C  
ATOM   1563  HA  ALA G 121      -5.081  -9.042  53.739  1.00  0.00           H  
ATOM   1564  CB  ALA G 121      -3.559  -8.634  55.216  1.00  0.00           C  
ATOM   1565  HB1 ALA G 121      -3.026  -7.713  55.536  1.00  0.00           H  
ATOM   1566  HB2 ALA G 121      -2.912  -9.439  54.806  1.00  0.00           H  
ATOM   1567  HB3 ALA G 121      -4.086  -9.041  56.105  1.00  0.00           H  
ATOM   1568  C   ALA G 121      -5.520  -7.262  54.630  1.00  0.00           C  
ATOM   1569  O   ALA G 121      -6.209  -7.520  55.629  1.00  0.00           O  
ATOM   1570  N   TRP G 123      -6.047  -3.755  55.983  1.00  0.00           N  
ATOM   1571  HN  TRP G 123      -5.134  -3.616  55.607  1.00  0.00           H  
ATOM   1572  CA  TRP G 123      -6.310  -2.924  57.160  1.00  0.00           C  
ATOM   1573  HA  TRP G 123      -7.047  -3.311  57.849  1.00  0.00           H  
ATOM   1574  CB  TRP G 123      -4.925  -2.770  57.879  1.00  0.00           C  
ATOM   1575  HB1 TRP G 123      -4.190  -2.097  57.388  1.00  0.00           H  
ATOM   1576  HB2 TRP G 123      -4.513  -3.782  58.078  1.00  0.00           H  
ATOM   1577  CG  TRP G 123      -5.007  -2.222  59.289  1.00  0.00           C  
ATOM   1578  CD1 TRP G 123      -4.713  -1.025  59.734  1.00  0.00           C  
ATOM   1579  HD1 TRP G 123      -4.326  -0.216  59.132  1.00  0.00           H  
ATOM   1580  NE1 TRP G 123      -5.354  -0.857  60.999  1.00  0.00           N  
ATOM   1581  HE1 TRP G 123      -4.981  -0.323  61.727  1.00  0.00           H  
ATOM   1582  CE2 TRP G 123      -5.952  -1.996  61.390  1.00  0.00           C  
ATOM   1583  CD2 TRP G 123      -5.806  -2.874  60.287  1.00  0.00           C  
ATOM   1584  CE3 TRP G 123      -6.262  -4.164  60.499  1.00  0.00           C  
ATOM   1585  HE3 TRP G 123      -6.090  -5.006  59.845  1.00  0.00           H  
ATOM   1586  CZ3 TRP G 123      -6.806  -4.530  61.680  1.00  0.00           C  
ATOM   1587  HZ3 TRP G 123      -7.193  -5.493  61.979  1.00  0.00           H  
ATOM   1588  CZ2 TRP G 123      -6.511  -2.364  62.571  1.00  0.00           C  
ATOM   1589  HZ2 TRP G 123      -6.475  -1.696  63.419  1.00  0.00           H  
ATOM   1590  CH2 TRP G 123      -7.010  -3.594  62.715  1.00  0.00           C  
ATOM   1591  HH2 TRP G 123      -7.540  -3.943  63.589  1.00  0.00           H  
ATOM   1592  C   TRP G 123      -6.781  -1.490  56.877  1.00  0.00           C  
ATOM   1593  O   TRP G 123      -7.332  -0.780  57.681  1.00  0.00           O  
ATOM   1594  N   ILE G 124      -6.606  -1.046  55.612  1.00  0.00           N  
ATOM   1595  HN  ILE G 124      -6.043  -1.559  54.969  1.00  0.00           H  
ATOM   1596  CA  ILE G 124      -6.797   0.378  55.250  1.00  0.00           C  
ATOM   1597  HA  ILE G 124      -6.943   0.904  56.182  1.00  0.00           H  
ATOM   1598  CB  ILE G 124      -5.534   0.962  54.621  1.00  0.00           C  
ATOM   1599  HB  ILE G 124      -5.246   0.326  53.756  1.00  0.00           H  
ATOM   1600  CG2 ILE G 124      -5.744   2.406  54.057  1.00  0.00           C  
ATOM   1601 1HG2 ILE G 124      -5.908   3.221  54.794  1.00  0.00           H  
ATOM   1602 2HG2 ILE G 124      -6.521   2.464  53.265  1.00  0.00           H  
ATOM   1603 3HG2 ILE G 124      -4.793   2.613  53.522  1.00  0.00           H  
ATOM   1604  CG1 ILE G 124      -4.334   0.796  55.498  1.00  0.00           C  
ATOM   1605 1HG1 ILE G 124      -3.415   1.102  54.953  1.00  0.00           H  
ATOM   1606 2HG1 ILE G 124      -4.152  -0.294  55.612  1.00  0.00           H  
ATOM   1607  CD  ILE G 124      -4.352   1.584  56.817  1.00  0.00           C  
ATOM   1608  HD1 ILE G 124      -3.327   1.451  57.224  1.00  0.00           H  
ATOM   1609  HD2 ILE G 124      -5.050   1.139  57.557  1.00  0.00           H  
ATOM   1610  HD3 ILE G 124      -4.522   2.674  56.688  1.00  0.00           H  
ATOM   1611  C   ILE G 124      -7.981   0.494  54.293  1.00  0.00           C  
ATOM   1612  O   ILE G 124      -7.900   0.013  53.151  1.00  0.00           O  
ATOM   1613  N   THR G 125      -9.138   1.100  54.753  1.00  0.00           N  
ATOM   1614  HN  THR G 125      -9.865   1.212  54.080  1.00  0.00           H  
ATOM   1615  CA  THR G 125      -9.465   1.588  56.152  1.00  0.00           C  
ATOM   1616  HA  THR G 125      -8.577   1.525  56.763  1.00  0.00           H  
ATOM   1617  CB  THR G 125      -9.954   3.080  56.111  1.00  0.00           C  
ATOM   1618  HB  THR G 125     -10.137   3.474  57.134  1.00  0.00           H  
ATOM   1619  OG1 THR G 125     -11.104   3.145  55.327  1.00  0.00           O  
ATOM   1620  HG1 THR G 125     -11.758   3.132  56.029  1.00  0.00           H  
ATOM   1621  CG2 THR G 125      -8.826   3.964  55.485  1.00  0.00           C  
ATOM   1622 1HG2 THR G 125      -7.836   3.935  55.989  1.00  0.00           H  
ATOM   1623 2HG2 THR G 125      -9.071   5.042  55.370  1.00  0.00           H  
ATOM   1624 3HG2 THR G 125      -8.730   3.681  54.415  1.00  0.00           H  
ATOM   1625  C   THR G 125     -10.535   0.726  56.877  1.00  0.00           C  
ATOM   1626  O   THR G 125     -11.256   1.259  57.737  1.00  0.00           O  
ATOM   1627  N   THR G 126     -10.773  -0.488  56.367  1.00  0.00           N  
ATOM   1628  HN  THR G 126     -10.466  -0.774  55.463  1.00  0.00           H  
ATOM   1629  CA  THR G 126     -11.774  -1.341  56.934  1.00  0.00           C  
ATOM   1630  HA  THR G 126     -12.338  -0.888  57.736  1.00  0.00           H  
ATOM   1631  CB  THR G 126     -12.795  -1.799  55.883  1.00  0.00           C  
ATOM   1632  HB  THR G 126     -13.328  -2.715  56.217  1.00  0.00           H  
ATOM   1633  OG1 THR G 126     -12.137  -2.118  54.639  1.00  0.00           O  
ATOM   1634  HG1 THR G 126     -11.517  -2.794  54.922  1.00  0.00           H  
ATOM   1635  CG2 THR G 126     -13.788  -0.629  55.600  1.00  0.00           C  
ATOM   1636 1HG2 THR G 126     -13.238   0.301  55.344  1.00  0.00           H  
ATOM   1637 2HG2 THR G 126     -14.356  -0.429  56.534  1.00  0.00           H  
ATOM   1638 3HG2 THR G 126     -14.339  -0.840  54.659  1.00  0.00           H  
ATOM   1639  C   THR G 126     -11.167  -2.574  57.552  1.00  0.00           C  
ATOM   1640  O   THR G 126     -10.756  -3.392  56.684  1.00  0.00           O  
ATOM   1641  N   PRO G 127     -11.185  -2.885  58.813  1.00  0.00           N  
ATOM   1642  CD  PRO G 127     -11.737  -2.031  59.922  1.00  0.00           C  
ATOM   1643  HD1 PRO G 127     -12.814  -1.833  59.732  1.00  0.00           H  
ATOM   1644  HD2 PRO G 127     -11.130  -1.109  60.046  1.00  0.00           H  
ATOM   1645  CA  PRO G 127     -10.441  -4.042  59.343  1.00  0.00           C  
ATOM   1646  HA  PRO G 127      -9.511  -4.133  58.801  1.00  0.00           H  
ATOM   1647  CB  PRO G 127     -10.262  -3.742  60.806  1.00  0.00           C  
ATOM   1648  HB1 PRO G 127      -9.452  -2.981  60.833  1.00  0.00           H  
ATOM   1649  HB2 PRO G 127      -9.915  -4.588  61.437  1.00  0.00           H  
ATOM   1650  CG  PRO G 127     -11.525  -2.922  61.185  1.00  0.00           C  
ATOM   1651  HG1 PRO G 127     -12.334  -3.681  61.247  1.00  0.00           H  
ATOM   1652  HG2 PRO G 127     -11.405  -2.449  62.183  1.00  0.00           H  
ATOM   1653  C   PRO G 127     -11.213  -5.341  59.096  1.00  0.00           C  
ATOM   1654  O   PRO G 127     -11.966  -5.774  59.962  1.00  0.00           O  
ATOM   1655  N   ASN G 128     -11.052  -5.971  57.926  1.00  0.00           N  
ATOM   1656  HN  ASN G 128     -10.438  -5.495  57.301  1.00  0.00           H  
ATOM   1657  CA  ASN G 128     -11.819  -7.168  57.509  1.00  0.00           C  
ATOM   1658  HA  ASN G 128     -12.838  -7.162  57.866  1.00  0.00           H  
ATOM   1659  CB  ASN G 128     -11.790  -7.254  55.973  1.00  0.00           C  
ATOM   1660  HB1 ASN G 128     -12.409  -8.047  55.500  1.00  0.00           H  
ATOM   1661  HB2 ASN G 128     -10.746  -7.252  55.593  1.00  0.00           H  
ATOM   1662  CG  ASN G 128     -12.389  -6.045  55.292  1.00  0.00           C  
ATOM   1663  OD1 ASN G 128     -12.044  -5.662  54.182  1.00  0.00           O  
ATOM   1664  ND2 ASN G 128     -13.370  -5.465  55.929  1.00  0.00           N  
ATOM   1665 1HD2 ASN G 128     -13.853  -4.744  55.432  1.00  0.00           H  
ATOM   1666 2HD2 ASN G 128     -13.894  -5.894  56.664  1.00  0.00           H  
ATOM   1667  C   ASN G 128     -11.126  -8.405  58.052  1.00  0.00           C  
ATOM   1668  O   ASN G 128     -10.829  -9.364  57.314  1.00  0.00           O  
ATOM   1669  N   ARG G 129     -10.828  -8.538  59.372  1.00  0.00           N  
ATOM   1670  HN  ARG G 129     -10.974  -7.856  60.085  1.00  0.00           H  
ATOM   1671  CA  ARG G 129     -10.214  -9.709  59.867  1.00  0.00           C  
ATOM   1672  HA  ARG G 129     -10.410 -10.510  59.169  1.00  0.00           H  
ATOM   1673  CB  ARG G 129      -8.667  -9.590  59.977  1.00  0.00           C  
ATOM   1674  HB1 ARG G 129      -8.279  -9.510  58.939  1.00  0.00           H  
ATOM   1675  HB2 ARG G 129      -8.355 -10.560  60.420  1.00  0.00           H  
ATOM   1676  CG  ARG G 129      -8.139  -8.410  60.895  1.00  0.00           C  
ATOM   1677  HG1 ARG G 129      -8.318  -8.545  61.983  1.00  0.00           H  
ATOM   1678  HG2 ARG G 129      -8.658  -7.455  60.666  1.00  0.00           H  
ATOM   1679  CD  ARG G 129      -6.589  -8.263  61.010  1.00  0.00           C  
ATOM   1680  HD1 ARG G 129      -6.125  -9.239  61.268  1.00  0.00           H  
ATOM   1681  HD2 ARG G 129      -6.396  -7.481  61.776  1.00  0.00           H  
ATOM   1682  NE  ARG G 129      -6.217  -7.865  59.638  1.00  0.00           N  
ATOM   1683  HE  ARG G 129      -6.868  -7.814  58.880  1.00  0.00           H  
ATOM   1684  CZ  ARG G 129      -4.985  -7.613  59.374  1.00  0.00           C  
ATOM   1685  NH1 ARG G 129      -3.969  -7.595  60.170  1.00  0.00           N  
ATOM   1686 1HH1 ARG G 129      -3.985  -7.841  61.139  1.00  0.00           H  
ATOM   1687 2HH1 ARG G 129      -3.200  -7.046  59.841  1.00  0.00           H  
ATOM   1688  NH2 ARG G 129      -4.551  -7.201  58.129  1.00  0.00           N  
ATOM   1689 1HH2 ARG G 129      -5.221  -7.119  57.392  1.00  0.00           H  
ATOM   1690 2HH2 ARG G 129      -3.574  -7.045  57.981  1.00  0.00           H  
ATOM   1691  C   ARG G 129     -10.831 -10.123  61.207  1.00  0.00           C  
ATOM   1692  O   ARG G 129     -11.106  -9.309  62.092  1.00  0.00           O  
ATOM   1693  N   MET G 130     -11.075 -11.424  61.416  1.00  0.00           N  
ATOM   1694  HN  MET G 130     -10.891 -12.083  60.691  1.00  0.00           H  
ATOM   1695  CA  MET G 130     -11.774 -11.737  62.650  1.00  0.00           C  
ATOM   1696  HA  MET G 130     -11.331 -11.160  63.448  1.00  0.00           H  
ATOM   1697  CB  MET G 130     -13.353 -11.438  62.557  1.00  0.00           C  
ATOM   1698  HB1 MET G 130     -13.361 -10.353  62.322  1.00  0.00           H  
ATOM   1699  HB2 MET G 130     -13.723 -11.523  63.601  1.00  0.00           H  
ATOM   1700  CG  MET G 130     -14.230 -12.248  61.545  1.00  0.00           C  
ATOM   1701  HG1 MET G 130     -13.600 -12.246  60.630  1.00  0.00           H  
ATOM   1702  HG2 MET G 130     -15.200 -11.714  61.455  1.00  0.00           H  
ATOM   1703  SD  MET G 130     -14.671 -13.915  62.094  1.00  0.00           S  
ATOM   1704  CE  MET G 130     -15.843 -14.242  60.679  1.00  0.00           C  
ATOM   1705  HE1 MET G 130     -15.539 -13.620  59.809  1.00  0.00           H  
ATOM   1706  HE2 MET G 130     -16.886 -13.941  60.913  1.00  0.00           H  
ATOM   1707  HE3 MET G 130     -15.651 -15.301  60.405  1.00  0.00           H  
ATOM   1708  C   MET G 130     -11.520 -13.172  63.055  1.00  0.00           C  
ATOM   1709  O   MET G 130     -11.151 -14.048  62.230  1.00  0.00           O  
ATOM   1710  N   LEU G 131     -11.826 -13.508  64.308  1.00  0.00           N  
ATOM   1711  HN  LEU G 131     -12.119 -12.773  64.915  1.00  0.00           H  
ATOM   1712  CA  LEU G 131     -11.630 -14.853  64.871  1.00  0.00           C  
ATOM   1713  HA  LEU G 131     -11.472 -15.575  64.084  1.00  0.00           H  
ATOM   1714  CB  LEU G 131     -10.371 -14.946  65.777  1.00  0.00           C  
ATOM   1715  HB1 LEU G 131      -9.685 -14.425  65.076  1.00  0.00           H  
ATOM   1716  HB2 LEU G 131     -10.057 -16.006  65.888  1.00  0.00           H  
ATOM   1717  CG  LEU G 131     -10.430 -14.180  67.142  1.00  0.00           C  
ATOM   1718  HG  LEU G 131     -11.235 -14.708  67.696  1.00  0.00           H  
ATOM   1719  CD1 LEU G 131      -9.135 -14.298  68.006  1.00  0.00           C  
ATOM   1720 1HD1 LEU G 131      -9.020 -15.372  68.264  1.00  0.00           H  
ATOM   1721 2HD1 LEU G 131      -9.138 -13.653  68.911  1.00  0.00           H  
ATOM   1722 3HD1 LEU G 131      -8.258 -13.917  67.440  1.00  0.00           H  
ATOM   1723  CD2 LEU G 131     -10.825 -12.682  67.021  1.00  0.00           C  
ATOM   1724 1HD2 LEU G 131     -11.926 -12.687  66.871  1.00  0.00           H  
ATOM   1725 2HD2 LEU G 131     -10.324 -12.249  66.129  1.00  0.00           H  
ATOM   1726 3HD2 LEU G 131     -10.614 -12.109  67.950  1.00  0.00           H  
ATOM   1727  C   LEU G 131     -12.846 -15.404  65.699  1.00  0.00           C  
ATOM   1728  O   LEU G 131     -13.680 -14.620  66.158  1.00  0.00           O  
ATOM   1729  N   ARG G 132     -12.883 -16.679  66.101  1.00  0.00           N  
ATOM   1730  HN  ARG G 132     -12.172 -17.312  65.804  1.00  0.00           H  
ATOM   1731  CA  ARG G 132     -13.710 -17.476  66.936  1.00  0.00           C  
ATOM   1732  HA  ARG G 132     -14.254 -16.763  67.538  1.00  0.00           H  
ATOM   1733  CB  ARG G 132     -14.728 -18.295  66.174  1.00  0.00           C  
ATOM   1734  HB1 ARG G 132     -15.293 -18.914  66.904  1.00  0.00           H  
ATOM   1735  HB2 ARG G 132     -14.276 -19.009  65.453  1.00  0.00           H  
ATOM   1736  CG  ARG G 132     -15.818 -17.390  65.538  1.00  0.00           C  
ATOM   1737  HG1 ARG G 132     -15.264 -16.465  65.269  1.00  0.00           H  
ATOM   1738  HG2 ARG G 132     -16.596 -17.202  66.308  1.00  0.00           H  
ATOM   1739  CD  ARG G 132     -16.695 -17.981  64.305  1.00  0.00           C  
ATOM   1740  HD1 ARG G 132     -17.234 -18.895  64.632  1.00  0.00           H  
ATOM   1741  HD2 ARG G 132     -15.858 -18.193  63.606  1.00  0.00           H  
ATOM   1742  NE  ARG G 132     -17.669 -16.915  63.869  1.00  0.00           N  
ATOM   1743  HE  ARG G 132     -17.532 -16.038  64.330  1.00  0.00           H  
ATOM   1744  CZ  ARG G 132     -18.424 -17.046  62.823  1.00  0.00           C  
ATOM   1745  NH1 ARG G 132     -18.609 -18.172  62.181  1.00  0.00           N  
ATOM   1746 1HH1 ARG G 132     -18.060 -18.941  62.507  1.00  0.00           H  
ATOM   1747 2HH1 ARG G 132     -19.508 -18.373  61.791  1.00  0.00           H  
ATOM   1748  NH2 ARG G 132     -19.207 -16.077  62.348  1.00  0.00           N  
ATOM   1749 1HH2 ARG G 132     -19.160 -15.198  62.823  1.00  0.00           H  
ATOM   1750 2HH2 ARG G 132     -19.649 -16.365  61.499  1.00  0.00           H  
ATOM   1751  C   ARG G 132     -12.781 -18.352  67.733  1.00  0.00           C  
ATOM   1752  O   ARG G 132     -11.876 -18.903  67.069  1.00  0.00           O  
ATOM   1753  N   ILE G 133     -13.057 -18.529  68.989  1.00  0.00           N  
ATOM   1754  HN  ILE G 133     -13.703 -17.882  69.385  1.00  0.00           H  
ATOM   1755  CA  ILE G 133     -12.400 -19.519  69.811  1.00  0.00           C  
ATOM   1756  HA  ILE G 133     -11.976 -20.206  69.094  1.00  0.00           H  
ATOM   1757  CB  ILE G 133     -11.420 -18.966  70.921  1.00  0.00           C  
ATOM   1758  HB  ILE G 133     -11.973 -18.228  71.541  1.00  0.00           H  
ATOM   1759  CG2 ILE G 133     -10.926 -20.094  71.792  1.00  0.00           C  
ATOM   1760 1HG2 ILE G 133     -11.753 -20.743  72.153  1.00  0.00           H  
ATOM   1761 2HG2 ILE G 133     -10.330 -19.699  72.642  1.00  0.00           H  
ATOM   1762 3HG2 ILE G 133     -10.271 -20.695  71.125  1.00  0.00           H  
ATOM   1763  CG1 ILE G 133     -10.268 -18.237  70.146  1.00  0.00           C  
ATOM   1764 1HG1 ILE G 133     -10.691 -17.492  69.439  1.00  0.00           H  
ATOM   1765 2HG1 ILE G 133      -9.650 -19.009  69.640  1.00  0.00           H  
ATOM   1766  CD  ILE G 133      -9.460 -17.426  71.249  1.00  0.00           C  
ATOM   1767  HD1 ILE G 133      -8.823 -17.929  72.008  1.00  0.00           H  
ATOM   1768  HD2 ILE G 133     -10.154 -16.783  71.832  1.00  0.00           H  
ATOM   1769  HD3 ILE G 133      -8.649 -16.770  70.866  1.00  0.00           H  
ATOM   1770  C   ILE G 133     -13.607 -20.334  70.362  1.00  0.00           C  
ATOM   1771  O   ILE G 133     -14.536 -19.654  70.834  1.00  0.00           O  
ATOM   1772  N   TRP G 134     -13.496 -21.684  70.237  1.00  0.00           N  
ATOM   1773  HN  TRP G 134     -12.620 -22.028  69.908  1.00  0.00           H  
ATOM   1774  CA  TRP G 134     -14.431 -22.767  70.814  1.00  0.00           C  
ATOM   1775  HA  TRP G 134     -15.324 -22.228  71.093  1.00  0.00           H  
ATOM   1776  CB  TRP G 134     -14.695 -24.018  69.906  1.00  0.00           C  
ATOM   1777  HB1 TRP G 134     -15.241 -24.761  70.526  1.00  0.00           H  
ATOM   1778  HB2 TRP G 134     -13.700 -24.438  69.643  1.00  0.00           H  
ATOM   1779  CG  TRP G 134     -15.383 -23.719  68.669  1.00  0.00           C  
ATOM   1780  CD1 TRP G 134     -16.764 -23.872  68.674  1.00  0.00           C  
ATOM   1781  HD1 TRP G 134     -17.328 -24.130  69.558  1.00  0.00           H  
ATOM   1782  NE1 TRP G 134     -17.248 -23.408  67.464  1.00  0.00           N  
ATOM   1783  HE1 TRP G 134     -18.204 -23.475  67.282  1.00  0.00           H  
ATOM   1784  CE2 TRP G 134     -16.220 -23.006  66.637  1.00  0.00           C  
ATOM   1785  CD2 TRP G 134     -14.973 -23.196  67.324  1.00  0.00           C  
ATOM   1786  CE3 TRP G 134     -13.745 -22.970  66.711  1.00  0.00           C  
ATOM   1787  HE3 TRP G 134     -12.863 -23.045  67.329  1.00  0.00           H  
ATOM   1788  CZ3 TRP G 134     -13.794 -22.631  65.353  1.00  0.00           C  
ATOM   1789  HZ3 TRP G 134     -12.834 -22.560  64.864  1.00  0.00           H  
ATOM   1790  CZ2 TRP G 134     -16.261 -22.631  65.293  1.00  0.00           C  
ATOM   1791  HZ2 TRP G 134     -17.114 -22.364  64.687  1.00  0.00           H  
ATOM   1792  CH2 TRP G 134     -14.992 -22.500  64.688  1.00  0.00           C  
ATOM   1793  HH2 TRP G 134     -15.034 -22.087  63.691  1.00  0.00           H  
ATOM   1794  C   TRP G 134     -13.907 -23.343  72.078  1.00  0.00           C  
ATOM   1795  O   TRP G 134     -12.750 -23.386  72.399  1.00  0.00           O  
ATOM   1796  N   ASN G 135     -14.798 -23.837  72.954  1.00  0.00           N  
ATOM   1797  HN  ASN G 135     -15.695 -23.477  72.710  1.00  0.00           H  
ATOM   1798  CA  ASN G 135     -14.605 -24.534  74.245  1.00  0.00           C  
ATOM   1799  HA  ASN G 135     -14.198 -23.797  74.921  1.00  0.00           H  
ATOM   1800  CB  ASN G 135     -15.906 -25.041  74.849  1.00  0.00           C  
ATOM   1801  HB1 ASN G 135     -16.610 -24.205  75.046  1.00  0.00           H  
ATOM   1802  HB2 ASN G 135     -15.739 -25.488  75.852  1.00  0.00           H  
ATOM   1803  CG  ASN G 135     -16.656 -26.068  74.017  1.00  0.00           C  
ATOM   1804  OD1 ASN G 135     -16.366 -26.578  72.944  1.00  0.00           O  
ATOM   1805  ND2 ASN G 135     -17.669 -26.643  74.693  1.00  0.00           N  
ATOM   1806 1HD2 ASN G 135     -18.020 -26.180  75.507  1.00  0.00           H  
ATOM   1807 2HD2 ASN G 135     -17.997 -27.513  74.326  1.00  0.00           H  
ATOM   1808  C   ASN G 135     -13.449 -25.528  74.272  1.00  0.00           C  
ATOM   1809  O   ASN G 135     -12.830 -25.691  75.332  1.00  0.00           O  
ATOM   1810  N   ASP G 136     -13.123 -26.283  73.225  1.00  0.00           N  
ATOM   1811  HN  ASP G 136     -13.834 -26.334  72.528  1.00  0.00           H  
ATOM   1812  CA  ASP G 136     -12.068 -27.307  73.156  1.00  0.00           C  
ATOM   1813  HA  ASP G 136     -12.059 -27.794  74.120  1.00  0.00           H  
ATOM   1814  CB  ASP G 136     -12.550 -28.342  72.069  1.00  0.00           C  
ATOM   1815  HB1 ASP G 136     -12.599 -28.039  71.001  1.00  0.00           H  
ATOM   1816  HB2 ASP G 136     -13.589 -28.653  72.309  1.00  0.00           H  
ATOM   1817  CG  ASP G 136     -11.778 -29.698  72.097  1.00  0.00           C  
ATOM   1818  OD1 ASP G 136     -10.908 -29.916  72.989  1.00  0.00           O  
ATOM   1819  OD2 ASP G 136     -12.184 -30.618  71.350  1.00  0.00           O  
ATOM   1820  C   ASP G 136     -10.704 -26.657  72.775  1.00  0.00           C  
ATOM   1821  O   ASP G 136      -9.767 -27.360  72.528  1.00  0.00           O  
ATOM   1822  N   GLY G 137     -10.573 -25.256  72.756  1.00  0.00           N  
ATOM   1823  HN  GLY G 137     -11.349 -24.686  73.013  1.00  0.00           H  
ATOM   1824  CA  GLY G 137      -9.342 -24.470  72.440  1.00  0.00           C  
ATOM   1825  HA1 GLY G 137      -8.512 -25.118  72.681  1.00  0.00           H  
ATOM   1826  HA2 GLY G 137      -9.380 -23.501  72.915  1.00  0.00           H  
ATOM   1827  C   GLY G 137      -9.145 -24.281  70.942  1.00  0.00           C  
ATOM   1828  O   GLY G 137      -8.058 -23.871  70.482  1.00  0.00           O  
ATOM   1829  N   ARG G 138     -10.074 -24.611  70.125  1.00  0.00           N  
ATOM   1830  HN  ARG G 138     -10.885 -25.029  70.528  1.00  0.00           H  
ATOM   1831  CA  ARG G 138     -10.032 -24.469  68.720  1.00  0.00           C  
ATOM   1832  HA  ARG G 138      -9.101 -24.908  68.393  1.00  0.00           H  
ATOM   1833  CB  ARG G 138     -11.086 -25.341  68.035  1.00  0.00           C  
ATOM   1834  HB1 ARG G 138     -12.096 -24.989  68.337  1.00  0.00           H  
ATOM   1835  HB2 ARG G 138     -10.962 -26.353  68.477  1.00  0.00           H  
ATOM   1836  CG  ARG G 138     -11.094 -25.395  66.475  1.00  0.00           C  
ATOM   1837  HG1 ARG G 138     -10.174 -25.906  66.119  1.00  0.00           H  
ATOM   1838  HG2 ARG G 138     -11.101 -24.318  66.202  1.00  0.00           H  
ATOM   1839  CD  ARG G 138     -12.389 -26.050  65.842  1.00  0.00           C  
ATOM   1840  HD1 ARG G 138     -13.217 -25.424  66.240  1.00  0.00           H  
ATOM   1841  HD2 ARG G 138     -12.407 -27.087  66.238  1.00  0.00           H  
ATOM   1842  NE  ARG G 138     -12.451 -25.847  64.399  1.00  0.00           N  
ATOM   1843  HE  ARG G 138     -11.660 -25.540  63.870  1.00  0.00           H  
ATOM   1844  CZ  ARG G 138     -13.620 -25.797  63.721  1.00  0.00           C  
ATOM   1845  NH1 ARG G 138     -14.703 -26.405  64.131  1.00  0.00           N  
ATOM   1846 1HH1 ARG G 138     -14.643 -27.179  64.762  1.00  0.00           H  
ATOM   1847 2HH1 ARG G 138     -15.416 -26.478  63.434  1.00  0.00           H  
ATOM   1848  NH2 ARG G 138     -13.695 -25.170  62.594  1.00  0.00           N  
ATOM   1849 1HH2 ARG G 138     -12.966 -24.610  62.199  1.00  0.00           H  
ATOM   1850 2HH2 ARG G 138     -14.616 -25.244  62.212  1.00  0.00           H  
ATOM   1851  C   ARG G 138     -10.092 -23.018  68.295  1.00  0.00           C  
ATOM   1852  O   ARG G 138     -10.983 -22.228  68.634  1.00  0.00           O  
ATOM   1853  N   VAL G 139      -9.094 -22.460  67.474  1.00  0.00           N  
ATOM   1854  HN  VAL G 139      -8.355 -23.075  67.210  1.00  0.00           H  
ATOM   1855  CA  VAL G 139      -9.159 -21.177  66.880  1.00  0.00           C  
ATOM   1856  HA  VAL G 139      -9.765 -20.487  67.449  1.00  0.00           H  
ATOM   1857  CB  VAL G 139      -7.804 -20.450  66.822  1.00  0.00           C  
ATOM   1858  HB  VAL G 139      -7.007 -21.099  66.400  1.00  0.00           H  
ATOM   1859  CG1 VAL G 139      -7.934 -19.177  66.065  1.00  0.00           C  
ATOM   1860 1HG1 VAL G 139      -8.809 -18.526  66.278  1.00  0.00           H  
ATOM   1861 2HG1 VAL G 139      -8.000 -19.290  64.962  1.00  0.00           H  
ATOM   1862 3HG1 VAL G 139      -7.036 -18.558  66.275  1.00  0.00           H  
ATOM   1863  CG2 VAL G 139      -7.256 -20.065  68.204  1.00  0.00           C  
ATOM   1864 1HG2 VAL G 139      -6.238 -19.668  68.004  1.00  0.00           H  
ATOM   1865 2HG2 VAL G 139      -7.199 -21.003  68.798  1.00  0.00           H  
ATOM   1866 3HG2 VAL G 139      -7.822 -19.289  68.762  1.00  0.00           H  
ATOM   1867  C   VAL G 139      -9.676 -21.267  65.463  1.00  0.00           C  
ATOM   1868  O   VAL G 139      -9.386 -22.225  64.762  1.00  0.00           O  
ATOM   1869  N   LEU G 140     -10.538 -20.366  65.020  1.00  0.00           N  
ATOM   1870  HN  LEU G 140     -10.871 -19.675  65.657  1.00  0.00           H  
ATOM   1871  CA  LEU G 140     -10.760 -20.106  63.699  1.00  0.00           C  
ATOM   1872  HA  LEU G 140     -10.010 -20.507  63.034  1.00  0.00           H  
ATOM   1873  CB  LEU G 140     -12.204 -20.417  63.255  1.00  0.00           C  
ATOM   1874  HB1 LEU G 140     -12.921 -20.243  64.086  1.00  0.00           H  
ATOM   1875  HB2 LEU G 140     -12.276 -21.493  62.985  1.00  0.00           H  
ATOM   1876  CG  LEU G 140     -12.861 -19.532  62.156  1.00  0.00           C  
ATOM   1877  HG  LEU G 140     -12.896 -18.479  62.508  1.00  0.00           H  
ATOM   1878  CD1 LEU G 140     -12.160 -19.635  60.792  1.00  0.00           C  
ATOM   1879 1HD1 LEU G 140     -12.611 -18.813  60.196  1.00  0.00           H  
ATOM   1880 2HD1 LEU G 140     -12.366 -20.603  60.286  1.00  0.00           H  
ATOM   1881 3HD1 LEU G 140     -11.062 -19.526  60.917  1.00  0.00           H  
ATOM   1882  CD2 LEU G 140     -14.278 -19.997  61.963  1.00  0.00           C  
ATOM   1883 1HD2 LEU G 140     -14.790 -19.324  61.243  1.00  0.00           H  
ATOM   1884 2HD2 LEU G 140     -14.904 -19.986  62.881  1.00  0.00           H  
ATOM   1885 3HD2 LEU G 140     -14.270 -21.043  61.590  1.00  0.00           H  
ATOM   1886  C   LEU G 140     -10.474 -18.643  63.566  1.00  0.00           C  
ATOM   1887  O   LEU G 140     -11.220 -17.796  63.997  1.00  0.00           O  
ATOM   1888  N   TYR G 141      -9.472 -18.409  62.716  1.00  0.00           N  
ATOM   1889  HN  TYR G 141      -9.034 -19.187  62.273  1.00  0.00           H  
ATOM   1890  CA  TYR G 141      -9.024 -17.082  62.305  1.00  0.00           C  
ATOM   1891  HA  TYR G 141      -9.613 -16.264  62.692  1.00  0.00           H  
ATOM   1892  CB  TYR G 141      -7.466 -16.732  62.635  1.00  0.00           C  
ATOM   1893  HB1 TYR G 141      -7.036 -17.679  62.244  1.00  0.00           H  
ATOM   1894  HB2 TYR G 141      -7.250 -16.705  63.724  1.00  0.00           H  
ATOM   1895  CG  TYR G 141      -7.054 -15.478  62.043  1.00  0.00           C  
ATOM   1896  CD1 TYR G 141      -7.573 -14.270  62.523  1.00  0.00           C  
ATOM   1897  HD1 TYR G 141      -8.336 -14.328  63.285  1.00  0.00           H  
ATOM   1898  CE1 TYR G 141      -7.064 -13.042  62.206  1.00  0.00           C  
ATOM   1899  HE1 TYR G 141      -7.556 -12.137  62.529  1.00  0.00           H  
ATOM   1900  CZ  TYR G 141      -5.952 -13.058  61.322  1.00  0.00           C  
ATOM   1901  OH  TYR G 141      -5.342 -11.823  61.100  1.00  0.00           O  
ATOM   1902  HH  TYR G 141      -4.449 -12.034  60.817  1.00  0.00           H  
ATOM   1903  CD2 TYR G 141      -5.948 -15.397  61.149  1.00  0.00           C  
ATOM   1904  HD2 TYR G 141      -5.588 -16.322  60.722  1.00  0.00           H  
ATOM   1905  CE2 TYR G 141      -5.445 -14.159  60.693  1.00  0.00           C  
ATOM   1906  HE2 TYR G 141      -4.656 -13.946  59.987  1.00  0.00           H  
ATOM   1907  C   TYR G 141      -9.274 -16.839  60.778  1.00  0.00           C  
ATOM   1908  O   TYR G 141      -8.647 -17.566  59.976  1.00  0.00           O  
ATOM   1909  N   THR G 142     -10.199 -15.923  60.339  1.00  0.00           N  
ATOM   1910  HN  THR G 142     -10.721 -15.380  60.991  1.00  0.00           H  
ATOM   1911  CA  THR G 142     -10.475 -15.737  58.916  1.00  0.00           C  
ATOM   1912  HA  THR G 142      -9.668 -16.255  58.419  1.00  0.00           H  
ATOM   1913  CB  THR G 142     -11.791 -16.448  58.464  1.00  0.00           C  
ATOM   1914  HB  THR G 142     -11.725 -17.556  58.518  1.00  0.00           H  
ATOM   1915  OG1 THR G 142     -12.138 -16.247  57.083  1.00  0.00           O  
ATOM   1916  HG1 THR G 142     -12.472 -15.348  57.039  1.00  0.00           H  
ATOM   1917  CG2 THR G 142     -12.951 -15.983  59.342  1.00  0.00           C  
ATOM   1918 1HG2 THR G 142     -13.413 -15.070  58.909  1.00  0.00           H  
ATOM   1919 2HG2 THR G 142     -12.592 -15.863  60.387  1.00  0.00           H  
ATOM   1920 3HG2 THR G 142     -13.699 -16.801  59.420  1.00  0.00           H  
ATOM   1921  C   THR G 142     -10.364 -14.323  58.481  1.00  0.00           C  
ATOM   1922  O   THR G 142     -10.525 -13.398  59.253  1.00  0.00           O  
ATOM   1923  N   LEU G 143     -10.025 -14.037  57.162  1.00  0.00           N  
ATOM   1924  HN  LEU G 143      -9.769 -14.791  56.562  1.00  0.00           H  
ATOM   1925  CA  LEU G 143      -9.923 -12.675  56.704  1.00  0.00           C  
ATOM   1926  HA  LEU G 143     -10.824 -12.172  57.022  1.00  0.00           H  
ATOM   1927  CB  LEU G 143      -8.665 -11.951  57.316  1.00  0.00           C  
ATOM   1928  HB1 LEU G 143      -8.564 -12.222  58.389  1.00  0.00           H  
ATOM   1929  HB2 LEU G 143      -8.808 -10.849  57.303  1.00  0.00           H  
ATOM   1930  CG  LEU G 143      -7.220 -12.226  56.795  1.00  0.00           C  
ATOM   1931  HG  LEU G 143      -7.149 -11.759  55.789  1.00  0.00           H  
ATOM   1932  CD1 LEU G 143      -6.148 -11.696  57.661  1.00  0.00           C  
ATOM   1933 1HD1 LEU G 143      -6.411 -10.678  58.021  1.00  0.00           H  
ATOM   1934 2HD1 LEU G 143      -5.191 -11.639  57.099  1.00  0.00           H  
ATOM   1935 3HD1 LEU G 143      -6.106 -12.403  58.516  1.00  0.00           H  
ATOM   1936  CD2 LEU G 143      -6.972 -13.732  56.542  1.00  0.00           C  
ATOM   1937 1HD2 LEU G 143      -5.927 -13.897  56.205  1.00  0.00           H  
ATOM   1938 2HD2 LEU G 143      -7.749 -14.100  55.839  1.00  0.00           H  
ATOM   1939 3HD2 LEU G 143      -7.136 -14.248  57.513  1.00  0.00           H  
ATOM   1940  C   LEU G 143     -10.005 -12.598  55.201  1.00  0.00           C  
ATOM   1941  O   LEU G 143      -9.864 -13.631  54.539  1.00  0.00           O  
ATOM   1942  N   ARG G 144     -10.245 -11.462  54.627  1.00  0.00           N  
ATOM   1943  HN  ARG G 144     -10.112 -10.712  55.270  1.00  0.00           H  
ATOM   1944  CA  ARG G 144     -10.358 -11.258  53.225  1.00  0.00           C  
ATOM   1945  HA  ARG G 144     -10.585 -12.184  52.717  1.00  0.00           H  
ATOM   1946  CB  ARG G 144     -11.400 -10.166  52.916  1.00  0.00           C  
ATOM   1947  HB1 ARG G 144     -11.072  -9.197  53.350  1.00  0.00           H  
ATOM   1948  HB2 ARG G 144     -12.297 -10.517  53.469  1.00  0.00           H  
ATOM   1949  CG  ARG G 144     -11.930 -10.132  51.445  1.00  0.00           C  
ATOM   1950  HG1 ARG G 144     -12.932  -9.654  51.405  1.00  0.00           H  
ATOM   1951  HG2 ARG G 144     -12.051 -11.174  51.078  1.00  0.00           H  
ATOM   1952  CD  ARG G 144     -10.925  -9.495  50.452  1.00  0.00           C  
ATOM   1953  HD1 ARG G 144     -10.112 -10.217  50.227  1.00  0.00           H  
ATOM   1954  HD2 ARG G 144     -10.428  -8.544  50.742  1.00  0.00           H  
ATOM   1955  NE  ARG G 144     -11.700  -9.362  49.146  1.00  0.00           N  
ATOM   1956  HE  ARG G 144     -11.574 -10.024  48.407  1.00  0.00           H  
ATOM   1957  CZ  ARG G 144     -12.436  -8.331  48.651  1.00  0.00           C  
ATOM   1958  NH1 ARG G 144     -13.002  -8.351  47.470  1.00  0.00           N  
ATOM   1959 1HH1 ARG G 144     -12.611  -9.050  46.871  1.00  0.00           H  
ATOM   1960 2HH1 ARG G 144     -13.405  -7.541  47.045  1.00  0.00           H  
ATOM   1961  NH2 ARG G 144     -12.610  -7.087  49.176  1.00  0.00           N  
ATOM   1962 1HH2 ARG G 144     -12.088  -6.926  50.014  1.00  0.00           H  
ATOM   1963 2HH2 ARG G 144     -13.080  -6.412  48.607  1.00  0.00           H  
ATOM   1964  C   ARG G 144      -8.972 -10.852  52.651  1.00  0.00           C  
ATOM   1965  O   ARG G 144      -8.357  -9.898  53.178  1.00  0.00           O  
ATOM   1966  N   LEU G 145      -8.448 -11.619  51.650  1.00  0.00           N  
ATOM   1967  HN  LEU G 145      -9.004 -12.275  51.145  1.00  0.00           H  
ATOM   1968  CA  LEU G 145      -7.078 -11.431  51.170  1.00  0.00           C  
ATOM   1969  HA  LEU G 145      -6.638 -10.535  51.583  1.00  0.00           H  
ATOM   1970  CB  LEU G 145      -6.139 -12.631  51.509  1.00  0.00           C  
ATOM   1971  HB1 LEU G 145      -5.142 -12.549  51.025  1.00  0.00           H  
ATOM   1972  HB2 LEU G 145      -6.667 -13.523  51.110  1.00  0.00           H  
ATOM   1973  CG  LEU G 145      -5.653 -12.949  53.009  1.00  0.00           C  
ATOM   1974  HG  LEU G 145      -6.633 -13.243  53.443  1.00  0.00           H  
ATOM   1975  CD1 LEU G 145      -4.712 -14.135  53.058  1.00  0.00           C  
ATOM   1976 1HD1 LEU G 145      -3.705 -13.925  52.638  1.00  0.00           H  
ATOM   1977 2HD1 LEU G 145      -5.158 -14.961  52.464  1.00  0.00           H  
ATOM   1978 3HD1 LEU G 145      -4.545 -14.426  54.117  1.00  0.00           H  
ATOM   1979  CD2 LEU G 145      -4.939 -11.851  53.799  1.00  0.00           C  
ATOM   1980 1HD2 LEU G 145      -5.078 -12.032  54.886  1.00  0.00           H  
ATOM   1981 2HD2 LEU G 145      -5.528 -10.940  53.559  1.00  0.00           H  
ATOM   1982 3HD2 LEU G 145      -3.910 -11.653  53.432  1.00  0.00           H  
ATOM   1983  C   LEU G 145      -7.138 -11.253  49.629  1.00  0.00           C  
ATOM   1984  O   LEU G 145      -7.936 -11.955  48.968  1.00  0.00           O  
ATOM   1985  N   THR G 146      -6.308 -10.364  48.985  1.00  0.00           N  
ATOM   1986  HN  THR G 146      -5.787  -9.667  49.471  1.00  0.00           H  
ATOM   1987  CA  THR G 146      -6.235 -10.282  47.542  1.00  0.00           C  
ATOM   1988  HA  THR G 146      -6.894 -11.030  47.127  1.00  0.00           H  
ATOM   1989  CB  THR G 146      -6.676  -9.000  46.991  1.00  0.00           C  
ATOM   1990  HB  THR G 146      -6.391  -8.830  45.930  1.00  0.00           H  
ATOM   1991  OG1 THR G 146      -6.214  -7.820  47.747  1.00  0.00           O  
ATOM   1992  HG1 THR G 146      -6.925  -7.757  48.389  1.00  0.00           H  
ATOM   1993  CG2 THR G 146      -8.216  -8.948  47.117  1.00  0.00           C  
ATOM   1994 1HG2 THR G 146      -8.601  -7.947  46.825  1.00  0.00           H  
ATOM   1995 2HG2 THR G 146      -8.559  -9.095  48.163  1.00  0.00           H  
ATOM   1996 3HG2 THR G 146      -8.549  -9.651  46.324  1.00  0.00           H  
ATOM   1997  C   THR G 146      -4.746 -10.573  47.185  1.00  0.00           C  
ATOM   1998  O   THR G 146      -3.799  -9.954  47.661  1.00  0.00           O  
ATOM   1999  N   ILE G 147      -4.500 -11.609  46.343  1.00  0.00           N  
ATOM   2000  HN  ILE G 147      -5.338 -12.018  45.989  1.00  0.00           H  
ATOM   2001  CA  ILE G 147      -3.181 -12.162  46.120  1.00  0.00           C  
ATOM   2002  HA  ILE G 147      -2.431 -11.635  46.691  1.00  0.00           H  
ATOM   2003  CB  ILE G 147      -3.069 -13.569  46.669  1.00  0.00           C  
ATOM   2004  HB  ILE G 147      -3.650 -14.325  46.099  1.00  0.00           H  
ATOM   2005  CG2 ILE G 147      -1.636 -14.064  46.544  1.00  0.00           C  
ATOM   2006 1HG2 ILE G 147      -1.179 -13.873  45.549  1.00  0.00           H  
ATOM   2007 2HG2 ILE G 147      -1.455 -15.070  46.981  1.00  0.00           H  
ATOM   2008 3HG2 ILE G 147      -1.012 -13.427  47.206  1.00  0.00           H  
ATOM   2009  CG1 ILE G 147      -3.487 -13.668  48.247  1.00  0.00           C  
ATOM   2010 1HG1 ILE G 147      -3.477 -12.681  48.758  1.00  0.00           H  
ATOM   2011 2HG1 ILE G 147      -2.823 -14.381  48.781  1.00  0.00           H  
ATOM   2012  CD  ILE G 147      -4.917 -14.224  48.420  1.00  0.00           C  
ATOM   2013  HD1 ILE G 147      -5.687 -13.457  48.188  1.00  0.00           H  
ATOM   2014  HD2 ILE G 147      -5.098 -14.351  49.509  1.00  0.00           H  
ATOM   2015  HD3 ILE G 147      -5.155 -15.065  47.735  1.00  0.00           H  
ATOM   2016  C   ILE G 147      -2.706 -12.106  44.658  1.00  0.00           C  
ATOM   2017  O   ILE G 147      -3.184 -12.751  43.792  1.00  0.00           O  
ATOM   2018  N   ASP G 148      -1.620 -11.322  44.406  1.00  0.00           N  
ATOM   2019  HN  ASP G 148      -1.108 -10.945  45.174  1.00  0.00           H  
ATOM   2020  CA  ASP G 148      -0.903 -11.308  43.131  1.00  0.00           C  
ATOM   2021  HA  ASP G 148      -1.630 -11.577  42.378  1.00  0.00           H  
ATOM   2022  CB  ASP G 148      -0.109 -10.002  42.821  1.00  0.00           C  
ATOM   2023  HB1 ASP G 148       0.442 -10.321  41.911  1.00  0.00           H  
ATOM   2024  HB2 ASP G 148       0.632  -9.641  43.567  1.00  0.00           H  
ATOM   2025  CG  ASP G 148      -1.019  -8.875  42.275  1.00  0.00           C  
ATOM   2026  OD1 ASP G 148      -0.507  -7.804  41.809  1.00  0.00           O  
ATOM   2027  OD2 ASP G 148      -2.252  -9.026  42.400  1.00  0.00           O  
ATOM   2028  C   ASP G 148       0.036 -12.543  43.116  1.00  0.00           C  
ATOM   2029  O   ASP G 148       0.730 -12.826  44.157  1.00  0.00           O  
ATOM   2030  N   ALA G 149      -0.006 -13.339  42.053  1.00  0.00           N  
ATOM   2031  HN  ALA G 149      -0.586 -13.174  41.260  1.00  0.00           H  
ATOM   2032  CA  ALA G 149       0.867 -14.545  41.987  1.00  0.00           C  
ATOM   2033  HA  ALA G 149       1.797 -14.266  42.459  1.00  0.00           H  
ATOM   2034  CB  ALA G 149       0.363 -15.825  42.625  1.00  0.00           C  
ATOM   2035  HB1 ALA G 149      -0.594 -16.172  42.180  1.00  0.00           H  
ATOM   2036  HB2 ALA G 149       0.055 -15.605  43.669  1.00  0.00           H  
ATOM   2037  HB3 ALA G 149       1.115 -16.643  42.597  1.00  0.00           H  
ATOM   2038  C   ALA G 149       1.351 -14.793  40.569  1.00  0.00           C  
ATOM   2039  O   ALA G 149       0.883 -14.221  39.604  1.00  0.00           O  
ATOM   2040  N   GLU G 150       2.484 -15.641  40.377  1.00  0.00           N  
ATOM   2041  HN  GLU G 150       2.967 -15.878  41.216  1.00  0.00           H  
ATOM   2042  CA  GLU G 150       2.997 -16.093  39.113  1.00  0.00           C  
ATOM   2043  HA  GLU G 150       2.956 -15.275  38.409  1.00  0.00           H  
ATOM   2044  CB  GLU G 150       4.409 -16.508  39.376  1.00  0.00           C  
ATOM   2045  HB1 GLU G 150       4.903 -17.087  38.566  1.00  0.00           H  
ATOM   2046  HB2 GLU G 150       4.390 -17.170  40.268  1.00  0.00           H  
ATOM   2047  CG  GLU G 150       5.355 -15.319  39.714  1.00  0.00           C  
ATOM   2048  HG1 GLU G 150       4.987 -14.515  40.387  1.00  0.00           H  
ATOM   2049  HG2 GLU G 150       5.605 -14.902  38.715  1.00  0.00           H  
ATOM   2050  CD  GLU G 150       6.667 -15.781  40.267  1.00  0.00           C  
ATOM   2051  OE1 GLU G 150       7.310 -16.543  39.596  1.00  0.00           O  
ATOM   2052  OE2 GLU G 150       7.125 -15.313  41.398  1.00  0.00           O  
ATOM   2053  C   GLU G 150       2.140 -17.157  38.428  1.00  0.00           C  
ATOM   2054  O   GLU G 150       1.717 -18.077  39.097  1.00  0.00           O  
ATOM   2055  N   CYS G 151       1.984 -16.973  37.107  1.00  0.00           N  
ATOM   2056  HN  CYS G 151       2.099 -16.042  36.767  1.00  0.00           H  
ATOM   2057  CA  CYS G 151       1.536 -17.904  36.146  1.00  0.00           C  
ATOM   2058  HA  CYS G 151       1.679 -18.915  36.496  1.00  0.00           H  
ATOM   2059  CB  CYS G 151      -0.052 -17.806  35.941  1.00  0.00           C  
ATOM   2060  HB1 CYS G 151      -0.372 -16.872  35.431  1.00  0.00           H  
ATOM   2061  HB2 CYS G 151      -0.466 -17.771  36.971  1.00  0.00           H  
ATOM   2062  SG  CYS G 151      -0.642 -19.226  35.042  1.00  0.00           S  
ATOM   2063  C   CYS G 151       2.347 -17.730  34.799  1.00  0.00           C  
ATOM   2064  O   CYS G 151       2.349 -16.673  34.209  1.00  0.00           O  
ATOM   2065  N   GLN G 152       3.143 -18.712  34.397  1.00  0.00           N  
ATOM   2066  HN  GLN G 152       3.084 -19.625  34.793  1.00  0.00           H  
ATOM   2067  CA  GLN G 152       3.964 -18.596  33.256  1.00  0.00           C  
ATOM   2068  HA  GLN G 152       4.077 -17.600  32.853  1.00  0.00           H  
ATOM   2069  CB  GLN G 152       5.535 -18.879  33.558  1.00  0.00           C  
ATOM   2070  HB1 GLN G 152       6.094 -18.880  32.598  1.00  0.00           H  
ATOM   2071  HB2 GLN G 152       5.553 -19.890  34.018  1.00  0.00           H  
ATOM   2072  CG  GLN G 152       6.103 -17.892  34.658  1.00  0.00           C  
ATOM   2073  HG1 GLN G 152       5.489 -17.893  35.584  1.00  0.00           H  
ATOM   2074  HG2 GLN G 152       6.178 -16.892  34.180  1.00  0.00           H  
ATOM   2075  CD  GLN G 152       7.536 -18.257  35.115  1.00  0.00           C  
ATOM   2076  OE1 GLN G 152       8.337 -17.325  35.093  1.00  0.00           O  
ATOM   2077  NE2 GLN G 152       7.901 -19.498  35.590  1.00  0.00           N  
ATOM   2078 1HE2 GLN G 152       8.832 -19.629  35.929  1.00  0.00           H  
ATOM   2079 2HE2 GLN G 152       7.209 -20.215  35.674  1.00  0.00           H  
ATOM   2080  C   GLN G 152       3.323 -19.485  32.195  1.00  0.00           C  
ATOM   2081  O   GLN G 152       3.489 -20.702  32.225  1.00  0.00           O  
ATOM   2082  N   LEU G 153       2.630 -18.856  31.225  1.00  0.00           N  
ATOM   2083  HN  LEU G 153       2.420 -17.884  31.301  1.00  0.00           H  
ATOM   2084  CA  LEU G 153       1.993 -19.457  30.044  1.00  0.00           C  
ATOM   2085  HA  LEU G 153       1.398 -20.293  30.384  1.00  0.00           H  
ATOM   2086  CB  LEU G 153       1.012 -18.429  29.345  1.00  0.00           C  
ATOM   2087  HB1 LEU G 153       0.700 -18.941  28.410  1.00  0.00           H  
ATOM   2088  HB2 LEU G 153       1.652 -17.603  28.967  1.00  0.00           H  
ATOM   2089  CG  LEU G 153      -0.319 -17.945  29.964  1.00  0.00           C  
ATOM   2090  HG  LEU G 153      -0.945 -17.618  29.106  1.00  0.00           H  
ATOM   2091  CD1 LEU G 153      -1.179 -19.053  30.550  1.00  0.00           C  
ATOM   2092 1HD1 LEU G 153      -0.776 -19.402  31.525  1.00  0.00           H  
ATOM   2093 2HD1 LEU G 153      -1.451 -19.876  29.855  1.00  0.00           H  
ATOM   2094 3HD1 LEU G 153      -2.137 -18.631  30.924  1.00  0.00           H  
ATOM   2095  CD2 LEU G 153      -0.118 -16.839  31.044  1.00  0.00           C  
ATOM   2096 1HD2 LEU G 153      -0.971 -16.127  31.041  1.00  0.00           H  
ATOM   2097 2HD2 LEU G 153       0.771 -16.222  30.792  1.00  0.00           H  
ATOM   2098 3HD2 LEU G 153      -0.042 -17.281  32.060  1.00  0.00           H  
ATOM   2099  C   LEU G 153       2.960 -19.860  28.967  1.00  0.00           C  
ATOM   2100  O   LEU G 153       3.849 -19.068  28.641  1.00  0.00           O  
ATOM   2101  N   GLN G 154       2.871 -21.087  28.464  1.00  0.00           N  
ATOM   2102  HN  GLN G 154       2.046 -21.646  28.485  1.00  0.00           H  
ATOM   2103  CA  GLN G 154       3.954 -21.621  27.583  1.00  0.00           C  
ATOM   2104  HA  GLN G 154       4.730 -20.918  27.320  1.00  0.00           H  
ATOM   2105  CB  GLN G 154       4.407 -23.093  27.949  1.00  0.00           C  
ATOM   2106  HB1 GLN G 154       5.109 -23.497  27.188  1.00  0.00           H  
ATOM   2107  HB2 GLN G 154       3.591 -23.831  27.791  1.00  0.00           H  
ATOM   2108  CG  GLN G 154       4.999 -23.227  29.352  1.00  0.00           C  
ATOM   2109  HG1 GLN G 154       5.466 -24.231  29.445  1.00  0.00           H  
ATOM   2110  HG2 GLN G 154       4.221 -23.345  30.135  1.00  0.00           H  
ATOM   2111  CD  GLN G 154       6.077 -22.281  29.649  1.00  0.00           C  
ATOM   2112  OE1 GLN G 154       7.274 -22.348  29.370  1.00  0.00           O  
ATOM   2113  NE2 GLN G 154       5.731 -21.142  30.325  1.00  0.00           N  
ATOM   2114 1HE2 GLN G 154       6.535 -20.650  30.659  1.00  0.00           H  
ATOM   2115 2HE2 GLN G 154       4.882 -21.169  30.852  1.00  0.00           H  
ATOM   2116  C   GLN G 154       3.112 -21.789  26.333  1.00  0.00           C  
ATOM   2117  O   GLN G 154       1.909 -22.006  26.487  1.00  0.00           O  
ATOM   2118  N   LEU G 155       3.720 -21.596  25.080  1.00  0.00           N  
ATOM   2119  HN  LEU G 155       4.716 -21.597  25.023  1.00  0.00           H  
ATOM   2120  CA  LEU G 155       2.952 -21.475  23.898  1.00  0.00           C  
ATOM   2121  HA  LEU G 155       1.915 -21.224  24.065  1.00  0.00           H  
ATOM   2122  CB  LEU G 155       3.356 -20.234  23.037  1.00  0.00           C  
ATOM   2123  HB1 LEU G 155       2.583 -20.102  22.250  1.00  0.00           H  
ATOM   2124  HB2 LEU G 155       4.355 -20.505  22.634  1.00  0.00           H  
ATOM   2125  CG  LEU G 155       3.395 -18.872  23.635  1.00  0.00           C  
ATOM   2126  HG  LEU G 155       4.367 -18.859  24.172  1.00  0.00           H  
ATOM   2127  CD1 LEU G 155       3.680 -17.863  22.476  1.00  0.00           C  
ATOM   2128 1HD1 LEU G 155       4.587 -18.182  21.920  1.00  0.00           H  
ATOM   2129 2HD1 LEU G 155       3.875 -16.802  22.743  1.00  0.00           H  
ATOM   2130 3HD1 LEU G 155       2.909 -17.843  21.676  1.00  0.00           H  
ATOM   2131  CD2 LEU G 155       2.124 -18.543  24.522  1.00  0.00           C  
ATOM   2132 1HD2 LEU G 155       2.235 -17.571  25.047  1.00  0.00           H  
ATOM   2133 2HD2 LEU G 155       1.801 -19.334  25.232  1.00  0.00           H  
ATOM   2134 3HD2 LEU G 155       1.238 -18.376  23.873  1.00  0.00           H  
ATOM   2135  C   LEU G 155       2.863 -22.794  23.093  1.00  0.00           C  
ATOM   2136  O   LEU G 155       2.756 -22.867  21.880  1.00  0.00           O  
ATOM   2137  N   SER G 164      -3.027 -24.235  33.220  1.00  0.00           N  
ATOM   2138  HN  SER G 164      -2.108 -24.098  32.857  1.00  0.00           H  
ATOM   2139  CA  SER G 164      -3.310 -24.122  34.658  1.00  0.00           C  
ATOM   2140  HA  SER G 164      -4.367 -23.964  34.811  1.00  0.00           H  
ATOM   2141  CB  SER G 164      -2.970 -25.387  35.398  1.00  0.00           C  
ATOM   2142  HB1 SER G 164      -3.451 -26.265  34.916  1.00  0.00           H  
ATOM   2143  HB2 SER G 164      -3.309 -25.342  36.455  1.00  0.00           H  
ATOM   2144  OG  SER G 164      -1.571 -25.656  35.197  1.00  0.00           O  
ATOM   2145  HG1 SER G 164      -1.475 -26.596  35.369  1.00  0.00           H  
ATOM   2146  C   SER G 164      -2.481 -22.988  35.126  1.00  0.00           C  
ATOM   2147  O   SER G 164      -1.489 -22.591  34.487  1.00  0.00           O  
ATOM   2148  N   CYS G 165      -2.899 -22.389  36.251  1.00  0.00           N  
ATOM   2149  HN  CYS G 165      -3.755 -22.735  36.628  1.00  0.00           H  
ATOM   2150  CA  CYS G 165      -2.230 -21.438  37.105  1.00  0.00           C  
ATOM   2151  HA  CYS G 165      -1.254 -21.532  36.652  1.00  0.00           H  
ATOM   2152  CB  CYS G 165      -2.835 -20.029  37.065  1.00  0.00           C  
ATOM   2153  HB1 CYS G 165      -2.287 -19.276  37.671  1.00  0.00           H  
ATOM   2154  HB2 CYS G 165      -3.865 -20.039  37.483  1.00  0.00           H  
ATOM   2155  SG  CYS G 165      -2.646 -19.274  35.394  1.00  0.00           S  
ATOM   2156  C   CYS G 165      -2.322 -22.003  38.533  1.00  0.00           C  
ATOM   2157  O   CYS G 165      -3.312 -22.595  38.980  1.00  0.00           O  
ATOM   2158  N   PRO G 166      -1.340 -21.611  39.356  1.00  0.00           N  
ATOM   2159  CD  PRO G 166       0.052 -21.385  38.907  1.00  0.00           C  
ATOM   2160  HD1 PRO G 166       0.350 -20.316  38.857  1.00  0.00           H  
ATOM   2161  HD2 PRO G 166       0.376 -22.066  38.091  1.00  0.00           H  
ATOM   2162  CA  PRO G 166      -1.333 -22.181  40.780  1.00  0.00           C  
ATOM   2163  HA  PRO G 166      -2.073 -22.940  40.985  1.00  0.00           H  
ATOM   2164  CB  PRO G 166       0.001 -22.893  40.770  1.00  0.00           C  
ATOM   2165  HB1 PRO G 166       0.092 -23.893  40.294  1.00  0.00           H  
ATOM   2166  HB2 PRO G 166       0.431 -23.017  41.787  1.00  0.00           H  
ATOM   2167  CG  PRO G 166       0.919 -21.938  40.025  1.00  0.00           C  
ATOM   2168  HG1 PRO G 166       1.225 -21.119  40.710  1.00  0.00           H  
ATOM   2169  HG2 PRO G 166       1.788 -22.522  39.653  1.00  0.00           H  
ATOM   2170  C   PRO G 166      -1.411 -21.123  41.809  1.00  0.00           C  
ATOM   2171  O   PRO G 166      -1.270 -19.931  41.541  1.00  0.00           O  
ATOM   2172  N   LEU G 167      -1.699 -21.574  43.061  1.00  0.00           N  
ATOM   2173  HN  LEU G 167      -1.863 -22.527  43.305  1.00  0.00           H  
ATOM   2174  CA  LEU G 167      -1.617 -20.749  44.283  1.00  0.00           C  
ATOM   2175  HA  LEU G 167      -0.967 -19.895  44.165  1.00  0.00           H  
ATOM   2176  CB  LEU G 167      -2.956 -20.263  44.870  1.00  0.00           C  
ATOM   2177  HB1 LEU G 167      -3.598 -21.058  45.306  1.00  0.00           H  
ATOM   2178  HB2 LEU G 167      -3.519 -19.922  43.974  1.00  0.00           H  
ATOM   2179  CG  LEU G 167      -2.890 -19.088  45.860  1.00  0.00           C  
ATOM   2180  HG  LEU G 167      -2.475 -19.466  46.819  1.00  0.00           H  
ATOM   2181  CD1 LEU G 167      -2.005 -17.957  45.380  1.00  0.00           C  
ATOM   2182 1HD1 LEU G 167      -2.153 -17.796  44.291  1.00  0.00           H  
ATOM   2183 2HD1 LEU G 167      -0.928 -18.194  45.521  1.00  0.00           H  
ATOM   2184 3HD1 LEU G 167      -2.295 -17.016  45.894  1.00  0.00           H  
ATOM   2185  CD2 LEU G 167      -4.358 -18.549  46.128  1.00  0.00           C  
ATOM   2186 1HD2 LEU G 167      -4.887 -19.226  46.832  1.00  0.00           H  
ATOM   2187 2HD2 LEU G 167      -4.938 -18.564  45.181  1.00  0.00           H  
ATOM   2188 3HD2 LEU G 167      -4.378 -17.499  46.491  1.00  0.00           H  
ATOM   2189  C   LEU G 167      -0.904 -21.567  45.334  1.00  0.00           C  
ATOM   2190  O   LEU G 167      -1.384 -22.670  45.619  1.00  0.00           O  
ATOM   2191  N   GLU G 168       0.275 -21.165  45.780  1.00  0.00           N  
ATOM   2192  HN  GLU G 168       0.596 -20.267  45.487  1.00  0.00           H  
ATOM   2193  CA  GLU G 168       1.124 -22.030  46.690  1.00  0.00           C  
ATOM   2194  HA  GLU G 168       0.713 -22.952  47.073  1.00  0.00           H  
ATOM   2195  CB  GLU G 168       2.378 -22.318  45.892  1.00  0.00           C  
ATOM   2196  HB1 GLU G 168       2.923 -21.436  45.493  1.00  0.00           H  
ATOM   2197  HB2 GLU G 168       2.010 -22.847  44.987  1.00  0.00           H  
ATOM   2198  CG  GLU G 168       3.292 -23.245  46.733  1.00  0.00           C  
ATOM   2199  HG1 GLU G 168       2.665 -24.160  46.802  1.00  0.00           H  
ATOM   2200  HG2 GLU G 168       3.639 -22.941  47.744  1.00  0.00           H  
ATOM   2201  CD  GLU G 168       4.575 -23.602  45.886  1.00  0.00           C  
ATOM   2202  OE1 GLU G 168       5.662 -23.066  46.253  1.00  0.00           O  
ATOM   2203  OE2 GLU G 168       4.532 -24.505  45.017  1.00  0.00           O  
ATOM   2204  C   GLU G 168       1.526 -21.220  48.008  1.00  0.00           C  
ATOM   2205  O   GLU G 168       1.926 -20.039  47.849  1.00  0.00           O  
ATOM   2206  N   PHE G 169       1.482 -21.858  49.162  1.00  0.00           N  
ATOM   2207  HN  PHE G 169       1.201 -22.813  49.100  1.00  0.00           H  
ATOM   2208  CA  PHE G 169       1.834 -21.278  50.459  1.00  0.00           C  
ATOM   2209  HA  PHE G 169       2.570 -20.508  50.279  1.00  0.00           H  
ATOM   2210  CB  PHE G 169       0.487 -20.636  50.934  1.00  0.00           C  
ATOM   2211  HB1 PHE G 169       0.107 -19.959  50.140  1.00  0.00           H  
ATOM   2212  HB2 PHE G 169       0.538 -19.834  51.701  1.00  0.00           H  
ATOM   2213  CG  PHE G 169      -0.588 -21.560  51.272  1.00  0.00           C  
ATOM   2214  CD1 PHE G 169      -0.734 -22.000  52.620  1.00  0.00           C  
ATOM   2215  HD1 PHE G 169       0.078 -21.719  53.274  1.00  0.00           H  
ATOM   2216  CE1 PHE G 169      -1.964 -22.532  53.049  1.00  0.00           C  
ATOM   2217  HE1 PHE G 169      -2.223 -22.597  54.096  1.00  0.00           H  
ATOM   2218  CZ  PHE G 169      -2.907 -22.782  52.102  1.00  0.00           C  
ATOM   2219  HZ  PHE G 169      -3.814 -23.342  52.277  1.00  0.00           H  
ATOM   2220  CD2 PHE G 169      -1.627 -21.751  50.379  1.00  0.00           C  
ATOM   2221  HD2 PHE G 169      -1.560 -21.348  49.379  1.00  0.00           H  
ATOM   2222  CE2 PHE G 169      -2.770 -22.419  50.769  1.00  0.00           C  
ATOM   2223  HE2 PHE G 169      -3.617 -22.618  50.129  1.00  0.00           H  
ATOM   2224  C   PHE G 169       2.395 -22.294  51.410  1.00  0.00           C  
ATOM   2225  O   PHE G 169       2.294 -23.536  51.332  1.00  0.00           O  
ATOM   2226  N   SER G 170       3.137 -21.820  52.435  1.00  0.00           N  
ATOM   2227  HN  SER G 170       3.350 -20.849  52.375  1.00  0.00           H  
ATOM   2228  CA  SER G 170       3.626 -22.606  53.525  1.00  0.00           C  
ATOM   2229  HA  SER G 170       2.911 -23.372  53.786  1.00  0.00           H  
ATOM   2230  CB  SER G 170       4.928 -23.256  53.208  1.00  0.00           C  
ATOM   2231  HB1 SER G 170       4.935 -23.885  52.292  1.00  0.00           H  
ATOM   2232  HB2 SER G 170       5.331 -23.897  54.020  1.00  0.00           H  
ATOM   2233  OG  SER G 170       6.027 -22.412  52.976  1.00  0.00           O  
ATOM   2234  HG1 SER G 170       6.242 -22.143  53.872  1.00  0.00           H  
ATOM   2235  C   SER G 170       3.740 -21.590  54.585  1.00  0.00           C  
ATOM   2236  O   SER G 170       3.492 -20.411  54.367  1.00  0.00           O  
ATOM   2237  N   SER G 171       4.170 -22.033  55.781  1.00  0.00           N  
ATOM   2238  HN  SER G 171       4.396 -23.003  55.821  1.00  0.00           H  
ATOM   2239  CA  SER G 171       5.013 -21.311  56.759  1.00  0.00           C  
ATOM   2240  HA  SER G 171       4.468 -20.464  57.150  1.00  0.00           H  
ATOM   2241  CB  SER G 171       5.272 -22.191  58.027  1.00  0.00           C  
ATOM   2242  HB1 SER G 171       4.350 -22.308  58.635  1.00  0.00           H  
ATOM   2243  HB2 SER G 171       6.081 -21.810  58.685  1.00  0.00           H  
ATOM   2244  OG  SER G 171       5.748 -23.470  57.720  1.00  0.00           O  
ATOM   2245  HG1 SER G 171       6.269 -23.820  58.446  1.00  0.00           H  
ATOM   2246  C   SER G 171       6.292 -20.678  56.263  1.00  0.00           C  
ATOM   2247  O   SER G 171       6.882 -21.138  55.252  1.00  0.00           O  
ATOM   2248  N   TYR G 172       6.735 -19.576  56.949  1.00  0.00           N  
ATOM   2249  HN  TYR G 172       6.320 -19.414  57.841  1.00  0.00           H  
ATOM   2250  CA  TYR G 172       8.003 -19.010  56.630  1.00  0.00           C  
ATOM   2251  HA  TYR G 172       8.236 -19.365  55.636  1.00  0.00           H  
ATOM   2252  CB  TYR G 172       7.880 -17.496  56.632  1.00  0.00           C  
ATOM   2253  HB1 TYR G 172       7.784 -17.078  57.657  1.00  0.00           H  
ATOM   2254  HB2 TYR G 172       7.009 -17.041  56.116  1.00  0.00           H  
ATOM   2255  CG  TYR G 172       9.080 -16.923  55.913  1.00  0.00           C  
ATOM   2256  CD1 TYR G 172       8.892 -16.522  54.581  1.00  0.00           C  
ATOM   2257  HD1 TYR G 172       7.951 -16.757  54.105  1.00  0.00           H  
ATOM   2258  CE1 TYR G 172       9.963 -16.076  53.775  1.00  0.00           C  
ATOM   2259  HE1 TYR G 172       9.846 -15.687  52.774  1.00  0.00           H  
ATOM   2260  CZ  TYR G 172      11.290 -16.088  54.326  1.00  0.00           C  
ATOM   2261  OH  TYR G 172      12.470 -15.866  53.641  1.00  0.00           O  
ATOM   2262  HH  TYR G 172      13.166 -15.534  54.212  1.00  0.00           H  
ATOM   2263  CD2 TYR G 172      10.362 -16.825  56.462  1.00  0.00           C  
ATOM   2264  HD2 TYR G 172      10.496 -17.113  57.494  1.00  0.00           H  
ATOM   2265  CE2 TYR G 172      11.478 -16.406  55.747  1.00  0.00           C  
ATOM   2266  HE2 TYR G 172      12.461 -16.299  56.180  1.00  0.00           H  
ATOM   2267  C   TYR G 172       9.061 -19.513  57.610  1.00  0.00           C  
ATOM   2268  O   TYR G 172      10.234 -19.807  57.244  1.00  0.00           O  
ATOM   2269  N   GLY G 173       8.730 -19.630  58.929  1.00  0.00           N  
ATOM   2270  HN  GLY G 173       7.892 -19.132  59.135  1.00  0.00           H  
ATOM   2271  CA  GLY G 173       9.677 -20.052  59.971  1.00  0.00           C  
ATOM   2272  HA1 GLY G 173       9.525 -19.342  60.771  1.00  0.00           H  
ATOM   2273  HA2 GLY G 173      10.705 -20.027  59.641  1.00  0.00           H  
ATOM   2274  C   GLY G 173       9.416 -21.445  60.596  1.00  0.00           C  
ATOM   2275  O   GLY G 173      10.333 -22.157  61.103  1.00  0.00           O  
ATOM   2276  N   TYR G 174       8.177 -21.883  60.583  1.00  0.00           N  
ATOM   2277  HN  TYR G 174       7.404 -21.305  60.333  1.00  0.00           H  
ATOM   2278  CA  TYR G 174       7.942 -23.122  61.288  1.00  0.00           C  
ATOM   2279  HA  TYR G 174       8.461 -23.139  62.236  1.00  0.00           H  
ATOM   2280  CB  TYR G 174       6.452 -23.150  61.769  1.00  0.00           C  
ATOM   2281  HB1 TYR G 174       6.262 -24.163  62.185  1.00  0.00           H  
ATOM   2282  HB2 TYR G 174       5.827 -22.915  60.881  1.00  0.00           H  
ATOM   2283  CG  TYR G 174       6.216 -22.055  62.786  1.00  0.00           C  
ATOM   2284  CD1 TYR G 174       5.595 -20.844  62.521  1.00  0.00           C  
ATOM   2285  HD1 TYR G 174       5.187 -20.799  61.522  1.00  0.00           H  
ATOM   2286  CE1 TYR G 174       5.334 -19.870  63.455  1.00  0.00           C  
ATOM   2287  HE1 TYR G 174       4.810 -18.950  63.243  1.00  0.00           H  
ATOM   2288  CZ  TYR G 174       5.695 -20.109  64.786  1.00  0.00           C  
ATOM   2289  OH  TYR G 174       5.586 -19.159  65.812  1.00  0.00           O  
ATOM   2290  HH  TYR G 174       5.211 -18.337  65.486  1.00  0.00           H  
ATOM   2291  CD2 TYR G 174       6.653 -22.259  64.089  1.00  0.00           C  
ATOM   2292  HD2 TYR G 174       7.114 -23.206  64.327  1.00  0.00           H  
ATOM   2293  CE2 TYR G 174       6.467 -21.295  65.074  1.00  0.00           C  
ATOM   2294  HE2 TYR G 174       6.655 -21.500  66.118  1.00  0.00           H  
ATOM   2295  C   TYR G 174       8.250 -24.397  60.395  1.00  0.00           C  
ATOM   2296  O   TYR G 174       7.561 -24.502  59.391  1.00  0.00           O  
ATOM   2297  N   PRO G 175       9.166 -25.292  60.866  1.00  0.00           N  
ATOM   2298  CD  PRO G 175      10.214 -25.024  61.823  1.00  0.00           C  
ATOM   2299  HD1 PRO G 175       9.784 -24.587  62.750  1.00  0.00           H  
ATOM   2300  HD2 PRO G 175      11.069 -24.411  61.467  1.00  0.00           H  
ATOM   2301  CA  PRO G 175       9.467 -26.509  60.091  1.00  0.00           C  
ATOM   2302  HA  PRO G 175       9.384 -26.290  59.036  1.00  0.00           H  
ATOM   2303  CB  PRO G 175      10.869 -26.932  60.641  1.00  0.00           C  
ATOM   2304  HB1 PRO G 175      11.645 -26.389  60.060  1.00  0.00           H  
ATOM   2305  HB2 PRO G 175      10.963 -28.026  60.474  1.00  0.00           H  
ATOM   2306  CG  PRO G 175      10.744 -26.453  62.110  1.00  0.00           C  
ATOM   2307  HG1 PRO G 175      10.031 -26.956  62.797  1.00  0.00           H  
ATOM   2308  HG2 PRO G 175      11.714 -26.377  62.646  1.00  0.00           H  
ATOM   2309  C   PRO G 175       8.420 -27.603  60.357  1.00  0.00           C  
ATOM   2310  O   PRO G 175       7.553 -27.375  61.239  1.00  0.00           O  
ATOM   2311  N   ARG G 176       8.463 -28.777  59.740  1.00  0.00           N  
ATOM   2312  HN  ARG G 176       9.223 -28.822  59.096  1.00  0.00           H  
ATOM   2313  CA  ARG G 176       7.583 -29.899  59.824  1.00  0.00           C  
ATOM   2314  HA  ARG G 176       6.686 -29.366  59.547  1.00  0.00           H  
ATOM   2315  CB  ARG G 176       7.811 -30.936  58.717  1.00  0.00           C  
ATOM   2316  HB1 ARG G 176       8.871 -31.270  58.712  1.00  0.00           H  
ATOM   2317  HB2 ARG G 176       7.588 -30.431  57.753  1.00  0.00           H  
ATOM   2318  CG  ARG G 176       6.888 -32.159  58.592  1.00  0.00           C  
ATOM   2319  HG1 ARG G 176       6.636 -32.462  57.554  1.00  0.00           H  
ATOM   2320  HG2 ARG G 176       5.928 -31.896  59.086  1.00  0.00           H  
ATOM   2321  CD  ARG G 176       7.398 -33.456  59.321  1.00  0.00           C  
ATOM   2322  HD1 ARG G 176       6.634 -34.249  59.169  1.00  0.00           H  
ATOM   2323  HD2 ARG G 176       7.607 -33.281  60.398  1.00  0.00           H  
ATOM   2324  NE  ARG G 176       8.696 -33.795  58.600  1.00  0.00           N  
ATOM   2325  HE  ARG G 176       9.542 -33.297  58.791  1.00  0.00           H  
ATOM   2326  CZ  ARG G 176       8.717 -34.441  57.387  1.00  0.00           C  
ATOM   2327  NH1 ARG G 176       9.755 -34.564  56.651  1.00  0.00           N  
ATOM   2328 1HH1 ARG G 176      10.653 -34.183  56.870  1.00  0.00           H  
ATOM   2329 2HH1 ARG G 176       9.694 -35.277  55.952  1.00  0.00           H  
ATOM   2330  NH2 ARG G 176       7.600 -35.065  56.932  1.00  0.00           N  
ATOM   2331 1HH2 ARG G 176       7.649 -35.537  56.051  1.00  0.00           H  
ATOM   2332 2HH2 ARG G 176       6.670 -34.819  57.204  1.00  0.00           H  
ATOM   2333  C   ARG G 176       7.574 -30.527  61.315  1.00  0.00           C  
ATOM   2334  O   ARG G 176       6.627 -31.216  61.734  1.00  0.00           O  
ATOM   2335  N   GLU G 177       8.702 -30.337  62.090  1.00  0.00           N  
ATOM   2336  HN  GLU G 177       9.463 -29.809  61.722  1.00  0.00           H  
ATOM   2337  CA  GLU G 177       8.880 -30.592  63.480  1.00  0.00           C  
ATOM   2338  HA  GLU G 177       8.648 -31.644  63.555  1.00  0.00           H  
ATOM   2339  CB  GLU G 177      10.313 -30.184  63.952  1.00  0.00           C  
ATOM   2340  HB1 GLU G 177      10.462 -30.334  65.043  1.00  0.00           H  
ATOM   2341  HB2 GLU G 177      10.415 -29.080  63.868  1.00  0.00           H  
ATOM   2342  CG  GLU G 177      11.431 -30.878  63.069  1.00  0.00           C  
ATOM   2343  HG1 GLU G 177      11.599 -30.200  62.205  1.00  0.00           H  
ATOM   2344  HG2 GLU G 177      11.155 -31.924  62.816  1.00  0.00           H  
ATOM   2345  CD  GLU G 177      12.851 -30.996  63.703  1.00  0.00           C  
ATOM   2346  OE1 GLU G 177      13.810 -30.322  63.259  1.00  0.00           O  
ATOM   2347  OE2 GLU G 177      12.989 -31.849  64.672  1.00  0.00           O  
ATOM   2348  C   GLU G 177       7.811 -29.876  64.288  1.00  0.00           C  
ATOM   2349  O   GLU G 177       7.464 -30.401  65.311  1.00  0.00           O  
ATOM   2350  N   GLU G 178       7.389 -28.626  63.948  1.00  0.00           N  
ATOM   2351  HN  GLU G 178       7.417 -28.211  63.042  1.00  0.00           H  
ATOM   2352  CA  GLU G 178       6.623 -27.761  64.801  1.00  0.00           C  
ATOM   2353  HA  GLU G 178       6.546 -28.145  65.807  1.00  0.00           H  
ATOM   2354  CB  GLU G 178       7.440 -26.365  64.713  1.00  0.00           C  
ATOM   2355  HB1 GLU G 178       6.818 -25.623  65.257  1.00  0.00           H  
ATOM   2356  HB2 GLU G 178       7.416 -26.022  63.656  1.00  0.00           H  
ATOM   2357  CG  GLU G 178       8.912 -26.502  65.273  1.00  0.00           C  
ATOM   2358  HG1 GLU G 178       9.435 -25.601  64.887  1.00  0.00           H  
ATOM   2359  HG2 GLU G 178       9.363 -27.388  64.777  1.00  0.00           H  
ATOM   2360  CD  GLU G 178       8.976 -26.727  66.812  1.00  0.00           C  
ATOM   2361  OE1 GLU G 178       8.550 -25.770  67.545  1.00  0.00           O  
ATOM   2362  OE2 GLU G 178       9.363 -27.723  67.391  1.00  0.00           O  
ATOM   2363  C   GLU G 178       5.205 -27.519  64.199  1.00  0.00           C  
ATOM   2364  O   GLU G 178       4.222 -27.408  64.974  1.00  0.00           O  
ATOM   2365  N   ILE G 179       5.085 -27.389  62.861  1.00  0.00           N  
ATOM   2366  HN  ILE G 179       5.863 -27.445  62.239  1.00  0.00           H  
ATOM   2367  CA  ILE G 179       3.866 -27.015  62.199  1.00  0.00           C  
ATOM   2368  HA  ILE G 179       3.068 -27.037  62.927  1.00  0.00           H  
ATOM   2369  CB  ILE G 179       3.762 -25.579  61.647  1.00  0.00           C  
ATOM   2370  HB  ILE G 179       4.374 -25.040  62.401  1.00  0.00           H  
ATOM   2371  CG2 ILE G 179       4.347 -25.475  60.222  1.00  0.00           C  
ATOM   2372 1HG2 ILE G 179       3.640 -25.845  59.448  1.00  0.00           H  
ATOM   2373 2HG2 ILE G 179       5.230 -26.148  60.175  1.00  0.00           H  
ATOM   2374 3HG2 ILE G 179       4.706 -24.447  60.003  1.00  0.00           H  
ATOM   2375  CG1 ILE G 179       2.305 -25.114  61.768  1.00  0.00           C  
ATOM   2376 1HG1 ILE G 179       1.746 -25.346  62.699  1.00  0.00           H  
ATOM   2377 2HG1 ILE G 179       1.786 -25.652  60.945  1.00  0.00           H  
ATOM   2378  CD  ILE G 179       2.245 -23.569  61.491  1.00  0.00           C  
ATOM   2379  HD1 ILE G 179       2.206 -23.474  60.385  1.00  0.00           H  
ATOM   2380  HD2 ILE G 179       3.148 -23.149  61.984  1.00  0.00           H  
ATOM   2381  HD3 ILE G 179       1.351 -23.121  61.976  1.00  0.00           H  
ATOM   2382  C   ILE G 179       3.596 -28.102  61.165  1.00  0.00           C  
ATOM   2383  O   ILE G 179       4.429 -28.391  60.287  1.00  0.00           O  
ATOM   2384  N   VAL G 180       2.291 -28.503  61.100  1.00  0.00           N  
ATOM   2385  HN  VAL G 180       1.640 -28.108  61.743  1.00  0.00           H  
ATOM   2386  CA  VAL G 180       1.782 -29.266  59.942  1.00  0.00           C  
ATOM   2387  HA  VAL G 180       2.540 -29.233  59.173  1.00  0.00           H  
ATOM   2388  CB  VAL G 180       1.403 -30.748  60.353  1.00  0.00           C  
ATOM   2389  HB  VAL G 180       0.585 -30.629  61.095  1.00  0.00           H  
ATOM   2390  CG1 VAL G 180       0.747 -31.476  59.107  1.00  0.00           C  
ATOM   2391 1HG1 VAL G 180       1.411 -31.624  58.229  1.00  0.00           H  
ATOM   2392 2HG1 VAL G 180      -0.243 -31.114  58.754  1.00  0.00           H  
ATOM   2393 3HG1 VAL G 180       0.503 -32.482  59.512  1.00  0.00           H  
ATOM   2394  CG2 VAL G 180       2.527 -31.519  61.062  1.00  0.00           C  
ATOM   2395 1HG2 VAL G 180       2.209 -32.554  61.311  1.00  0.00           H  
ATOM   2396 2HG2 VAL G 180       2.852 -30.913  61.934  1.00  0.00           H  
ATOM   2397 3HG2 VAL G 180       3.460 -31.587  60.463  1.00  0.00           H  
ATOM   2398  C   VAL G 180       0.723 -28.429  59.379  1.00  0.00           C  
ATOM   2399  O   VAL G 180      -0.007 -27.813  60.182  1.00  0.00           O  
ATOM   2400  N   TYR G 181       0.488 -28.499  58.025  1.00  0.00           N  
ATOM   2401  HN  TYR G 181       1.130 -28.947  57.408  1.00  0.00           H  
ATOM   2402  CA  TYR G 181      -0.691 -27.948  57.404  1.00  0.00           C  
ATOM   2403  HA  TYR G 181      -1.288 -27.483  58.174  1.00  0.00           H  
ATOM   2404  CB  TYR G 181      -0.358 -26.885  56.369  1.00  0.00           C  
ATOM   2405  HB1 TYR G 181      -1.216 -26.600  55.723  1.00  0.00           H  
ATOM   2406  HB2 TYR G 181       0.457 -27.182  55.674  1.00  0.00           H  
ATOM   2407  CG  TYR G 181       0.065 -25.597  56.949  1.00  0.00           C  
ATOM   2408  CD1 TYR G 181      -0.842 -24.546  57.276  1.00  0.00           C  
ATOM   2409  HD1 TYR G 181      -1.915 -24.657  57.237  1.00  0.00           H  
ATOM   2410  CE1 TYR G 181      -0.425 -23.273  57.784  1.00  0.00           C  
ATOM   2411  HE1 TYR G 181      -1.118 -22.484  58.035  1.00  0.00           H  
ATOM   2412  CZ  TYR G 181       0.925 -23.115  57.970  1.00  0.00           C  
ATOM   2413  OH  TYR G 181       1.450 -21.869  58.373  1.00  0.00           O  
ATOM   2414  HH  TYR G 181       0.741 -21.226  58.303  1.00  0.00           H  
ATOM   2415  CD2 TYR G 181       1.398 -25.342  57.199  1.00  0.00           C  
ATOM   2416  HD2 TYR G 181       2.117 -26.081  56.874  1.00  0.00           H  
ATOM   2417  CE2 TYR G 181       1.870 -24.092  57.608  1.00  0.00           C  
ATOM   2418  HE2 TYR G 181       2.920 -23.875  57.741  1.00  0.00           H  
ATOM   2419  C   TYR G 181      -1.451 -29.070  56.735  1.00  0.00           C  
ATOM   2420  O   TYR G 181      -0.875 -30.051  56.337  1.00  0.00           O  
ATOM   2421  N   GLN G 182      -2.800 -28.962  56.722  1.00  0.00           N  
ATOM   2422  HN  GLN G 182      -3.249 -28.277  57.290  1.00  0.00           H  
ATOM   2423  CA  GLN G 182      -3.702 -29.983  56.217  1.00  0.00           C  
ATOM   2424  HA  GLN G 182      -3.141 -30.359  55.374  1.00  0.00           H  
ATOM   2425  CB  GLN G 182      -4.037 -31.071  57.262  1.00  0.00           C  
ATOM   2426  HB1 GLN G 182      -4.597 -30.641  58.120  1.00  0.00           H  
ATOM   2427  HB2 GLN G 182      -3.050 -31.328  57.701  1.00  0.00           H  
ATOM   2428  CG  GLN G 182      -4.557 -32.502  56.808  1.00  0.00           C  
ATOM   2429  HG1 GLN G 182      -5.608 -32.326  56.493  1.00  0.00           H  
ATOM   2430  HG2 GLN G 182      -4.654 -33.071  57.758  1.00  0.00           H  
ATOM   2431  CD  GLN G 182      -3.789 -33.067  55.610  1.00  0.00           C  
ATOM   2432  OE1 GLN G 182      -4.232 -33.055  54.453  1.00  0.00           O  
ATOM   2433  NE2 GLN G 182      -2.618 -33.631  55.828  1.00  0.00           N  
ATOM   2434 1HE2 GLN G 182      -1.970 -33.839  55.096  1.00  0.00           H  
ATOM   2435 2HE2 GLN G 182      -2.562 -34.160  56.676  1.00  0.00           H  
ATOM   2436  C   GLN G 182      -4.900 -29.415  55.501  1.00  0.00           C  
ATOM   2437  O   GLN G 182      -5.416 -28.325  55.702  1.00  0.00           O  
ATOM   2438  N   TRP G 183      -5.483 -30.302  54.707  1.00  0.00           N  
ATOM   2439  HN  TRP G 183      -5.010 -31.174  54.607  1.00  0.00           H  
ATOM   2440  CA  TRP G 183      -6.665 -30.028  53.919  1.00  0.00           C  
ATOM   2441  HA  TRP G 183      -6.962 -29.010  54.126  1.00  0.00           H  
ATOM   2442  CB  TRP G 183      -6.395 -30.383  52.371  1.00  0.00           C  
ATOM   2443  HB1 TRP G 183      -7.397 -30.344  51.892  1.00  0.00           H  
ATOM   2444  HB2 TRP G 183      -6.025 -31.430  52.336  1.00  0.00           H  
ATOM   2445  CG  TRP G 183      -5.467 -29.603  51.587  1.00  0.00           C  
ATOM   2446  CD1 TRP G 183      -4.480 -30.097  50.850  1.00  0.00           C  
ATOM   2447  HD1 TRP G 183      -4.392 -31.148  50.617  1.00  0.00           H  
ATOM   2448  NE1 TRP G 183      -3.885 -29.059  50.119  1.00  0.00           N  
ATOM   2449  HE1 TRP G 183      -3.047 -29.138  49.624  1.00  0.00           H  
ATOM   2450  CE2 TRP G 183      -4.537 -27.916  50.440  1.00  0.00           C  
ATOM   2451  CD2 TRP G 183      -5.535 -28.175  51.319  1.00  0.00           C  
ATOM   2452  CE3 TRP G 183      -6.386 -27.144  51.725  1.00  0.00           C  
ATOM   2453  HE3 TRP G 183      -7.268 -27.332  52.319  1.00  0.00           H  
ATOM   2454  CZ3 TRP G 183      -6.191 -25.858  51.207  1.00  0.00           C  
ATOM   2455  HZ3 TRP G 183      -6.894 -25.072  51.441  1.00  0.00           H  
ATOM   2456  CZ2 TRP G 183      -4.282 -26.627  50.023  1.00  0.00           C  
ATOM   2457  HZ2 TRP G 183      -3.399 -26.398  49.445  1.00  0.00           H  
ATOM   2458  CH2 TRP G 183      -5.044 -25.586  50.425  1.00  0.00           C  
ATOM   2459  HH2 TRP G 183      -4.686 -24.601  50.167  1.00  0.00           H  
ATOM   2460  C   TRP G 183      -7.806 -30.976  54.337  1.00  0.00           C  
ATOM   2461  O   TRP G 183      -7.666 -32.204  54.544  1.00  0.00           O  
ATOM   2462  N   LYS G 184      -8.997 -30.495  54.382  1.00  0.00           N  
ATOM   2463  HN  LYS G 184      -9.047 -29.500  54.431  1.00  0.00           H  
ATOM   2464  CA  LYS G 184     -10.255 -31.182  54.348  1.00  0.00           C  
ATOM   2465  HA  LYS G 184     -10.165 -32.190  54.723  1.00  0.00           H  
ATOM   2466  CB  LYS G 184     -11.401 -30.520  55.262  1.00  0.00           C  
ATOM   2467  HB1 LYS G 184     -12.404 -30.954  55.060  1.00  0.00           H  
ATOM   2468  HB2 LYS G 184     -11.624 -29.457  55.029  1.00  0.00           H  
ATOM   2469  CG  LYS G 184     -11.081 -30.848  56.771  1.00  0.00           C  
ATOM   2470  HG1 LYS G 184     -10.116 -30.394  57.084  1.00  0.00           H  
ATOM   2471  HG2 LYS G 184     -11.090 -31.958  56.798  1.00  0.00           H  
ATOM   2472  CD  LYS G 184     -12.164 -30.467  57.797  1.00  0.00           C  
ATOM   2473  HD1 LYS G 184     -13.093 -31.017  57.533  1.00  0.00           H  
ATOM   2474  HD2 LYS G 184     -12.334 -29.369  57.798  1.00  0.00           H  
ATOM   2475  CE  LYS G 184     -11.782 -30.935  59.180  1.00  0.00           C  
ATOM   2476  HE1 LYS G 184     -10.868 -30.361  59.442  1.00  0.00           H  
ATOM   2477  HE2 LYS G 184     -11.658 -32.038  59.225  1.00  0.00           H  
ATOM   2478  NZ  LYS G 184     -12.937 -30.652  60.137  1.00  0.00           N1+
ATOM   2479  HZ1 LYS G 184     -12.860 -31.236  60.995  1.00  0.00           H  
ATOM   2480  HZ2 LYS G 184     -13.911 -30.821  59.815  1.00  0.00           H  
ATOM   2481  HZ3 LYS G 184     -12.814 -29.673  60.464  1.00  0.00           H  
ATOM   2482  C   LYS G 184     -10.872 -31.259  52.924  1.00  0.00           C  
ATOM   2483  O   LYS G 184     -10.575 -30.465  52.012  1.00  0.00           O  
ATOM   2484  N   ARG G 185     -11.752 -32.233  52.768  1.00  0.00           N  
ATOM   2485  HN  ARG G 185     -12.005 -32.822  53.531  1.00  0.00           H  
ATOM   2486  CA  ARG G 185     -12.565 -32.316  51.597  1.00  0.00           C  
ATOM   2487  HA  ARG G 185     -11.972 -32.353  50.695  1.00  0.00           H  
ATOM   2488  CB  ARG G 185     -13.528 -33.540  51.694  1.00  0.00           C  
ATOM   2489  HB1 ARG G 185     -14.127 -33.620  50.762  1.00  0.00           H  
ATOM   2490  HB2 ARG G 185     -14.243 -33.359  52.525  1.00  0.00           H  
ATOM   2491  CG  ARG G 185     -12.848 -34.913  51.983  1.00  0.00           C  
ATOM   2492  HG1 ARG G 185     -13.619 -35.712  52.028  1.00  0.00           H  
ATOM   2493  HG2 ARG G 185     -12.337 -34.882  52.968  1.00  0.00           H  
ATOM   2494  CD  ARG G 185     -11.791 -35.451  50.993  1.00  0.00           C  
ATOM   2495  HD1 ARG G 185     -12.235 -35.561  49.980  1.00  0.00           H  
ATOM   2496  HD2 ARG G 185     -11.526 -36.507  51.215  1.00  0.00           H  
ATOM   2497  NE  ARG G 185     -10.578 -34.635  50.785  1.00  0.00           N  
ATOM   2498  HE  ARG G 185     -10.482 -34.164  49.908  1.00  0.00           H  
ATOM   2499  CZ  ARG G 185      -9.661 -34.416  51.717  1.00  0.00           C  
ATOM   2500  NH1 ARG G 185      -8.632 -33.615  51.465  1.00  0.00           N  
ATOM   2501 1HH1 ARG G 185      -8.591 -33.319  50.511  1.00  0.00           H  
ATOM   2502 2HH1 ARG G 185      -7.956 -33.522  52.196  1.00  0.00           H  
ATOM   2503  NH2 ARG G 185      -9.499 -35.031  52.867  1.00  0.00           N  
ATOM   2504 1HH2 ARG G 185     -10.131 -35.786  53.038  1.00  0.00           H  
ATOM   2505 2HH2 ARG G 185      -8.608 -34.960  53.317  1.00  0.00           H  
ATOM   2506  C   ARG G 185     -13.548 -31.096  51.503  1.00  0.00           C  
ATOM   2507  O   ARG G 185     -14.098 -30.582  52.516  1.00  0.00           O  
ATOM   2508  N   SER G 186     -13.748 -30.639  50.270  1.00  0.00           N  
ATOM   2509  HN  SER G 186     -13.254 -31.001  49.483  1.00  0.00           H  
ATOM   2510  CA  SER G 186     -14.344 -29.287  49.955  1.00  0.00           C  
ATOM   2511  HA  SER G 186     -13.902 -29.115  48.984  1.00  0.00           H  
ATOM   2512  CB  SER G 186     -15.922 -29.279  49.731  1.00  0.00           C  
ATOM   2513  HB1 SER G 186     -16.203 -28.252  49.415  1.00  0.00           H  
ATOM   2514  HB2 SER G 186     -16.434 -29.646  50.646  1.00  0.00           H  
ATOM   2515  OG  SER G 186     -16.217 -30.106  48.619  1.00  0.00           O  
ATOM   2516  HG1 SER G 186     -15.881 -30.958  48.907  1.00  0.00           H  
ATOM   2517  C   SER G 186     -13.923 -28.077  50.833  1.00  0.00           C  
ATOM   2518  O   SER G 186     -14.729 -27.292  51.331  1.00  0.00           O  
ATOM   2519  N   SER G 187     -12.554 -27.907  50.945  1.00  0.00           N  
ATOM   2520  HN  SER G 187     -11.902 -28.548  50.547  1.00  0.00           H  
ATOM   2521  CA  SER G 187     -11.911 -26.857  51.674  1.00  0.00           C  
ATOM   2522  HA  SER G 187     -12.425 -26.611  52.591  1.00  0.00           H  
ATOM   2523  CB  SER G 187     -10.545 -27.363  52.160  1.00  0.00           C  
ATOM   2524  HB1 SER G 187     -10.659 -28.106  52.977  1.00  0.00           H  
ATOM   2525  HB2 SER G 187     -10.071 -26.497  52.669  1.00  0.00           H  
ATOM   2526  OG  SER G 187      -9.592 -27.813  51.212  1.00  0.00           O  
ATOM   2527  HG1 SER G 187      -9.923 -28.556  50.703  1.00  0.00           H  
ATOM   2528  C   SER G 187     -11.707 -25.586  50.864  1.00  0.00           C  
ATOM   2529  O   SER G 187     -11.762 -24.433  51.338  1.00  0.00           O  
ATOM   2530  N   VAL G 188     -11.612 -25.767  49.521  1.00  0.00           N  
ATOM   2531  HN  VAL G 188     -11.851 -26.589  49.010  1.00  0.00           H  
ATOM   2532  CA  VAL G 188     -11.588 -24.634  48.666  1.00  0.00           C  
ATOM   2533  HA  VAL G 188     -11.336 -23.756  49.241  1.00  0.00           H  
ATOM   2534  CB  VAL G 188     -10.615 -24.690  47.488  1.00  0.00           C  
ATOM   2535  HB  VAL G 188     -10.908 -25.372  46.661  1.00  0.00           H  
ATOM   2536  CG1 VAL G 188     -10.481 -23.237  46.863  1.00  0.00           C  
ATOM   2537 1HG1 VAL G 188      -9.798 -23.239  45.986  1.00  0.00           H  
ATOM   2538 2HG1 VAL G 188     -10.140 -22.555  47.671  1.00  0.00           H  
ATOM   2539 3HG1 VAL G 188     -11.479 -22.821  46.606  1.00  0.00           H  
ATOM   2540  CG2 VAL G 188      -9.205 -24.987  48.120  1.00  0.00           C  
ATOM   2541 1HG2 VAL G 188      -9.127 -25.947  48.673  1.00  0.00           H  
ATOM   2542 2HG2 VAL G 188      -8.840 -24.078  48.645  1.00  0.00           H  
ATOM   2543 3HG2 VAL G 188      -8.440 -24.972  47.314  1.00  0.00           H  
ATOM   2544  C   VAL G 188     -12.984 -24.492  48.003  1.00  0.00           C  
ATOM   2545  O   VAL G 188     -13.429 -25.409  47.258  1.00  0.00           O  
ATOM   2546  N   GLU G 189     -13.683 -23.400  48.242  1.00  0.00           N  
ATOM   2547  HN  GLU G 189     -13.306 -22.689  48.831  1.00  0.00           H  
ATOM   2548  CA  GLU G 189     -14.997 -23.267  47.692  1.00  0.00           C  
ATOM   2549  HA  GLU G 189     -15.279 -24.022  46.973  1.00  0.00           H  
ATOM   2550  CB  GLU G 189     -16.133 -23.373  48.788  1.00  0.00           C  
ATOM   2551  HB1 GLU G 189     -17.131 -23.137  48.361  1.00  0.00           H  
ATOM   2552  HB2 GLU G 189     -16.022 -22.545  49.520  1.00  0.00           H  
ATOM   2553  CG  GLU G 189     -16.095 -24.785  49.490  1.00  0.00           C  
ATOM   2554  HG1 GLU G 189     -15.210 -24.869  50.156  1.00  0.00           H  
ATOM   2555  HG2 GLU G 189     -16.041 -25.618  48.757  1.00  0.00           H  
ATOM   2556  CD  GLU G 189     -17.364 -25.050  50.287  1.00  0.00           C  
ATOM   2557  OE1 GLU G 189     -17.303 -25.143  51.546  1.00  0.00           O  
ATOM   2558  OE2 GLU G 189     -18.405 -24.979  49.609  1.00  0.00           O  
ATOM   2559  C   GLU G 189     -15.122 -21.996  46.863  1.00  0.00           C  
ATOM   2560  O   GLU G 189     -14.365 -21.060  46.961  1.00  0.00           O  
ATOM   2561  N   VAL G 190     -16.142 -22.059  45.989  1.00  0.00           N  
ATOM   2562  HN  VAL G 190     -16.898 -22.675  46.193  1.00  0.00           H  
ATOM   2563  CA  VAL G 190     -16.266 -21.189  44.892  1.00  0.00           C  
ATOM   2564  HA  VAL G 190     -16.130 -20.207  45.320  1.00  0.00           H  
ATOM   2565  CB  VAL G 190     -15.156 -21.426  43.866  1.00  0.00           C  
ATOM   2566  HB  VAL G 190     -14.123 -21.190  44.200  1.00  0.00           H  
ATOM   2567  CG1 VAL G 190     -15.269 -22.883  43.436  1.00  0.00           C  
ATOM   2568 1HG1 VAL G 190     -14.515 -23.126  42.657  1.00  0.00           H  
ATOM   2569 2HG1 VAL G 190     -16.274 -23.007  42.978  1.00  0.00           H  
ATOM   2570 3HG1 VAL G 190     -15.102 -23.547  44.311  1.00  0.00           H  
ATOM   2571  CG2 VAL G 190     -15.430 -20.621  42.571  1.00  0.00           C  
ATOM   2572 1HG2 VAL G 190     -14.824 -20.900  41.683  1.00  0.00           H  
ATOM   2573 2HG2 VAL G 190     -15.351 -19.527  42.748  1.00  0.00           H  
ATOM   2574 3HG2 VAL G 190     -16.450 -20.889  42.222  1.00  0.00           H  
ATOM   2575  C   VAL G 190     -17.717 -21.125  44.306  1.00  0.00           C  
ATOM   2576  O   VAL G 190     -18.315 -22.173  44.079  1.00  0.00           O  
ATOM   2577  N   GLY G 191     -18.181 -19.913  43.978  1.00  0.00           N  
ATOM   2578  HN  GLY G 191     -17.479 -19.225  44.144  1.00  0.00           H  
ATOM   2579  CA  GLY G 191     -19.485 -19.620  43.344  1.00  0.00           C  
ATOM   2580  HA1 GLY G 191     -19.495 -18.540  43.374  1.00  0.00           H  
ATOM   2581  HA2 GLY G 191     -20.264 -20.104  43.915  1.00  0.00           H  
ATOM   2582  C   GLY G 191     -19.759 -20.012  41.966  1.00  0.00           C  
ATOM   2583  O   GLY G 191     -18.992 -20.767  41.391  1.00  0.00           O  
ATOM   2584  N   ASP G 192     -20.835 -19.527  41.427  1.00  0.00           N  
ATOM   2585  HN  ASP G 192     -21.389 -18.775  41.776  1.00  0.00           H  
ATOM   2586  CA  ASP G 192     -21.164 -19.970  40.098  1.00  0.00           C  
ATOM   2587  HA  ASP G 192     -20.880 -21.011  40.046  1.00  0.00           H  
ATOM   2588  CB  ASP G 192     -22.683 -19.863  39.960  1.00  0.00           C  
ATOM   2589  HB1 ASP G 192     -23.231 -20.510  40.678  1.00  0.00           H  
ATOM   2590  HB2 ASP G 192     -23.011 -20.280  38.984  1.00  0.00           H  
ATOM   2591  CG  ASP G 192     -23.278 -18.375  39.892  1.00  0.00           C  
ATOM   2592  OD1 ASP G 192     -24.533 -18.268  39.613  1.00  0.00           O  
ATOM   2593  OD2 ASP G 192     -22.555 -17.381  40.139  1.00  0.00           O  
ATOM   2594  C   ASP G 192     -20.482 -19.219  38.911  1.00  0.00           C  
ATOM   2595  O   ASP G 192     -20.693 -19.449  37.688  1.00  0.00           O  
ATOM   2596  N   THR G 193     -19.592 -18.292  39.302  1.00  0.00           N  
ATOM   2597  HN  THR G 193     -19.741 -18.110  40.271  1.00  0.00           H  
ATOM   2598  CA  THR G 193     -18.764 -17.551  38.359  1.00  0.00           C  
ATOM   2599  HA  THR G 193     -18.258 -16.901  39.057  1.00  0.00           H  
ATOM   2600  CB  THR G 193     -17.648 -18.444  37.717  1.00  0.00           C  
ATOM   2601  HB  THR G 193     -16.995 -17.710  37.198  1.00  0.00           H  
ATOM   2602  OG1 THR G 193     -18.147 -19.362  36.753  1.00  0.00           O  
ATOM   2603  HG1 THR G 193     -18.992 -19.599  37.141  1.00  0.00           H  
ATOM   2604  CG2 THR G 193     -16.974 -19.342  38.776  1.00  0.00           C  
ATOM   2605 1HG2 THR G 193     -17.670 -20.021  39.314  1.00  0.00           H  
ATOM   2606 2HG2 THR G 193     -16.389 -18.659  39.428  1.00  0.00           H  
ATOM   2607 3HG2 THR G 193     -16.230 -19.978  38.250  1.00  0.00           H  
ATOM   2608  C   THR G 193     -19.398 -16.639  37.429  1.00  0.00           C  
ATOM   2609  O   THR G 193     -18.922 -16.415  36.318  1.00  0.00           O  
ATOM   2610  N   ARG G 194     -20.389 -15.972  37.878  1.00  0.00           N  
ATOM   2611  HN  ARG G 194     -20.873 -16.295  38.688  1.00  0.00           H  
ATOM   2612  CA  ARG G 194     -21.053 -14.931  37.118  1.00  0.00           C  
ATOM   2613  HA  ARG G 194     -21.257 -15.365  36.150  1.00  0.00           H  
ATOM   2614  CB  ARG G 194     -22.448 -14.590  37.715  1.00  0.00           C  
ATOM   2615  HB1 ARG G 194     -23.068 -15.512  37.743  1.00  0.00           H  
ATOM   2616  HB2 ARG G 194     -23.047 -14.055  36.948  1.00  0.00           H  
ATOM   2617  CG  ARG G 194     -22.459 -14.015  39.130  1.00  0.00           C  
ATOM   2618  HG1 ARG G 194     -21.982 -13.012  39.104  1.00  0.00           H  
ATOM   2619  HG2 ARG G 194     -21.908 -14.626  39.877  1.00  0.00           H  
ATOM   2620  CD  ARG G 194     -23.829 -13.722  39.748  1.00  0.00           C  
ATOM   2621  HD1 ARG G 194     -24.310 -13.098  38.965  1.00  0.00           H  
ATOM   2622  HD2 ARG G 194     -23.844 -13.057  40.638  1.00  0.00           H  
ATOM   2623  NE  ARG G 194     -24.544 -14.988  39.882  1.00  0.00           N  
ATOM   2624  HE  ARG G 194     -24.007 -15.801  40.106  1.00  0.00           H  
ATOM   2625  CZ  ARG G 194     -25.905 -15.066  39.761  1.00  0.00           C  
ATOM   2626  NH1 ARG G 194     -26.449 -16.186  39.688  1.00  0.00           N  
ATOM   2627 1HH1 ARG G 194     -25.780 -16.929  39.670  1.00  0.00           H  
ATOM   2628 2HH1 ARG G 194     -27.256 -16.377  39.128  1.00  0.00           H  
ATOM   2629  NH2 ARG G 194     -26.683 -14.041  39.650  1.00  0.00           N  
ATOM   2630 1HH2 ARG G 194     -26.306 -13.120  39.549  1.00  0.00           H  
ATOM   2631 2HH2 ARG G 194     -27.630 -14.242  39.402  1.00  0.00           H  
ATOM   2632  C   ARG G 194     -20.250 -13.660  37.007  1.00  0.00           C  
ATOM   2633  O   ARG G 194     -19.596 -13.142  37.938  1.00  0.00           O  
ATOM   2634  N   SER G 195     -19.981 -13.321  35.695  1.00  0.00           N  
ATOM   2635  HN  SER G 195     -20.234 -14.018  35.029  1.00  0.00           H  
ATOM   2636  CA  SER G 195     -19.288 -12.106  35.142  1.00  0.00           C  
ATOM   2637  HA  SER G 195     -19.353 -12.166  34.066  1.00  0.00           H  
ATOM   2638  CB  SER G 195     -20.145 -10.839  35.623  1.00  0.00           C  
ATOM   2639  HB1 SER G 195     -19.746  -9.990  35.028  1.00  0.00           H  
ATOM   2640  HB2 SER G 195     -20.104 -10.680  36.722  1.00  0.00           H  
ATOM   2641  OG  SER G 195     -21.490 -10.944  35.209  1.00  0.00           O  
ATOM   2642  HG1 SER G 195     -21.541 -10.610  34.310  1.00  0.00           H  
ATOM   2643  C   SER G 195     -17.836 -11.960  35.538  1.00  0.00           C  
ATOM   2644  O   SER G 195     -17.360 -10.838  35.605  1.00  0.00           O  
ATOM   2645  N   TRP G 196     -17.198 -13.129  35.826  1.00  0.00           N  
ATOM   2646  HN  TRP G 196     -17.694 -13.994  35.821  1.00  0.00           H  
ATOM   2647  CA  TRP G 196     -15.762 -13.184  36.056  1.00  0.00           C  
ATOM   2648  HA  TRP G 196     -15.540 -12.481  36.845  1.00  0.00           H  
ATOM   2649  CB  TRP G 196     -15.287 -14.675  36.312  1.00  0.00           C  
ATOM   2650  HB1 TRP G 196     -14.197 -14.642  36.102  1.00  0.00           H  
ATOM   2651  HB2 TRP G 196     -15.792 -15.359  35.596  1.00  0.00           H  
ATOM   2652  CG  TRP G 196     -15.369 -15.129  37.769  1.00  0.00           C  
ATOM   2653  CD1 TRP G 196     -16.223 -14.574  38.667  1.00  0.00           C  
ATOM   2654  HD1 TRP G 196     -17.061 -13.941  38.415  1.00  0.00           H  
ATOM   2655  NE1 TRP G 196     -16.157 -15.137  39.940  1.00  0.00           N  
ATOM   2656  HE1 TRP G 196     -16.847 -15.194  40.628  1.00  0.00           H  
ATOM   2657  CE2 TRP G 196     -15.160 -16.075  39.818  1.00  0.00           C  
ATOM   2658  CD2 TRP G 196     -14.660 -16.096  38.528  1.00  0.00           C  
ATOM   2659  CE3 TRP G 196     -13.523 -16.875  38.200  1.00  0.00           C  
ATOM   2660  HE3 TRP G 196     -13.120 -16.924  37.199  1.00  0.00           H  
ATOM   2661  CZ3 TRP G 196     -13.055 -17.683  39.238  1.00  0.00           C  
ATOM   2662  HZ3 TRP G 196     -12.340 -18.464  39.026  1.00  0.00           H  
ATOM   2663  CZ2 TRP G 196     -14.653 -16.802  40.861  1.00  0.00           C  
ATOM   2664  HZ2 TRP G 196     -15.011 -16.811  41.880  1.00  0.00           H  
ATOM   2665  CH2 TRP G 196     -13.609 -17.686  40.574  1.00  0.00           C  
ATOM   2666  HH2 TRP G 196     -13.165 -18.413  41.238  1.00  0.00           H  
ATOM   2667  C   TRP G 196     -14.953 -12.723  34.840  1.00  0.00           C  
ATOM   2668  O   TRP G 196     -15.179 -13.232  33.711  1.00  0.00           O  
ATOM   2669  N   ARG G 197     -14.017 -11.759  35.134  1.00  0.00           N  
ATOM   2670  HN  ARG G 197     -13.889 -11.468  36.078  1.00  0.00           H  
ATOM   2671  CA  ARG G 197     -13.227 -11.120  34.067  1.00  0.00           C  
ATOM   2672  HA  ARG G 197     -13.878 -10.912  33.231  1.00  0.00           H  
ATOM   2673  CB  ARG G 197     -12.729  -9.664  34.533  1.00  0.00           C  
ATOM   2674  HB1 ARG G 197     -13.683  -9.101  34.627  1.00  0.00           H  
ATOM   2675  HB2 ARG G 197     -12.260  -9.098  33.701  1.00  0.00           H  
ATOM   2676  CG  ARG G 197     -12.005  -9.639  35.889  1.00  0.00           C  
ATOM   2677  HG1 ARG G 197     -11.074 -10.245  35.850  1.00  0.00           H  
ATOM   2678  HG2 ARG G 197     -12.702 -10.002  36.674  1.00  0.00           H  
ATOM   2679  CD  ARG G 197     -11.482  -8.224  36.183  1.00  0.00           C  
ATOM   2680  HD1 ARG G 197     -12.315  -7.542  35.910  1.00  0.00           H  
ATOM   2681  HD2 ARG G 197     -10.612  -7.916  35.564  1.00  0.00           H  
ATOM   2682  NE  ARG G 197     -11.107  -8.099  37.598  1.00  0.00           N  
ATOM   2683  HE  ARG G 197     -11.436  -8.708  38.320  1.00  0.00           H  
ATOM   2684  CZ  ARG G 197     -10.306  -7.149  38.074  1.00  0.00           C  
ATOM   2685  NH1 ARG G 197      -9.712  -7.236  39.259  1.00  0.00           N  
ATOM   2686 1HH1 ARG G 197      -9.864  -8.126  39.688  1.00  0.00           H  
ATOM   2687 2HH1 ARG G 197      -8.771  -6.910  39.173  1.00  0.00           H  
ATOM   2688  NH2 ARG G 197      -9.924  -6.167  37.335  1.00  0.00           N  
ATOM   2689 1HH2 ARG G 197      -9.573  -5.382  37.845  1.00  0.00           H  
ATOM   2690 2HH2 ARG G 197     -10.377  -6.029  36.454  1.00  0.00           H  
ATOM   2691  C   ARG G 197     -12.063 -11.897  33.592  1.00  0.00           C  
ATOM   2692  O   ARG G 197     -10.892 -11.591  33.725  1.00  0.00           O  
ATOM   2693  N   LEU G 198     -12.475 -12.970  32.908  1.00  0.00           N  
ATOM   2694  HN  LEU G 198     -13.455 -13.092  32.775  1.00  0.00           H  
ATOM   2695  CA  LEU G 198     -11.542 -13.987  32.421  1.00  0.00           C  
ATOM   2696  HA  LEU G 198     -10.649 -14.022  33.027  1.00  0.00           H  
ATOM   2697  CB  LEU G 198     -12.210 -15.302  32.576  1.00  0.00           C  
ATOM   2698  HB1 LEU G 198     -11.529 -16.070  32.149  1.00  0.00           H  
ATOM   2699  HB2 LEU G 198     -13.064 -15.177  31.878  1.00  0.00           H  
ATOM   2700  CG  LEU G 198     -12.625 -15.712  34.048  1.00  0.00           C  
ATOM   2701  HG  LEU G 198     -13.161 -14.816  34.429  1.00  0.00           H  
ATOM   2702  CD1 LEU G 198     -13.640 -16.934  34.011  1.00  0.00           C  
ATOM   2703 1HD1 LEU G 198     -13.371 -17.788  33.354  1.00  0.00           H  
ATOM   2704 2HD1 LEU G 198     -14.638 -16.516  33.760  1.00  0.00           H  
ATOM   2705 3HD1 LEU G 198     -13.777 -17.299  35.051  1.00  0.00           H  
ATOM   2706  CD2 LEU G 198     -11.361 -16.033  34.769  1.00  0.00           C  
ATOM   2707 1HD2 LEU G 198     -11.563 -16.534  35.739  1.00  0.00           H  
ATOM   2708 2HD2 LEU G 198     -10.888 -15.117  35.184  1.00  0.00           H  
ATOM   2709 3HD2 LEU G 198     -10.563 -16.581  34.223  1.00  0.00           H  
ATOM   2710  C   LEU G 198     -11.045 -13.722  30.981  1.00  0.00           C  
ATOM   2711  O   LEU G 198     -10.153 -14.375  30.570  1.00  0.00           O  
ATOM   2712  N   TYR G 199     -11.566 -12.775  30.233  1.00  0.00           N  
ATOM   2713  HN  TYR G 199     -12.358 -12.210  30.451  1.00  0.00           H  
ATOM   2714  CA  TYR G 199     -11.111 -12.408  28.873  1.00  0.00           C  
ATOM   2715  HA  TYR G 199     -11.876 -11.687  28.622  1.00  0.00           H  
ATOM   2716  CB  TYR G 199      -9.742 -11.705  28.803  1.00  0.00           C  
ATOM   2717  HB1 TYR G 199      -9.379 -11.539  27.766  1.00  0.00           H  
ATOM   2718  HB2 TYR G 199      -8.990 -12.348  29.308  1.00  0.00           H  
ATOM   2719  CG  TYR G 199      -9.825 -10.382  29.605  1.00  0.00           C  
ATOM   2720  CD1 TYR G 199     -10.153  -9.139  29.040  1.00  0.00           C  
ATOM   2721  HD1 TYR G 199     -10.548  -9.177  28.035  1.00  0.00           H  
ATOM   2722  CE1 TYR G 199     -10.275  -7.983  29.892  1.00  0.00           C  
ATOM   2723  HE1 TYR G 199     -10.668  -7.096  29.419  1.00  0.00           H  
ATOM   2724  CZ  TYR G 199     -10.056  -8.175  31.313  1.00  0.00           C  
ATOM   2725  OH  TYR G 199     -10.413  -7.091  32.140  1.00  0.00           O  
ATOM   2726  HH  TYR G 199     -10.213  -6.248  31.728  1.00  0.00           H  
ATOM   2727  CD2 TYR G 199      -9.527 -10.451  31.006  1.00  0.00           C  
ATOM   2728  HD2 TYR G 199      -9.323 -11.479  31.267  1.00  0.00           H  
ATOM   2729  CE2 TYR G 199      -9.708  -9.393  31.851  1.00  0.00           C  
ATOM   2730  HE2 TYR G 199      -9.571  -9.577  32.906  1.00  0.00           H  
ATOM   2731  C   TYR G 199     -11.328 -13.523  27.813  1.00  0.00           C  
ATOM   2732  O   TYR G 199     -12.497 -13.850  27.448  1.00  0.00           O  
ATOM   2733  N   GLN G 200     -10.245 -14.155  27.275  1.00  0.00           N  
ATOM   2734  HN  GLN G 200      -9.334 -13.767  27.395  1.00  0.00           H  
ATOM   2735  CA  GLN G 200     -10.266 -15.332  26.449  1.00  0.00           C  
ATOM   2736  HA  GLN G 200     -11.283 -15.484  26.119  1.00  0.00           H  
ATOM   2737  CB  GLN G 200      -9.259 -15.233  25.217  1.00  0.00           C  
ATOM   2738  HB1 GLN G 200      -9.664 -14.361  24.659  1.00  0.00           H  
ATOM   2739  HB2 GLN G 200      -9.185 -16.124  24.558  1.00  0.00           H  
ATOM   2740  CG  GLN G 200      -7.807 -14.673  25.472  1.00  0.00           C  
ATOM   2741  HG1 GLN G 200      -7.727 -13.744  26.077  1.00  0.00           H  
ATOM   2742  HG2 GLN G 200      -7.433 -14.430  24.454  1.00  0.00           H  
ATOM   2743  CD  GLN G 200      -6.927 -15.681  26.102  1.00  0.00           C  
ATOM   2744  OE1 GLN G 200      -6.545 -16.772  25.628  1.00  0.00           O  
ATOM   2745  NE2 GLN G 200      -6.572 -15.390  27.380  1.00  0.00           N  
ATOM   2746 1HE2 GLN G 200      -6.732 -14.484  27.771  1.00  0.00           H  
ATOM   2747 2HE2 GLN G 200      -6.150 -16.173  27.837  1.00  0.00           H  
ATOM   2748  C   GLN G 200     -10.035 -16.625  27.084  1.00  0.00           C  
ATOM   2749  O   GLN G 200      -9.972 -17.641  26.422  1.00  0.00           O  
ATOM   2750  N   PHE G 201      -9.857 -16.574  28.408  1.00  0.00           N  
ATOM   2751  HN  PHE G 201      -9.921 -15.738  28.948  1.00  0.00           H  
ATOM   2752  CA  PHE G 201      -9.910 -17.756  29.214  1.00  0.00           C  
ATOM   2753  HA  PHE G 201      -9.676 -18.586  28.564  1.00  0.00           H  
ATOM   2754  CB  PHE G 201      -9.040 -17.612  30.490  1.00  0.00           C  
ATOM   2755  HB1 PHE G 201      -9.167 -18.541  31.086  1.00  0.00           H  
ATOM   2756  HB2 PHE G 201      -9.258 -16.745  31.149  1.00  0.00           H  
ATOM   2757  CG  PHE G 201      -7.601 -17.609  30.077  1.00  0.00           C  
ATOM   2758  CD1 PHE G 201      -7.043 -18.699  29.442  1.00  0.00           C  
ATOM   2759  HD1 PHE G 201      -7.675 -19.478  29.041  1.00  0.00           H  
ATOM   2760  CE1 PHE G 201      -5.686 -18.778  29.150  1.00  0.00           C  
ATOM   2761  HE1 PHE G 201      -5.197 -19.614  28.673  1.00  0.00           H  
ATOM   2762  CZ  PHE G 201      -4.813 -17.766  29.564  1.00  0.00           C  
ATOM   2763  HZ  PHE G 201      -3.741 -17.838  29.454  1.00  0.00           H  
ATOM   2764  CD2 PHE G 201      -6.700 -16.564  30.471  1.00  0.00           C  
ATOM   2765  HD2 PHE G 201      -7.060 -15.627  30.869  1.00  0.00           H  
ATOM   2766  CE2 PHE G 201      -5.343 -16.612  30.179  1.00  0.00           C  
ATOM   2767  HE2 PHE G 201      -4.718 -15.799  30.517  1.00  0.00           H  
ATOM   2768  C   PHE G 201     -11.281 -18.070  29.812  1.00  0.00           C  
ATOM   2769  O   PHE G 201     -12.081 -17.198  29.986  1.00  0.00           O  
ATOM   2770  N   SER G 202     -11.515 -19.364  30.105  1.00  0.00           N  
ATOM   2771  HN  SER G 202     -10.847 -20.049  29.823  1.00  0.00           H  
ATOM   2772  CA  SER G 202     -12.779 -19.871  30.610  1.00  0.00           C  
ATOM   2773  HA  SER G 202     -13.235 -19.063  31.164  1.00  0.00           H  
ATOM   2774  CB  SER G 202     -13.768 -20.384  29.450  1.00  0.00           C  
ATOM   2775  HB1 SER G 202     -13.070 -21.042  28.890  1.00  0.00           H  
ATOM   2776  HB2 SER G 202     -13.977 -19.449  28.886  1.00  0.00           H  
ATOM   2777  OG  SER G 202     -14.909 -21.131  29.929  1.00  0.00           O  
ATOM   2778  HG1 SER G 202     -14.648 -21.992  30.264  1.00  0.00           H  
ATOM   2779  C   SER G 202     -12.416 -20.970  31.636  1.00  0.00           C  
ATOM   2780  O   SER G 202     -11.424 -21.624  31.473  1.00  0.00           O  
ATOM   2781  N   PHE G 203     -13.123 -21.012  32.755  1.00  0.00           N  
ATOM   2782  HN  PHE G 203     -13.900 -20.392  32.828  1.00  0.00           H  
ATOM   2783  CA  PHE G 203     -12.674 -21.711  33.943  1.00  0.00           C  
ATOM   2784  HA  PHE G 203     -11.609 -21.615  34.097  1.00  0.00           H  
ATOM   2785  CB  PHE G 203     -13.256 -20.950  35.248  1.00  0.00           C  
ATOM   2786  HB1 PHE G 203     -14.366 -20.944  35.210  1.00  0.00           H  
ATOM   2787  HB2 PHE G 203     -12.868 -19.911  35.180  1.00  0.00           H  
ATOM   2788  CG  PHE G 203     -12.688 -21.466  36.617  1.00  0.00           C  
ATOM   2789  CD1 PHE G 203     -11.401 -21.899  36.762  1.00  0.00           C  
ATOM   2790  HD1 PHE G 203     -10.734 -22.000  35.918  1.00  0.00           H  
ATOM   2791  CE1 PHE G 203     -10.948 -22.343  37.984  1.00  0.00           C  
ATOM   2792  HE1 PHE G 203      -9.900 -22.570  38.112  1.00  0.00           H  
ATOM   2793  CZ  PHE G 203     -11.698 -22.312  39.117  1.00  0.00           C  
ATOM   2794  HZ  PHE G 203     -11.256 -22.603  40.059  1.00  0.00           H  
ATOM   2795  CD2 PHE G 203     -13.530 -21.411  37.802  1.00  0.00           C  
ATOM   2796  HD2 PHE G 203     -14.591 -21.241  37.696  1.00  0.00           H  
ATOM   2797  CE2 PHE G 203     -13.025 -21.806  39.073  1.00  0.00           C  
ATOM   2798  HE2 PHE G 203     -13.707 -21.808  39.910  1.00  0.00           H  
ATOM   2799  C   PHE G 203     -13.015 -23.243  34.002  1.00  0.00           C  
ATOM   2800  O   PHE G 203     -14.175 -23.638  34.152  1.00  0.00           O  
ATOM   2801  N   VAL G 204     -12.049 -24.133  33.743  1.00  0.00           N  
ATOM   2802  HN  VAL G 204     -11.238 -23.844  33.241  1.00  0.00           H  
ATOM   2803  CA  VAL G 204     -12.303 -25.596  33.825  1.00  0.00           C  
ATOM   2804  HA  VAL G 204     -13.206 -25.788  33.264  1.00  0.00           H  
ATOM   2805  CB  VAL G 204     -11.368 -26.382  32.912  1.00  0.00           C  
ATOM   2806  HB  VAL G 204     -10.312 -26.134  33.149  1.00  0.00           H  
ATOM   2807  CG1 VAL G 204     -11.369 -27.910  33.192  1.00  0.00           C  
ATOM   2808 1HG1 VAL G 204     -11.246 -28.126  34.275  1.00  0.00           H  
ATOM   2809 2HG1 VAL G 204     -10.560 -28.338  32.562  1.00  0.00           H  
ATOM   2810 3HG1 VAL G 204     -12.350 -28.309  32.856  1.00  0.00           H  
ATOM   2811  CG2 VAL G 204     -11.698 -26.042  31.405  1.00  0.00           C  
ATOM   2812 1HG2 VAL G 204     -11.566 -24.944  31.294  1.00  0.00           H  
ATOM   2813 2HG2 VAL G 204     -12.690 -26.514  31.238  1.00  0.00           H  
ATOM   2814 3HG2 VAL G 204     -10.875 -26.618  30.931  1.00  0.00           H  
ATOM   2815  C   VAL G 204     -12.659 -26.206  35.137  1.00  0.00           C  
ATOM   2816  O   VAL G 204     -13.567 -27.062  35.291  1.00  0.00           O  
ATOM   2817  N   GLY G 205     -12.101 -25.586  36.228  1.00  0.00           N  
ATOM   2818  HN  GLY G 205     -11.473 -24.822  36.093  1.00  0.00           H  
ATOM   2819  CA  GLY G 205     -12.217 -26.059  37.643  1.00  0.00           C  
ATOM   2820  HA1 GLY G 205     -12.603 -27.063  37.745  1.00  0.00           H  
ATOM   2821  HA2 GLY G 205     -12.955 -25.432  38.119  1.00  0.00           H  
ATOM   2822  C   GLY G 205     -10.935 -25.925  38.487  1.00  0.00           C  
ATOM   2823  O   GLY G 205      -9.915 -25.338  38.086  1.00  0.00           O  
ATOM   2824  N   LEU G 206     -10.945 -26.608  39.616  1.00  0.00           N  
ATOM   2825  HN  LEU G 206     -11.717 -27.029  40.087  1.00  0.00           H  
ATOM   2826  CA  LEU G 206      -9.855 -26.605  40.602  1.00  0.00           C  
ATOM   2827  HA  LEU G 206      -8.934 -26.323  40.113  1.00  0.00           H  
ATOM   2828  CB  LEU G 206     -10.159 -25.525  41.636  1.00  0.00           C  
ATOM   2829  HB1 LEU G 206     -10.658 -24.676  41.122  1.00  0.00           H  
ATOM   2830  HB2 LEU G 206      -9.204 -25.216  42.113  1.00  0.00           H  
ATOM   2831  CG  LEU G 206     -11.205 -25.769  42.715  1.00  0.00           C  
ATOM   2832  HG  LEU G 206     -12.127 -26.231  42.300  1.00  0.00           H  
ATOM   2833  CD1 LEU G 206     -10.883 -26.678  43.969  1.00  0.00           C  
ATOM   2834 1HD1 LEU G 206      -9.971 -26.282  44.464  1.00  0.00           H  
ATOM   2835 2HD1 LEU G 206     -10.686 -27.744  43.725  1.00  0.00           H  
ATOM   2836 3HD1 LEU G 206     -11.723 -26.632  44.694  1.00  0.00           H  
ATOM   2837  CD2 LEU G 206     -11.683 -24.368  43.223  1.00  0.00           C  
ATOM   2838 1HD2 LEU G 206     -12.615 -24.583  43.789  1.00  0.00           H  
ATOM   2839 2HD2 LEU G 206     -12.008 -23.755  42.356  1.00  0.00           H  
ATOM   2840 3HD2 LEU G 206     -10.990 -23.792  43.873  1.00  0.00           H  
ATOM   2841  C   LEU G 206      -9.531 -27.909  41.321  1.00  0.00           C  
ATOM   2842  O   LEU G 206     -10.375 -28.833  41.226  1.00  0.00           O  
ATOM   2843  N   ARG G 207      -8.382 -27.973  41.991  1.00  0.00           N  
ATOM   2844  HN  ARG G 207      -7.718 -27.233  41.913  1.00  0.00           H  
ATOM   2845  CA  ARG G 207      -7.803 -29.192  42.542  1.00  0.00           C  
ATOM   2846  HA  ARG G 207      -8.503 -29.635  43.234  1.00  0.00           H  
ATOM   2847  CB  ARG G 207      -7.309 -30.136  41.486  1.00  0.00           C  
ATOM   2848  HB1 ARG G 207      -8.173 -30.513  40.897  1.00  0.00           H  
ATOM   2849  HB2 ARG G 207      -6.878 -31.053  41.941  1.00  0.00           H  
ATOM   2850  CG  ARG G 207      -6.328 -29.496  40.480  1.00  0.00           C  
ATOM   2851  HG1 ARG G 207      -5.359 -29.378  41.011  1.00  0.00           H  
ATOM   2852  HG2 ARG G 207      -6.623 -28.484  40.130  1.00  0.00           H  
ATOM   2853  CD  ARG G 207      -6.158 -30.297  39.151  1.00  0.00           C  
ATOM   2854  HD1 ARG G 207      -7.186 -30.590  38.847  1.00  0.00           H  
ATOM   2855  HD2 ARG G 207      -5.402 -31.101  39.278  1.00  0.00           H  
ATOM   2856  NE  ARG G 207      -5.654 -29.407  38.040  1.00  0.00           N  
ATOM   2857  HE  ARG G 207      -6.297 -28.878  37.485  1.00  0.00           H  
ATOM   2858  CZ  ARG G 207      -4.382 -29.313  37.622  1.00  0.00           C  
ATOM   2859  NH1 ARG G 207      -4.076 -28.605  36.631  1.00  0.00           N  
ATOM   2860 1HH1 ARG G 207      -4.813 -28.128  36.153  1.00  0.00           H  
ATOM   2861 2HH1 ARG G 207      -3.186 -28.693  36.185  1.00  0.00           H  
ATOM   2862  NH2 ARG G 207      -3.354 -29.740  38.431  1.00  0.00           N  
ATOM   2863 1HH2 ARG G 207      -3.525 -30.256  39.270  1.00  0.00           H  
ATOM   2864 2HH2 ARG G 207      -2.406 -29.451  38.301  1.00  0.00           H  
ATOM   2865  C   ARG G 207      -6.651 -28.774  43.406  1.00  0.00           C  
ATOM   2866  O   ARG G 207      -6.000 -27.744  43.111  1.00  0.00           O  
ATOM   2867  N   ASN G 208      -6.340 -29.460  44.476  1.00  0.00           N  
ATOM   2868  HN  ASN G 208      -6.779 -30.307  44.765  1.00  0.00           H  
ATOM   2869  CA  ASN G 208      -5.318 -29.077  45.465  1.00  0.00           C  
ATOM   2870  HA  ASN G 208      -4.717 -28.290  45.032  1.00  0.00           H  
ATOM   2871  CB  ASN G 208      -6.035 -28.516  46.821  1.00  0.00           C  
ATOM   2872  HB1 ASN G 208      -6.918 -27.890  46.570  1.00  0.00           H  
ATOM   2873  HB2 ASN G 208      -5.311 -27.939  47.435  1.00  0.00           H  
ATOM   2874  CG  ASN G 208      -6.646 -29.599  47.772  1.00  0.00           C  
ATOM   2875  OD1 ASN G 208      -6.183 -30.705  47.905  1.00  0.00           O  
ATOM   2876  ND2 ASN G 208      -7.601 -29.167  48.620  1.00  0.00           N  
ATOM   2877 1HD2 ASN G 208      -7.961 -29.875  49.228  1.00  0.00           H  
ATOM   2878 2HD2 ASN G 208      -7.960 -28.235  48.661  1.00  0.00           H  
ATOM   2879  C   ASN G 208      -4.430 -30.306  45.745  1.00  0.00           C  
ATOM   2880  O   ASN G 208      -4.802 -31.466  45.514  1.00  0.00           O  
ATOM   2881  N   THR G 209      -3.230 -29.989  46.222  1.00  0.00           N  
ATOM   2882  HN  THR G 209      -3.001 -29.024  46.331  1.00  0.00           H  
ATOM   2883  CA  THR G 209      -2.295 -30.935  46.757  1.00  0.00           C  
ATOM   2884  HA  THR G 209      -2.833 -31.715  47.275  1.00  0.00           H  
ATOM   2885  CB  THR G 209      -1.323 -31.680  45.759  1.00  0.00           C  
ATOM   2886  HB  THR G 209      -1.770 -31.979  44.787  1.00  0.00           H  
ATOM   2887  OG1 THR G 209      -0.760 -32.883  46.274  1.00  0.00           O  
ATOM   2888  HG1 THR G 209      -1.423 -33.556  46.107  1.00  0.00           H  
ATOM   2889  CG2 THR G 209      -0.097 -30.752  45.371  1.00  0.00           C  
ATOM   2890 1HG2 THR G 209       0.312 -31.241  44.462  1.00  0.00           H  
ATOM   2891 2HG2 THR G 209       0.719 -30.742  46.125  1.00  0.00           H  
ATOM   2892 3HG2 THR G 209      -0.403 -29.753  44.993  1.00  0.00           H  
ATOM   2893  C   THR G 209      -1.387 -30.312  47.836  1.00  0.00           C  
ATOM   2894  O   THR G 209      -1.367 -29.091  48.069  1.00  0.00           O  
ATOM   2895  N   THR G 210      -0.570 -31.140  48.554  1.00  0.00           N  
ATOM   2896  HN  THR G 210      -0.449 -32.113  48.373  1.00  0.00           H  
ATOM   2897  CA  THR G 210       0.368 -30.756  49.599  1.00  0.00           C  
ATOM   2898  HA  THR G 210       0.854 -29.889  49.176  1.00  0.00           H  
ATOM   2899  CB  THR G 210      -0.257 -30.613  50.951  1.00  0.00           C  
ATOM   2900  HB  THR G 210      -1.077 -29.868  50.866  1.00  0.00           H  
ATOM   2901  OG1 THR G 210       0.664 -30.208  51.960  1.00  0.00           O  
ATOM   2902  HG1 THR G 210       1.084 -29.365  51.771  1.00  0.00           H  
ATOM   2903  CG2 THR G 210      -0.793 -32.002  51.428  1.00  0.00           C  
ATOM   2904 1HG2 THR G 210      -1.269 -31.952  52.431  1.00  0.00           H  
ATOM   2905 2HG2 THR G 210       0.040 -32.733  51.511  1.00  0.00           H  
ATOM   2906 3HG2 THR G 210      -1.566 -32.354  50.711  1.00  0.00           H  
ATOM   2907  C   THR G 210       1.428 -31.789  49.539  1.00  0.00           C  
ATOM   2908  O   THR G 210       1.195 -32.906  49.090  1.00  0.00           O  
ATOM   2909  N   GLU G 211       2.686 -31.353  49.828  1.00  0.00           N  
ATOM   2910  HN  GLU G 211       2.767 -30.464  50.273  1.00  0.00           H  
ATOM   2911  CA  GLU G 211       3.844 -32.203  49.953  1.00  0.00           C  
ATOM   2912  HA  GLU G 211       3.529 -33.210  50.184  1.00  0.00           H  
ATOM   2913  CB  GLU G 211       4.622 -32.013  48.584  1.00  0.00           C  
ATOM   2914  HB1 GLU G 211       4.896 -30.957  48.376  1.00  0.00           H  
ATOM   2915  HB2 GLU G 211       3.862 -32.292  47.823  1.00  0.00           H  
ATOM   2916  CG  GLU G 211       5.788 -32.899  48.333  1.00  0.00           C  
ATOM   2917  HG1 GLU G 211       6.775 -32.517  48.672  1.00  0.00           H  
ATOM   2918  HG2 GLU G 211       5.954 -32.989  47.239  1.00  0.00           H  
ATOM   2919  CD  GLU G 211       5.588 -34.334  48.781  1.00  0.00           C  
ATOM   2920  OE1 GLU G 211       4.924 -35.068  47.971  1.00  0.00           O  
ATOM   2921  OE2 GLU G 211       6.021 -34.676  49.878  1.00  0.00           O  
ATOM   2922  C   GLU G 211       4.665 -31.530  51.017  1.00  0.00           C  
ATOM   2923  O   GLU G 211       4.549 -30.325  51.368  1.00  0.00           O  
ATOM   2924  N   VAL G 212       5.644 -32.266  51.487  1.00  0.00           N  
ATOM   2925  HN  VAL G 212       5.646 -33.221  51.201  1.00  0.00           H  
ATOM   2926  CA  VAL G 212       6.718 -31.675  52.336  1.00  0.00           C  
ATOM   2927  HA  VAL G 212       6.407 -30.670  52.581  1.00  0.00           H  
ATOM   2928  CB  VAL G 212       7.107 -32.561  53.518  1.00  0.00           C  
ATOM   2929  HB  VAL G 212       7.388 -33.529  53.051  1.00  0.00           H  
ATOM   2930  CG1 VAL G 212       8.207 -31.988  54.384  1.00  0.00           C  
ATOM   2931 1HG1 VAL G 212       8.232 -32.422  55.406  1.00  0.00           H  
ATOM   2932 2HG1 VAL G 212       7.977 -30.915  54.556  1.00  0.00           H  
ATOM   2933 3HG1 VAL G 212       9.195 -32.152  53.903  1.00  0.00           H  
ATOM   2934  CG2 VAL G 212       5.908 -32.882  54.470  1.00  0.00           C  
ATOM   2935 1HG2 VAL G 212       5.520 -31.895  54.802  1.00  0.00           H  
ATOM   2936 2HG2 VAL G 212       6.084 -33.532  55.353  1.00  0.00           H  
ATOM   2937 3HG2 VAL G 212       5.081 -33.343  53.890  1.00  0.00           H  
ATOM   2938  C   VAL G 212       7.946 -31.552  51.415  1.00  0.00           C  
ATOM   2939  O   VAL G 212       8.339 -32.443  50.663  1.00  0.00           O  
ATOM   2940  N   VAL G 213       8.505 -30.383  51.476  1.00  0.00           N  
ATOM   2941  HN  VAL G 213       8.152 -29.633  52.031  1.00  0.00           H  
ATOM   2942  CA  VAL G 213       9.685 -30.001  50.699  1.00  0.00           C  
ATOM   2943  HA  VAL G 213       9.898 -30.764  49.965  1.00  0.00           H  
ATOM   2944  CB  VAL G 213       9.350 -28.813  49.777  1.00  0.00           C  
ATOM   2945  HB  VAL G 213       8.957 -28.033  50.464  1.00  0.00           H  
ATOM   2946  CG1 VAL G 213      10.508 -28.303  48.936  1.00  0.00           C  
ATOM   2947 1HG1 VAL G 213      11.267 -27.694  49.472  1.00  0.00           H  
ATOM   2948 2HG1 VAL G 213      10.113 -27.528  48.244  1.00  0.00           H  
ATOM   2949 3HG1 VAL G 213      11.034 -29.126  48.406  1.00  0.00           H  
ATOM   2950  CG2 VAL G 213       8.227 -29.148  48.715  1.00  0.00           C  
ATOM   2951 1HG2 VAL G 213       7.398 -29.692  49.216  1.00  0.00           H  
ATOM   2952 2HG2 VAL G 213       8.771 -29.829  48.026  1.00  0.00           H  
ATOM   2953 3HG2 VAL G 213       7.838 -28.270  48.157  1.00  0.00           H  
ATOM   2954  C   VAL G 213      10.902 -29.936  51.508  1.00  0.00           C  
ATOM   2955  O   VAL G 213      10.858 -29.334  52.562  1.00  0.00           O  
ATOM   2956  N   LYS G 214      12.030 -30.361  50.998  1.00  0.00           N  
ATOM   2957  HN  LYS G 214      12.026 -30.812  50.109  1.00  0.00           H  
ATOM   2958  CA  LYS G 214      13.344 -30.388  51.590  1.00  0.00           C  
ATOM   2959  HA  LYS G 214      13.110 -30.425  52.644  1.00  0.00           H  
ATOM   2960  CB  LYS G 214      14.245 -31.530  51.006  1.00  0.00           C  
ATOM   2961  HB1 LYS G 214      15.206 -31.543  51.563  1.00  0.00           H  
ATOM   2962  HB2 LYS G 214      14.582 -31.347  49.964  1.00  0.00           H  
ATOM   2963  CG  LYS G 214      13.596 -32.965  51.082  1.00  0.00           C  
ATOM   2964  HG1 LYS G 214      14.229 -33.630  50.456  1.00  0.00           H  
ATOM   2965  HG2 LYS G 214      12.608 -32.950  50.574  1.00  0.00           H  
ATOM   2966  CD  LYS G 214      13.467 -33.536  52.495  1.00  0.00           C  
ATOM   2967  HD1 LYS G 214      12.763 -34.394  52.448  1.00  0.00           H  
ATOM   2968  HD2 LYS G 214      12.920 -32.831  53.157  1.00  0.00           H  
ATOM   2969  CE  LYS G 214      14.821 -34.001  53.145  1.00  0.00           C  
ATOM   2970  HE1 LYS G 214      15.499 -33.128  53.258  1.00  0.00           H  
ATOM   2971  HE2 LYS G 214      15.216 -34.868  52.573  1.00  0.00           H  
ATOM   2972  NZ  LYS G 214      14.581 -34.374  54.577  1.00  0.00           N1+
ATOM   2973  HZ1 LYS G 214      14.058 -33.590  55.015  1.00  0.00           H  
ATOM   2974  HZ2 LYS G 214      15.448 -34.406  55.150  1.00  0.00           H  
ATOM   2975  HZ3 LYS G 214      14.121 -35.296  54.718  1.00  0.00           H  
ATOM   2976  C   LYS G 214      14.174 -29.088  51.375  1.00  0.00           C  
ATOM   2977  O   LYS G 214      14.215 -28.615  50.233  1.00  0.00           O  
ATOM   2978  N   THR G 215      14.792 -28.531  52.405  1.00  0.00           N  
ATOM   2979  HN  THR G 215      14.696 -28.914  53.320  1.00  0.00           H  
ATOM   2980  CA  THR G 215      15.345 -27.219  52.346  1.00  0.00           C  
ATOM   2981  HA  THR G 215      15.816 -27.160  51.376  1.00  0.00           H  
ATOM   2982  CB  THR G 215      14.399 -26.064  52.708  1.00  0.00           C  
ATOM   2983  HB  THR G 215      14.775 -25.159  52.186  1.00  0.00           H  
ATOM   2984  OG1 THR G 215      14.248 -25.875  54.097  1.00  0.00           O  
ATOM   2985  HG1 THR G 215      13.882 -26.677  54.477  1.00  0.00           H  
ATOM   2986  CG2 THR G 215      12.966 -26.312  52.204  1.00  0.00           C  
ATOM   2987 1HG2 THR G 215      12.458 -25.354  52.447  1.00  0.00           H  
ATOM   2988 2HG2 THR G 215      12.527 -27.093  52.862  1.00  0.00           H  
ATOM   2989 3HG2 THR G 215      12.888 -26.537  51.119  1.00  0.00           H  
ATOM   2990  C   THR G 215      16.559 -27.232  53.280  1.00  0.00           C  
ATOM   2991  O   THR G 215      16.873 -28.180  53.955  1.00  0.00           O  
ATOM   2992  N   THR G 216      17.412 -26.193  53.245  1.00  0.00           N  
ATOM   2993  HN  THR G 216      17.225 -25.421  52.642  1.00  0.00           H  
ATOM   2994  CA  THR G 216      18.492 -25.978  54.132  1.00  0.00           C  
ATOM   2995  HA  THR G 216      18.968 -26.936  54.276  1.00  0.00           H  
ATOM   2996  CB  THR G 216      19.500 -25.023  53.560  1.00  0.00           C  
ATOM   2997  HB  THR G 216      20.324 -24.754  54.256  1.00  0.00           H  
ATOM   2998  OG1 THR G 216      19.006 -23.787  53.164  1.00  0.00           O  
ATOM   2999  HG1 THR G 216      19.046 -23.265  53.968  1.00  0.00           H  
ATOM   3000  CG2 THR G 216      20.215 -25.772  52.375  1.00  0.00           C  
ATOM   3001 1HG2 THR G 216      20.963 -24.987  52.131  1.00  0.00           H  
ATOM   3002 2HG2 THR G 216      19.556 -25.923  51.494  1.00  0.00           H  
ATOM   3003 3HG2 THR G 216      20.740 -26.688  52.723  1.00  0.00           H  
ATOM   3004  C   THR G 216      18.144 -25.461  55.573  1.00  0.00           C  
ATOM   3005  O   THR G 216      18.979 -25.345  56.461  1.00  0.00           O  
ATOM   3006  N   SER G 217      16.875 -25.051  55.663  1.00  0.00           N  
ATOM   3007  HN  SER G 217      16.351 -24.859  54.837  1.00  0.00           H  
ATOM   3008  CA  SER G 217      16.208 -24.764  56.878  1.00  0.00           C  
ATOM   3009  HA  SER G 217      16.855 -24.430  57.676  1.00  0.00           H  
ATOM   3010  CB  SER G 217      15.291 -23.510  56.560  1.00  0.00           C  
ATOM   3011  HB1 SER G 217      14.711 -23.190  57.452  1.00  0.00           H  
ATOM   3012  HB2 SER G 217      14.617 -23.841  55.741  1.00  0.00           H  
ATOM   3013  OG  SER G 217      16.128 -22.437  56.009  1.00  0.00           O  
ATOM   3014  HG1 SER G 217      16.929 -22.427  56.537  1.00  0.00           H  
ATOM   3015  C   SER G 217      15.308 -25.850  57.406  1.00  0.00           C  
ATOM   3016  O   SER G 217      14.562 -25.609  58.361  1.00  0.00           O  
ATOM   3017  N   GLY G 218      15.367 -27.021  56.800  1.00  0.00           N  
ATOM   3018  HN  GLY G 218      15.797 -27.035  55.901  1.00  0.00           H  
ATOM   3019  CA  GLY G 218      14.572 -28.120  57.373  1.00  0.00           C  
ATOM   3020  HA1 GLY G 218      14.031 -27.831  58.262  1.00  0.00           H  
ATOM   3021  HA2 GLY G 218      15.159 -29.018  57.496  1.00  0.00           H  
ATOM   3022  C   GLY G 218      13.593 -28.584  56.369  1.00  0.00           C  
ATOM   3023  O   GLY G 218      13.531 -28.066  55.283  1.00  0.00           O  
ATOM   3024  N   ASP G 219      12.850 -29.628  56.736  1.00  0.00           N  
ATOM   3025  HN  ASP G 219      12.982 -30.213  57.532  1.00  0.00           H  
ATOM   3026  CA  ASP G 219      11.693 -30.073  56.032  1.00  0.00           C  
ATOM   3027  HA  ASP G 219      11.929 -30.033  54.979  1.00  0.00           H  
ATOM   3028  CB  ASP G 219      11.326 -31.533  56.358  1.00  0.00           C  
ATOM   3029  HB1 ASP G 219      10.409 -31.785  55.784  1.00  0.00           H  
ATOM   3030  HB2 ASP G 219      10.954 -31.483  57.404  1.00  0.00           H  
ATOM   3031  CG  ASP G 219      12.530 -32.496  56.341  1.00  0.00           C  
ATOM   3032  OD1 ASP G 219      13.605 -32.198  55.731  1.00  0.00           O  
ATOM   3033  OD2 ASP G 219      12.378 -33.623  56.844  1.00  0.00           O  
ATOM   3034  C   ASP G 219      10.509 -29.076  56.359  1.00  0.00           C  
ATOM   3035  O   ASP G 219       9.931 -29.004  57.430  1.00  0.00           O  
ATOM   3036  N   TYR G 220       9.919 -28.496  55.265  1.00  0.00           N  
ATOM   3037  HN  TYR G 220      10.393 -28.719  54.416  1.00  0.00           H  
ATOM   3038  CA  TYR G 220       8.754 -27.577  55.335  1.00  0.00           C  
ATOM   3039  HA  TYR G 220       8.350 -27.511  56.335  1.00  0.00           H  
ATOM   3040  CB  TYR G 220       9.144 -26.150  54.842  1.00  0.00           C  
ATOM   3041  HB1 TYR G 220       8.228 -25.683  54.421  1.00  0.00           H  
ATOM   3042  HB2 TYR G 220       9.857 -26.114  53.991  1.00  0.00           H  
ATOM   3043  CG  TYR G 220       9.663 -25.200  55.868  1.00  0.00           C  
ATOM   3044  CD1 TYR G 220       8.951 -24.005  56.209  1.00  0.00           C  
ATOM   3045  HD1 TYR G 220       8.055 -23.759  55.658  1.00  0.00           H  
ATOM   3046  CE1 TYR G 220       9.530 -23.101  57.085  1.00  0.00           C  
ATOM   3047  HE1 TYR G 220       8.873 -22.283  57.343  1.00  0.00           H  
ATOM   3048  CZ  TYR G 220      10.748 -23.303  57.711  1.00  0.00           C  
ATOM   3049  OH  TYR G 220      11.392 -22.268  58.414  1.00  0.00           O  
ATOM   3050  HH  TYR G 220      11.079 -21.430  58.065  1.00  0.00           H  
ATOM   3051  CD2 TYR G 220      10.964 -25.366  56.462  1.00  0.00           C  
ATOM   3052  HD2 TYR G 220      11.559 -26.226  56.188  1.00  0.00           H  
ATOM   3053  CE2 TYR G 220      11.456 -24.476  57.419  1.00  0.00           C  
ATOM   3054  HE2 TYR G 220      12.492 -24.537  57.715  1.00  0.00           H  
ATOM   3055  C   TYR G 220       7.515 -28.046  54.600  1.00  0.00           C  
ATOM   3056  O   TYR G 220       7.672 -28.377  53.415  1.00  0.00           O  
ATOM   3057  N   VAL G 221       6.333 -28.187  55.222  1.00  0.00           N  
ATOM   3058  HN  VAL G 221       6.199 -27.694  56.078  1.00  0.00           H  
ATOM   3059  CA  VAL G 221       5.087 -28.446  54.462  1.00  0.00           C  
ATOM   3060  HA  VAL G 221       5.217 -29.432  54.040  1.00  0.00           H  
ATOM   3061  CB  VAL G 221       3.897 -28.513  55.467  1.00  0.00           C  
ATOM   3062  HB  VAL G 221       3.690 -27.557  55.994  1.00  0.00           H  
ATOM   3063  CG1 VAL G 221       2.548 -28.929  54.824  1.00  0.00           C  
ATOM   3064 1HG1 VAL G 221       2.185 -28.050  54.249  1.00  0.00           H  
ATOM   3065 2HG1 VAL G 221       1.838 -29.209  55.631  1.00  0.00           H  
ATOM   3066 3HG1 VAL G 221       2.714 -29.806  54.162  1.00  0.00           H  
ATOM   3067  CG2 VAL G 221       4.225 -29.564  56.552  1.00  0.00           C  
ATOM   3068 1HG2 VAL G 221       4.490 -30.509  56.031  1.00  0.00           H  
ATOM   3069 2HG2 VAL G 221       3.338 -29.745  57.196  1.00  0.00           H  
ATOM   3070 3HG2 VAL G 221       5.095 -29.283  57.183  1.00  0.00           H  
ATOM   3071  C   VAL G 221       4.630 -27.376  53.410  1.00  0.00           C  
ATOM   3072  O   VAL G 221       4.460 -26.235  53.725  1.00  0.00           O  
ATOM   3073  N   VAL G 222       4.298 -27.756  52.138  1.00  0.00           N  
ATOM   3074  HN  VAL G 222       4.352 -28.727  51.918  1.00  0.00           H  
ATOM   3075  CA  VAL G 222       3.935 -26.773  51.084  1.00  0.00           C  
ATOM   3076  HA  VAL G 222       3.987 -25.744  51.407  1.00  0.00           H  
ATOM   3077  CB  VAL G 222       4.868 -26.886  49.844  1.00  0.00           C  
ATOM   3078  HB  VAL G 222       4.827 -27.933  49.476  1.00  0.00           H  
ATOM   3079  CG1 VAL G 222       4.471 -25.917  48.690  1.00  0.00           C  
ATOM   3080 1HG1 VAL G 222       3.446 -26.164  48.339  1.00  0.00           H  
ATOM   3081 2HG1 VAL G 222       5.273 -26.002  47.925  1.00  0.00           H  
ATOM   3082 3HG1 VAL G 222       4.360 -24.833  48.909  1.00  0.00           H  
ATOM   3083  CG2 VAL G 222       6.316 -26.496  50.291  1.00  0.00           C  
ATOM   3084 1HG2 VAL G 222       6.391 -25.479  50.731  1.00  0.00           H  
ATOM   3085 2HG2 VAL G 222       6.991 -26.564  49.411  1.00  0.00           H  
ATOM   3086 3HG2 VAL G 222       6.692 -27.208  51.057  1.00  0.00           H  
ATOM   3087  C   VAL G 222       2.464 -27.116  50.695  1.00  0.00           C  
ATOM   3088  O   VAL G 222       2.190 -28.270  50.367  1.00  0.00           O  
ATOM   3089  N   MET G 223       1.560 -26.115  50.729  1.00  0.00           N  
ATOM   3090  HN  MET G 223       1.773 -25.168  50.957  1.00  0.00           H  
ATOM   3091  CA  MET G 223       0.116 -26.290  50.395  1.00  0.00           C  
ATOM   3092  HA  MET G 223      -0.226 -27.302  50.235  1.00  0.00           H  
ATOM   3093  CB  MET G 223      -0.838 -25.601  51.445  1.00  0.00           C  
ATOM   3094  HB1 MET G 223      -1.912 -25.637  51.163  1.00  0.00           H  
ATOM   3095  HB2 MET G 223      -0.568 -24.527  51.357  1.00  0.00           H  
ATOM   3096  CG  MET G 223      -0.725 -25.970  52.925  1.00  0.00           C  
ATOM   3097  HG1 MET G 223      -1.249 -25.236  53.575  1.00  0.00           H  
ATOM   3098  HG2 MET G 223       0.347 -25.842  53.184  1.00  0.00           H  
ATOM   3099  SD  MET G 223      -1.194 -27.693  53.146  1.00  0.00           S  
ATOM   3100  CE  MET G 223      -2.932 -27.232  53.508  1.00  0.00           C  
ATOM   3101  HE1 MET G 223      -3.580 -28.111  53.304  1.00  0.00           H  
ATOM   3102  HE2 MET G 223      -3.404 -26.522  52.796  1.00  0.00           H  
ATOM   3103  HE3 MET G 223      -3.103 -27.005  54.582  1.00  0.00           H  
ATOM   3104  C   MET G 223      -0.153 -25.581  49.046  1.00  0.00           C  
ATOM   3105  O   MET G 223       0.418 -24.530  48.712  1.00  0.00           O  
ATOM   3106  N   SER G 224      -0.933 -26.175  48.102  1.00  0.00           N  
ATOM   3107  HN  SER G 224      -1.187 -27.136  48.174  1.00  0.00           H  
ATOM   3108  CA  SER G 224      -1.111 -25.620  46.716  1.00  0.00           C  
ATOM   3109  HA  SER G 224      -0.994 -24.550  46.812  1.00  0.00           H  
ATOM   3110  CB  SER G 224      -0.006 -26.242  45.824  1.00  0.00           C  
ATOM   3111  HB1 SER G 224      -0.071 -27.350  45.786  1.00  0.00           H  
ATOM   3112  HB2 SER G 224       0.917 -25.934  46.361  1.00  0.00           H  
ATOM   3113  OG  SER G 224      -0.055 -25.665  44.547  1.00  0.00           O  
ATOM   3114  HG1 SER G 224      -0.852 -25.895  44.066  1.00  0.00           H  
ATOM   3115  C   SER G 224      -2.469 -25.891  46.273  1.00  0.00           C  
ATOM   3116  O   SER G 224      -2.977 -26.996  46.409  1.00  0.00           O  
ATOM   3117  N   VAL G 225      -3.044 -24.939  45.563  1.00  0.00           N  
ATOM   3118  HN  VAL G 225      -2.577 -24.075  45.393  1.00  0.00           H  
ATOM   3119  CA  VAL G 225      -4.126 -25.108  44.669  1.00  0.00           C  
ATOM   3120  HA  VAL G 225      -4.489 -26.124  44.722  1.00  0.00           H  
ATOM   3121  CB  VAL G 225      -5.329 -24.112  44.806  1.00  0.00           C  
ATOM   3122  HB  VAL G 225      -5.038 -23.149  44.334  1.00  0.00           H  
ATOM   3123  CG1 VAL G 225      -6.622 -24.739  44.272  1.00  0.00           C  
ATOM   3124 1HG1 VAL G 225      -7.534 -24.199  44.606  1.00  0.00           H  
ATOM   3125 2HG1 VAL G 225      -6.735 -25.809  44.547  1.00  0.00           H  
ATOM   3126 3HG1 VAL G 225      -6.750 -24.760  43.169  1.00  0.00           H  
ATOM   3127  CG2 VAL G 225      -5.497 -23.699  46.260  1.00  0.00           C  
ATOM   3128 1HG2 VAL G 225      -4.583 -23.159  46.588  1.00  0.00           H  
ATOM   3129 2HG2 VAL G 225      -5.626 -24.653  46.814  1.00  0.00           H  
ATOM   3130 3HG2 VAL G 225      -6.483 -23.195  46.354  1.00  0.00           H  
ATOM   3131  C   VAL G 225      -3.694 -24.971  43.190  1.00  0.00           C  
ATOM   3132  O   VAL G 225      -2.835 -24.236  42.844  1.00  0.00           O  
ATOM   3133  N   TYR G 226      -4.375 -25.740  42.330  1.00  0.00           N  
ATOM   3134  HN  TYR G 226      -5.181 -26.210  42.681  1.00  0.00           H  
ATOM   3135  CA  TYR G 226      -4.260 -25.586  40.960  1.00  0.00           C  
ATOM   3136  HA  TYR G 226      -3.659 -24.729  40.693  1.00  0.00           H  
ATOM   3137  CB  TYR G 226      -3.563 -26.822  40.370  1.00  0.00           C  
ATOM   3138  HB1 TYR G 226      -3.446 -26.838  39.266  1.00  0.00           H  
ATOM   3139  HB2 TYR G 226      -4.055 -27.778  40.651  1.00  0.00           H  
ATOM   3140  CG  TYR G 226      -2.136 -26.973  40.822  1.00  0.00           C  
ATOM   3141  CD1 TYR G 226      -1.130 -26.342  40.081  1.00  0.00           C  
ATOM   3142  HD1 TYR G 226      -1.336 -25.626  39.298  1.00  0.00           H  
ATOM   3143  CE1 TYR G 226       0.179 -26.825  40.192  1.00  0.00           C  
ATOM   3144  HE1 TYR G 226       1.030 -26.370  39.708  1.00  0.00           H  
ATOM   3145  CZ  TYR G 226       0.546 -27.788  41.174  1.00  0.00           C  
ATOM   3146  OH  TYR G 226       1.844 -28.250  41.258  1.00  0.00           O  
ATOM   3147  HH  TYR G 226       2.338 -27.718  40.630  1.00  0.00           H  
ATOM   3148  CD2 TYR G 226      -1.756 -28.033  41.774  1.00  0.00           C  
ATOM   3149  HD2 TYR G 226      -2.492 -28.501  42.411  1.00  0.00           H  
ATOM   3150  CE2 TYR G 226      -0.435 -28.401  41.918  1.00  0.00           C  
ATOM   3151  HE2 TYR G 226      -0.002 -29.074  42.642  1.00  0.00           H  
ATOM   3152  C   TYR G 226      -5.628 -25.292  40.329  1.00  0.00           C  
ATOM   3153  O   TYR G 226      -6.709 -25.743  40.742  1.00  0.00           O  
ATOM   3154  N   PHE G 227      -5.597 -24.280  39.407  1.00  0.00           N  
ATOM   3155  HN  PHE G 227      -4.714 -23.844  39.250  1.00  0.00           H  
ATOM   3156  CA  PHE G 227      -6.726 -23.620  38.796  1.00  0.00           C  
ATOM   3157  HA  PHE G 227      -7.599 -24.133  39.171  1.00  0.00           H  
ATOM   3158  CB  PHE G 227      -6.762 -22.155  39.126  1.00  0.00           C  
ATOM   3159  HB1 PHE G 227      -7.620 -21.697  38.588  1.00  0.00           H  
ATOM   3160  HB2 PHE G 227      -5.772 -21.664  39.012  1.00  0.00           H  
ATOM   3161  CG  PHE G 227      -7.095 -21.911  40.589  1.00  0.00           C  
ATOM   3162  CD1 PHE G 227      -8.406 -22.103  41.124  1.00  0.00           C  
ATOM   3163  HD1 PHE G 227      -9.222 -22.484  40.528  1.00  0.00           H  
ATOM   3164  CE1 PHE G 227      -8.665 -21.958  42.463  1.00  0.00           C  
ATOM   3165  HE1 PHE G 227      -9.625 -21.985  42.957  1.00  0.00           H  
ATOM   3166  CZ  PHE G 227      -7.669 -21.473  43.366  1.00  0.00           C  
ATOM   3167  HZ  PHE G 227      -7.951 -21.269  44.389  1.00  0.00           H  
ATOM   3168  CD2 PHE G 227      -6.073 -21.652  41.546  1.00  0.00           C  
ATOM   3169  HD2 PHE G 227      -5.044 -21.562  41.231  1.00  0.00           H  
ATOM   3170  CE2 PHE G 227      -6.339 -21.326  42.903  1.00  0.00           C  
ATOM   3171  HE2 PHE G 227      -5.519 -21.137  43.580  1.00  0.00           H  
ATOM   3172  C   PHE G 227      -6.582 -23.795  37.224  1.00  0.00           C  
ATOM   3173  O   PHE G 227      -5.645 -23.256  36.643  1.00  0.00           O  
ATOM   3174  N   ASP G 228      -7.543 -24.425  36.569  1.00  0.00           N  
ATOM   3175  HN  ASP G 228      -8.367 -24.789  36.997  1.00  0.00           H  
ATOM   3176  CA  ASP G 228      -7.379 -24.634  35.092  1.00  0.00           C  
ATOM   3177  HA  ASP G 228      -6.343 -24.582  34.791  1.00  0.00           H  
ATOM   3178  CB  ASP G 228      -7.862 -26.155  34.838  1.00  0.00           C  
ATOM   3179  HB1 ASP G 228      -7.888 -26.408  33.757  1.00  0.00           H  
ATOM   3180  HB2 ASP G 228      -8.871 -26.269  35.288  1.00  0.00           H  
ATOM   3181  CG  ASP G 228      -6.843 -27.185  35.398  1.00  0.00           C  
ATOM   3182  OD1 ASP G 228      -5.639 -27.036  35.185  1.00  0.00           O  
ATOM   3183  OD2 ASP G 228      -7.254 -28.142  36.096  1.00  0.00           O  
ATOM   3184  C   ASP G 228      -8.086 -23.721  34.152  1.00  0.00           C  
ATOM   3185  O   ASP G 228      -9.176 -23.228  34.400  1.00  0.00           O  
ATOM   3186  N   LEU G 229      -7.475 -23.342  32.973  1.00  0.00           N  
ATOM   3187  HN  LEU G 229      -6.693 -23.845  32.613  1.00  0.00           H  
ATOM   3188  CA  LEU G 229      -8.041 -22.486  31.987  1.00  0.00           C  
ATOM   3189  HA  LEU G 229      -9.065 -22.271  32.254  1.00  0.00           H  
ATOM   3190  CB  LEU G 229      -7.395 -21.039  31.969  1.00  0.00           C  
ATOM   3191  HB1 LEU G 229      -7.902 -20.490  31.146  1.00  0.00           H  
ATOM   3192  HB2 LEU G 229      -6.346 -21.093  31.606  1.00  0.00           H  
ATOM   3193  CG  LEU G 229      -7.329 -20.363  33.294  1.00  0.00           C  
ATOM   3194  HG  LEU G 229      -7.137 -21.057  34.141  1.00  0.00           H  
ATOM   3195  CD1 LEU G 229      -6.225 -19.315  33.199  1.00  0.00           C  
ATOM   3196 1HD1 LEU G 229      -5.189 -19.704  33.105  1.00  0.00           H  
ATOM   3197 2HD1 LEU G 229      -6.271 -18.666  34.099  1.00  0.00           H  
ATOM   3198 3HD1 LEU G 229      -6.367 -18.638  32.329  1.00  0.00           H  
ATOM   3199  CD2 LEU G 229      -8.633 -19.629  33.655  1.00  0.00           C  
ATOM   3200 1HD2 LEU G 229      -8.688 -18.704  33.041  1.00  0.00           H  
ATOM   3201 2HD2 LEU G 229      -8.614 -19.319  34.721  1.00  0.00           H  
ATOM   3202 3HD2 LEU G 229      -9.547 -20.229  33.458  1.00  0.00           H  
ATOM   3203  C   LEU G 229      -8.203 -23.054  30.599  1.00  0.00           C  
ATOM   3204  O   LEU G 229      -7.354 -23.846  30.209  1.00  0.00           O  
ATOM   3205  N   SER G 230      -9.276 -22.719  29.878  1.00  0.00           N  
ATOM   3206  HN  SER G 230     -10.008 -22.207  30.321  1.00  0.00           H  
ATOM   3207  CA  SER G 230      -9.485 -23.183  28.541  1.00  0.00           C  
ATOM   3208  HA  SER G 230      -8.582 -23.612  28.132  1.00  0.00           H  
ATOM   3209  CB  SER G 230     -10.539 -24.253  28.324  1.00  0.00           C  
ATOM   3210  HB1 SER G 230     -11.566 -23.854  28.467  1.00  0.00           H  
ATOM   3211  HB2 SER G 230     -10.432 -25.004  29.136  1.00  0.00           H  
ATOM   3212  OG  SER G 230     -10.532 -24.887  27.007  1.00  0.00           O  
ATOM   3213  HG1 SER G 230      -9.835 -25.544  26.936  1.00  0.00           H  
ATOM   3214  C   SER G 230      -9.687 -21.991  27.726  1.00  0.00           C  
ATOM   3215  O   SER G 230     -10.303 -21.002  28.065  1.00  0.00           O  
ATOM   3216  N   ARG G 231      -9.003 -21.967  26.518  1.00  0.00           N  
ATOM   3217  HN  ARG G 231      -8.582 -22.797  26.160  1.00  0.00           H  
ATOM   3218  CA  ARG G 231      -8.985 -20.758  25.762  1.00  0.00           C  
ATOM   3219  HA  ARG G 231      -8.993 -19.852  26.351  1.00  0.00           H  
ATOM   3220  CB  ARG G 231      -7.793 -20.681  24.831  1.00  0.00           C  
ATOM   3221  HB1 ARG G 231      -7.798 -19.693  24.321  1.00  0.00           H  
ATOM   3222  HB2 ARG G 231      -7.732 -21.486  24.068  1.00  0.00           H  
ATOM   3223  CG  ARG G 231      -6.487 -20.505  25.597  1.00  0.00           C  
ATOM   3224  HG1 ARG G 231      -6.276 -21.510  26.021  1.00  0.00           H  
ATOM   3225  HG2 ARG G 231      -6.858 -19.907  26.457  1.00  0.00           H  
ATOM   3226  CD  ARG G 231      -5.301 -20.020  24.821  1.00  0.00           C  
ATOM   3227  HD1 ARG G 231      -5.454 -18.976  24.475  1.00  0.00           H  
ATOM   3228  HD2 ARG G 231      -4.945 -20.776  24.088  1.00  0.00           H  
ATOM   3229  NE  ARG G 231      -4.221 -20.052  25.849  1.00  0.00           N  
ATOM   3230  HE  ARG G 231      -3.733 -20.914  25.992  1.00  0.00           H  
ATOM   3231  CZ  ARG G 231      -3.503 -18.905  26.180  1.00  0.00           C  
ATOM   3232  NH1 ARG G 231      -3.904 -17.707  25.858  1.00  0.00           N  
ATOM   3233 1HH1 ARG G 231      -4.864 -17.503  25.665  1.00  0.00           H  
ATOM   3234 2HH1 ARG G 231      -3.419 -16.928  26.255  1.00  0.00           H  
ATOM   3235  NH2 ARG G 231      -2.321 -19.029  26.832  1.00  0.00           N  
ATOM   3236 1HH2 ARG G 231      -1.763 -19.858  26.799  1.00  0.00           H  
ATOM   3237 2HH2 ARG G 231      -1.889 -18.153  27.046  1.00  0.00           H  
ATOM   3238  C   ARG G 231     -10.189 -20.790  24.954  1.00  0.00           C  
ATOM   3239  O   ARG G 231     -10.674 -21.800  24.465  1.00  0.00           O  
ATOM   3240  N   ARG G 232     -10.734 -19.576  24.645  1.00  0.00           N  
ATOM   3241  HN  ARG G 232     -10.313 -18.779  25.071  1.00  0.00           H  
ATOM   3242  CA  ARG G 232     -11.873 -19.385  23.751  1.00  0.00           C  
ATOM   3243  HA  ARG G 232     -12.399 -20.326  23.685  1.00  0.00           H  
ATOM   3244  CB  ARG G 232     -12.997 -18.318  24.198  1.00  0.00           C  
ATOM   3245  HB1 ARG G 232     -13.699 -17.952  23.419  1.00  0.00           H  
ATOM   3246  HB2 ARG G 232     -12.455 -17.395  24.496  1.00  0.00           H  
ATOM   3247  CG  ARG G 232     -13.928 -18.730  25.338  1.00  0.00           C  
ATOM   3248  HG1 ARG G 232     -14.577 -17.862  25.578  1.00  0.00           H  
ATOM   3249  HG2 ARG G 232     -13.278 -18.970  26.206  1.00  0.00           H  
ATOM   3250  CD  ARG G 232     -14.758 -19.909  25.004  1.00  0.00           C  
ATOM   3251  HD1 ARG G 232     -14.157 -20.833  24.862  1.00  0.00           H  
ATOM   3252  HD2 ARG G 232     -15.343 -19.770  24.070  1.00  0.00           H  
ATOM   3253  NE  ARG G 232     -15.737 -20.037  26.140  1.00  0.00           N  
ATOM   3254  HE  ARG G 232     -15.633 -19.346  26.856  1.00  0.00           H  
ATOM   3255  CZ  ARG G 232     -16.377 -21.161  26.476  1.00  0.00           C  
ATOM   3256  NH1 ARG G 232     -16.387 -22.236  25.636  1.00  0.00           N  
ATOM   3257 1HH1 ARG G 232     -15.943 -22.191  24.741  1.00  0.00           H  
ATOM   3258 2HH1 ARG G 232     -16.946 -23.032  25.869  1.00  0.00           H  
ATOM   3259  NH2 ARG G 232     -16.913 -21.275  27.673  1.00  0.00           N  
ATOM   3260 1HH2 ARG G 232     -16.774 -20.574  28.373  1.00  0.00           H  
ATOM   3261 2HH2 ARG G 232     -16.868 -22.151  28.154  1.00  0.00           H  
ATOM   3262  C   ARG G 232     -11.426 -19.078  22.317  1.00  0.00           C  
ATOM   3263  O   ARG G 232     -11.011 -17.998  21.988  1.00  0.00           O  
ATOM   3264  N   MET G 233     -11.590 -20.052  21.371  1.00  0.00           N  
ATOM   3265  HN  MET G 233     -12.123 -20.834  21.683  1.00  0.00           H  
ATOM   3266  CA  MET G 233     -11.130 -20.015  19.984  1.00  0.00           C  
ATOM   3267  HA  MET G 233     -10.051 -19.956  19.983  1.00  0.00           H  
ATOM   3268  CB  MET G 233     -11.530 -21.354  19.328  1.00  0.00           C  
ATOM   3269  HB1 MET G 233     -12.630 -21.507  19.329  1.00  0.00           H  
ATOM   3270  HB2 MET G 233     -11.040 -22.264  19.735  1.00  0.00           H  
ATOM   3271  CG  MET G 233     -11.126 -21.581  17.862  1.00  0.00           C  
ATOM   3272  HG1 MET G 233     -11.786 -21.025  17.162  1.00  0.00           H  
ATOM   3273  HG2 MET G 233     -11.368 -22.630  17.587  1.00  0.00           H  
ATOM   3274  SD  MET G 233      -9.318 -21.221  17.613  1.00  0.00           S  
ATOM   3275  CE  MET G 233      -9.372 -22.133  16.079  1.00  0.00           C  
ATOM   3276  HE1 MET G 233      -9.382 -23.243  16.123  1.00  0.00           H  
ATOM   3277  HE2 MET G 233      -8.560 -21.761  15.418  1.00  0.00           H  
ATOM   3278  HE3 MET G 233     -10.241 -21.701  15.538  1.00  0.00           H  
ATOM   3279  C   MET G 233     -11.616 -18.771  19.260  1.00  0.00           C  
ATOM   3280  O   MET G 233     -10.859 -18.108  18.485  1.00  0.00           O  
ATOM   3281  N   GLY G 234     -12.833 -18.242  19.500  1.00  0.00           N  
ATOM   3282  HN  GLY G 234     -13.494 -18.771  20.027  1.00  0.00           H  
ATOM   3283  CA  GLY G 234     -13.414 -16.951  18.988  1.00  0.00           C  
ATOM   3284  HA1 GLY G 234     -14.216 -16.650  19.645  1.00  0.00           H  
ATOM   3285  HA2 GLY G 234     -13.703 -17.006  17.949  1.00  0.00           H  
ATOM   3286  C   GLY G 234     -12.488 -15.740  18.924  1.00  0.00           C  
ATOM   3287  O   GLY G 234     -12.522 -14.967  17.957  1.00  0.00           O  
ATOM   3288  N   TYR G 235     -11.701 -15.490  19.960  1.00  0.00           N  
ATOM   3289  HN  TYR G 235     -11.786 -16.028  20.796  1.00  0.00           H  
ATOM   3290  CA  TYR G 235     -10.873 -14.327  20.061  1.00  0.00           C  
ATOM   3291  HA  TYR G 235     -11.556 -13.507  19.897  1.00  0.00           H  
ATOM   3292  CB  TYR G 235     -10.212 -14.181  21.421  1.00  0.00           C  
ATOM   3293  HB1 TYR G 235      -9.713 -15.155  21.614  1.00  0.00           H  
ATOM   3294  HB2 TYR G 235     -11.032 -13.988  22.145  1.00  0.00           H  
ATOM   3295  CG  TYR G 235      -9.235 -13.060  21.581  1.00  0.00           C  
ATOM   3296  CD1 TYR G 235      -9.664 -11.715  21.776  1.00  0.00           C  
ATOM   3297  HD1 TYR G 235     -10.712 -11.454  21.774  1.00  0.00           H  
ATOM   3298  CE1 TYR G 235      -8.715 -10.690  21.993  1.00  0.00           C  
ATOM   3299  HE1 TYR G 235      -9.084  -9.675  21.987  1.00  0.00           H  
ATOM   3300  CZ  TYR G 235      -7.346 -11.012  22.113  1.00  0.00           C  
ATOM   3301  OH  TYR G 235      -6.468  -9.904  22.339  1.00  0.00           O  
ATOM   3302  HH  TYR G 235      -5.593 -10.273  22.201  1.00  0.00           H  
ATOM   3303  CD2 TYR G 235      -7.824 -13.390  21.759  1.00  0.00           C  
ATOM   3304  HD2 TYR G 235      -7.552 -14.435  21.782  1.00  0.00           H  
ATOM   3305  CE2 TYR G 235      -6.899 -12.309  21.957  1.00  0.00           C  
ATOM   3306  HE2 TYR G 235      -5.864 -12.587  22.090  1.00  0.00           H  
ATOM   3307  C   TYR G 235      -9.823 -14.410  18.886  1.00  0.00           C  
ATOM   3308  O   TYR G 235      -9.852 -13.519  18.018  1.00  0.00           O  
ATOM   3309  N   PHE G 236      -9.017 -15.480  18.789  1.00  0.00           N  
ATOM   3310  HN  PHE G 236      -9.152 -16.160  19.506  1.00  0.00           H  
ATOM   3311  CA  PHE G 236      -7.942 -15.790  17.842  1.00  0.00           C  
ATOM   3312  HA  PHE G 236      -7.160 -15.062  18.001  1.00  0.00           H  
ATOM   3313  CB  PHE G 236      -7.436 -17.194  18.235  1.00  0.00           C  
ATOM   3314  HB1 PHE G 236      -6.496 -17.525  17.744  1.00  0.00           H  
ATOM   3315  HB2 PHE G 236      -8.250 -17.943  18.127  1.00  0.00           H  
ATOM   3316  CG  PHE G 236      -6.914 -17.149  19.695  1.00  0.00           C  
ATOM   3317  CD1 PHE G 236      -5.687 -16.520  19.951  1.00  0.00           C  
ATOM   3318  HD1 PHE G 236      -5.129 -16.061  19.148  1.00  0.00           H  
ATOM   3319  CE1 PHE G 236      -5.141 -16.537  21.287  1.00  0.00           C  
ATOM   3320  HE1 PHE G 236      -4.173 -16.142  21.555  1.00  0.00           H  
ATOM   3321  CZ  PHE G 236      -6.002 -16.979  22.294  1.00  0.00           C  
ATOM   3322  HZ  PHE G 236      -5.761 -16.872  23.342  1.00  0.00           H  
ATOM   3323  CD2 PHE G 236      -7.666 -17.598  20.727  1.00  0.00           C  
ATOM   3324  HD2 PHE G 236      -8.664 -17.960  20.528  1.00  0.00           H  
ATOM   3325  CE2 PHE G 236      -7.250 -17.493  22.004  1.00  0.00           C  
ATOM   3326  HE2 PHE G 236      -7.869 -17.904  22.788  1.00  0.00           H  
ATOM   3327  C   PHE G 236      -8.431 -15.852  16.385  1.00  0.00           C  
ATOM   3328  O   PHE G 236      -7.721 -15.665  15.384  1.00  0.00           O  
ATOM   3329  N   THR G 237      -9.695 -16.224  16.337  1.00  0.00           N  
ATOM   3330  HN  THR G 237     -10.005 -16.592  17.211  1.00  0.00           H  
ATOM   3331  CA  THR G 237     -10.446 -16.272  15.095  1.00  0.00           C  
ATOM   3332  HA  THR G 237      -9.767 -16.842  14.478  1.00  0.00           H  
ATOM   3333  CB  THR G 237     -11.814 -17.005  15.201  1.00  0.00           C  
ATOM   3334  HB  THR G 237     -12.414 -16.480  15.975  1.00  0.00           H  
ATOM   3335  OG1 THR G 237     -11.575 -18.417  15.504  1.00  0.00           O  
ATOM   3336  HG1 THR G 237     -11.085 -18.479  16.327  1.00  0.00           H  
ATOM   3337  CG2 THR G 237     -12.599 -17.078  13.876  1.00  0.00           C  
ATOM   3338 1HG2 THR G 237     -11.912 -17.455  13.089  1.00  0.00           H  
ATOM   3339 2HG2 THR G 237     -12.983 -16.060  13.650  1.00  0.00           H  
ATOM   3340 3HG2 THR G 237     -13.400 -17.847  13.913  1.00  0.00           H  
ATOM   3341  C   THR G 237     -10.681 -14.948  14.499  1.00  0.00           C  
ATOM   3342  O   THR G 237     -10.153 -14.660  13.407  1.00  0.00           O  
ATOM   3343  N   ILE G 238     -11.412 -14.038  15.170  1.00  0.00           N  
ATOM   3344  HN  ILE G 238     -11.778 -14.275  16.067  1.00  0.00           H  
ATOM   3345  CA  ILE G 238     -11.655 -12.705  14.706  1.00  0.00           C  
ATOM   3346  HA  ILE G 238     -12.034 -12.753  13.696  1.00  0.00           H  
ATOM   3347  CB  ILE G 238     -12.594 -12.027  15.685  1.00  0.00           C  
ATOM   3348  HB  ILE G 238     -12.147 -12.074  16.700  1.00  0.00           H  
ATOM   3349  CG2 ILE G 238     -12.752 -10.509  15.257  1.00  0.00           C  
ATOM   3350 1HG2 ILE G 238     -11.851  -9.877  15.413  1.00  0.00           H  
ATOM   3351 2HG2 ILE G 238     -13.541  -9.950  15.804  1.00  0.00           H  
ATOM   3352 3HG2 ILE G 238     -13.021 -10.362  14.189  1.00  0.00           H  
ATOM   3353  CG1 ILE G 238     -13.879 -12.768  15.842  1.00  0.00           C  
ATOM   3354 1HG1 ILE G 238     -13.732 -13.799  16.227  1.00  0.00           H  
ATOM   3355 2HG1 ILE G 238     -14.371 -12.782  14.847  1.00  0.00           H  
ATOM   3356  CD  ILE G 238     -14.867 -12.098  16.838  1.00  0.00           C  
ATOM   3357  HD1 ILE G 238     -14.424 -12.028  17.855  1.00  0.00           H  
ATOM   3358  HD2 ILE G 238     -15.675 -12.825  17.067  1.00  0.00           H  
ATOM   3359  HD3 ILE G 238     -15.192 -11.058  16.618  1.00  0.00           H  
ATOM   3360  C   ILE G 238     -10.373 -11.876  14.510  1.00  0.00           C  
ATOM   3361  O   ILE G 238     -10.164 -11.192  13.474  1.00  0.00           O  
ATOM   3362  N   GLN G 239      -9.409 -12.031  15.458  1.00  0.00           N  
ATOM   3363  HN  GLN G 239      -9.699 -12.671  16.166  1.00  0.00           H  
ATOM   3364  CA  GLN G 239      -8.113 -11.519  15.599  1.00  0.00           C  
ATOM   3365  HA  GLN G 239      -8.251 -10.450  15.522  1.00  0.00           H  
ATOM   3366  CB  GLN G 239      -7.507 -11.654  17.027  1.00  0.00           C  
ATOM   3367  HB1 GLN G 239      -6.582 -11.050  16.906  1.00  0.00           H  
ATOM   3368  HB2 GLN G 239      -7.354 -12.702  17.361  1.00  0.00           H  
ATOM   3369  CG  GLN G 239      -8.102 -10.980  18.254  1.00  0.00           C  
ATOM   3370  HG1 GLN G 239      -7.238 -10.903  18.949  1.00  0.00           H  
ATOM   3371  HG2 GLN G 239      -8.805 -11.630  18.816  1.00  0.00           H  
ATOM   3372  CD  GLN G 239      -8.705  -9.595  18.159  1.00  0.00           C  
ATOM   3373  OE1 GLN G 239      -9.818  -9.333  18.625  1.00  0.00           O  
ATOM   3374  NE2 GLN G 239      -8.005  -8.620  17.591  1.00  0.00           N  
ATOM   3375 1HE2 GLN G 239      -8.563  -7.868  17.239  1.00  0.00           H  
ATOM   3376 2HE2 GLN G 239      -7.010  -8.656  17.501  1.00  0.00           H  
ATOM   3377  C   GLN G 239      -7.234 -11.873  14.522  1.00  0.00           C  
ATOM   3378  O   GLN G 239      -6.508 -10.927  14.055  1.00  0.00           O  
ATOM   3379  N   THR G 240      -7.109 -13.126  14.058  1.00  0.00           N  
ATOM   3380  HN  THR G 240      -7.697 -13.856  14.398  1.00  0.00           H  
ATOM   3381  CA  THR G 240      -5.882 -13.509  13.322  1.00  0.00           C  
ATOM   3382  HA  THR G 240      -5.409 -12.663  12.845  1.00  0.00           H  
ATOM   3383  CB  THR G 240      -4.696 -14.168  14.238  1.00  0.00           C  
ATOM   3384  HB  THR G 240      -5.104 -15.051  14.775  1.00  0.00           H  
ATOM   3385  OG1 THR G 240      -4.262 -13.113  15.104  1.00  0.00           O  
ATOM   3386  HG1 THR G 240      -4.407 -13.347  16.023  1.00  0.00           H  
ATOM   3387  CG2 THR G 240      -3.465 -14.478  13.375  1.00  0.00           C  
ATOM   3388 1HG2 THR G 240      -3.663 -15.259  12.610  1.00  0.00           H  
ATOM   3389 2HG2 THR G 240      -2.718 -14.807  14.129  1.00  0.00           H  
ATOM   3390 3HG2 THR G 240      -3.167 -13.531  12.875  1.00  0.00           H  
ATOM   3391  C   THR G 240      -6.256 -14.413  12.196  1.00  0.00           C  
ATOM   3392  O   THR G 240      -6.017 -14.096  11.072  1.00  0.00           O  
ATOM   3393  N   TYR G 241      -6.962 -15.522  12.520  1.00  0.00           N  
ATOM   3394  HN  TYR G 241      -7.258 -15.623  13.466  1.00  0.00           H  
ATOM   3395  CA  TYR G 241      -7.271 -16.565  11.457  1.00  0.00           C  
ATOM   3396  HA  TYR G 241      -6.353 -16.819  10.948  1.00  0.00           H  
ATOM   3397  CB  TYR G 241      -7.797 -17.892  11.991  1.00  0.00           C  
ATOM   3398  HB1 TYR G 241      -8.046 -18.694  11.263  1.00  0.00           H  
ATOM   3399  HB2 TYR G 241      -8.626 -17.572  12.657  1.00  0.00           H  
ATOM   3400  CG  TYR G 241      -6.907 -18.638  12.934  1.00  0.00           C  
ATOM   3401  CD1 TYR G 241      -5.801 -19.232  12.389  1.00  0.00           C  
ATOM   3402  HD1 TYR G 241      -5.455 -19.079  11.377  1.00  0.00           H  
ATOM   3403  CE1 TYR G 241      -5.065 -20.170  13.093  1.00  0.00           C  
ATOM   3404  HE1 TYR G 241      -4.222 -20.660  12.627  1.00  0.00           H  
ATOM   3405  CZ  TYR G 241      -5.358 -20.437  14.426  1.00  0.00           C  
ATOM   3406  OH  TYR G 241      -4.628 -21.351  15.222  1.00  0.00           O  
ATOM   3407  HH  TYR G 241      -4.128 -21.963  14.676  1.00  0.00           H  
ATOM   3408  CD2 TYR G 241      -7.278 -18.874  14.228  1.00  0.00           C  
ATOM   3409  HD2 TYR G 241      -8.187 -18.421  14.595  1.00  0.00           H  
ATOM   3410  CE2 TYR G 241      -6.491 -19.711  14.990  1.00  0.00           C  
ATOM   3411  HE2 TYR G 241      -6.799 -19.964  15.994  1.00  0.00           H  
ATOM   3412  C   TYR G 241      -8.092 -16.048  10.294  1.00  0.00           C  
ATOM   3413  O   TYR G 241      -7.765 -16.233   9.126  1.00  0.00           O  
ATOM   3414  N   ILE G 242      -9.199 -15.341  10.526  1.00  0.00           N  
ATOM   3415  HN  ILE G 242      -9.661 -15.172  11.394  1.00  0.00           H  
ATOM   3416  CA  ILE G 242      -9.933 -14.720   9.404  1.00  0.00           C  
ATOM   3417  HA  ILE G 242     -10.073 -15.457   8.627  1.00  0.00           H  
ATOM   3418  CB  ILE G 242     -11.292 -14.226   9.901  1.00  0.00           C  
ATOM   3419  HB  ILE G 242     -11.312 -13.701  10.880  1.00  0.00           H  
ATOM   3420  CG2 ILE G 242     -12.011 -13.313   8.828  1.00  0.00           C  
ATOM   3421 1HG2 ILE G 242     -11.509 -12.324   8.889  1.00  0.00           H  
ATOM   3422 2HG2 ILE G 242     -13.081 -13.049   8.973  1.00  0.00           H  
ATOM   3423 3HG2 ILE G 242     -11.989 -13.615   7.759  1.00  0.00           H  
ATOM   3424  CG1 ILE G 242     -12.292 -15.443  10.201  1.00  0.00           C  
ATOM   3425 1HG1 ILE G 242     -11.748 -16.065  10.944  1.00  0.00           H  
ATOM   3426 2HG1 ILE G 242     -12.520 -15.896   9.212  1.00  0.00           H  
ATOM   3427  CD  ILE G 242     -13.575 -14.953  10.855  1.00  0.00           C  
ATOM   3428  HD1 ILE G 242     -13.366 -14.070  11.497  1.00  0.00           H  
ATOM   3429  HD2 ILE G 242     -13.883 -15.815  11.485  1.00  0.00           H  
ATOM   3430  HD3 ILE G 242     -14.386 -14.750  10.123  1.00  0.00           H  
ATOM   3431  C   ILE G 242      -9.245 -13.619   8.659  1.00  0.00           C  
ATOM   3432  O   ILE G 242      -9.177 -13.735   7.426  1.00  0.00           O  
ATOM   3433  N   PRO G 243      -8.576 -12.600   9.249  1.00  0.00           N  
ATOM   3434  CD  PRO G 243      -8.700 -12.036  10.637  1.00  0.00           C  
ATOM   3435  HD1 PRO G 243      -7.877 -12.557  11.171  1.00  0.00           H  
ATOM   3436  HD2 PRO G 243      -9.648 -12.192  11.194  1.00  0.00           H  
ATOM   3437  CA  PRO G 243      -7.873 -11.555   8.441  1.00  0.00           C  
ATOM   3438  HA  PRO G 243      -8.662 -11.165   7.815  1.00  0.00           H  
ATOM   3439  CB  PRO G 243      -7.403 -10.437   9.430  1.00  0.00           C  
ATOM   3440  HB1 PRO G 243      -7.391  -9.402   9.027  1.00  0.00           H  
ATOM   3441  HB2 PRO G 243      -6.357 -10.648   9.738  1.00  0.00           H  
ATOM   3442  CG  PRO G 243      -8.337 -10.489  10.605  1.00  0.00           C  
ATOM   3443  HG1 PRO G 243      -7.848 -10.372  11.595  1.00  0.00           H  
ATOM   3444  HG2 PRO G 243      -9.246  -9.863  10.473  1.00  0.00           H  
ATOM   3445  C   PRO G 243      -6.714 -11.994   7.627  1.00  0.00           C  
ATOM   3446  O   PRO G 243      -6.678 -11.682   6.423  1.00  0.00           O  
ATOM   3447  N   CYS G 244      -5.853 -12.903   8.128  1.00  0.00           N  
ATOM   3448  HN  CYS G 244      -5.899 -13.181   9.085  1.00  0.00           H  
ATOM   3449  CA  CYS G 244      -4.763 -13.512   7.341  1.00  0.00           C  
ATOM   3450  HA  CYS G 244      -4.191 -12.705   6.908  1.00  0.00           H  
ATOM   3451  CB  CYS G 244      -3.774 -14.382   8.242  1.00  0.00           C  
ATOM   3452  HB1 CYS G 244      -3.204 -15.058   7.568  1.00  0.00           H  
ATOM   3453  HB2 CYS G 244      -4.318 -15.095   8.898  1.00  0.00           H  
ATOM   3454  SG  CYS G 244      -2.642 -13.343   9.177  1.00  0.00           S  
ATOM   3455  HG1 CYS G 244      -3.636 -12.767   9.836  1.00  0.00           H  
ATOM   3456  C   CYS G 244      -5.277 -14.318   6.166  1.00  0.00           C  
ATOM   3457  O   CYS G 244      -4.781 -14.231   5.023  1.00  0.00           O  
ATOM   3458  N   THR G 245      -6.340 -15.089   6.496  1.00  0.00           N  
ATOM   3459  HN  THR G 245      -6.828 -15.060   7.365  1.00  0.00           H  
ATOM   3460  CA  THR G 245      -7.062 -15.885   5.546  1.00  0.00           C  
ATOM   3461  HA  THR G 245      -6.368 -16.576   5.092  1.00  0.00           H  
ATOM   3462  CB  THR G 245      -8.185 -16.778   6.159  1.00  0.00           C  
ATOM   3463  HB  THR G 245      -8.845 -16.205   6.844  1.00  0.00           H  
ATOM   3464  OG1 THR G 245      -7.551 -17.724   6.938  1.00  0.00           O  
ATOM   3465  HG1 THR G 245      -7.299 -17.332   7.777  1.00  0.00           H  
ATOM   3466  CG2 THR G 245      -9.116 -17.494   5.107  1.00  0.00           C  
ATOM   3467 1HG2 THR G 245      -9.913 -18.145   5.528  1.00  0.00           H  
ATOM   3468 2HG2 THR G 245      -8.561 -17.982   4.277  1.00  0.00           H  
ATOM   3469 3HG2 THR G 245      -9.604 -16.614   4.636  1.00  0.00           H  
ATOM   3470  C   THR G 245      -7.579 -15.094   4.387  1.00  0.00           C  
ATOM   3471  O   THR G 245      -7.456 -15.478   3.229  1.00  0.00           O  
ATOM   3472  N   LEU G 246      -8.176 -13.901   4.577  1.00  0.00           N  
ATOM   3473  HN  LEU G 246      -8.233 -13.562   5.513  1.00  0.00           H  
ATOM   3474  CA  LEU G 246      -8.818 -13.034   3.605  1.00  0.00           C  
ATOM   3475  HA  LEU G 246      -9.438 -13.702   3.025  1.00  0.00           H  
ATOM   3476  CB  LEU G 246      -9.621 -11.925   4.231  1.00  0.00           C  
ATOM   3477  HB1 LEU G 246      -9.928 -11.169   3.477  1.00  0.00           H  
ATOM   3478  HB2 LEU G 246      -9.029 -11.395   5.007  1.00  0.00           H  
ATOM   3479  CG  LEU G 246     -11.014 -12.454   4.748  1.00  0.00           C  
ATOM   3480  HG  LEU G 246     -10.837 -13.302   5.444  1.00  0.00           H  
ATOM   3481  CD1 LEU G 246     -11.792 -11.374   5.474  1.00  0.00           C  
ATOM   3482 1HD1 LEU G 246     -12.712 -11.923   5.770  1.00  0.00           H  
ATOM   3483 2HD1 LEU G 246     -12.104 -10.528   4.826  1.00  0.00           H  
ATOM   3484 3HD1 LEU G 246     -11.331 -11.126   6.454  1.00  0.00           H  
ATOM   3485  CD2 LEU G 246     -11.910 -12.983   3.620  1.00  0.00           C  
ATOM   3486 1HD2 LEU G 246     -11.979 -12.162   2.874  1.00  0.00           H  
ATOM   3487 2HD2 LEU G 246     -12.972 -13.053   3.936  1.00  0.00           H  
ATOM   3488 3HD2 LEU G 246     -11.534 -13.964   3.256  1.00  0.00           H  
ATOM   3489  C   LEU G 246      -7.817 -12.459   2.657  1.00  0.00           C  
ATOM   3490  O   LEU G 246      -8.101 -12.537   1.456  1.00  0.00           O  
ATOM   3491  N   ILE G 247      -6.641 -12.028   3.232  1.00  0.00           N  
ATOM   3492  HN  ILE G 247      -6.512 -12.013   4.220  1.00  0.00           H  
ATOM   3493  CA  ILE G 247      -5.504 -11.581   2.461  1.00  0.00           C  
ATOM   3494  HA  ILE G 247      -5.863 -10.893   1.710  1.00  0.00           H  
ATOM   3495  CB  ILE G 247      -4.555 -10.829   3.372  1.00  0.00           C  
ATOM   3496  HB  ILE G 247      -4.316 -11.578   4.157  1.00  0.00           H  
ATOM   3497  CG2 ILE G 247      -3.260 -10.318   2.712  1.00  0.00           C  
ATOM   3498 1HG2 ILE G 247      -3.460  -9.443   2.057  1.00  0.00           H  
ATOM   3499 2HG2 ILE G 247      -2.806 -11.070   2.032  1.00  0.00           H  
ATOM   3500 3HG2 ILE G 247      -2.634  -9.871   3.513  1.00  0.00           H  
ATOM   3501  CG1 ILE G 247      -5.272  -9.644   4.124  1.00  0.00           C  
ATOM   3502 1HG1 ILE G 247      -4.525  -9.010   4.647  1.00  0.00           H  
ATOM   3503 2HG1 ILE G 247      -5.927 -10.007   4.944  1.00  0.00           H  
ATOM   3504  CD  ILE G 247      -5.965  -8.743   3.188  1.00  0.00           C  
ATOM   3505  HD1 ILE G 247      -6.065  -7.731   3.634  1.00  0.00           H  
ATOM   3506  HD2 ILE G 247      -6.947  -9.174   2.895  1.00  0.00           H  
ATOM   3507  HD3 ILE G 247      -5.277  -8.561   2.335  1.00  0.00           H  
ATOM   3508  C   ILE G 247      -4.862 -12.764   1.614  1.00  0.00           C  
ATOM   3509  O   ILE G 247      -4.440 -12.585   0.433  1.00  0.00           O  
ATOM   3510  N   VAL G 248      -4.790 -14.023   2.109  1.00  0.00           N  
ATOM   3511  HN  VAL G 248      -4.904 -14.133   3.094  1.00  0.00           H  
ATOM   3512  CA  VAL G 248      -4.453 -15.182   1.306  1.00  0.00           C  
ATOM   3513  HA  VAL G 248      -3.487 -15.066   0.836  1.00  0.00           H  
ATOM   3514  CB  VAL G 248      -4.143 -16.451   2.108  1.00  0.00           C  
ATOM   3515  HB  VAL G 248      -4.994 -16.693   2.780  1.00  0.00           H  
ATOM   3516  CG1 VAL G 248      -3.937 -17.697   1.110  1.00  0.00           C  
ATOM   3517 1HG1 VAL G 248      -3.803 -18.669   1.633  1.00  0.00           H  
ATOM   3518 2HG1 VAL G 248      -3.184 -17.524   0.311  1.00  0.00           H  
ATOM   3519 3HG1 VAL G 248      -4.890 -17.861   0.563  1.00  0.00           H  
ATOM   3520  CG2 VAL G 248      -2.968 -16.168   2.924  1.00  0.00           C  
ATOM   3521 1HG2 VAL G 248      -2.810 -17.052   3.578  1.00  0.00           H  
ATOM   3522 2HG2 VAL G 248      -3.140 -15.286   3.577  1.00  0.00           H  
ATOM   3523 3HG2 VAL G 248      -2.005 -15.930   2.423  1.00  0.00           H  
ATOM   3524  C   VAL G 248      -5.450 -15.316   0.112  1.00  0.00           C  
ATOM   3525  O   VAL G 248      -5.090 -15.534  -1.042  1.00  0.00           O  
ATOM   3526  N   VAL G 249      -6.778 -15.056   0.371  1.00  0.00           N  
ATOM   3527  HN  VAL G 249      -7.002 -14.933   1.335  1.00  0.00           H  
ATOM   3528  CA  VAL G 249      -7.831 -15.292  -0.659  1.00  0.00           C  
ATOM   3529  HA  VAL G 249      -7.521 -16.235  -1.084  1.00  0.00           H  
ATOM   3530  CB  VAL G 249      -9.210 -15.469  -0.082  1.00  0.00           C  
ATOM   3531  HB  VAL G 249      -9.512 -14.597   0.536  1.00  0.00           H  
ATOM   3532  CG1 VAL G 249     -10.225 -15.569  -1.208  1.00  0.00           C  
ATOM   3533 1HG1 VAL G 249     -11.170 -15.933  -0.752  1.00  0.00           H  
ATOM   3534 2HG1 VAL G 249      -9.921 -16.342  -1.946  1.00  0.00           H  
ATOM   3535 3HG1 VAL G 249     -10.342 -14.601  -1.740  1.00  0.00           H  
ATOM   3536  CG2 VAL G 249      -9.207 -16.745   0.716  1.00  0.00           C  
ATOM   3537 1HG2 VAL G 249      -8.837 -16.575   1.749  1.00  0.00           H  
ATOM   3538 2HG2 VAL G 249      -8.464 -17.501   0.383  1.00  0.00           H  
ATOM   3539 3HG2 VAL G 249     -10.213 -17.215   0.758  1.00  0.00           H  
ATOM   3540  C   VAL G 249      -7.692 -14.139  -1.693  1.00  0.00           C  
ATOM   3541  O   VAL G 249      -7.911 -14.323  -2.878  1.00  0.00           O  
ATOM   3542  N   LEU G 250      -7.471 -12.896  -1.228  1.00  0.00           N  
ATOM   3543  HN  LEU G 250      -7.430 -12.799  -0.237  1.00  0.00           H  
ATOM   3544  CA  LEU G 250      -7.331 -11.793  -2.063  1.00  0.00           C  
ATOM   3545  HA  LEU G 250      -8.196 -11.739  -2.707  1.00  0.00           H  
ATOM   3546  CB  LEU G 250      -7.127 -10.585  -1.097  1.00  0.00           C  
ATOM   3547  HB1 LEU G 250      -6.154 -10.797  -0.604  1.00  0.00           H  
ATOM   3548  HB2 LEU G 250      -7.888 -10.761  -0.307  1.00  0.00           H  
ATOM   3549  CG  LEU G 250      -7.191  -9.179  -1.812  1.00  0.00           C  
ATOM   3550  HG  LEU G 250      -6.144  -9.027  -2.149  1.00  0.00           H  
ATOM   3551  CD1 LEU G 250      -8.301  -9.104  -2.930  1.00  0.00           C  
ATOM   3552 1HD1 LEU G 250      -9.289  -9.292  -2.458  1.00  0.00           H  
ATOM   3553 2HD1 LEU G 250      -8.187  -9.771  -3.812  1.00  0.00           H  
ATOM   3554 3HD1 LEU G 250      -8.379  -8.097  -3.394  1.00  0.00           H  
ATOM   3555  CD2 LEU G 250      -7.289  -8.107  -0.711  1.00  0.00           C  
ATOM   3556 1HD2 LEU G 250      -8.182  -8.333  -0.091  1.00  0.00           H  
ATOM   3557 2HD2 LEU G 250      -7.272  -7.038  -1.015  1.00  0.00           H  
ATOM   3558 3HD2 LEU G 250      -6.461  -8.239   0.018  1.00  0.00           H  
ATOM   3559  C   LEU G 250      -6.205 -11.954  -3.102  1.00  0.00           C  
ATOM   3560  O   LEU G 250      -6.175 -11.613  -4.294  1.00  0.00           O  
ATOM   3561  N   SER G 251      -5.140 -12.647  -2.665  1.00  0.00           N  
ATOM   3562  HN  SER G 251      -5.049 -12.921  -1.710  1.00  0.00           H  
ATOM   3563  CA  SER G 251      -3.946 -12.770  -3.544  1.00  0.00           C  
ATOM   3564  HA  SER G 251      -3.663 -11.778  -3.864  1.00  0.00           H  
ATOM   3565  CB  SER G 251      -2.744 -13.337  -2.753  1.00  0.00           C  
ATOM   3566  HB1 SER G 251      -2.609 -12.876  -1.751  1.00  0.00           H  
ATOM   3567  HB2 SER G 251      -1.847 -13.156  -3.383  1.00  0.00           H  
ATOM   3568  OG  SER G 251      -2.883 -14.727  -2.496  1.00  0.00           O  
ATOM   3569  HG1 SER G 251      -3.765 -14.879  -2.149  1.00  0.00           H  
ATOM   3570  C   SER G 251      -4.245 -13.554  -4.781  1.00  0.00           C  
ATOM   3571  O   SER G 251      -3.729 -13.231  -5.865  1.00  0.00           O  
ATOM   3572  N   TRP G 252      -5.178 -14.548  -4.644  1.00  0.00           N  
ATOM   3573  HN  TRP G 252      -5.555 -14.848  -3.772  1.00  0.00           H  
ATOM   3574  CA  TRP G 252      -5.620 -15.396  -5.735  1.00  0.00           C  
ATOM   3575  HA  TRP G 252      -4.778 -15.896  -6.191  1.00  0.00           H  
ATOM   3576  CB  TRP G 252      -6.548 -16.497  -5.202  1.00  0.00           C  
ATOM   3577  HB1 TRP G 252      -6.734 -17.280  -5.968  1.00  0.00           H  
ATOM   3578  HB2 TRP G 252      -7.551 -16.071  -4.983  1.00  0.00           H  
ATOM   3579  CG  TRP G 252      -6.153 -17.300  -3.994  1.00  0.00           C  
ATOM   3580  CD1 TRP G 252      -4.862 -17.582  -3.542  1.00  0.00           C  
ATOM   3581  HD1 TRP G 252      -3.953 -17.144  -3.928  1.00  0.00           H  
ATOM   3582  NE1 TRP G 252      -4.958 -18.371  -2.425  1.00  0.00           N  
ATOM   3583  HE1 TRP G 252      -4.377 -18.372  -1.641  1.00  0.00           H  
ATOM   3584  CE2 TRP G 252      -6.277 -18.718  -2.156  1.00  0.00           C  
ATOM   3585  CD2 TRP G 252      -7.024 -18.100  -3.172  1.00  0.00           C  
ATOM   3586  CE3 TRP G 252      -8.422 -18.287  -3.171  1.00  0.00           C  
ATOM   3587  HE3 TRP G 252      -9.056 -17.794  -3.893  1.00  0.00           H  
ATOM   3588  CZ3 TRP G 252      -9.017 -19.167  -2.214  1.00  0.00           C  
ATOM   3589  HZ3 TRP G 252     -10.071 -19.356  -2.071  1.00  0.00           H  
ATOM   3590  CZ2 TRP G 252      -6.843 -19.411  -1.155  1.00  0.00           C  
ATOM   3591  HZ2 TRP G 252      -6.290 -19.680  -0.268  1.00  0.00           H  
ATOM   3592  CH2 TRP G 252      -8.218 -19.597  -1.226  1.00  0.00           C  
ATOM   3593  HH2 TRP G 252      -8.553 -20.278  -0.458  1.00  0.00           H  
ATOM   3594  C   TRP G 252      -6.304 -14.666  -6.841  1.00  0.00           C  
ATOM   3595  O   TRP G 252      -6.284 -15.009  -8.064  1.00  0.00           O  
ATOM   3596  N   VAL G 253      -6.962 -13.592  -6.437  1.00  0.00           N  
ATOM   3597  HN  VAL G 253      -7.002 -13.434  -5.453  1.00  0.00           H  
ATOM   3598  CA  VAL G 253      -7.622 -12.535  -7.267  1.00  0.00           C  
ATOM   3599  HA  VAL G 253      -8.283 -13.123  -7.886  1.00  0.00           H  
ATOM   3600  CB  VAL G 253      -8.428 -11.524  -6.486  1.00  0.00           C  
ATOM   3601  HB  VAL G 253      -7.691 -10.829  -6.029  1.00  0.00           H  
ATOM   3602  CG1 VAL G 253      -9.392 -10.756  -7.399  1.00  0.00           C  
ATOM   3603 1HG1 VAL G 253     -10.118 -11.454  -7.867  1.00  0.00           H  
ATOM   3604 2HG1 VAL G 253      -8.904 -10.130  -8.176  1.00  0.00           H  
ATOM   3605 3HG1 VAL G 253      -9.911  -9.989  -6.785  1.00  0.00           H  
ATOM   3606  CG2 VAL G 253      -9.360 -12.418  -5.501  1.00  0.00           C  
ATOM   3607 1HG2 VAL G 253     -10.057 -11.739  -4.964  1.00  0.00           H  
ATOM   3608 2HG2 VAL G 253      -8.799 -12.975  -4.721  1.00  0.00           H  
ATOM   3609 3HG2 VAL G 253     -10.018 -13.079  -6.104  1.00  0.00           H  
ATOM   3610  C   VAL G 253      -6.592 -11.928  -8.166  1.00  0.00           C  
ATOM   3611  O   VAL G 253      -6.879 -11.742  -9.328  1.00  0.00           O  
ATOM   3612  N   SER G 254      -5.395 -11.686  -7.594  1.00  0.00           N  
ATOM   3613  HN  SER G 254      -5.267 -11.888  -6.627  1.00  0.00           H  
ATOM   3614  CA  SER G 254      -4.235 -11.284  -8.380  1.00  0.00           C  
ATOM   3615  HA  SER G 254      -4.565 -10.343  -8.796  1.00  0.00           H  
ATOM   3616  CB  SER G 254      -3.015 -11.012  -7.564  1.00  0.00           C  
ATOM   3617  HB1 SER G 254      -2.581 -11.895  -7.049  1.00  0.00           H  
ATOM   3618  HB2 SER G 254      -3.162 -10.232  -6.788  1.00  0.00           H  
ATOM   3619  OG  SER G 254      -1.879 -10.632  -8.410  1.00  0.00           O  
ATOM   3620  HG1 SER G 254      -1.451  -9.847  -8.061  1.00  0.00           H  
ATOM   3621  C   SER G 254      -3.860 -12.215  -9.543  1.00  0.00           C  
ATOM   3622  O   SER G 254      -3.789 -11.689 -10.648  1.00  0.00           O  
ATOM   3623  N   PHE G 255      -3.742 -13.539  -9.375  1.00  0.00           N  
ATOM   3624  HN  PHE G 255      -3.792 -13.904  -8.448  1.00  0.00           H  
ATOM   3625  CA  PHE G 255      -3.643 -14.549 -10.418  1.00  0.00           C  
ATOM   3626  HA  PHE G 255      -2.826 -14.272 -11.068  1.00  0.00           H  
ATOM   3627  CB  PHE G 255      -3.584 -16.000  -9.845  1.00  0.00           C  
ATOM   3628  HB1 PHE G 255      -3.403 -16.746 -10.647  1.00  0.00           H  
ATOM   3629  HB2 PHE G 255      -4.597 -16.177  -9.423  1.00  0.00           H  
ATOM   3630  CG  PHE G 255      -2.604 -16.074  -8.767  1.00  0.00           C  
ATOM   3631  CD1 PHE G 255      -1.324 -15.419  -8.941  1.00  0.00           C  
ATOM   3632  HD1 PHE G 255      -1.100 -14.949  -9.887  1.00  0.00           H  
ATOM   3633  CE1 PHE G 255      -0.402 -15.420  -7.914  1.00  0.00           C  
ATOM   3634  HE1 PHE G 255       0.511 -14.870  -8.088  1.00  0.00           H  
ATOM   3635  CZ  PHE G 255      -0.686 -16.003  -6.665  1.00  0.00           C  
ATOM   3636  HZ  PHE G 255       0.018 -16.005  -5.847  1.00  0.00           H  
ATOM   3637  CD2 PHE G 255      -2.824 -16.674  -7.487  1.00  0.00           C  
ATOM   3638  HD2 PHE G 255      -3.735 -17.248  -7.398  1.00  0.00           H  
ATOM   3639  CE2 PHE G 255      -1.854 -16.686  -6.446  1.00  0.00           C  
ATOM   3640  HE2 PHE G 255      -2.157 -17.060  -5.479  1.00  0.00           H  
ATOM   3641  C   PHE G 255      -4.830 -14.595 -11.353  1.00  0.00           C  
ATOM   3642  O   PHE G 255      -4.640 -14.737 -12.591  1.00  0.00           O  
ATOM   3643  N   TRP G 256      -6.083 -14.505 -10.908  1.00  0.00           N  
ATOM   3644  HN  TRP G 256      -6.176 -14.401  -9.921  1.00  0.00           H  
ATOM   3645  CA  TRP G 256      -7.341 -14.564 -11.676  1.00  0.00           C  
ATOM   3646  HA  TRP G 256      -7.319 -15.476 -12.253  1.00  0.00           H  
ATOM   3647  CB  TRP G 256      -8.554 -14.349 -10.722  1.00  0.00           C  
ATOM   3648  HB1 TRP G 256      -8.341 -13.386 -10.210  1.00  0.00           H  
ATOM   3649  HB2 TRP G 256      -8.321 -15.088  -9.926  1.00  0.00           H  
ATOM   3650  CG  TRP G 256      -9.950 -14.333 -11.359  1.00  0.00           C  
ATOM   3651  CD1 TRP G 256     -10.432 -14.732 -12.608  1.00  0.00           C  
ATOM   3652  HD1 TRP G 256      -9.857 -15.116 -13.438  1.00  0.00           H  
ATOM   3653  NE1 TRP G 256     -11.734 -14.662 -12.721  1.00  0.00           N  
ATOM   3654  HE1 TRP G 256     -12.283 -15.334 -13.169  1.00  0.00           H  
ATOM   3655  CE2 TRP G 256     -12.191 -14.013 -11.509  1.00  0.00           C  
ATOM   3656  CD2 TRP G 256     -11.114 -13.879 -10.654  1.00  0.00           C  
ATOM   3657  CE3 TRP G 256     -11.360 -13.504  -9.354  1.00  0.00           C  
ATOM   3658  HE3 TRP G 256     -10.567 -13.545  -8.622  1.00  0.00           H  
ATOM   3659  CZ3 TRP G 256     -12.592 -13.042  -9.001  1.00  0.00           C  
ATOM   3660  HZ3 TRP G 256     -12.836 -12.667  -8.018  1.00  0.00           H  
ATOM   3661  CZ2 TRP G 256     -13.494 -13.697 -11.208  1.00  0.00           C  
ATOM   3662  HZ2 TRP G 256     -14.362 -13.830 -11.837  1.00  0.00           H  
ATOM   3663  CH2 TRP G 256     -13.690 -13.105  -9.901  1.00  0.00           C  
ATOM   3664  HH2 TRP G 256     -14.679 -12.678  -9.827  1.00  0.00           H  
ATOM   3665  C   TRP G 256      -7.407 -13.452 -12.691  1.00  0.00           C  
ATOM   3666  O   TRP G 256      -7.782 -13.645 -13.857  1.00  0.00           O  
ATOM   3667  N   ILE G 257      -7.000 -12.288 -12.321  1.00  0.00           N  
ATOM   3668  HN  ILE G 257      -6.742 -12.151 -11.367  1.00  0.00           H  
ATOM   3669  CA  ILE G 257      -6.730 -11.211 -13.268  1.00  0.00           C  
ATOM   3670  HA  ILE G 257      -7.632 -11.016 -13.829  1.00  0.00           H  
ATOM   3671  CB  ILE G 257      -6.561  -9.878 -12.511  1.00  0.00           C  
ATOM   3672  HB  ILE G 257      -5.898 -10.109 -11.650  1.00  0.00           H  
ATOM   3673  CG2 ILE G 257      -5.857  -8.710 -13.299  1.00  0.00           C  
ATOM   3674 1HG2 ILE G 257      -6.549  -8.280 -14.054  1.00  0.00           H  
ATOM   3675 2HG2 ILE G 257      -4.921  -8.954 -13.844  1.00  0.00           H  
ATOM   3676 3HG2 ILE G 257      -5.552  -8.021 -12.482  1.00  0.00           H  
ATOM   3677  CG1 ILE G 257      -7.978  -9.391 -11.908  1.00  0.00           C  
ATOM   3678 1HG1 ILE G 257      -8.562 -10.268 -11.557  1.00  0.00           H  
ATOM   3679 2HG1 ILE G 257      -8.574  -9.051 -12.782  1.00  0.00           H  
ATOM   3680  CD  ILE G 257      -7.780  -8.374 -10.824  1.00  0.00           C  
ATOM   3681  HD1 ILE G 257      -8.621  -8.427 -10.100  1.00  0.00           H  
ATOM   3682  HD2 ILE G 257      -7.754  -7.337 -11.222  1.00  0.00           H  
ATOM   3683  HD3 ILE G 257      -6.833  -8.591 -10.286  1.00  0.00           H  
ATOM   3684  C   ILE G 257      -5.627 -11.556 -14.282  1.00  0.00           C  
ATOM   3685  O   ILE G 257      -4.627 -12.241 -14.011  1.00  0.00           O  
ATOM   3686  N   ASN G 258      -5.759 -10.986 -15.478  1.00  0.00           N  
ATOM   3687  HN  ASN G 258      -6.596 -10.465 -15.622  1.00  0.00           H  
ATOM   3688  CA  ASN G 258      -5.030 -11.285 -16.710  1.00  0.00           C  
ATOM   3689  HA  ASN G 258      -5.260 -12.316 -16.936  1.00  0.00           H  
ATOM   3690  CB  ASN G 258      -5.535 -10.382 -17.801  1.00  0.00           C  
ATOM   3691  HB1 ASN G 258      -5.066 -10.596 -18.785  1.00  0.00           H  
ATOM   3692  HB2 ASN G 258      -5.357  -9.319 -17.532  1.00  0.00           H  
ATOM   3693  CG  ASN G 258      -7.029 -10.746 -18.154  1.00  0.00           C  
ATOM   3694  OD1 ASN G 258      -7.696 -11.649 -17.581  1.00  0.00           O  
ATOM   3695  ND2 ASN G 258      -7.614  -9.865 -19.007  1.00  0.00           N  
ATOM   3696 1HD2 ASN G 258      -7.049  -9.084 -19.273  1.00  0.00           H  
ATOM   3697 2HD2 ASN G 258      -8.540 -10.052 -19.334  1.00  0.00           H  
ATOM   3698  C   ASN G 258      -3.566 -11.065 -16.623  1.00  0.00           C  
ATOM   3699  O   ASN G 258      -2.983 -10.170 -15.992  1.00  0.00           O  
ATOM   3700  N   LYS G 259      -2.746 -11.876 -17.325  1.00  0.00           N  
ATOM   3701  HN  LYS G 259      -3.134 -12.693 -17.746  1.00  0.00           H  
ATOM   3702  CA  LYS G 259      -1.302 -11.784 -17.339  1.00  0.00           C  
ATOM   3703  HA  LYS G 259      -1.065 -11.862 -16.288  1.00  0.00           H  
ATOM   3704  CB  LYS G 259      -0.798 -13.000 -18.161  1.00  0.00           C  
ATOM   3705  HB1 LYS G 259      -1.202 -13.897 -17.646  1.00  0.00           H  
ATOM   3706  HB2 LYS G 259       0.274 -13.226 -17.977  1.00  0.00           H  
ATOM   3707  CG  LYS G 259      -1.254 -12.991 -19.680  1.00  0.00           C  
ATOM   3708  HG1 LYS G 259      -0.678 -12.258 -20.285  1.00  0.00           H  
ATOM   3709  HG2 LYS G 259      -2.350 -12.809 -19.709  1.00  0.00           H  
ATOM   3710  CD  LYS G 259      -1.074 -14.406 -20.350  1.00  0.00           C  
ATOM   3711  HD1 LYS G 259      -1.866 -15.052 -19.912  1.00  0.00           H  
ATOM   3712  HD2 LYS G 259      -0.088 -14.846 -20.087  1.00  0.00           H  
ATOM   3713  CE  LYS G 259      -1.170 -14.383 -21.900  1.00  0.00           C  
ATOM   3714  HE1 LYS G 259      -0.262 -13.927 -22.351  1.00  0.00           H  
ATOM   3715  HE2 LYS G 259      -2.100 -13.910 -22.282  1.00  0.00           H  
ATOM   3716  NZ  LYS G 259      -1.246 -15.763 -22.368  1.00  0.00           N1+
ATOM   3717  HZ1 LYS G 259      -0.585 -16.002 -23.134  1.00  0.00           H  
ATOM   3718  HZ2 LYS G 259      -2.231 -16.061 -22.517  1.00  0.00           H  
ATOM   3719  HZ3 LYS G 259      -0.974 -16.397 -21.590  1.00  0.00           H  
ATOM   3720  C   LYS G 259      -0.713 -10.412 -17.805  1.00  0.00           C  
ATOM   3721  O   LYS G 259       0.465 -10.173 -17.562  1.00  0.00           O  
ATOM   3722  N   ASP G 260      -1.557  -9.658 -18.640  1.00  0.00           N  
ATOM   3723  HN  ASP G 260      -2.509  -9.839 -18.873  1.00  0.00           H  
ATOM   3724  CA  ASP G 260      -1.063  -8.441 -19.230  1.00  0.00           C  
ATOM   3725  HA  ASP G 260      -0.005  -8.280 -19.085  1.00  0.00           H  
ATOM   3726  CB  ASP G 260      -1.361  -8.533 -20.739  1.00  0.00           C  
ATOM   3727  HB1 ASP G 260      -0.775  -9.388 -21.137  1.00  0.00           H  
ATOM   3728  HB2 ASP G 260      -0.909  -7.666 -21.267  1.00  0.00           H  
ATOM   3729  CG  ASP G 260      -2.851  -8.690 -21.103  1.00  0.00           C  
ATOM   3730  OD1 ASP G 260      -3.682  -9.120 -20.282  1.00  0.00           O  
ATOM   3731  OD2 ASP G 260      -3.113  -8.585 -22.280  1.00  0.00           O  
ATOM   3732  C   ASP G 260      -1.553  -7.180 -18.488  1.00  0.00           C  
ATOM   3733  O   ASP G 260      -1.352  -5.991 -18.735  1.00  0.00           O  
ATOM   3734  N   ALA G 261      -2.132  -7.443 -17.369  1.00  0.00           N  
ATOM   3735  HN  ALA G 261      -2.278  -8.404 -17.147  1.00  0.00           H  
ATOM   3736  CA  ALA G 261      -2.649  -6.439 -16.452  1.00  0.00           C  
ATOM   3737  HA  ALA G 261      -3.041  -5.598 -17.005  1.00  0.00           H  
ATOM   3738  CB  ALA G 261      -3.797  -7.015 -15.637  1.00  0.00           C  
ATOM   3739  HB1 ALA G 261      -3.406  -7.869 -15.043  1.00  0.00           H  
ATOM   3740  HB2 ALA G 261      -4.606  -7.457 -16.257  1.00  0.00           H  
ATOM   3741  HB3 ALA G 261      -4.082  -6.166 -14.980  1.00  0.00           H  
ATOM   3742  C   ALA G 261      -1.655  -5.812 -15.537  1.00  0.00           C  
ATOM   3743  O   ALA G 261      -1.860  -5.748 -14.324  1.00  0.00           O  
ATOM   3744  N   VAL G 262      -0.537  -5.236 -16.016  1.00  0.00           N  
ATOM   3745  HN  VAL G 262      -0.519  -5.127 -17.007  1.00  0.00           H  
ATOM   3746  CA  VAL G 262       0.745  -4.994 -15.296  1.00  0.00           C  
ATOM   3747  HA  VAL G 262       1.056  -5.915 -14.825  1.00  0.00           H  
ATOM   3748  CB  VAL G 262       1.917  -4.655 -16.213  1.00  0.00           C  
ATOM   3749  HB  VAL G 262       1.909  -3.562 -16.414  1.00  0.00           H  
ATOM   3750  CG1 VAL G 262       3.263  -4.932 -15.510  1.00  0.00           C  
ATOM   3751 1HG1 VAL G 262       3.585  -5.991 -15.418  1.00  0.00           H  
ATOM   3752 2HG1 VAL G 262       3.415  -4.389 -14.553  1.00  0.00           H  
ATOM   3753 3HG1 VAL G 262       4.130  -4.621 -16.130  1.00  0.00           H  
ATOM   3754  CG2 VAL G 262       1.930  -5.327 -17.668  1.00  0.00           C  
ATOM   3755 1HG2 VAL G 262       2.821  -4.913 -18.188  1.00  0.00           H  
ATOM   3756 2HG2 VAL G 262       1.124  -4.889 -18.294  1.00  0.00           H  
ATOM   3757 3HG2 VAL G 262       1.747  -6.419 -17.576  1.00  0.00           H  
ATOM   3758  C   VAL G 262       0.678  -4.109 -14.093  1.00  0.00           C  
ATOM   3759  O   VAL G 262       1.181  -4.533 -13.058  1.00  0.00           O  
ATOM   3760  N   PRO G 263       0.059  -2.877 -14.011  1.00  0.00           N  
ATOM   3761  CD  PRO G 263      -0.525  -2.108 -15.188  1.00  0.00           C  
ATOM   3762  HD1 PRO G 263      -1.274  -2.682 -15.775  1.00  0.00           H  
ATOM   3763  HD2 PRO G 263       0.401  -1.788 -15.712  1.00  0.00           H  
ATOM   3764  CA  PRO G 263      -0.086  -2.108 -12.806  1.00  0.00           C  
ATOM   3765  HA  PRO G 263       0.888  -2.156 -12.342  1.00  0.00           H  
ATOM   3766  CB  PRO G 263      -0.590  -0.709 -13.248  1.00  0.00           C  
ATOM   3767  HB1 PRO G 263       0.257  -0.015 -13.437  1.00  0.00           H  
ATOM   3768  HB2 PRO G 263      -1.299  -0.288 -12.504  1.00  0.00           H  
ATOM   3769  CG  PRO G 263      -1.330  -0.976 -14.582  1.00  0.00           C  
ATOM   3770  HG1 PRO G 263      -2.323  -1.413 -14.341  1.00  0.00           H  
ATOM   3771  HG2 PRO G 263      -1.500  -0.087 -15.227  1.00  0.00           H  
ATOM   3772  C   PRO G 263      -0.998  -2.876 -11.811  1.00  0.00           C  
ATOM   3773  O   PRO G 263      -0.697  -2.897 -10.615  1.00  0.00           O  
ATOM   3774  N   ALA G 264      -2.127  -3.481 -12.263  1.00  0.00           N  
ATOM   3775  HN  ALA G 264      -2.331  -3.407 -13.236  1.00  0.00           H  
ATOM   3776  CA  ALA G 264      -3.071  -4.181 -11.340  1.00  0.00           C  
ATOM   3777  HA  ALA G 264      -3.405  -3.512 -10.560  1.00  0.00           H  
ATOM   3778  CB  ALA G 264      -4.232  -4.730 -12.147  1.00  0.00           C  
ATOM   3779  HB1 ALA G 264      -3.918  -5.090 -13.150  1.00  0.00           H  
ATOM   3780  HB2 ALA G 264      -4.851  -3.827 -12.333  1.00  0.00           H  
ATOM   3781  HB3 ALA G 264      -4.962  -5.363 -11.598  1.00  0.00           H  
ATOM   3782  C   ALA G 264      -2.382  -5.465 -10.706  1.00  0.00           C  
ATOM   3783  O   ALA G 264      -2.483  -5.683  -9.539  1.00  0.00           O  
ATOM   3784  N   ARG G 265      -1.700  -6.401 -11.492  1.00  0.00           N  
ATOM   3785  HN  ARG G 265      -1.808  -6.302 -12.478  1.00  0.00           H  
ATOM   3786  CA  ARG G 265      -1.051  -7.564 -10.953  1.00  0.00           C  
ATOM   3787  HA  ARG G 265      -1.839  -8.148 -10.501  1.00  0.00           H  
ATOM   3788  CB  ARG G 265      -0.659  -8.416 -12.172  1.00  0.00           C  
ATOM   3789  HB1 ARG G 265       0.164  -9.105 -11.883  1.00  0.00           H  
ATOM   3790  HB2 ARG G 265      -0.248  -7.742 -12.953  1.00  0.00           H  
ATOM   3791  CG  ARG G 265      -1.791  -9.286 -12.813  1.00  0.00           C  
ATOM   3792  HG1 ARG G 265      -1.956  -8.785 -13.791  1.00  0.00           H  
ATOM   3793  HG2 ARG G 265      -2.723  -9.118 -12.233  1.00  0.00           H  
ATOM   3794  CD  ARG G 265      -1.415 -10.758 -12.948  1.00  0.00           C  
ATOM   3795  HD1 ARG G 265      -0.562 -11.018 -13.612  1.00  0.00           H  
ATOM   3796  HD2 ARG G 265      -2.243 -11.366 -13.371  1.00  0.00           H  
ATOM   3797  NE  ARG G 265      -1.167 -11.279 -11.513  1.00  0.00           N  
ATOM   3798  HE  ARG G 265      -1.902 -11.040 -10.879  1.00  0.00           H  
ATOM   3799  CZ  ARG G 265      -0.410 -12.283 -11.114  1.00  0.00           C  
ATOM   3800  NH1 ARG G 265       0.168 -13.110 -11.964  1.00  0.00           N  
ATOM   3801 1HH1 ARG G 265      -0.006 -13.027 -12.946  1.00  0.00           H  
ATOM   3802 2HH1 ARG G 265       0.742 -13.800 -11.524  1.00  0.00           H  
ATOM   3803  NH2 ARG G 265      -0.249 -12.514  -9.823  1.00  0.00           N  
ATOM   3804 1HH2 ARG G 265      -0.778 -11.998  -9.150  1.00  0.00           H  
ATOM   3805 2HH2 ARG G 265       0.419 -13.225  -9.603  1.00  0.00           H  
ATOM   3806  C   ARG G 265       0.054  -7.169  -9.938  1.00  0.00           C  
ATOM   3807  O   ARG G 265       0.154  -7.766  -8.889  1.00  0.00           O  
ATOM   3808  N   THR G 266       0.895  -6.172 -10.227  1.00  0.00           N  
ATOM   3809  HN  THR G 266       0.977  -5.810 -11.152  1.00  0.00           H  
ATOM   3810  CA  THR G 266       1.869  -5.677  -9.237  1.00  0.00           C  
ATOM   3811  HA  THR G 266       2.356  -6.606  -8.979  1.00  0.00           H  
ATOM   3812  CB  THR G 266       2.942  -4.812  -9.874  1.00  0.00           C  
ATOM   3813  HB  THR G 266       3.749  -4.564  -9.152  1.00  0.00           H  
ATOM   3814  OG1 THR G 266       2.512  -3.692 -10.657  1.00  0.00           O  
ATOM   3815  HG1 THR G 266       1.835  -4.073 -11.220  1.00  0.00           H  
ATOM   3816  CG2 THR G 266       3.752  -5.732 -10.834  1.00  0.00           C  
ATOM   3817 1HG2 THR G 266       4.686  -5.256 -11.201  1.00  0.00           H  
ATOM   3818 2HG2 THR G 266       3.148  -5.984 -11.732  1.00  0.00           H  
ATOM   3819 3HG2 THR G 266       4.069  -6.727 -10.455  1.00  0.00           H  
ATOM   3820  C   THR G 266       1.349  -4.980  -7.972  1.00  0.00           C  
ATOM   3821  O   THR G 266       1.861  -5.225  -6.894  1.00  0.00           O  
ATOM   3822  N   SER G 267       0.423  -4.066  -8.176  1.00  0.00           N  
ATOM   3823  HN  SER G 267       0.014  -4.079  -9.085  1.00  0.00           H  
ATOM   3824  CA  SER G 267      -0.063  -3.191  -7.065  1.00  0.00           C  
ATOM   3825  HA  SER G 267       0.826  -2.887  -6.532  1.00  0.00           H  
ATOM   3826  CB  SER G 267      -0.929  -2.076  -7.656  1.00  0.00           C  
ATOM   3827  HB1 SER G 267      -1.733  -2.508  -8.290  1.00  0.00           H  
ATOM   3828  HB2 SER G 267      -0.247  -1.447  -8.268  1.00  0.00           H  
ATOM   3829  OG  SER G 267      -1.537  -1.292  -6.633  1.00  0.00           O  
ATOM   3830  HG1 SER G 267      -0.815  -0.746  -6.314  1.00  0.00           H  
ATOM   3831  C   SER G 267      -0.798  -4.036  -6.054  1.00  0.00           C  
ATOM   3832  O   SER G 267      -0.469  -3.925  -4.911  1.00  0.00           O  
ATOM   3833  N   LEU G 268      -1.612  -5.005  -6.460  1.00  0.00           N  
ATOM   3834  HN  LEU G 268      -1.938  -5.128  -7.394  1.00  0.00           H  
ATOM   3835  CA  LEU G 268      -2.234  -5.981  -5.651  1.00  0.00           C  
ATOM   3836  HA  LEU G 268      -2.742  -5.530  -4.811  1.00  0.00           H  
ATOM   3837  CB  LEU G 268      -3.179  -6.976  -6.480  1.00  0.00           C  
ATOM   3838  HB1 LEU G 268      -3.486  -7.774  -5.771  1.00  0.00           H  
ATOM   3839  HB2 LEU G 268      -2.606  -7.470  -7.294  1.00  0.00           H  
ATOM   3840  CG  LEU G 268      -4.351  -6.149  -7.010  1.00  0.00           C  
ATOM   3841  HG  LEU G 268      -4.097  -5.204  -7.536  1.00  0.00           H  
ATOM   3842  CD1 LEU G 268      -5.169  -6.936  -8.093  1.00  0.00           C  
ATOM   3843 1HD1 LEU G 268      -5.542  -7.787  -7.483  1.00  0.00           H  
ATOM   3844 2HD1 LEU G 268      -4.457  -7.323  -8.852  1.00  0.00           H  
ATOM   3845 3HD1 LEU G 268      -6.017  -6.283  -8.393  1.00  0.00           H  
ATOM   3846  CD2 LEU G 268      -5.300  -5.784  -5.799  1.00  0.00           C  
ATOM   3847 1HD2 LEU G 268      -5.939  -5.170  -6.469  1.00  0.00           H  
ATOM   3848 2HD2 LEU G 268      -4.832  -5.099  -5.060  1.00  0.00           H  
ATOM   3849 3HD2 LEU G 268      -5.762  -6.617  -5.227  1.00  0.00           H  
ATOM   3850  C   LEU G 268      -1.287  -6.828  -4.851  1.00  0.00           C  
ATOM   3851  O   LEU G 268      -1.494  -7.203  -3.704  1.00  0.00           O  
ATOM   3852  N   GLY G 269      -0.174  -7.253  -5.514  1.00  0.00           N  
ATOM   3853  HN  GLY G 269      -0.045  -6.933  -6.449  1.00  0.00           H  
ATOM   3854  CA  GLY G 269       0.813  -8.097  -4.836  1.00  0.00           C  
ATOM   3855  HA1 GLY G 269       1.566  -8.175  -5.606  1.00  0.00           H  
ATOM   3856  HA2 GLY G 269       0.413  -9.013  -4.427  1.00  0.00           H  
ATOM   3857  C   GLY G 269       1.568  -7.427  -3.707  1.00  0.00           C  
ATOM   3858  O   GLY G 269       1.648  -7.938  -2.584  1.00  0.00           O  
ATOM   3859  N   ILE G 270       2.135  -6.216  -3.867  1.00  0.00           N  
ATOM   3860  HN  ILE G 270       2.113  -5.688  -4.713  1.00  0.00           H  
ATOM   3861  CA  ILE G 270       2.827  -5.473  -2.863  1.00  0.00           C  
ATOM   3862  HA  ILE G 270       3.483  -6.090  -2.267  1.00  0.00           H  
ATOM   3863  CB  ILE G 270       3.750  -4.474  -3.463  1.00  0.00           C  
ATOM   3864  HB  ILE G 270       4.334  -5.024  -4.232  1.00  0.00           H  
ATOM   3865  CG2 ILE G 270       2.936  -3.347  -4.233  1.00  0.00           C  
ATOM   3866 1HG2 ILE G 270       2.176  -3.834  -4.880  1.00  0.00           H  
ATOM   3867 2HG2 ILE G 270       3.641  -2.783  -4.880  1.00  0.00           H  
ATOM   3868 3HG2 ILE G 270       2.367  -2.659  -3.571  1.00  0.00           H  
ATOM   3869  CG1 ILE G 270       4.871  -3.844  -2.608  1.00  0.00           C  
ATOM   3870 1HG1 ILE G 270       4.428  -3.458  -1.666  1.00  0.00           H  
ATOM   3871 2HG1 ILE G 270       5.256  -2.932  -3.111  1.00  0.00           H  
ATOM   3872  CD  ILE G 270       5.993  -4.721  -2.374  1.00  0.00           C  
ATOM   3873  HD1 ILE G 270       5.770  -5.749  -2.016  1.00  0.00           H  
ATOM   3874  HD2 ILE G 270       6.748  -4.217  -1.734  1.00  0.00           H  
ATOM   3875  HD3 ILE G 270       6.540  -4.936  -3.317  1.00  0.00           H  
ATOM   3876  C   ILE G 270       1.867  -4.964  -1.788  1.00  0.00           C  
ATOM   3877  O   ILE G 270       2.211  -4.817  -0.590  1.00  0.00           O  
ATOM   3878  N   THR G 271       0.601  -4.579  -2.189  1.00  0.00           N  
ATOM   3879  HN  THR G 271       0.526  -4.426  -3.172  1.00  0.00           H  
ATOM   3880  CA  THR G 271      -0.435  -4.371  -1.250  1.00  0.00           C  
ATOM   3881  HA  THR G 271      -0.007  -3.597  -0.630  1.00  0.00           H  
ATOM   3882  CB  THR G 271      -1.647  -3.749  -1.824  1.00  0.00           C  
ATOM   3883  HB  THR G 271      -2.033  -4.334  -2.686  1.00  0.00           H  
ATOM   3884  OG1 THR G 271      -1.411  -2.513  -2.442  1.00  0.00           O  
ATOM   3885  HG1 THR G 271      -0.800  -2.630  -3.173  1.00  0.00           H  
ATOM   3886  CG2 THR G 271      -2.775  -3.513  -0.856  1.00  0.00           C  
ATOM   3887 1HG2 THR G 271      -2.476  -2.717  -0.141  1.00  0.00           H  
ATOM   3888 2HG2 THR G 271      -3.109  -4.433  -0.331  1.00  0.00           H  
ATOM   3889 3HG2 THR G 271      -3.709  -3.052  -1.244  1.00  0.00           H  
ATOM   3890  C   THR G 271      -0.783  -5.543  -0.335  1.00  0.00           C  
ATOM   3891  O   THR G 271      -0.940  -5.328   0.861  1.00  0.00           O  
ATOM   3892  N   THR G 272      -0.819  -6.767  -0.869  1.00  0.00           N  
ATOM   3893  HN  THR G 272      -0.702  -6.987  -1.834  1.00  0.00           H  
ATOM   3894  CA  THR G 272      -1.143  -7.953  -0.090  1.00  0.00           C  
ATOM   3895  HA  THR G 272      -1.993  -7.741   0.543  1.00  0.00           H  
ATOM   3896  CB  THR G 272      -1.682  -9.184  -0.886  1.00  0.00           C  
ATOM   3897  HB  THR G 272      -1.542 -10.028  -0.177  1.00  0.00           H  
ATOM   3898  OG1 THR G 272      -0.927  -9.375  -2.059  1.00  0.00           O  
ATOM   3899  HG1 THR G 272      -1.082  -8.626  -2.639  1.00  0.00           H  
ATOM   3900  CG2 THR G 272      -3.097  -8.986  -1.309  1.00  0.00           C  
ATOM   3901 1HG2 THR G 272      -3.462  -9.871  -1.874  1.00  0.00           H  
ATOM   3902 2HG2 THR G 272      -3.229  -8.065  -1.915  1.00  0.00           H  
ATOM   3903 3HG2 THR G 272      -3.799  -8.801  -0.469  1.00  0.00           H  
ATOM   3904  C   THR G 272       0.050  -8.324   0.828  1.00  0.00           C  
ATOM   3905  O   THR G 272      -0.077  -8.694   2.013  1.00  0.00           O  
ATOM   3906  N   VAL G 273       1.287  -8.158   0.301  1.00  0.00           N  
ATOM   3907  HN  VAL G 273       1.560  -8.001  -0.645  1.00  0.00           H  
ATOM   3908  CA  VAL G 273       2.434  -8.310   1.228  1.00  0.00           C  
ATOM   3909  HA  VAL G 273       2.426  -9.297   1.666  1.00  0.00           H  
ATOM   3910  CB  VAL G 273       3.788  -8.262   0.527  1.00  0.00           C  
ATOM   3911  HB  VAL G 273       3.891  -7.268   0.043  1.00  0.00           H  
ATOM   3912  CG1 VAL G 273       4.960  -8.521   1.539  1.00  0.00           C  
ATOM   3913 1HG1 VAL G 273       4.677  -9.347   2.225  1.00  0.00           H  
ATOM   3914 2HG1 VAL G 273       5.160  -7.603   2.133  1.00  0.00           H  
ATOM   3915 3HG1 VAL G 273       5.921  -8.806   1.060  1.00  0.00           H  
ATOM   3916  CG2 VAL G 273       3.865  -9.394  -0.548  1.00  0.00           C  
ATOM   3917 1HG2 VAL G 273       3.957 -10.394  -0.073  1.00  0.00           H  
ATOM   3918 2HG2 VAL G 273       4.687  -9.211  -1.273  1.00  0.00           H  
ATOM   3919 3HG2 VAL G 273       2.888  -9.447  -1.075  1.00  0.00           H  
ATOM   3920  C   VAL G 273       2.535  -7.248   2.349  1.00  0.00           C  
ATOM   3921  O   VAL G 273       2.703  -7.552   3.494  1.00  0.00           O  
ATOM   3922  N   LEU G 274       2.310  -5.932   2.102  1.00  0.00           N  
ATOM   3923  HN  LEU G 274       2.302  -5.653   1.144  1.00  0.00           H  
ATOM   3924  CA  LEU G 274       2.026  -4.917   3.080  1.00  0.00           C  
ATOM   3925  HA  LEU G 274       2.876  -4.956   3.746  1.00  0.00           H  
ATOM   3926  CB  LEU G 274       1.834  -3.543   2.404  1.00  0.00           C  
ATOM   3927  HB1 LEU G 274       1.219  -3.830   1.525  1.00  0.00           H  
ATOM   3928  HB2 LEU G 274       2.870  -3.331   2.062  1.00  0.00           H  
ATOM   3929  CG  LEU G 274       1.327  -2.335   3.160  1.00  0.00           C  
ATOM   3930  HG  LEU G 274       0.280  -2.442   3.518  1.00  0.00           H  
ATOM   3931  CD1 LEU G 274       2.218  -2.015   4.358  1.00  0.00           C  
ATOM   3932 1HD1 LEU G 274       2.107  -2.743   5.190  1.00  0.00           H  
ATOM   3933 2HD1 LEU G 274       1.894  -1.029   4.755  1.00  0.00           H  
ATOM   3934 3HD1 LEU G 274       3.317  -1.902   4.244  1.00  0.00           H  
ATOM   3935  CD2 LEU G 274       1.274  -1.157   2.152  1.00  0.00           C  
ATOM   3936 1HD2 LEU G 274       0.769  -0.260   2.569  1.00  0.00           H  
ATOM   3937 2HD2 LEU G 274       0.773  -1.472   1.212  1.00  0.00           H  
ATOM   3938 3HD2 LEU G 274       2.312  -0.885   1.863  1.00  0.00           H  
ATOM   3939  C   LEU G 274       0.918  -5.176   4.100  1.00  0.00           C  
ATOM   3940  O   LEU G 274       1.209  -5.079   5.309  1.00  0.00           O  
ATOM   3941  N   THR G 275      -0.289  -5.582   3.631  1.00  0.00           N  
ATOM   3942  HN  THR G 275      -0.444  -5.482   2.651  1.00  0.00           H  
ATOM   3943  CA  THR G 275      -1.346  -5.924   4.485  1.00  0.00           C  
ATOM   3944  HA  THR G 275      -1.425  -5.186   5.269  1.00  0.00           H  
ATOM   3945  CB  THR G 275      -2.725  -6.105   3.892  1.00  0.00           C  
ATOM   3946  HB  THR G 275      -3.377  -6.785   4.481  1.00  0.00           H  
ATOM   3947  OG1 THR G 275      -2.689  -6.623   2.602  1.00  0.00           O  
ATOM   3948  HG1 THR G 275      -1.952  -6.190   2.166  1.00  0.00           H  
ATOM   3949  CG2 THR G 275      -3.484  -4.699   3.792  1.00  0.00           C  
ATOM   3950 1HG2 THR G 275      -4.581  -4.789   3.641  1.00  0.00           H  
ATOM   3951 2HG2 THR G 275      -3.210  -4.129   2.880  1.00  0.00           H  
ATOM   3952 3HG2 THR G 275      -3.324  -4.094   4.710  1.00  0.00           H  
ATOM   3953  C   THR G 275      -0.960  -7.178   5.231  1.00  0.00           C  
ATOM   3954  O   THR G 275      -1.119  -7.206   6.471  1.00  0.00           O  
ATOM   3955  N   MET G 276      -0.429  -8.256   4.698  1.00  0.00           N  
ATOM   3956  HN  MET G 276      -0.688  -8.384   3.743  1.00  0.00           H  
ATOM   3957  CA  MET G 276       0.151  -9.349   5.443  1.00  0.00           C  
ATOM   3958  HA  MET G 276      -0.621  -9.616   6.150  1.00  0.00           H  
ATOM   3959  CB  MET G 276       0.443 -10.549   4.544  1.00  0.00           C  
ATOM   3960  HB1 MET G 276       1.311 -10.374   3.873  1.00  0.00           H  
ATOM   3961  HB2 MET G 276      -0.417 -10.659   3.849  1.00  0.00           H  
ATOM   3962  CG  MET G 276       0.911 -11.834   5.282  1.00  0.00           C  
ATOM   3963  HG1 MET G 276       1.896 -11.735   5.786  1.00  0.00           H  
ATOM   3964  HG2 MET G 276       0.966 -12.534   4.421  1.00  0.00           H  
ATOM   3965  SD  MET G 276      -0.309 -12.440   6.473  1.00  0.00           S  
ATOM   3966  CE  MET G 276      -1.642 -12.710   5.272  1.00  0.00           C  
ATOM   3967  HE1 MET G 276      -2.401 -13.363   5.754  1.00  0.00           H  
ATOM   3968  HE2 MET G 276      -1.127 -13.272   4.464  1.00  0.00           H  
ATOM   3969  HE3 MET G 276      -2.092 -11.861   4.713  1.00  0.00           H  
ATOM   3970  C   MET G 276       1.253  -9.009   6.464  1.00  0.00           C  
ATOM   3971  O   MET G 276       1.251  -9.444   7.634  1.00  0.00           O  
ATOM   3972  N   THR G 277       2.160  -8.151   6.007  1.00  0.00           N  
ATOM   3973  HN  THR G 277       2.047  -7.869   5.057  1.00  0.00           H  
ATOM   3974  CA  THR G 277       3.180  -7.484   6.851  1.00  0.00           C  
ATOM   3975  HA  THR G 277       3.646  -8.393   7.200  1.00  0.00           H  
ATOM   3976  CB  THR G 277       4.168  -6.511   6.188  1.00  0.00           C  
ATOM   3977  HB  THR G 277       3.605  -5.681   5.710  1.00  0.00           H  
ATOM   3978  OG1 THR G 277       4.970  -7.116   5.140  1.00  0.00           O  
ATOM   3979  HG1 THR G 277       4.355  -7.234   4.413  1.00  0.00           H  
ATOM   3980  CG2 THR G 277       5.213  -5.875   7.092  1.00  0.00           C  
ATOM   3981 1HG2 THR G 277       4.803  -5.485   8.048  1.00  0.00           H  
ATOM   3982 2HG2 THR G 277       5.689  -5.017   6.573  1.00  0.00           H  
ATOM   3983 3HG2 THR G 277       6.041  -6.549   7.398  1.00  0.00           H  
ATOM   3984  C   THR G 277       2.653  -6.779   8.147  1.00  0.00           C  
ATOM   3985  O   THR G 277       3.011  -7.251   9.254  1.00  0.00           O  
ATOM   3986  N   THR G 278       1.668  -5.872   7.966  1.00  0.00           N  
ATOM   3987  HN  THR G 278       1.360  -5.568   7.068  1.00  0.00           H  
ATOM   3988  CA  THR G 278       1.039  -5.172   9.142  1.00  0.00           C  
ATOM   3989  HA  THR G 278       1.868  -4.834   9.747  1.00  0.00           H  
ATOM   3990  CB  THR G 278       0.292  -3.863   8.743  1.00  0.00           C  
ATOM   3991  HB  THR G 278       0.843  -3.335   7.935  1.00  0.00           H  
ATOM   3992  OG1 THR G 278       0.152  -3.014   9.854  1.00  0.00           O  
ATOM   3993  HG1 THR G 278      -0.024  -2.129   9.526  1.00  0.00           H  
ATOM   3994  CG2 THR G 278      -1.166  -4.184   8.232  1.00  0.00           C  
ATOM   3995 1HG2 THR G 278      -1.542  -3.215   7.839  1.00  0.00           H  
ATOM   3996 2HG2 THR G 278      -1.847  -4.578   9.017  1.00  0.00           H  
ATOM   3997 3HG2 THR G 278      -1.092  -4.797   7.308  1.00  0.00           H  
ATOM   3998  C   THR G 278       0.192  -6.147  10.046  1.00  0.00           C  
ATOM   3999  O   THR G 278       0.317  -6.174  11.302  1.00  0.00           O  
ATOM   4000  N   LEU G 279      -0.426  -7.207   9.434  1.00  0.00           N  
ATOM   4001  HN  LEU G 279      -0.493  -7.366   8.452  1.00  0.00           H  
ATOM   4002  CA  LEU G 279      -0.985  -8.290  10.172  1.00  0.00           C  
ATOM   4003  HA  LEU G 279      -1.609  -7.798  10.903  1.00  0.00           H  
ATOM   4004  CB  LEU G 279      -1.863  -9.167   9.210  1.00  0.00           C  
ATOM   4005  HB1 LEU G 279      -2.037 -10.179   9.633  1.00  0.00           H  
ATOM   4006  HB2 LEU G 279      -1.253  -9.338   8.297  1.00  0.00           H  
ATOM   4007  CG  LEU G 279      -3.199  -8.481   8.877  1.00  0.00           C  
ATOM   4008  HG  LEU G 279      -3.015  -7.460   8.479  1.00  0.00           H  
ATOM   4009  CD1 LEU G 279      -3.911  -9.256   7.750  1.00  0.00           C  
ATOM   4010 1HD1 LEU G 279      -3.896 -10.348   7.952  1.00  0.00           H  
ATOM   4011 2HD1 LEU G 279      -3.220  -9.085   6.897  1.00  0.00           H  
ATOM   4012 3HD1 LEU G 279      -4.962  -8.939   7.576  1.00  0.00           H  
ATOM   4013  CD2 LEU G 279      -4.241  -8.524  10.014  1.00  0.00           C  
ATOM   4014 1HD2 LEU G 279      -3.773  -8.068  10.912  1.00  0.00           H  
ATOM   4015 2HD2 LEU G 279      -4.579  -9.542  10.303  1.00  0.00           H  
ATOM   4016 3HD2 LEU G 279      -5.150  -8.010   9.634  1.00  0.00           H  
ATOM   4017  C   LEU G 279      -0.017  -9.251  10.927  1.00  0.00           C  
ATOM   4018  O   LEU G 279      -0.268  -9.734  12.053  1.00  0.00           O  
ATOM   4019  N   SER G 280       1.153  -9.598  10.382  1.00  0.00           N  
ATOM   4020  HN  SER G 280       1.427  -9.257   9.486  1.00  0.00           H  
ATOM   4021  CA  SER G 280       2.149 -10.433  11.043  1.00  0.00           C  
ATOM   4022  HA  SER G 280       1.614 -11.326  11.331  1.00  0.00           H  
ATOM   4023  CB  SER G 280       3.373 -10.697  10.101  1.00  0.00           C  
ATOM   4024  HB1 SER G 280       3.856  -9.751   9.777  1.00  0.00           H  
ATOM   4025  HB2 SER G 280       2.958 -11.271   9.245  1.00  0.00           H  
ATOM   4026  OG  SER G 280       4.448 -11.476  10.640  1.00  0.00           O  
ATOM   4027  HG1 SER G 280       5.191 -11.563  10.038  1.00  0.00           H  
ATOM   4028  C   SER G 280       2.775  -9.792  12.245  1.00  0.00           C  
ATOM   4029  O   SER G 280       2.845 -10.408  13.294  1.00  0.00           O  
ATOM   4030  N   THR G 281       3.145  -8.497  12.109  1.00  0.00           N  
ATOM   4031  HN  THR G 281       3.019  -7.997  11.256  1.00  0.00           H  
ATOM   4032  CA  THR G 281       3.710  -7.723  13.154  1.00  0.00           C  
ATOM   4033  HA  THR G 281       4.539  -8.267  13.584  1.00  0.00           H  
ATOM   4034  CB  THR G 281       4.185  -6.390  12.770  1.00  0.00           C  
ATOM   4035  HB  THR G 281       4.434  -5.785  13.668  1.00  0.00           H  
ATOM   4036  OG1 THR G 281       3.236  -5.696  11.955  1.00  0.00           O  
ATOM   4037  HG1 THR G 281       2.536  -5.346  12.511  1.00  0.00           H  
ATOM   4038  CG2 THR G 281       5.449  -6.402  11.984  1.00  0.00           C  
ATOM   4039 1HG2 THR G 281       5.756  -5.336  12.041  1.00  0.00           H  
ATOM   4040 2HG2 THR G 281       5.154  -6.757  10.973  1.00  0.00           H  
ATOM   4041 3HG2 THR G 281       6.258  -7.031  12.413  1.00  0.00           H  
ATOM   4042  C   THR G 281       2.717  -7.508  14.276  1.00  0.00           C  
ATOM   4043  O   THR G 281       3.057  -7.559  15.513  1.00  0.00           O  
ATOM   4044  N   ILE G 282       1.432  -7.290  13.926  1.00  0.00           N  
ATOM   4045  HN  ILE G 282       1.162  -7.180  12.973  1.00  0.00           H  
ATOM   4046  CA  ILE G 282       0.339  -7.175  14.901  1.00  0.00           C  
ATOM   4047  HA  ILE G 282       0.812  -6.573  15.663  1.00  0.00           H  
ATOM   4048  CB  ILE G 282      -0.904  -6.365  14.432  1.00  0.00           C  
ATOM   4049  HB  ILE G 282      -0.638  -5.666  13.611  1.00  0.00           H  
ATOM   4050  CG2 ILE G 282      -2.008  -7.266  13.745  1.00  0.00           C  
ATOM   4051 1HG2 ILE G 282      -2.589  -7.836  14.501  1.00  0.00           H  
ATOM   4052 2HG2 ILE G 282      -1.681  -8.029  13.007  1.00  0.00           H  
ATOM   4053 3HG2 ILE G 282      -2.761  -6.617  13.250  1.00  0.00           H  
ATOM   4054  CG1 ILE G 282      -1.462  -5.471  15.569  1.00  0.00           C  
ATOM   4055 1HG1 ILE G 282      -1.366  -5.974  16.555  1.00  0.00           H  
ATOM   4056 2HG1 ILE G 282      -2.564  -5.353  15.491  1.00  0.00           H  
ATOM   4057  CD  ILE G 282      -0.824  -4.105  15.606  1.00  0.00           C  
ATOM   4058  HD1 ILE G 282      -1.200  -3.511  16.466  1.00  0.00           H  
ATOM   4059  HD2 ILE G 282      -0.990  -3.533  14.668  1.00  0.00           H  
ATOM   4060  HD3 ILE G 282       0.283  -4.031  15.666  1.00  0.00           H  
ATOM   4061  C   ILE G 282      -0.017  -8.385  15.632  1.00  0.00           C  
ATOM   4062  O   ILE G 282      -0.239  -8.419  16.867  1.00  0.00           O  
ATOM   4063  N   ALA G 283      -0.090  -9.590  14.920  1.00  0.00           N  
ATOM   4064  HN  ALA G 283      -0.071  -9.650  13.925  1.00  0.00           H  
ATOM   4065  CA  ALA G 283      -0.410 -10.873  15.427  1.00  0.00           C  
ATOM   4066  HA  ALA G 283      -1.400 -10.888  15.858  1.00  0.00           H  
ATOM   4067  CB  ALA G 283      -0.586 -11.900  14.300  1.00  0.00           C  
ATOM   4068  HB1 ALA G 283      -1.425 -11.713  13.595  1.00  0.00           H  
ATOM   4069  HB2 ALA G 283      -0.816 -12.927  14.657  1.00  0.00           H  
ATOM   4070  HB3 ALA G 283       0.392 -12.118  13.819  1.00  0.00           H  
ATOM   4071  C   ALA G 283       0.607 -11.299  16.522  1.00  0.00           C  
ATOM   4072  O   ALA G 283       0.274 -11.915  17.545  1.00  0.00           O  
ATOM   4073  N   ARG G 284       1.850 -11.094  16.288  1.00  0.00           N  
ATOM   4074  HN  ARG G 284       2.094 -10.744  15.387  1.00  0.00           H  
ATOM   4075  CA  ARG G 284       2.938 -11.406  17.208  1.00  0.00           C  
ATOM   4076  HA  ARG G 284       2.618 -12.374  17.566  1.00  0.00           H  
ATOM   4077  CB  ARG G 284       4.186 -11.783  16.426  1.00  0.00           C  
ATOM   4078  HB1 ARG G 284       5.169 -11.412  16.786  1.00  0.00           H  
ATOM   4079  HB2 ARG G 284       4.066 -11.347  15.412  1.00  0.00           H  
ATOM   4080  CG  ARG G 284       4.556 -13.275  16.347  1.00  0.00           C  
ATOM   4081  HG1 ARG G 284       5.239 -13.394  15.479  1.00  0.00           H  
ATOM   4082  HG2 ARG G 284       3.680 -13.950  16.248  1.00  0.00           H  
ATOM   4083  CD  ARG G 284       5.385 -13.706  17.566  1.00  0.00           C  
ATOM   4084  HD1 ARG G 284       4.781 -13.375  18.438  1.00  0.00           H  
ATOM   4085  HD2 ARG G 284       6.350 -13.157  17.517  1.00  0.00           H  
ATOM   4086  NE  ARG G 284       5.629 -15.227  17.556  1.00  0.00           N  
ATOM   4087  HE  ARG G 284       4.958 -15.887  17.220  1.00  0.00           H  
ATOM   4088  CZ  ARG G 284       6.676 -15.754  18.156  1.00  0.00           C  
ATOM   4089  NH1 ARG G 284       7.583 -15.066  18.832  1.00  0.00           N  
ATOM   4090 1HH1 ARG G 284       7.269 -14.209  19.241  1.00  0.00           H  
ATOM   4091 2HH1 ARG G 284       8.147 -15.651  19.415  1.00  0.00           H  
ATOM   4092  NH2 ARG G 284       6.614 -17.038  18.419  1.00  0.00           N  
ATOM   4093 1HH2 ARG G 284       7.375 -17.455  18.916  1.00  0.00           H  
ATOM   4094 2HH2 ARG G 284       5.850 -17.506  17.975  1.00  0.00           H  
ATOM   4095  C   ARG G 284       3.226 -10.488  18.338  1.00  0.00           C  
ATOM   4096  O   ARG G 284       3.793 -10.931  19.286  1.00  0.00           O  
ATOM   4097  N   LYS G 285       2.789  -9.199  18.220  1.00  0.00           N  
ATOM   4098  HN  LYS G 285       2.312  -8.972  17.375  1.00  0.00           H  
ATOM   4099  CA  LYS G 285       3.006  -8.207  19.282  1.00  0.00           C  
ATOM   4100  HA  LYS G 285       4.072  -8.047  19.351  1.00  0.00           H  
ATOM   4101  CB  LYS G 285       2.329  -6.835  18.931  1.00  0.00           C  
ATOM   4102  HB1 LYS G 285       1.243  -7.024  18.798  1.00  0.00           H  
ATOM   4103  HB2 LYS G 285       2.705  -6.443  17.961  1.00  0.00           H  
ATOM   4104  CG  LYS G 285       2.412  -5.668  19.978  1.00  0.00           C  
ATOM   4105  HG1 LYS G 285       1.823  -5.860  20.901  1.00  0.00           H  
ATOM   4106  HG2 LYS G 285       1.828  -4.840  19.522  1.00  0.00           H  
ATOM   4107  CD  LYS G 285       3.823  -5.106  20.231  1.00  0.00           C  
ATOM   4108  HD1 LYS G 285       4.247  -4.934  19.218  1.00  0.00           H  
ATOM   4109  HD2 LYS G 285       4.405  -5.819  20.854  1.00  0.00           H  
ATOM   4110  CE  LYS G 285       3.819  -3.789  21.042  1.00  0.00           C  
ATOM   4111  HE1 LYS G 285       3.485  -4.140  22.042  1.00  0.00           H  
ATOM   4112  HE2 LYS G 285       3.115  -3.064  20.581  1.00  0.00           H  
ATOM   4113  NZ  LYS G 285       5.187  -3.201  21.169  1.00  0.00           N1+
ATOM   4114  HZ1 LYS G 285       5.012  -2.264  21.585  1.00  0.00           H  
ATOM   4115  HZ2 LYS G 285       5.692  -3.152  20.261  1.00  0.00           H  
ATOM   4116  HZ3 LYS G 285       5.807  -3.711  21.830  1.00  0.00           H  
ATOM   4117  C   LYS G 285       2.574  -8.469  20.671  1.00  0.00           C  
ATOM   4118  O   LYS G 285       3.279  -8.200  21.619  1.00  0.00           O  
ATOM   4119  N   SER G 286       1.362  -9.087  20.797  1.00  0.00           N  
ATOM   4120  HN  SER G 286       0.841  -9.180  19.952  1.00  0.00           H  
ATOM   4121  CA  SER G 286       0.834  -9.403  22.145  1.00  0.00           C  
ATOM   4122  HA  SER G 286       1.328  -8.698  22.798  1.00  0.00           H  
ATOM   4123  CB  SER G 286      -0.673  -9.054  22.262  1.00  0.00           C  
ATOM   4124  HB1 SER G 286      -0.689  -7.944  22.307  1.00  0.00           H  
ATOM   4125  HB2 SER G 286      -1.086  -9.423  23.225  1.00  0.00           H  
ATOM   4126  OG  SER G 286      -1.519  -9.753  21.357  1.00  0.00           O  
ATOM   4127  HG1 SER G 286      -1.539  -9.294  20.514  1.00  0.00           H  
ATOM   4128  C   SER G 286       1.117 -10.792  22.628  1.00  0.00           C  
ATOM   4129  O   SER G 286       0.679 -11.191  23.703  1.00  0.00           O  
ATOM   4130  N   LEU G 287       1.784 -11.629  21.854  1.00  0.00           N  
ATOM   4131  HN  LEU G 287       2.113 -11.412  20.938  1.00  0.00           H  
ATOM   4132  CA  LEU G 287       2.334 -12.834  22.382  1.00  0.00           C  
ATOM   4133  HA  LEU G 287       1.605 -13.343  22.995  1.00  0.00           H  
ATOM   4134  CB  LEU G 287       2.769 -13.822  21.210  1.00  0.00           C  
ATOM   4135  HB1 LEU G 287       3.473 -14.599  21.577  1.00  0.00           H  
ATOM   4136  HB2 LEU G 287       3.367 -13.253  20.467  1.00  0.00           H  
ATOM   4137  CG  LEU G 287       1.684 -14.422  20.157  1.00  0.00           C  
ATOM   4138  HG  LEU G 287       1.648 -13.522  19.506  1.00  0.00           H  
ATOM   4139  CD1 LEU G 287       2.102 -15.630  19.290  1.00  0.00           C  
ATOM   4140 1HD1 LEU G 287       3.052 -15.425  18.751  1.00  0.00           H  
ATOM   4141 2HD1 LEU G 287       1.362 -15.692  18.464  1.00  0.00           H  
ATOM   4142 3HD1 LEU G 287       2.070 -16.567  19.887  1.00  0.00           H  
ATOM   4143  CD2 LEU G 287       0.518 -14.847  21.088  1.00  0.00           C  
ATOM   4144 1HD2 LEU G 287       0.037 -14.007  21.634  1.00  0.00           H  
ATOM   4145 2HD2 LEU G 287       0.804 -15.578  21.875  1.00  0.00           H  
ATOM   4146 3HD2 LEU G 287      -0.325 -15.298  20.523  1.00  0.00           H  
ATOM   4147  C   LEU G 287       3.528 -12.615  23.364  1.00  0.00           C  
ATOM   4148  O   LEU G 287       4.192 -11.584  23.172  1.00  0.00           O  
ATOM   4149  N   PRO G 288       3.757 -13.438  24.355  1.00  0.00           N  
ATOM   4150  CD  PRO G 288       2.909 -14.449  24.847  1.00  0.00           C  
ATOM   4151  HD1 PRO G 288       2.804 -15.202  24.038  1.00  0.00           H  
ATOM   4152  HD2 PRO G 288       1.920 -13.981  25.037  1.00  0.00           H  
ATOM   4153  CA  PRO G 288       5.136 -13.578  24.900  1.00  0.00           C  
ATOM   4154  HA  PRO G 288       5.307 -12.733  25.550  1.00  0.00           H  
ATOM   4155  CB  PRO G 288       5.079 -14.890  25.650  1.00  0.00           C  
ATOM   4156  HB1 PRO G 288       5.722 -14.766  26.548  1.00  0.00           H  
ATOM   4157  HB2 PRO G 288       5.389 -15.771  25.049  1.00  0.00           H  
ATOM   4158  CG  PRO G 288       3.668 -15.004  26.050  1.00  0.00           C  
ATOM   4159  HG1 PRO G 288       3.306 -16.026  26.293  1.00  0.00           H  
ATOM   4160  HG2 PRO G 288       3.514 -14.351  26.936  1.00  0.00           H  
ATOM   4161  C   PRO G 288       6.285 -13.609  23.823  1.00  0.00           C  
ATOM   4162  O   PRO G 288       6.192 -14.314  22.852  1.00  0.00           O  
ATOM   4163  N   LYS G 289       7.407 -12.874  23.963  1.00  0.00           N  
ATOM   4164  HN  LYS G 289       7.445 -12.440  24.859  1.00  0.00           H  
ATOM   4165  CA  LYS G 289       8.492 -12.858  22.993  1.00  0.00           C  
ATOM   4166  HA  LYS G 289       8.037 -12.859  22.013  1.00  0.00           H  
ATOM   4167  CB  LYS G 289       9.383 -11.632  23.257  1.00  0.00           C  
ATOM   4168  HB1 LYS G 289      10.336 -11.693  22.691  1.00  0.00           H  
ATOM   4169  HB2 LYS G 289       9.576 -11.667  24.350  1.00  0.00           H  
ATOM   4170  CG  LYS G 289       8.580 -10.305  22.920  1.00  0.00           C  
ATOM   4171  HG1 LYS G 289       7.695 -10.224  23.586  1.00  0.00           H  
ATOM   4172  HG2 LYS G 289       8.286 -10.391  21.852  1.00  0.00           H  
ATOM   4173  CD  LYS G 289       9.455  -9.035  23.067  1.00  0.00           C  
ATOM   4174  HD1 LYS G 289      10.257  -9.217  22.321  1.00  0.00           H  
ATOM   4175  HD2 LYS G 289       9.994  -8.984  24.037  1.00  0.00           H  
ATOM   4176  CE  LYS G 289       8.707  -7.782  22.750  1.00  0.00           C  
ATOM   4177  HE1 LYS G 289       8.180  -7.800  21.772  1.00  0.00           H  
ATOM   4178  HE2 LYS G 289       9.436  -6.946  22.816  1.00  0.00           H  
ATOM   4179  NZ  LYS G 289       7.680  -7.544  23.790  1.00  0.00           N1+
ATOM   4180  HZ1 LYS G 289       7.344  -6.560  23.794  1.00  0.00           H  
ATOM   4181  HZ2 LYS G 289       7.904  -7.903  24.741  1.00  0.00           H  
ATOM   4182  HZ3 LYS G 289       6.860  -8.163  23.633  1.00  0.00           H  
ATOM   4183  C   LYS G 289       9.348 -14.101  22.976  1.00  0.00           C  
ATOM   4184  O   LYS G 289      10.538 -14.030  23.147  1.00  0.00           O  
ATOM   4185  N   VAL G 290       8.730 -15.343  22.857  1.00  0.00           N  
ATOM   4186  HN  VAL G 290       7.746 -15.394  22.706  1.00  0.00           H  
ATOM   4187  CA  VAL G 290       9.432 -16.604  22.737  1.00  0.00           C  
ATOM   4188  HA  VAL G 290      10.307 -16.471  23.355  1.00  0.00           H  
ATOM   4189  CB  VAL G 290       8.596 -17.756  23.255  1.00  0.00           C  
ATOM   4190  HB  VAL G 290       9.270 -18.635  23.174  1.00  0.00           H  
ATOM   4191  CG1 VAL G 290       8.471 -17.503  24.781  1.00  0.00           C  
ATOM   4192 1HG1 VAL G 290       8.105 -18.410  25.308  1.00  0.00           H  
ATOM   4193 2HG1 VAL G 290       7.740 -16.691  24.983  1.00  0.00           H  
ATOM   4194 3HG1 VAL G 290       9.395 -17.152  25.288  1.00  0.00           H  
ATOM   4195  CG2 VAL G 290       7.382 -17.956  22.371  1.00  0.00           C  
ATOM   4196 1HG2 VAL G 290       7.698 -18.342  21.378  1.00  0.00           H  
ATOM   4197 2HG2 VAL G 290       6.744 -17.049  22.315  1.00  0.00           H  
ATOM   4198 3HG2 VAL G 290       6.715 -18.726  22.814  1.00  0.00           H  
ATOM   4199  C   VAL G 290       9.891 -17.073  21.365  1.00  0.00           C  
ATOM   4200  O   VAL G 290       9.529 -16.613  20.316  1.00  0.00           O  
ATOM   4201  N   SER G 291      11.011 -17.816  21.392  1.00  0.00           N  
ATOM   4202  HN  SER G 291      11.371 -18.353  22.151  1.00  0.00           H  
ATOM   4203  CA  SER G 291      11.808 -17.925  20.182  1.00  0.00           C  
ATOM   4204  HA  SER G 291      11.680 -17.059  19.550  1.00  0.00           H  
ATOM   4205  CB  SER G 291      13.264 -18.027  20.513  1.00  0.00           C  
ATOM   4206  HB1 SER G 291      13.984 -18.460  19.785  1.00  0.00           H  
ATOM   4207  HB2 SER G 291      13.273 -18.682  21.410  1.00  0.00           H  
ATOM   4208  OG  SER G 291      13.705 -16.697  20.809  1.00  0.00           O  
ATOM   4209  HG1 SER G 291      13.330 -16.481  21.665  1.00  0.00           H  
ATOM   4210  C   SER G 291      11.430 -19.127  19.304  1.00  0.00           C  
ATOM   4211  O   SER G 291      12.045 -19.382  18.332  1.00  0.00           O  
ATOM   4212  N   TYR G 292      10.409 -19.853  19.627  1.00  0.00           N  
ATOM   4213  HN  TYR G 292       9.893 -19.507  20.407  1.00  0.00           H  
ATOM   4214  CA  TYR G 292       9.892 -21.007  18.992  1.00  0.00           C  
ATOM   4215  HA  TYR G 292      10.562 -21.159  18.159  1.00  0.00           H  
ATOM   4216  CB  TYR G 292       9.811 -22.278  19.880  1.00  0.00           C  
ATOM   4217  HB1 TYR G 292      10.776 -22.583  20.338  1.00  0.00           H  
ATOM   4218  HB2 TYR G 292       9.581 -23.207  19.315  1.00  0.00           H  
ATOM   4219  CG  TYR G 292       8.907 -22.130  21.028  1.00  0.00           C  
ATOM   4220  CD1 TYR G 292       7.590 -22.554  21.042  1.00  0.00           C  
ATOM   4221  HD1 TYR G 292       7.161 -22.894  20.111  1.00  0.00           H  
ATOM   4222  CE1 TYR G 292       6.862 -22.448  22.257  1.00  0.00           C  
ATOM   4223  HE1 TYR G 292       5.857 -22.841  22.295  1.00  0.00           H  
ATOM   4224  CZ  TYR G 292       7.433 -21.870  23.399  1.00  0.00           C  
ATOM   4225  OH  TYR G 292       6.636 -21.625  24.499  1.00  0.00           O  
ATOM   4226  HH  TYR G 292       7.163 -21.153  25.148  1.00  0.00           H  
ATOM   4227  CD2 TYR G 292       9.432 -21.444  22.151  1.00  0.00           C  
ATOM   4228  HD2 TYR G 292      10.419 -21.005  22.169  1.00  0.00           H  
ATOM   4229  CE2 TYR G 292       8.737 -21.367  23.342  1.00  0.00           C  
ATOM   4230  HE2 TYR G 292       9.207 -20.902  24.196  1.00  0.00           H  
ATOM   4231  C   TYR G 292       8.671 -20.619  18.268  1.00  0.00           C  
ATOM   4232  O   TYR G 292       7.845 -19.761  18.603  1.00  0.00           O  
ATOM   4233  N   VAL G 293       8.439 -21.400  17.166  1.00  0.00           N  
ATOM   4234  HN  VAL G 293       9.049 -22.155  16.940  1.00  0.00           H  
ATOM   4235  CA  VAL G 293       7.414 -21.069  16.174  1.00  0.00           C  
ATOM   4236  HA  VAL G 293       7.296 -19.996  16.174  1.00  0.00           H  
ATOM   4237  CB  VAL G 293       7.802 -21.394  14.725  1.00  0.00           C  
ATOM   4238  HB  VAL G 293       8.035 -22.480  14.758  1.00  0.00           H  
ATOM   4239  CG1 VAL G 293       6.644 -21.206  13.689  1.00  0.00           C  
ATOM   4240 1HG1 VAL G 293       6.534 -20.116  13.508  1.00  0.00           H  
ATOM   4241 2HG1 VAL G 293       5.673 -21.634  14.018  1.00  0.00           H  
ATOM   4242 3HG1 VAL G 293       6.848 -21.746  12.740  1.00  0.00           H  
ATOM   4243  CG2 VAL G 293       9.143 -20.720  14.361  1.00  0.00           C  
ATOM   4244 1HG2 VAL G 293       8.928 -19.689  14.008  1.00  0.00           H  
ATOM   4245 2HG2 VAL G 293       9.499 -21.301  13.484  1.00  0.00           H  
ATOM   4246 3HG2 VAL G 293       9.886 -20.824  15.180  1.00  0.00           H  
ATOM   4247  C   VAL G 293       6.108 -21.772  16.541  1.00  0.00           C  
ATOM   4248  O   VAL G 293       5.962 -23.014  16.341  1.00  0.00           O  
ATOM   4249  N   THR G 294       5.112 -21.145  17.043  1.00  0.00           N  
ATOM   4250  HN  THR G 294       5.144 -20.156  17.163  1.00  0.00           H  
ATOM   4251  CA  THR G 294       3.835 -21.671  17.582  1.00  0.00           C  
ATOM   4252  HA  THR G 294       3.992 -22.561  18.173  1.00  0.00           H  
ATOM   4253  CB  THR G 294       3.009 -20.689  18.334  1.00  0.00           C  
ATOM   4254  HB  THR G 294       2.254 -21.272  18.904  1.00  0.00           H  
ATOM   4255  OG1 THR G 294       2.504 -19.626  17.572  1.00  0.00           O  
ATOM   4256  HG1 THR G 294       3.285 -19.150  17.279  1.00  0.00           H  
ATOM   4257  CG2 THR G 294       3.815 -20.107  19.544  1.00  0.00           C  
ATOM   4258 1HG2 THR G 294       3.227 -19.275  19.986  1.00  0.00           H  
ATOM   4259 2HG2 THR G 294       4.731 -19.624  19.142  1.00  0.00           H  
ATOM   4260 3HG2 THR G 294       4.149 -20.970  20.159  1.00  0.00           H  
ATOM   4261  C   THR G 294       2.962 -22.190  16.441  1.00  0.00           C  
ATOM   4262  O   THR G 294       3.323 -22.067  15.260  1.00  0.00           O  
ATOM   4263  N   ALA G 295       1.789 -22.789  16.689  1.00  0.00           N  
ATOM   4264  HN  ALA G 295       1.515 -23.047  17.612  1.00  0.00           H  
ATOM   4265  CA  ALA G 295       0.762 -23.143  15.653  1.00  0.00           C  
ATOM   4266  HA  ALA G 295       1.241 -23.730  14.883  1.00  0.00           H  
ATOM   4267  CB  ALA G 295      -0.251 -24.106  16.336  1.00  0.00           C  
ATOM   4268  HB1 ALA G 295      -1.063 -24.376  15.627  1.00  0.00           H  
ATOM   4269  HB2 ALA G 295      -0.598 -23.856  17.361  1.00  0.00           H  
ATOM   4270  HB3 ALA G 295       0.475 -24.932  16.498  1.00  0.00           H  
ATOM   4271  C   ALA G 295       0.201 -21.940  14.970  1.00  0.00           C  
ATOM   4272  O   ALA G 295      -0.153 -21.923  13.755  1.00  0.00           O  
ATOM   4273  N   MET G 296       0.020 -20.815  15.675  1.00  0.00           N  
ATOM   4274  HN  MET G 296       0.258 -20.721  16.638  1.00  0.00           H  
ATOM   4275  CA  MET G 296      -0.283 -19.585  15.103  1.00  0.00           C  
ATOM   4276  HA  MET G 296      -1.132 -19.709  14.447  1.00  0.00           H  
ATOM   4277  CB  MET G 296      -0.763 -18.667  16.279  1.00  0.00           C  
ATOM   4278  HB1 MET G 296       0.116 -18.494  16.937  1.00  0.00           H  
ATOM   4279  HB2 MET G 296      -1.518 -19.170  16.920  1.00  0.00           H  
ATOM   4280  CG  MET G 296      -1.381 -17.311  15.761  1.00  0.00           C  
ATOM   4281  HG1 MET G 296      -0.670 -16.761  15.109  1.00  0.00           H  
ATOM   4282  HG2 MET G 296      -1.492 -16.684  16.671  1.00  0.00           H  
ATOM   4283  SD  MET G 296      -2.965 -17.516  14.885  1.00  0.00           S  
ATOM   4284  CE  MET G 296      -3.830 -17.533  16.445  1.00  0.00           C  
ATOM   4285  HE1 MET G 296      -4.851 -17.916  16.232  1.00  0.00           H  
ATOM   4286  HE2 MET G 296      -4.038 -16.491  16.770  1.00  0.00           H  
ATOM   4287  HE3 MET G 296      -3.430 -18.101  17.311  1.00  0.00           H  
ATOM   4288  C   MET G 296       0.704 -18.858  14.237  1.00  0.00           C  
ATOM   4289  O   MET G 296       0.463 -18.304  13.131  1.00  0.00           O  
ATOM   4290  N   ASP G 297       1.979 -18.970  14.671  1.00  0.00           N  
ATOM   4291  HN  ASP G 297       2.164 -19.512  15.487  1.00  0.00           H  
ATOM   4292  CA  ASP G 297       3.102 -18.531  13.805  1.00  0.00           C  
ATOM   4293  HA  ASP G 297       2.905 -17.514  13.502  1.00  0.00           H  
ATOM   4294  CB  ASP G 297       4.413 -18.628  14.568  1.00  0.00           C  
ATOM   4295  HB1 ASP G 297       5.278 -18.264  13.973  1.00  0.00           H  
ATOM   4296  HB2 ASP G 297       4.722 -19.678  14.757  1.00  0.00           H  
ATOM   4297  CG  ASP G 297       4.245 -17.759  15.734  1.00  0.00           C  
ATOM   4298  OD1 ASP G 297       3.796 -16.569  15.541  1.00  0.00           O  
ATOM   4299  OD2 ASP G 297       4.633 -18.194  16.847  1.00  0.00           O  
ATOM   4300  C   ASP G 297       3.297 -19.330  12.575  1.00  0.00           C  
ATOM   4301  O   ASP G 297       3.701 -18.856  11.516  1.00  0.00           O  
ATOM   4302  N   LEU G 298       3.053 -20.650  12.617  1.00  0.00           N  
ATOM   4303  HN  LEU G 298       2.886 -21.098  13.491  1.00  0.00           H  
ATOM   4304  CA  LEU G 298       3.043 -21.490  11.446  1.00  0.00           C  
ATOM   4305  HA  LEU G 298       4.014 -21.362  10.990  1.00  0.00           H  
ATOM   4306  CB  LEU G 298       2.782 -22.928  11.950  1.00  0.00           C  
ATOM   4307  HB1 LEU G 298       1.739 -22.934  12.331  1.00  0.00           H  
ATOM   4308  HB2 LEU G 298       3.465 -23.163  12.794  1.00  0.00           H  
ATOM   4309  CG  LEU G 298       2.930 -24.133  11.019  1.00  0.00           C  
ATOM   4310  HG  LEU G 298       1.951 -24.118  10.495  1.00  0.00           H  
ATOM   4311  CD1 LEU G 298       4.088 -23.987   9.992  1.00  0.00           C  
ATOM   4312 1HD1 LEU G 298       3.792 -23.115   9.371  1.00  0.00           H  
ATOM   4313 2HD1 LEU G 298       4.221 -24.884   9.350  1.00  0.00           H  
ATOM   4314 3HD1 LEU G 298       5.067 -23.863  10.502  1.00  0.00           H  
ATOM   4315  CD2 LEU G 298       3.138 -25.521  11.689  1.00  0.00           C  
ATOM   4316 1HD2 LEU G 298       3.980 -25.468  12.413  1.00  0.00           H  
ATOM   4317 2HD2 LEU G 298       3.369 -26.290  10.922  1.00  0.00           H  
ATOM   4318 3HD2 LEU G 298       2.238 -25.826  12.264  1.00  0.00           H  
ATOM   4319  C   LEU G 298       2.086 -21.037  10.400  1.00  0.00           C  
ATOM   4320  O   LEU G 298       2.470 -20.817   9.260  1.00  0.00           O  
ATOM   4321  N   PHE G 299       0.796 -20.798  10.806  1.00  0.00           N  
ATOM   4322  HN  PHE G 299       0.555 -21.019  11.747  1.00  0.00           H  
ATOM   4323  CA  PHE G 299      -0.354 -20.346   9.966  1.00  0.00           C  
ATOM   4324  HA  PHE G 299      -0.415 -20.944   9.069  1.00  0.00           H  
ATOM   4325  CB  PHE G 299      -1.623 -20.467  10.794  1.00  0.00           C  
ATOM   4326  HB1 PHE G 299      -1.601 -19.757  11.648  1.00  0.00           H  
ATOM   4327  HB2 PHE G 299      -1.645 -21.486  11.237  1.00  0.00           H  
ATOM   4328  CG  PHE G 299      -2.954 -20.349   9.970  1.00  0.00           C  
ATOM   4329  CD1 PHE G 299      -3.414 -21.549   9.373  1.00  0.00           C  
ATOM   4330  HD1 PHE G 299      -2.929 -22.480   9.624  1.00  0.00           H  
ATOM   4331  CE1 PHE G 299      -4.391 -21.555   8.384  1.00  0.00           C  
ATOM   4332  HE1 PHE G 299      -4.763 -22.459   7.925  1.00  0.00           H  
ATOM   4333  CZ  PHE G 299      -5.093 -20.357   8.107  1.00  0.00           C  
ATOM   4334  HZ  PHE G 299      -5.845 -20.443   7.337  1.00  0.00           H  
ATOM   4335  CD2 PHE G 299      -3.547 -19.144   9.518  1.00  0.00           C  
ATOM   4336  HD2 PHE G 299      -3.140 -18.194   9.832  1.00  0.00           H  
ATOM   4337  CE2 PHE G 299      -4.633 -19.116   8.634  1.00  0.00           C  
ATOM   4338  HE2 PHE G 299      -5.039 -18.185   8.269  1.00  0.00           H  
ATOM   4339  C   PHE G 299      -0.065 -18.982   9.393  1.00  0.00           C  
ATOM   4340  O   PHE G 299      -0.110 -18.848   8.187  1.00  0.00           O  
ATOM   4341  N   VAL G 300       0.389 -18.006  10.199  1.00  0.00           N  
ATOM   4342  HN  VAL G 300       0.275 -18.094  11.186  1.00  0.00           H  
ATOM   4343  CA  VAL G 300       0.867 -16.755   9.749  1.00  0.00           C  
ATOM   4344  HA  VAL G 300       0.054 -16.346   9.167  1.00  0.00           H  
ATOM   4345  CB  VAL G 300       1.034 -15.774  10.922  1.00  0.00           C  
ATOM   4346  HB  VAL G 300       1.844 -16.210  11.546  1.00  0.00           H  
ATOM   4347  CG1 VAL G 300       1.425 -14.316  10.384  1.00  0.00           C  
ATOM   4348 1HG1 VAL G 300       2.453 -14.321   9.962  1.00  0.00           H  
ATOM   4349 2HG1 VAL G 300       1.466 -13.556  11.193  1.00  0.00           H  
ATOM   4350 3HG1 VAL G 300       0.743 -14.018   9.559  1.00  0.00           H  
ATOM   4351  CG2 VAL G 300      -0.250 -15.717  11.732  1.00  0.00           C  
ATOM   4352 1HG2 VAL G 300      -0.663 -16.694  12.062  1.00  0.00           H  
ATOM   4353 2HG2 VAL G 300      -1.019 -15.234  11.092  1.00  0.00           H  
ATOM   4354 3HG2 VAL G 300      -0.232 -15.055  12.623  1.00  0.00           H  
ATOM   4355  C   VAL G 300       2.035 -16.707   8.835  1.00  0.00           C  
ATOM   4356  O   VAL G 300       2.030 -16.072   7.762  1.00  0.00           O  
ATOM   4357  N   SER G 301       3.085 -17.463   9.262  1.00  0.00           N  
ATOM   4358  HN  SER G 301       2.973 -18.106  10.016  1.00  0.00           H  
ATOM   4359  CA  SER G 301       4.288 -17.505   8.499  1.00  0.00           C  
ATOM   4360  HA  SER G 301       4.492 -16.483   8.219  1.00  0.00           H  
ATOM   4361  CB  SER G 301       5.482 -18.214   9.221  1.00  0.00           C  
ATOM   4362  HB1 SER G 301       6.335 -18.418   8.540  1.00  0.00           H  
ATOM   4363  HB2 SER G 301       5.253 -19.232   9.604  1.00  0.00           H  
ATOM   4364  OG  SER G 301       5.806 -17.371  10.309  1.00  0.00           O  
ATOM   4365  HG1 SER G 301       5.182 -17.589  11.006  1.00  0.00           H  
ATOM   4366  C   SER G 301       4.148 -18.081   7.133  1.00  0.00           C  
ATOM   4367  O   SER G 301       4.630 -17.479   6.163  1.00  0.00           O  
ATOM   4368  N   VAL G 302       3.273 -19.132   6.982  1.00  0.00           N  
ATOM   4369  HN  VAL G 302       2.918 -19.526   7.827  1.00  0.00           H  
ATOM   4370  CA  VAL G 302       2.805 -19.737   5.750  1.00  0.00           C  
ATOM   4371  HA  VAL G 302       3.644 -19.909   5.092  1.00  0.00           H  
ATOM   4372  CB  VAL G 302       2.074 -21.092   5.974  1.00  0.00           C  
ATOM   4373  HB  VAL G 302       1.316 -20.995   6.781  1.00  0.00           H  
ATOM   4374  CG1 VAL G 302       1.362 -21.540   4.683  1.00  0.00           C  
ATOM   4375 1HG1 VAL G 302       0.428 -20.946   4.593  1.00  0.00           H  
ATOM   4376 2HG1 VAL G 302       1.122 -22.624   4.726  1.00  0.00           H  
ATOM   4377 3HG1 VAL G 302       2.001 -21.379   3.788  1.00  0.00           H  
ATOM   4378  CG2 VAL G 302       3.140 -22.092   6.335  1.00  0.00           C  
ATOM   4379 1HG2 VAL G 302       3.621 -21.802   7.294  1.00  0.00           H  
ATOM   4380 2HG2 VAL G 302       3.875 -22.104   5.502  1.00  0.00           H  
ATOM   4381 3HG2 VAL G 302       2.858 -23.165   6.386  1.00  0.00           H  
ATOM   4382  C   VAL G 302       1.922 -18.734   5.000  1.00  0.00           C  
ATOM   4383  O   VAL G 302       2.043 -18.413   3.842  1.00  0.00           O  
ATOM   4384  N   CYS G 303       0.954 -18.010   5.665  1.00  0.00           N  
ATOM   4385  HN  CYS G 303       0.745 -18.283   6.600  1.00  0.00           H  
ATOM   4386  CA  CYS G 303       0.185 -16.966   5.017  1.00  0.00           C  
ATOM   4387  HA  CYS G 303      -0.381 -17.422   4.218  1.00  0.00           H  
ATOM   4388  CB  CYS G 303      -0.919 -16.285   5.899  1.00  0.00           C  
ATOM   4389  HB1 CYS G 303      -1.460 -15.544   5.273  1.00  0.00           H  
ATOM   4390  HB2 CYS G 303      -0.493 -15.757   6.778  1.00  0.00           H  
ATOM   4391  SG  CYS G 303      -2.251 -17.389   6.480  1.00  0.00           S  
ATOM   4392  HG1 CYS G 303      -1.403 -18.315   6.902  1.00  0.00           H  
ATOM   4393  C   CYS G 303       1.027 -15.839   4.353  1.00  0.00           C  
ATOM   4394  O   CYS G 303       0.780 -15.423   3.209  1.00  0.00           O  
ATOM   4395  N   PHE G 304       2.170 -15.448   5.003  1.00  0.00           N  
ATOM   4396  HN  PHE G 304       2.233 -15.651   5.977  1.00  0.00           H  
ATOM   4397  CA  PHE G 304       3.191 -14.469   4.492  1.00  0.00           C  
ATOM   4398  HA  PHE G 304       2.562 -13.636   4.214  1.00  0.00           H  
ATOM   4399  CB  PHE G 304       4.278 -14.119   5.595  1.00  0.00           C  
ATOM   4400  HB1 PHE G 304       4.888 -14.970   5.964  1.00  0.00           H  
ATOM   4401  HB2 PHE G 304       3.750 -13.642   6.448  1.00  0.00           H  
ATOM   4402  CG  PHE G 304       5.180 -13.017   5.113  1.00  0.00           C  
ATOM   4403  CD1 PHE G 304       6.348 -13.264   4.352  1.00  0.00           C  
ATOM   4404  HD1 PHE G 304       6.556 -14.200   3.855  1.00  0.00           H  
ATOM   4405  CE1 PHE G 304       7.194 -12.206   4.108  1.00  0.00           C  
ATOM   4406  HE1 PHE G 304       8.041 -12.447   3.482  1.00  0.00           H  
ATOM   4407  CZ  PHE G 304       7.009 -10.906   4.600  1.00  0.00           C  
ATOM   4408  HZ  PHE G 304       7.644 -10.042   4.470  1.00  0.00           H  
ATOM   4409  CD2 PHE G 304       4.922 -11.683   5.595  1.00  0.00           C  
ATOM   4410  HD2 PHE G 304       4.169 -11.553   6.358  1.00  0.00           H  
ATOM   4411  CE2 PHE G 304       5.843 -10.617   5.264  1.00  0.00           C  
ATOM   4412  HE2 PHE G 304       5.736  -9.621   5.666  1.00  0.00           H  
ATOM   4413  C   PHE G 304       3.860 -15.022   3.301  1.00  0.00           C  
ATOM   4414  O   PHE G 304       3.805 -14.222   2.318  1.00  0.00           O  
ATOM   4415  N   ILE G 305       4.221 -16.288   3.234  1.00  0.00           N  
ATOM   4416  HN  ILE G 305       4.100 -16.764   4.102  1.00  0.00           H  
ATOM   4417  CA  ILE G 305       4.902 -16.940   2.099  1.00  0.00           C  
ATOM   4418  HA  ILE G 305       5.697 -16.304   1.740  1.00  0.00           H  
ATOM   4419  CB  ILE G 305       5.539 -18.323   2.567  1.00  0.00           C  
ATOM   4420  HB  ILE G 305       4.751 -18.783   3.200  1.00  0.00           H  
ATOM   4421  CG2 ILE G 305       5.974 -19.299   1.377  1.00  0.00           C  
ATOM   4422 1HG2 ILE G 305       6.614 -18.800   0.618  1.00  0.00           H  
ATOM   4423 2HG2 ILE G 305       5.168 -19.734   0.747  1.00  0.00           H  
ATOM   4424 3HG2 ILE G 305       6.476 -20.196   1.799  1.00  0.00           H  
ATOM   4425  CG1 ILE G 305       6.757 -17.953   3.449  1.00  0.00           C  
ATOM   4426 1HG1 ILE G 305       7.254 -18.838   3.902  1.00  0.00           H  
ATOM   4427 2HG1 ILE G 305       6.366 -17.352   4.297  1.00  0.00           H  
ATOM   4428  CD  ILE G 305       7.879 -17.127   2.790  1.00  0.00           C  
ATOM   4429  HD1 ILE G 305       8.200 -17.595   1.834  1.00  0.00           H  
ATOM   4430  HD2 ILE G 305       8.710 -17.120   3.528  1.00  0.00           H  
ATOM   4431  HD3 ILE G 305       7.589 -16.073   2.595  1.00  0.00           H  
ATOM   4432  C   ILE G 305       3.993 -17.121   0.844  1.00  0.00           C  
ATOM   4433  O   ILE G 305       4.468 -16.821  -0.244  1.00  0.00           O  
ATOM   4434  N   PHE G 306       2.662 -17.270   1.058  1.00  0.00           N  
ATOM   4435  HN  PHE G 306       2.228 -17.394   1.947  1.00  0.00           H  
ATOM   4436  CA  PHE G 306       1.540 -17.252   0.100  1.00  0.00           C  
ATOM   4437  HA  PHE G 306       1.769 -17.963  -0.679  1.00  0.00           H  
ATOM   4438  CB  PHE G 306       0.200 -17.662   0.734  1.00  0.00           C  
ATOM   4439  HB1 PHE G 306      -0.652 -17.216   0.177  1.00  0.00           H  
ATOM   4440  HB2 PHE G 306       0.199 -17.384   1.809  1.00  0.00           H  
ATOM   4441  CG  PHE G 306      -0.104 -19.147   0.660  1.00  0.00           C  
ATOM   4442  CD1 PHE G 306      -0.125 -19.868   1.842  1.00  0.00           C  
ATOM   4443  HD1 PHE G 306       0.096 -19.319   2.746  1.00  0.00           H  
ATOM   4444  CE1 PHE G 306      -0.437 -21.240   1.784  1.00  0.00           C  
ATOM   4445  HE1 PHE G 306      -0.671 -21.738   2.713  1.00  0.00           H  
ATOM   4446  CZ  PHE G 306      -0.684 -21.911   0.555  1.00  0.00           C  
ATOM   4447  HZ  PHE G 306      -0.855 -22.973   0.466  1.00  0.00           H  
ATOM   4448  CD2 PHE G 306      -0.570 -19.752  -0.581  1.00  0.00           C  
ATOM   4449  HD2 PHE G 306      -0.504 -19.162  -1.483  1.00  0.00           H  
ATOM   4450  CE2 PHE G 306      -0.694 -21.179  -0.621  1.00  0.00           C  
ATOM   4451  HE2 PHE G 306      -0.875 -21.678  -1.561  1.00  0.00           H  
ATOM   4452  C   PHE G 306       1.416 -15.983  -0.663  1.00  0.00           C  
ATOM   4453  O   PHE G 306       1.308 -15.966  -1.894  1.00  0.00           O  
ATOM   4454  N   VAL G 307       1.473 -14.815   0.042  1.00  0.00           N  
ATOM   4455  HN  VAL G 307       1.661 -14.760   1.019  1.00  0.00           H  
ATOM   4456  CA  VAL G 307       1.402 -13.497  -0.583  1.00  0.00           C  
ATOM   4457  HA  VAL G 307       0.820 -13.588  -1.488  1.00  0.00           H  
ATOM   4458  CB  VAL G 307       0.566 -12.390   0.094  1.00  0.00           C  
ATOM   4459  HB  VAL G 307       0.264 -11.564  -0.585  1.00  0.00           H  
ATOM   4460  CG1 VAL G 307      -0.773 -12.933   0.679  1.00  0.00           C  
ATOM   4461 1HG1 VAL G 307      -0.588 -13.535   1.595  1.00  0.00           H  
ATOM   4462 2HG1 VAL G 307      -1.220 -13.517  -0.153  1.00  0.00           H  
ATOM   4463 3HG1 VAL G 307      -1.453 -12.080   0.885  1.00  0.00           H  
ATOM   4464  CG2 VAL G 307       1.358 -11.757   1.262  1.00  0.00           C  
ATOM   4465 1HG2 VAL G 307       2.089 -11.034   0.841  1.00  0.00           H  
ATOM   4466 2HG2 VAL G 307       1.781 -12.478   1.994  1.00  0.00           H  
ATOM   4467 3HG2 VAL G 307       0.694 -11.190   1.949  1.00  0.00           H  
ATOM   4468  C   VAL G 307       2.746 -12.849  -1.016  1.00  0.00           C  
ATOM   4469  O   VAL G 307       2.748 -12.100  -1.987  1.00  0.00           O  
ATOM   4470  N   PHE G 308       3.913 -13.260  -0.423  1.00  0.00           N  
ATOM   4471  HN  PHE G 308       3.905 -13.726   0.459  1.00  0.00           H  
ATOM   4472  CA  PHE G 308       5.234 -13.090  -0.992  1.00  0.00           C  
ATOM   4473  HA  PHE G 308       5.344 -12.079  -1.353  1.00  0.00           H  
ATOM   4474  CB  PHE G 308       6.334 -13.444   0.015  1.00  0.00           C  
ATOM   4475  HB1 PHE G 308       6.064 -14.308   0.659  1.00  0.00           H  
ATOM   4476  HB2 PHE G 308       6.502 -12.635   0.758  1.00  0.00           H  
ATOM   4477  CG  PHE G 308       7.662 -13.794  -0.569  1.00  0.00           C  
ATOM   4478  CD1 PHE G 308       8.617 -12.735  -0.812  1.00  0.00           C  
ATOM   4479  HD1 PHE G 308       8.405 -11.737  -0.459  1.00  0.00           H  
ATOM   4480  CE1 PHE G 308       9.859 -13.057  -1.417  1.00  0.00           C  
ATOM   4481  HE1 PHE G 308      10.660 -12.334  -1.469  1.00  0.00           H  
ATOM   4482  CZ  PHE G 308      10.212 -14.425  -1.599  1.00  0.00           C  
ATOM   4483  HZ  PHE G 308      11.199 -14.679  -1.955  1.00  0.00           H  
ATOM   4484  CD2 PHE G 308       8.038 -15.128  -0.819  1.00  0.00           C  
ATOM   4485  HD2 PHE G 308       7.282 -15.894  -0.726  1.00  0.00           H  
ATOM   4486  CE2 PHE G 308       9.273 -15.458  -1.334  1.00  0.00           C  
ATOM   4487  HE2 PHE G 308       9.575 -16.447  -1.645  1.00  0.00           H  
ATOM   4488  C   PHE G 308       5.340 -13.776  -2.376  1.00  0.00           C  
ATOM   4489  O   PHE G 308       5.716 -13.100  -3.378  1.00  0.00           O  
ATOM   4490  N   SER G 309       4.951 -15.027  -2.484  1.00  0.00           N  
ATOM   4491  HN  SER G 309       4.647 -15.511  -1.667  1.00  0.00           H  
ATOM   4492  CA  SER G 309       4.945 -15.867  -3.665  1.00  0.00           C  
ATOM   4493  HA  SER G 309       5.957 -15.925  -4.037  1.00  0.00           H  
ATOM   4494  CB  SER G 309       4.549 -17.328  -3.414  1.00  0.00           C  
ATOM   4495  HB1 SER G 309       4.520 -17.795  -4.422  1.00  0.00           H  
ATOM   4496  HB2 SER G 309       3.529 -17.329  -2.975  1.00  0.00           H  
ATOM   4497  OG  SER G 309       5.548 -17.925  -2.548  1.00  0.00           O  
ATOM   4498  HG1 SER G 309       5.533 -17.524  -1.676  1.00  0.00           H  
ATOM   4499  C   SER G 309       4.097 -15.290  -4.728  1.00  0.00           C  
ATOM   4500  O   SER G 309       4.444 -15.543  -5.873  1.00  0.00           O  
ATOM   4501  N   ALA G 310       3.073 -14.418  -4.442  1.00  0.00           N  
ATOM   4502  HN  ALA G 310       2.887 -14.154  -3.499  1.00  0.00           H  
ATOM   4503  CA  ALA G 310       2.311 -13.808  -5.448  1.00  0.00           C  
ATOM   4504  HA  ALA G 310       1.940 -14.569  -6.118  1.00  0.00           H  
ATOM   4505  CB  ALA G 310       1.217 -13.030  -4.711  1.00  0.00           C  
ATOM   4506  HB1 ALA G 310       1.759 -12.406  -3.969  1.00  0.00           H  
ATOM   4507  HB2 ALA G 310       0.626 -13.634  -3.989  1.00  0.00           H  
ATOM   4508  HB3 ALA G 310       0.461 -12.483  -5.313  1.00  0.00           H  
ATOM   4509  C   ALA G 310       3.134 -12.869  -6.318  1.00  0.00           C  
ATOM   4510  O   ALA G 310       3.094 -12.874  -7.586  1.00  0.00           O  
ATOM   4511  N   LEU G 311       4.001 -12.018  -5.643  1.00  0.00           N  
ATOM   4512  HN  LEU G 311       4.223 -12.050  -4.672  1.00  0.00           H  
ATOM   4513  CA  LEU G 311       4.728 -11.108  -6.524  1.00  0.00           C  
ATOM   4514  HA  LEU G 311       4.142 -10.655  -7.310  1.00  0.00           H  
ATOM   4515  CB  LEU G 311       5.489 -10.013  -5.701  1.00  0.00           C  
ATOM   4516  HB1 LEU G 311       6.377  -9.586  -6.215  1.00  0.00           H  
ATOM   4517  HB2 LEU G 311       5.874 -10.511  -4.786  1.00  0.00           H  
ATOM   4518  CG  LEU G 311       4.702  -8.744  -5.469  1.00  0.00           C  
ATOM   4519  HG  LEU G 311       3.698  -8.941  -5.036  1.00  0.00           H  
ATOM   4520  CD1 LEU G 311       5.364  -7.913  -4.408  1.00  0.00           C  
ATOM   4521 1HD1 LEU G 311       5.229  -8.256  -3.360  1.00  0.00           H  
ATOM   4522 2HD1 LEU G 311       4.968  -6.876  -4.446  1.00  0.00           H  
ATOM   4523 3HD1 LEU G 311       6.451  -7.817  -4.620  1.00  0.00           H  
ATOM   4524  CD2 LEU G 311       4.652  -7.861  -6.762  1.00  0.00           C  
ATOM   4525 1HD2 LEU G 311       3.809  -7.140  -6.713  1.00  0.00           H  
ATOM   4526 2HD2 LEU G 311       4.394  -8.501  -7.634  1.00  0.00           H  
ATOM   4527 3HD2 LEU G 311       5.644  -7.411  -6.980  1.00  0.00           H  
ATOM   4528  C   LEU G 311       5.920 -11.869  -7.276  1.00  0.00           C  
ATOM   4529  O   LEU G 311       6.190 -11.626  -8.449  1.00  0.00           O  
ATOM   4530  N   VAL G 312       6.581 -12.854  -6.640  1.00  0.00           N  
ATOM   4531  HN  VAL G 312       6.423 -12.833  -5.656  1.00  0.00           H  
ATOM   4532  CA  VAL G 312       7.495 -13.766  -7.250  1.00  0.00           C  
ATOM   4533  HA  VAL G 312       8.322 -13.227  -7.688  1.00  0.00           H  
ATOM   4534  CB  VAL G 312       7.981 -14.636  -6.129  1.00  0.00           C  
ATOM   4535  HB  VAL G 312       7.122 -15.005  -5.528  1.00  0.00           H  
ATOM   4536  CG1 VAL G 312       8.542 -15.965  -6.673  1.00  0.00           C  
ATOM   4537 1HG1 VAL G 312       7.827 -16.602  -7.237  1.00  0.00           H  
ATOM   4538 2HG1 VAL G 312       9.050 -16.588  -5.906  1.00  0.00           H  
ATOM   4539 3HG1 VAL G 312       9.419 -15.799  -7.334  1.00  0.00           H  
ATOM   4540  CG2 VAL G 312       9.013 -13.943  -5.237  1.00  0.00           C  
ATOM   4541 1HG2 VAL G 312       8.729 -12.914  -4.929  1.00  0.00           H  
ATOM   4542 2HG2 VAL G 312       9.926 -13.794  -5.853  1.00  0.00           H  
ATOM   4543 3HG2 VAL G 312       9.165 -14.517  -4.298  1.00  0.00           H  
ATOM   4544  C   VAL G 312       6.954 -14.509  -8.516  1.00  0.00           C  
ATOM   4545  O   VAL G 312       7.533 -14.551  -9.624  1.00  0.00           O  
ATOM   4546  N   GLU G 313       5.702 -14.999  -8.430  1.00  0.00           N  
ATOM   4547  HN  GLU G 313       5.238 -15.001  -7.548  1.00  0.00           H  
ATOM   4548  CA  GLU G 313       4.947 -15.758  -9.433  1.00  0.00           C  
ATOM   4549  HA  GLU G 313       5.525 -16.583  -9.821  1.00  0.00           H  
ATOM   4550  CB  GLU G 313       3.639 -16.322  -8.894  1.00  0.00           C  
ATOM   4551  HB1 GLU G 313       3.114 -15.509  -8.348  1.00  0.00           H  
ATOM   4552  HB2 GLU G 313       3.934 -17.132  -8.193  1.00  0.00           H  
ATOM   4553  CG  GLU G 313       2.619 -16.874  -9.936  1.00  0.00           C  
ATOM   4554  HG1 GLU G 313       1.902 -17.421  -9.286  1.00  0.00           H  
ATOM   4555  HG2 GLU G 313       3.167 -17.509 -10.665  1.00  0.00           H  
ATOM   4556  CD  GLU G 313       1.899 -15.790 -10.729  1.00  0.00           C  
ATOM   4557  OE1 GLU G 313       1.510 -14.732 -10.196  1.00  0.00           O  
ATOM   4558  OE2 GLU G 313       1.509 -16.095 -11.886  1.00  0.00           O  
ATOM   4559  C   GLU G 313       4.861 -14.824 -10.638  1.00  0.00           C  
ATOM   4560  O   GLU G 313       5.057 -15.213 -11.788  1.00  0.00           O  
ATOM   4561  N   TYR G 314       4.527 -13.539 -10.425  1.00  0.00           N  
ATOM   4562  HN  TYR G 314       4.353 -13.315  -9.469  1.00  0.00           H  
ATOM   4563  CA  TYR G 314       4.333 -12.599 -11.534  1.00  0.00           C  
ATOM   4564  HA  TYR G 314       3.778 -13.132 -12.292  1.00  0.00           H  
ATOM   4565  CB  TYR G 314       3.378 -11.407 -11.066  1.00  0.00           C  
ATOM   4566  HB1 TYR G 314       3.962 -10.797 -10.344  1.00  0.00           H  
ATOM   4567  HB2 TYR G 314       2.385 -11.747 -10.702  1.00  0.00           H  
ATOM   4568  CG  TYR G 314       3.162 -10.653 -12.329  1.00  0.00           C  
ATOM   4569  CD1 TYR G 314       2.451 -11.112 -13.412  1.00  0.00           C  
ATOM   4570  HD1 TYR G 314       2.174 -12.155 -13.444  1.00  0.00           H  
ATOM   4571  CE1 TYR G 314       2.163 -10.270 -14.502  1.00  0.00           C  
ATOM   4572  HE1 TYR G 314       1.686 -10.700 -15.370  1.00  0.00           H  
ATOM   4573  CZ  TYR G 314       2.670  -8.991 -14.552  1.00  0.00           C  
ATOM   4574  OH  TYR G 314       2.462  -8.203 -15.725  1.00  0.00           O  
ATOM   4575  HH  TYR G 314       2.478  -8.860 -16.425  1.00  0.00           H  
ATOM   4576  CD2 TYR G 314       3.500  -9.222 -12.341  1.00  0.00           C  
ATOM   4577  HD2 TYR G 314       4.151  -8.894 -11.544  1.00  0.00           H  
ATOM   4578  CE2 TYR G 314       3.238  -8.403 -13.395  1.00  0.00           C  
ATOM   4579  HE2 TYR G 314       3.517  -7.360 -13.365  1.00  0.00           H  
ATOM   4580  C   TYR G 314       5.670 -12.154 -12.104  1.00  0.00           C  
ATOM   4581  O   TYR G 314       5.775 -12.116 -13.330  1.00  0.00           O  
ATOM   4582  N   GLY G 315       6.707 -11.981 -11.278  1.00  0.00           N  
ATOM   4583  HN  GLY G 315       6.512 -12.138 -10.313  1.00  0.00           H  
ATOM   4584  CA  GLY G 315       8.138 -11.793 -11.687  1.00  0.00           C  
ATOM   4585  HA1 GLY G 315       8.728 -12.055 -10.821  1.00  0.00           H  
ATOM   4586  HA2 GLY G 315       8.230 -10.807 -12.118  1.00  0.00           H  
ATOM   4587  C   GLY G 315       8.599 -12.795 -12.695  1.00  0.00           C  
ATOM   4588  O   GLY G 315       9.519 -12.409 -13.412  1.00  0.00           O  
ATOM   4589  N   THR G 316       8.192 -14.097 -12.633  1.00  0.00           N  
ATOM   4590  HN  THR G 316       7.441 -14.290 -12.005  1.00  0.00           H  
ATOM   4591  CA  THR G 316       8.668 -15.193 -13.505  1.00  0.00           C  
ATOM   4592  HA  THR G 316       9.672 -14.943 -13.814  1.00  0.00           H  
ATOM   4593  CB  THR G 316       8.625 -16.518 -12.796  1.00  0.00           C  
ATOM   4594  HB  THR G 316       7.572 -16.720 -12.505  1.00  0.00           H  
ATOM   4595  OG1 THR G 316       9.447 -16.507 -11.600  1.00  0.00           O  
ATOM   4596  HG1 THR G 316       9.116 -15.770 -11.082  1.00  0.00           H  
ATOM   4597  CG2 THR G 316       9.175 -17.597 -13.676  1.00  0.00           C  
ATOM   4598 1HG2 THR G 316      10.137 -17.292 -14.140  1.00  0.00           H  
ATOM   4599 2HG2 THR G 316       8.342 -17.853 -14.366  1.00  0.00           H  
ATOM   4600 3HG2 THR G 316       9.301 -18.506 -13.051  1.00  0.00           H  
ATOM   4601  C   THR G 316       7.691 -15.256 -14.711  1.00  0.00           C  
ATOM   4602  O   THR G 316       8.114 -15.405 -15.846  1.00  0.00           O  
ATOM   4603  N   LEU G 317       6.352 -15.103 -14.581  1.00  0.00           N  
ATOM   4604  HN  LEU G 317       6.019 -14.981 -13.649  1.00  0.00           H  
ATOM   4605  CA  LEU G 317       5.348 -15.040 -15.649  1.00  0.00           C  
ATOM   4606  HA  LEU G 317       5.471 -16.021 -16.084  1.00  0.00           H  
ATOM   4607  CB  LEU G 317       3.963 -14.796 -14.983  1.00  0.00           C  
ATOM   4608  HB1 LEU G 317       3.954 -13.845 -14.409  1.00  0.00           H  
ATOM   4609  HB2 LEU G 317       3.889 -15.667 -14.297  1.00  0.00           H  
ATOM   4610  CG  LEU G 317       2.753 -14.701 -16.014  1.00  0.00           C  
ATOM   4611  HG  LEU G 317       2.796 -13.726 -16.545  1.00  0.00           H  
ATOM   4612  CD1 LEU G 317       2.848 -15.776 -17.125  1.00  0.00           C  
ATOM   4613 1HD1 LEU G 317       2.030 -15.791 -17.877  1.00  0.00           H  
ATOM   4614 2HD1 LEU G 317       2.698 -16.810 -16.748  1.00  0.00           H  
ATOM   4615 3HD1 LEU G 317       3.877 -15.671 -17.531  1.00  0.00           H  
ATOM   4616  CD2 LEU G 317       1.346 -14.674 -15.339  1.00  0.00           C  
ATOM   4617 1HD2 LEU G 317       1.339 -13.960 -14.489  1.00  0.00           H  
ATOM   4618 2HD2 LEU G 317       0.947 -15.657 -15.009  1.00  0.00           H  
ATOM   4619 3HD2 LEU G 317       0.626 -14.325 -16.110  1.00  0.00           H  
ATOM   4620  C   LEU G 317       5.646 -13.811 -16.575  1.00  0.00           C  
ATOM   4621  O   LEU G 317       5.586 -13.895 -17.829  1.00  0.00           O  
ATOM   4622  N   ASN G 157       1.300 -26.298  21.693  1.00  0.00           N  
ATOM   4623  HN  ASN G 157       2.112 -26.401  21.123  1.00  0.00           H  
ATOM   4624  CA  ASN G 157       0.041 -26.394  20.960  1.00  0.00           C  
ATOM   4625  HA  ASN G 157       0.336 -26.350  19.921  1.00  0.00           H  
ATOM   4626  CB  ASN G 157      -0.689 -27.759  21.164  1.00  0.00           C  
ATOM   4627  HB1 ASN G 157      -1.668 -27.725  20.640  1.00  0.00           H  
ATOM   4628  HB2 ASN G 157      -0.942 -27.754  22.245  1.00  0.00           H  
ATOM   4629  CG  ASN G 157       0.177 -28.978  20.840  1.00  0.00           C  
ATOM   4630  OD1 ASN G 157       1.052 -28.944  19.957  1.00  0.00           O  
ATOM   4631  ND2 ASN G 157      -0.052 -30.120  21.518  1.00  0.00           N  
ATOM   4632 1HD2 ASN G 157       0.557 -30.910  21.458  1.00  0.00           H  
ATOM   4633 2HD2 ASN G 157      -0.845 -30.333  22.090  1.00  0.00           H  
ATOM   4634  C   ASN G 157      -0.991 -25.243  21.142  1.00  0.00           C  
ATOM   4635  O   ASN G 157      -2.083 -25.380  21.725  1.00  0.00           O  
ATOM   4636  N   PHE G 158      -0.655 -24.041  20.755  1.00  0.00           N  
ATOM   4637  HN  PHE G 158       0.218 -23.895  20.297  1.00  0.00           H  
ATOM   4638  CA  PHE G 158      -1.345 -22.800  21.010  1.00  0.00           C  
ATOM   4639  HA  PHE G 158      -2.013 -23.010  21.832  1.00  0.00           H  
ATOM   4640  CB  PHE G 158      -0.255 -21.742  21.406  1.00  0.00           C  
ATOM   4641  HB1 PHE G 158       0.468 -21.855  20.570  1.00  0.00           H  
ATOM   4642  HB2 PHE G 158       0.296 -21.992  22.338  1.00  0.00           H  
ATOM   4643  CG  PHE G 158      -0.820 -20.344  21.408  1.00  0.00           C  
ATOM   4644  CD1 PHE G 158      -0.583 -19.502  20.325  1.00  0.00           C  
ATOM   4645  HD1 PHE G 158      -0.018 -19.761  19.442  1.00  0.00           H  
ATOM   4646  CE1 PHE G 158      -0.956 -18.155  20.423  1.00  0.00           C  
ATOM   4647  HE1 PHE G 158      -0.815 -17.544  19.543  1.00  0.00           H  
ATOM   4648  CZ  PHE G 158      -1.680 -17.637  21.572  1.00  0.00           C  
ATOM   4649  HZ  PHE G 158      -1.988 -16.602  21.565  1.00  0.00           H  
ATOM   4650  CD2 PHE G 158      -1.365 -19.856  22.571  1.00  0.00           C  
ATOM   4651  HD2 PHE G 158      -1.363 -20.478  23.454  1.00  0.00           H  
ATOM   4652  CE2 PHE G 158      -1.843 -18.525  22.636  1.00  0.00           C  
ATOM   4653  HE2 PHE G 158      -2.335 -18.270  23.563  1.00  0.00           H  
ATOM   4654  C   PHE G 158      -2.149 -22.393  19.790  1.00  0.00           C  
ATOM   4655  O   PHE G 158      -1.554 -22.410  18.696  1.00  0.00           O  
ATOM   4656  N   PRO G 159      -3.352 -21.960  19.933  1.00  0.00           N  
ATOM   4657  CD  PRO G 159      -4.149 -21.402  18.789  1.00  0.00           C  
ATOM   4658  HD1 PRO G 159      -4.238 -22.161  17.983  1.00  0.00           H  
ATOM   4659  HD2 PRO G 159      -3.701 -20.430  18.492  1.00  0.00           H  
ATOM   4660  CA  PRO G 159      -4.104 -21.743  21.181  1.00  0.00           C  
ATOM   4661  HA  PRO G 159      -3.462 -21.344  21.952  1.00  0.00           H  
ATOM   4662  CB  PRO G 159      -5.098 -20.610  20.819  1.00  0.00           C  
ATOM   4663  HB1 PRO G 159      -4.635 -19.609  20.949  1.00  0.00           H  
ATOM   4664  HB2 PRO G 159      -6.065 -20.622  21.366  1.00  0.00           H  
ATOM   4665  CG  PRO G 159      -5.523 -20.921  19.403  1.00  0.00           C  
ATOM   4666  HG1 PRO G 159      -6.118 -21.860  19.399  1.00  0.00           H  
ATOM   4667  HG2 PRO G 159      -6.016 -20.148  18.776  1.00  0.00           H  
ATOM   4668  C   PRO G 159      -4.855 -22.930  21.749  1.00  0.00           C  
ATOM   4669  O   PRO G 159      -5.605 -22.754  22.711  1.00  0.00           O  
ATOM   4670  N   MET G 160      -4.747 -24.076  21.121  1.00  0.00           N  
ATOM   4671  HN  MET G 160      -4.149 -24.238  20.339  1.00  0.00           H  
ATOM   4672  CA  MET G 160      -5.561 -25.258  21.382  1.00  0.00           C  
ATOM   4673  HA  MET G 160      -6.575 -24.936  21.199  1.00  0.00           H  
ATOM   4674  CB  MET G 160      -5.333 -26.298  20.299  1.00  0.00           C  
ATOM   4675  HB1 MET G 160      -6.099 -27.100  20.357  1.00  0.00           H  
ATOM   4676  HB2 MET G 160      -4.337 -26.786  20.370  1.00  0.00           H  
ATOM   4677  CG  MET G 160      -5.706 -25.808  18.861  1.00  0.00           C  
ATOM   4678  HG1 MET G 160      -6.505 -25.036  18.826  1.00  0.00           H  
ATOM   4679  HG2 MET G 160      -6.101 -26.659  18.266  1.00  0.00           H  
ATOM   4680  SD  MET G 160      -4.340 -25.010  18.009  1.00  0.00           S  
ATOM   4681  CE  MET G 160      -4.911 -25.085  16.317  1.00  0.00           C  
ATOM   4682  HE1 MET G 160      -4.028 -25.108  15.644  1.00  0.00           H  
ATOM   4683  HE2 MET G 160      -5.588 -24.225  16.126  1.00  0.00           H  
ATOM   4684  HE3 MET G 160      -5.511 -26.016  16.237  1.00  0.00           H  
ATOM   4685  C   MET G 160      -5.569 -25.870  22.790  1.00  0.00           C  
ATOM   4686  O   MET G 160      -6.566 -26.273  23.347  1.00  0.00           O  
ATOM   4687  N   ASP G 161      -4.388 -26.012  23.471  1.00  0.00           N  
ATOM   4688  HN  ASP G 161      -3.609 -25.649  22.967  1.00  0.00           H  
ATOM   4689  CA  ASP G 161      -4.167 -26.813  24.638  1.00  0.00           C  
ATOM   4690  HA  ASP G 161      -4.900 -27.589  24.471  1.00  0.00           H  
ATOM   4691  CB  ASP G 161      -2.695 -27.355  24.725  1.00  0.00           C  
ATOM   4692  HB1 ASP G 161      -2.032 -26.525  25.050  1.00  0.00           H  
ATOM   4693  HB2 ASP G 161      -2.246 -27.628  23.747  1.00  0.00           H  
ATOM   4694  CG  ASP G 161      -2.623 -28.547  25.651  1.00  0.00           C  
ATOM   4695  OD1 ASP G 161      -1.504 -28.954  25.992  1.00  0.00           O  
ATOM   4696  OD2 ASP G 161      -3.691 -29.160  25.896  1.00  0.00           O  
ATOM   4697  C   ASP G 161      -4.684 -26.098  25.906  1.00  0.00           C  
ATOM   4698  O   ASP G 161      -4.806 -24.855  25.971  1.00  0.00           O  
ATOM   4699  N   GLU G 162      -5.056 -26.866  26.899  1.00  0.00           N  
ATOM   4700  HN  GLU G 162      -4.860 -27.838  26.789  1.00  0.00           H  
ATOM   4701  CA  GLU G 162      -5.521 -26.382  28.193  1.00  0.00           C  
ATOM   4702  HA  GLU G 162      -6.101 -25.476  28.098  1.00  0.00           H  
ATOM   4703  CB  GLU G 162      -6.451 -27.317  29.009  1.00  0.00           C  
ATOM   4704  HB1 GLU G 162      -6.403 -27.185  30.111  1.00  0.00           H  
ATOM   4705  HB2 GLU G 162      -6.152 -28.381  28.898  1.00  0.00           H  
ATOM   4706  CG  GLU G 162      -7.950 -27.196  28.734  1.00  0.00           C  
ATOM   4707  HG1 GLU G 162      -8.283 -26.142  28.614  1.00  0.00           H  
ATOM   4708  HG2 GLU G 162      -8.458 -27.714  29.576  1.00  0.00           H  
ATOM   4709  CD  GLU G 162      -8.145 -27.723  27.310  1.00  0.00           C  
ATOM   4710  OE1 GLU G 162      -7.887 -28.922  27.060  1.00  0.00           O  
ATOM   4711  OE2 GLU G 162      -8.687 -26.935  26.456  1.00  0.00           O  
ATOM   4712  C   GLU G 162      -4.261 -26.050  29.015  1.00  0.00           C  
ATOM   4713  O   GLU G 162      -3.096 -26.452  28.837  1.00  0.00           O  
ATOM   4714  N   TYR G 319       8.449 -12.343 -16.976  1.00  0.00           N  
ATOM   4715  HN  TYR G 319       8.494 -12.539 -15.999  1.00  0.00           H  
ATOM   4716  CA  TYR G 319       9.600 -12.786 -17.702  1.00  0.00           C  
ATOM   4717  HA  TYR G 319      10.049 -11.895 -18.116  1.00  0.00           H  
ATOM   4718  CB  TYR G 319      10.675 -13.309 -16.684  1.00  0.00           C  
ATOM   4719  HB1 TYR G 319      10.258 -13.615 -15.701  1.00  0.00           H  
ATOM   4720  HB2 TYR G 319      11.264 -12.445 -16.308  1.00  0.00           H  
ATOM   4721  CG  TYR G 319      11.592 -14.437 -17.169  1.00  0.00           C  
ATOM   4722  CD1 TYR G 319      12.440 -14.194 -18.299  1.00  0.00           C  
ATOM   4723  HD1 TYR G 319      12.297 -13.269 -18.837  1.00  0.00           H  
ATOM   4724  CE1 TYR G 319      13.232 -15.195 -18.879  1.00  0.00           C  
ATOM   4725  HE1 TYR G 319      13.787 -14.952 -19.773  1.00  0.00           H  
ATOM   4726  CZ  TYR G 319      13.273 -16.448 -18.328  1.00  0.00           C  
ATOM   4727  OH  TYR G 319      14.215 -17.387 -18.819  1.00  0.00           O  
ATOM   4728  HH  TYR G 319      14.149 -18.163 -18.258  1.00  0.00           H  
ATOM   4729  CD2 TYR G 319      11.679 -15.762 -16.619  1.00  0.00           C  
ATOM   4730  HD2 TYR G 319      10.971 -15.972 -15.830  1.00  0.00           H  
ATOM   4731  CE2 TYR G 319      12.584 -16.729 -17.117  1.00  0.00           C  
ATOM   4732  HE2 TYR G 319      12.729 -17.727 -16.731  1.00  0.00           H  
ATOM   4733  C   TYR G 319       9.347 -13.691 -18.902  1.00  0.00           C  
ATOM   4734  O   TYR G 319       9.874 -13.467 -20.012  1.00  0.00           O  
ATOM   4735  N   PHE G 320       8.487 -14.709 -18.815  1.00  0.00           N  
ATOM   4736  HN  PHE G 320       8.082 -14.933 -17.931  1.00  0.00           H  
ATOM   4737  CA  PHE G 320       8.105 -15.454 -19.991  1.00  0.00           C  
ATOM   4738  HA  PHE G 320       9.033 -15.752 -20.456  1.00  0.00           H  
ATOM   4739  CB  PHE G 320       7.304 -16.735 -19.599  1.00  0.00           C  
ATOM   4740  HB1 PHE G 320       7.015 -17.158 -20.584  1.00  0.00           H  
ATOM   4741  HB2 PHE G 320       6.452 -16.445 -18.947  1.00  0.00           H  
ATOM   4742  CG  PHE G 320       8.172 -17.810 -18.903  1.00  0.00           C  
ATOM   4743  CD1 PHE G 320       7.586 -18.598 -17.923  1.00  0.00           C  
ATOM   4744  HD1 PHE G 320       6.522 -18.539 -17.748  1.00  0.00           H  
ATOM   4745  CE1 PHE G 320       8.404 -19.396 -17.090  1.00  0.00           C  
ATOM   4746  HE1 PHE G 320       7.978 -19.806 -16.186  1.00  0.00           H  
ATOM   4747  CZ  PHE G 320       9.690 -19.641 -17.406  1.00  0.00           C  
ATOM   4748  HZ  PHE G 320      10.272 -20.405 -16.913  1.00  0.00           H  
ATOM   4749  CD2 PHE G 320       9.545 -18.038 -19.197  1.00  0.00           C  
ATOM   4750  HD2 PHE G 320       9.914 -17.537 -20.081  1.00  0.00           H  
ATOM   4751  CE2 PHE G 320      10.323 -18.949 -18.479  1.00  0.00           C  
ATOM   4752  HE2 PHE G 320      11.332 -19.149 -18.808  1.00  0.00           H  
ATOM   4753  C   PHE G 320       7.426 -14.732 -21.090  1.00  0.00           C  
ATOM   4754  O   PHE G 320       7.715 -14.909 -22.270  1.00  0.00           O  
ATOM   4755  N   VAL G 321       6.527 -13.878 -20.762  1.00  0.00           N  
ATOM   4756  HN  VAL G 321       6.403 -13.764 -19.779  1.00  0.00           H  
ATOM   4757  CA  VAL G 321       5.793 -13.027 -21.706  1.00  0.00           C  
ATOM   4758  HA  VAL G 321       5.233 -13.688 -22.350  1.00  0.00           H  
ATOM   4759  CB  VAL G 321       4.737 -12.132 -20.990  1.00  0.00           C  
ATOM   4760  HB  VAL G 321       5.111 -11.518 -20.143  1.00  0.00           H  
ATOM   4761  CG1 VAL G 321       3.968 -11.175 -21.921  1.00  0.00           C  
ATOM   4762 1HG1 VAL G 321       3.382 -10.497 -21.265  1.00  0.00           H  
ATOM   4763 2HG1 VAL G 321       3.334 -11.700 -22.667  1.00  0.00           H  
ATOM   4764 3HG1 VAL G 321       4.698 -10.493 -22.408  1.00  0.00           H  
ATOM   4765  CG2 VAL G 321       3.687 -13.076 -20.426  1.00  0.00           C  
ATOM   4766 1HG2 VAL G 321       4.079 -13.991 -19.932  1.00  0.00           H  
ATOM   4767 2HG2 VAL G 321       2.916 -13.291 -21.196  1.00  0.00           H  
ATOM   4768 3HG2 VAL G 321       3.147 -12.543 -19.615  1.00  0.00           H  
ATOM   4769  C   VAL G 321       6.708 -12.062 -22.453  1.00  0.00           C  
ATOM   4770  O   VAL G 321       6.676 -12.019 -23.622  1.00  0.00           O  
ATOM   4771  N   SER G 322       7.655 -11.355 -21.785  1.00  0.00           N  
ATOM   4772  HN  SER G 322       7.717 -11.501 -20.801  1.00  0.00           H  
ATOM   4773  CA  SER G 322       8.721 -10.593 -22.446  1.00  0.00           C  
ATOM   4774  HA  SER G 322       8.215  -9.847 -23.040  1.00  0.00           H  
ATOM   4775  CB  SER G 322       9.503  -9.829 -21.339  1.00  0.00           C  
ATOM   4776  HB1 SER G 322      10.280 -10.424 -20.814  1.00  0.00           H  
ATOM   4777  HB2 SER G 322       8.783  -9.503 -20.558  1.00  0.00           H  
ATOM   4778  OG  SER G 322      10.183  -8.685 -21.866  1.00  0.00           O  
ATOM   4779  HG1 SER G 322       9.502  -8.355 -22.457  1.00  0.00           H  
ATOM   4780  C   SER G 322       9.616 -11.538 -23.243  1.00  0.00           C  
ATOM   4781  O   SER G 322       9.947 -11.288 -24.381  1.00  0.00           O  
ATOM   4782  N   SER G 323      10.060 -12.683 -22.633  1.00  0.00           N  
ATOM   4783  HN  SER G 323       9.821 -12.856 -21.680  1.00  0.00           H  
ATOM   4784  CA  SER G 323      11.065 -13.574 -23.211  1.00  0.00           C  
ATOM   4785  HA  SER G 323      11.965 -13.020 -23.434  1.00  0.00           H  
ATOM   4786  CB  SER G 323      11.452 -14.807 -22.334  1.00  0.00           C  
ATOM   4787  HB1 SER G 323      10.536 -15.430 -22.253  1.00  0.00           H  
ATOM   4788  HB2 SER G 323      11.758 -14.438 -21.332  1.00  0.00           H  
ATOM   4789  OG  SER G 323      12.543 -15.551 -22.817  1.00  0.00           O  
ATOM   4790  HG1 SER G 323      13.345 -15.265 -22.374  1.00  0.00           H  
ATOM   4791  C   SER G 323      10.579 -14.058 -24.635  1.00  0.00           C  
ATOM   4792  O   SER G 323      11.283 -13.918 -25.634  1.00  0.00           O  
ATOM   4793  N   GLN G 324       9.369 -14.580 -24.680  1.00  0.00           N  
ATOM   4794  HN  GLN G 324       8.784 -14.377 -23.899  1.00  0.00           H  
ATOM   4795  CA  GLN G 324       8.838 -15.231 -25.864  1.00  0.00           C  
ATOM   4796  HA  GLN G 324       8.699 -14.394 -26.532  1.00  0.00           H  
ATOM   4797  CB  GLN G 324       9.785 -16.290 -26.618  1.00  0.00           C  
ATOM   4798  HB1 GLN G 324      10.453 -16.809 -25.898  1.00  0.00           H  
ATOM   4799  HB2 GLN G 324      10.403 -15.708 -27.334  1.00  0.00           H  
ATOM   4800  CG  GLN G 324       9.045 -17.404 -27.524  1.00  0.00           C  
ATOM   4801  HG1 GLN G 324       8.415 -18.059 -26.884  1.00  0.00           H  
ATOM   4802  HG2 GLN G 324       9.682 -18.167 -28.021  1.00  0.00           H  
ATOM   4803  CD  GLN G 324       8.091 -16.802 -28.572  1.00  0.00           C  
ATOM   4804  OE1 GLN G 324       6.917 -17.179 -28.634  1.00  0.00           O  
ATOM   4805  NE2 GLN G 324       8.680 -15.894 -29.391  1.00  0.00           N  
ATOM   4806 1HE2 GLN G 324       9.676 -15.812 -29.428  1.00  0.00           H  
ATOM   4807 2HE2 GLN G 324       8.078 -15.145 -29.666  1.00  0.00           H  
ATOM   4808  C   GLN G 324       7.436 -15.837 -25.468  1.00  0.00           C  
ATOM   4809  O   GLN G 324       7.463 -16.866 -24.752  1.00  0.00           O  
ATOM   4810  N   PRO G 325       6.238 -15.449 -25.838  1.00  0.00           N  
ATOM   4811  CD  PRO G 325       6.046 -14.272 -26.705  1.00  0.00           C  
ATOM   4812  HD1 PRO G 325       6.699 -14.054 -27.577  1.00  0.00           H  
ATOM   4813  HD2 PRO G 325       6.340 -13.428 -26.045  1.00  0.00           H  
ATOM   4814  CA  PRO G 325       5.010 -15.798 -25.104  1.00  0.00           C  
ATOM   4815  HA  PRO G 325       5.272 -15.664 -24.065  1.00  0.00           H  
ATOM   4816  CB  PRO G 325       4.002 -14.716 -25.515  1.00  0.00           C  
ATOM   4817  HB1 PRO G 325       3.940 -13.817 -24.864  1.00  0.00           H  
ATOM   4818  HB2 PRO G 325       2.929 -14.999 -25.551  1.00  0.00           H  
ATOM   4819  CG  PRO G 325       4.503 -14.257 -26.901  1.00  0.00           C  
ATOM   4820  HG1 PRO G 325       4.120 -15.020 -27.612  1.00  0.00           H  
ATOM   4821  HG2 PRO G 325       4.035 -13.267 -27.094  1.00  0.00           H  
ATOM   4822  C   PRO G 325       4.510 -17.139 -25.404  1.00  0.00           C  
ATOM   4823  O   PRO G 325       3.401 -17.493 -24.907  1.00  0.00           O  
ATOM   4824  N   ALA G 326       5.305 -18.009 -26.143  1.00  0.00           N  
ATOM   4825  HN  ALA G 326       6.043 -17.548 -26.629  1.00  0.00           H  
ATOM   4826  CA  ALA G 326       5.169 -19.420 -26.148  1.00  0.00           C  
ATOM   4827  HA  ALA G 326       4.146 -19.711 -26.333  1.00  0.00           H  
ATOM   4828  CB  ALA G 326       5.810 -19.985 -27.398  1.00  0.00           C  
ATOM   4829  HB1 ALA G 326       5.492 -19.414 -28.297  1.00  0.00           H  
ATOM   4830  HB2 ALA G 326       5.622 -21.057 -27.618  1.00  0.00           H  
ATOM   4831  HB3 ALA G 326       6.901 -19.772 -27.410  1.00  0.00           H  
ATOM   4832  C   ALA G 326       5.541 -20.114 -24.883  1.00  0.00           C  
ATOM   4833  O   ALA G 326       4.983 -21.177 -24.590  1.00  0.00           O  
ATOM   4834  N   ARG G 327       6.430 -19.563 -23.983  1.00  0.00           N  
ATOM   4835  HN  ARG G 327       6.766 -18.646 -24.183  1.00  0.00           H  
ATOM   4836  CA  ARG G 327       7.034 -20.122 -22.761  1.00  0.00           C  
ATOM   4837  HA  ARG G 327       7.229 -21.172 -22.918  1.00  0.00           H  
ATOM   4838  CB  ARG G 327       8.424 -19.380 -22.489  1.00  0.00           C  
ATOM   4839  HB1 ARG G 327       8.995 -19.819 -21.643  1.00  0.00           H  
ATOM   4840  HB2 ARG G 327       8.257 -18.334 -22.154  1.00  0.00           H  
ATOM   4841  CG  ARG G 327       9.270 -19.425 -23.765  1.00  0.00           C  
ATOM   4842  HG1 ARG G 327       8.810 -18.960 -24.663  1.00  0.00           H  
ATOM   4843  HG2 ARG G 327       9.351 -20.513 -23.976  1.00  0.00           H  
ATOM   4844  CD  ARG G 327      10.745 -18.992 -23.624  1.00  0.00           C  
ATOM   4845  HD1 ARG G 327      11.193 -19.436 -22.709  1.00  0.00           H  
ATOM   4846  HD2 ARG G 327      10.815 -17.896 -23.456  1.00  0.00           H  
ATOM   4847  NE  ARG G 327      11.454 -19.270 -24.900  1.00  0.00           N  
ATOM   4848  HE  ARG G 327      10.967 -19.845 -25.557  1.00  0.00           H  
ATOM   4849  CZ  ARG G 327      12.658 -18.778 -25.186  1.00  0.00           C  
ATOM   4850  NH1 ARG G 327      13.210 -18.916 -26.398  1.00  0.00           N  
ATOM   4851 1HH1 ARG G 327      12.663 -19.247 -27.167  1.00  0.00           H  
ATOM   4852 2HH1 ARG G 327      14.054 -18.397 -26.534  1.00  0.00           H  
ATOM   4853  NH2 ARG G 327      13.408 -18.004 -24.365  1.00  0.00           N  
ATOM   4854 1HH2 ARG G 327      13.150 -17.768 -23.428  1.00  0.00           H  
ATOM   4855 2HH2 ARG G 327      13.931 -17.255 -24.772  1.00  0.00           H  
ATOM   4856  C   ARG G 327       6.097 -19.811 -21.631  1.00  0.00           C  
ATOM   4857  O   ARG G 327       6.298 -20.248 -20.513  1.00  0.00           O  
ATOM   4858  N   ALA G 328       4.948 -19.058 -21.900  1.00  0.00           N  
ATOM   4859  HN  ALA G 328       4.751 -18.948 -22.871  1.00  0.00           H  
ATOM   4860  CA  ALA G 328       4.104 -18.562 -20.780  1.00  0.00           C  
ATOM   4861  HA  ALA G 328       4.505 -18.791 -19.803  1.00  0.00           H  
ATOM   4862  CB  ALA G 328       3.974 -16.999 -20.837  1.00  0.00           C  
ATOM   4863  HB1 ALA G 328       4.946 -16.461 -20.839  1.00  0.00           H  
ATOM   4864  HB2 ALA G 328       3.357 -16.647 -19.982  1.00  0.00           H  
ATOM   4865  HB3 ALA G 328       3.375 -16.655 -21.707  1.00  0.00           H  
ATOM   4866  C   ALA G 328       2.653 -19.139 -20.859  1.00  0.00           C  
ATOM   4867  O   ALA G 328       1.810 -18.798 -20.006  1.00  0.00           O  
ATOM   4868  N   ALA G 329       2.427 -19.961 -21.859  1.00  0.00           N  
ATOM   4869  HN  ALA G 329       3.264 -20.296 -22.285  1.00  0.00           H  
ATOM   4870  CA  ALA G 329       1.139 -20.453 -22.295  1.00  0.00           C  
ATOM   4871  HA  ALA G 329       0.709 -19.660 -22.889  1.00  0.00           H  
ATOM   4872  CB  ALA G 329       1.290 -21.713 -23.224  1.00  0.00           C  
ATOM   4873  HB1 ALA G 329       1.563 -22.593 -22.604  1.00  0.00           H  
ATOM   4874  HB2 ALA G 329       2.142 -21.601 -23.928  1.00  0.00           H  
ATOM   4875  HB3 ALA G 329       0.402 -21.994 -23.830  1.00  0.00           H  
ATOM   4876  C   ALA G 329       0.095 -20.789 -21.202  1.00  0.00           C  
ATOM   4877  O   ALA G 329      -0.926 -20.106 -21.214  1.00  0.00           O  
ATOM   4878  N   LYS G 330       0.331 -21.739 -20.250  1.00  0.00           N  
ATOM   4879  HN  LYS G 330       1.082 -22.382 -20.373  1.00  0.00           H  
ATOM   4880  CA  LYS G 330      -0.546 -22.087 -19.137  1.00  0.00           C  
ATOM   4881  HA  LYS G 330      -1.470 -21.581 -19.376  1.00  0.00           H  
ATOM   4882  CB  LYS G 330      -0.905 -23.636 -19.172  1.00  0.00           C  
ATOM   4883  HB1 LYS G 330      -1.226 -24.014 -18.178  1.00  0.00           H  
ATOM   4884  HB2 LYS G 330       0.083 -24.083 -19.415  1.00  0.00           H  
ATOM   4885  CG  LYS G 330      -1.786 -24.065 -20.261  1.00  0.00           C  
ATOM   4886  HG1 LYS G 330      -1.744 -25.167 -20.398  1.00  0.00           H  
ATOM   4887  HG2 LYS G 330      -1.333 -23.620 -21.173  1.00  0.00           H  
ATOM   4888  CD  LYS G 330      -3.228 -23.663 -19.930  1.00  0.00           C  
ATOM   4889  HD1 LYS G 330      -3.264 -22.555 -19.860  1.00  0.00           H  
ATOM   4890  HD2 LYS G 330      -3.206 -24.072 -18.897  1.00  0.00           H  
ATOM   4891  CE  LYS G 330      -4.348 -24.243 -20.820  1.00  0.00           C  
ATOM   4892  HE1 LYS G 330      -4.287 -25.353 -20.827  1.00  0.00           H  
ATOM   4893  HE2 LYS G 330      -4.171 -23.867 -21.850  1.00  0.00           H  
ATOM   4894  NZ  LYS G 330      -5.701 -23.686 -20.346  1.00  0.00           N1+
ATOM   4895  HZ1 LYS G 330      -6.293 -24.470 -20.005  1.00  0.00           H  
ATOM   4896  HZ2 LYS G 330      -6.153 -23.213 -21.154  1.00  0.00           H  
ATOM   4897  HZ3 LYS G 330      -5.354 -23.073 -19.580  1.00  0.00           H  
ATOM   4898  C   LYS G 330      -0.009 -21.680 -17.748  1.00  0.00           C  
ATOM   4899  O   LYS G 330      -0.700 -21.985 -16.809  1.00  0.00           O  
ATOM   4900  N   MET G 331       1.105 -20.971 -17.670  1.00  0.00           N  
ATOM   4901  HN  MET G 331       1.584 -20.563 -18.443  1.00  0.00           H  
ATOM   4902  CA  MET G 331       1.590 -20.618 -16.394  1.00  0.00           C  
ATOM   4903  HA  MET G 331       1.821 -21.488 -15.797  1.00  0.00           H  
ATOM   4904  CB  MET G 331       2.959 -19.823 -16.689  1.00  0.00           C  
ATOM   4905  HB1 MET G 331       3.468 -19.521 -15.748  1.00  0.00           H  
ATOM   4906  HB2 MET G 331       2.915 -18.949 -17.373  1.00  0.00           H  
ATOM   4907  CG  MET G 331       3.879 -20.726 -17.423  1.00  0.00           C  
ATOM   4908  HG1 MET G 331       4.680 -20.056 -17.802  1.00  0.00           H  
ATOM   4909  HG2 MET G 331       3.443 -21.185 -18.336  1.00  0.00           H  
ATOM   4910  SD  MET G 331       4.612 -22.000 -16.296  1.00  0.00           S  
ATOM   4911  CE  MET G 331       6.062 -22.557 -17.112  1.00  0.00           C  
ATOM   4912  HE1 MET G 331       6.603 -21.748 -17.649  1.00  0.00           H  
ATOM   4913  HE2 MET G 331       5.700 -23.159 -17.973  1.00  0.00           H  
ATOM   4914  HE3 MET G 331       6.755 -23.198 -16.526  1.00  0.00           H  
ATOM   4915  C   MET G 331       0.803 -19.606 -15.553  1.00  0.00           C  
ATOM   4916  O   MET G 331       0.900 -19.603 -14.346  1.00  0.00           O  
ATOM   4917  N   ASP G 332       0.045 -18.680 -16.214  1.00  0.00           N  
ATOM   4918  HN  ASP G 332      -0.019 -18.726 -17.208  1.00  0.00           H  
ATOM   4919  CA  ASP G 332      -0.817 -17.885 -15.426  1.00  0.00           C  
ATOM   4920  HA  ASP G 332      -0.243 -17.196 -14.824  1.00  0.00           H  
ATOM   4921  CB  ASP G 332      -1.379 -16.890 -16.473  1.00  0.00           C  
ATOM   4922  HB1 ASP G 332      -0.526 -16.295 -16.864  1.00  0.00           H  
ATOM   4923  HB2 ASP G 332      -1.962 -16.183 -15.844  1.00  0.00           H  
ATOM   4924  CG  ASP G 332      -2.227 -17.367 -17.653  1.00  0.00           C  
ATOM   4925  OD1 ASP G 332      -3.084 -16.636 -18.118  1.00  0.00           O  
ATOM   4926  OD2 ASP G 332      -1.837 -18.435 -18.188  1.00  0.00           O  
ATOM   4927  C   ASP G 332      -1.935 -18.678 -14.752  1.00  0.00           C  
ATOM   4928  O   ASP G 332      -2.380 -18.567 -13.606  1.00  0.00           O  
ATOM   4929  N   SER G 333      -2.499 -19.618 -15.542  1.00  0.00           N  
ATOM   4930  HN  SER G 333      -2.194 -19.813 -16.471  1.00  0.00           H  
ATOM   4931  CA  SER G 333      -3.563 -20.512 -15.239  1.00  0.00           C  
ATOM   4932  HA  SER G 333      -4.375 -19.913 -14.854  1.00  0.00           H  
ATOM   4933  CB  SER G 333      -4.032 -21.210 -16.536  1.00  0.00           C  
ATOM   4934  HB1 SER G 333      -3.151 -21.614 -17.079  1.00  0.00           H  
ATOM   4935  HB2 SER G 333      -4.374 -20.456 -17.277  1.00  0.00           H  
ATOM   4936  OG  SER G 333      -5.034 -22.180 -16.328  1.00  0.00           O  
ATOM   4937  HG1 SER G 333      -4.624 -22.904 -15.849  1.00  0.00           H
[truncated: 1,782,202 more chars]
