# Supplementary material for: Mutational Analysis of Anesthetic Binding Sites and Their Effects on GABAA Receptor Activation and Modulation by Positive Allosteric Modulators of the α7 Nicotinic Receptor
Source: Biomolecules. 2023 Apr 20;13(4):698. doi: 10.3390/biom13040698 (PMC10135968; doi:10.3390/biom13040698)
Supplement: Supplementary file 1 [file biomolecules-13-00698-s001.zip › PAM-2 at alpha-beta interface.pdb]

REMARK   Accelrys Discovery Studio PDB file
REMARK   Created:  2023-03-14T13:29:07Z
MODEL        1
ATOM      1  CAY ASP A  10     -33.203 -15.727  49.356  1.00  0.00           C  
ATOM      2  HY3 ASP A  10     -32.129 -15.970  49.511  1.00  0.00           H  
ATOM      3  HY2 ASP A  10     -33.736 -16.358  50.098  1.00  0.00           H  
ATOM      4  HY1 ASP A  10     -33.203 -14.643  49.601  1.00  0.00           H  
ATOM      5  CY  ASP A  10     -33.758 -15.910  48.058  1.00  0.00           C  
ATOM      6  OY  ASP A  10     -33.760 -17.097  47.550  1.00  0.00           O  
ATOM      7  N   ASP A  10     -34.349 -14.858  47.479  1.00  0.00           N  
ATOM      8  HN  ASP A  10     -34.410 -13.966  47.920  1.00  0.00           H  
ATOM      9  CA  ASP A  10     -35.012 -14.976  46.213  1.00  0.00           C  
ATOM     10  HA  ASP A  10     -35.677 -15.827  46.210  1.00  0.00           H  
ATOM     11  CB  ASP A  10     -35.882 -13.729  45.960  1.00  0.00           C  
ATOM     12  HB1 ASP A  10     -36.499 -13.540  46.865  1.00  0.00           H  
ATOM     13  HB2 ASP A  10     -36.514 -13.805  45.049  1.00  0.00           H  
ATOM     14  CG  ASP A  10     -34.967 -12.520  45.834  1.00  0.00           C  
ATOM     15  OD1 ASP A  10     -34.493 -12.215  44.700  1.00  0.00           O  
ATOM     16  OD2 ASP A  10     -34.573 -11.902  46.869  1.00  0.00           O  
ATOM     17  C   ASP A  10     -34.052 -15.268  45.048  1.00  0.00           C  
ATOM     18  O   ASP A  10     -32.861 -15.124  45.191  1.00  0.00           O  
ATOM     19  HY  ASP A  10     -32.805 -15.675  47.584  1.00  0.00           H  
ATOM     20  HY  ASP A  10     -32.773 -17.445  47.470  1.00  0.00           H  
ATOM     21  N   ASN A  11     -34.522 -15.589  43.855  1.00  0.00           N  
ATOM     22  HN  ASN A  11     -35.464 -15.407  43.585  1.00  0.00           H  
ATOM     23  CA  ASN A  11     -33.645 -16.094  42.780  1.00  0.00           C  
ATOM     24  HA  ASN A  11     -33.056 -16.918  43.155  1.00  0.00           H  
ATOM     25  CB  ASN A  11     -34.502 -16.589  41.567  1.00  0.00           C  
ATOM     26  HB1 ASN A  11     -33.847 -16.801  40.696  1.00  0.00           H  
ATOM     27  HB2 ASN A  11     -35.194 -15.779  41.251  1.00  0.00           H  
ATOM     28  CG  ASN A  11     -35.203 -17.873  42.041  1.00  0.00           C  
ATOM     29  OD1 ASN A  11     -34.985 -18.431  43.114  1.00  0.00           O  
ATOM     30  ND2 ASN A  11     -36.060 -18.422  41.195  1.00  0.00           N  
ATOM     31 1HD2 ASN A  11     -36.380 -17.986  40.353  1.00  0.00           H  
ATOM     32 2HD2 ASN A  11     -36.510 -19.216  41.602  1.00  0.00           H  
ATOM     33  C   ASN A  11     -32.588 -15.104  42.369  1.00  0.00           C  
ATOM     34  O   ASN A  11     -31.429 -15.416  42.205  1.00  0.00           O  
ATOM     35  N   THR A  12     -33.040 -13.809  42.330  1.00  0.00           N  
ATOM     36  HN  THR A  12     -33.973 -13.602  42.615  1.00  0.00           H  
ATOM     37  CA  THR A  12     -32.107 -12.752  42.058  1.00  0.00           C  
ATOM     38  HA  THR A  12     -31.566 -12.953  41.145  1.00  0.00           H  
ATOM     39  CB  THR A  12     -32.826 -11.390  41.736  1.00  0.00           C  
ATOM     40  HB  THR A  12     -33.652 -11.254  42.467  1.00  0.00           H  
ATOM     41  OG1 THR A  12     -33.462 -11.355  40.424  1.00  0.00           O  
ATOM     42  HG1 THR A  12     -34.117 -10.656  40.493  1.00  0.00           H  
ATOM     43  CG2 THR A  12     -31.858 -10.166  41.822  1.00  0.00           C  
ATOM     44 1HG2 THR A  12     -31.426 -10.066  42.840  1.00  0.00           H  
ATOM     45 2HG2 THR A  12     -32.373  -9.248  41.468  1.00  0.00           H  
ATOM     46 3HG2 THR A  12     -30.946 -10.406  41.233  1.00  0.00           H  
ATOM     47  C   THR A  12     -31.038 -12.583  43.151  1.00  0.00           C  
ATOM     48  O   THR A  12     -29.889 -12.283  42.891  1.00  0.00           O  
ATOM     49  N   THR A  13     -31.391 -12.738  44.452  1.00  0.00           N  
ATOM     50  HN  THR A  13     -32.372 -12.877  44.563  1.00  0.00           H  
ATOM     51  CA  THR A  13     -30.541 -12.623  45.645  1.00  0.00           C  
ATOM     52  HA  THR A  13     -29.986 -11.729  45.404  1.00  0.00           H  
ATOM     53  CB  THR A  13     -31.336 -12.511  47.016  1.00  0.00           C  
ATOM     54  HB  THR A  13     -32.087 -13.326  47.086  1.00  0.00           H  
ATOM     55  OG1 THR A  13     -32.114 -11.267  47.186  1.00  0.00           O  
ATOM     56  HG1 THR A  13     -32.995 -11.538  46.917  1.00  0.00           H  
ATOM     57  CG2 THR A  13     -30.408 -12.753  48.181  1.00  0.00           C  
ATOM     58 2HG2 THR A  13     -30.173 -13.826  48.350  1.00  0.00           H  
ATOM     59 3HG2 THR A  13     -30.834 -12.406  49.148  1.00  0.00           H  
ATOM     60 1HG2 THR A  13     -29.490 -12.142  48.050  1.00  0.00           H  
ATOM     61  C   THR A  13     -29.540 -13.694  45.644  1.00  0.00           C  
ATOM     62  O   THR A  13     -28.314 -13.468  45.788  1.00  0.00           O  
ATOM     63  N   VAL A  14     -29.959 -14.879  45.425  1.00  0.00           N  
ATOM     64  HN  VAL A  14     -30.935 -15.081  45.397  1.00  0.00           H  
ATOM     65  CA  VAL A  14     -29.049 -16.006  45.238  1.00  0.00           C  
ATOM     66  HA  VAL A  14     -28.276 -15.952  45.991  1.00  0.00           H  
ATOM     67  CB  VAL A  14     -29.830 -17.282  45.286  1.00  0.00           C  
ATOM     68  HB  VAL A  14     -30.571 -17.374  44.464  1.00  0.00           H  
ATOM     69  CG1 VAL A  14     -28.957 -18.497  45.037  1.00  0.00           C  
ATOM     70 2HG1 VAL A  14     -28.555 -18.427  44.005  1.00  0.00           H  
ATOM     71 3HG1 VAL A  14     -29.537 -19.436  45.168  1.00  0.00           H  
ATOM     72 1HG1 VAL A  14     -28.140 -18.595  45.784  1.00  0.00           H  
ATOM     73  CG2 VAL A  14     -30.472 -17.504  46.657  1.00  0.00           C  
ATOM     74 2HG2 VAL A  14     -29.748 -17.648  47.487  1.00  0.00           H  
ATOM     75 1HG2 VAL A  14     -31.122 -18.403  46.615  1.00  0.00           H  
ATOM     76 3HG2 VAL A  14     -31.120 -16.615  46.816  1.00  0.00           H  
ATOM     77  C   VAL A  14     -28.195 -15.828  43.998  1.00  0.00           C  
ATOM     78  O   VAL A  14     -27.001 -16.130  44.043  1.00  0.00           O  
ATOM     79  N   PHE A  15     -28.658 -15.311  42.868  1.00  0.00           N  
ATOM     80  HN  PHE A  15     -29.639 -15.231  42.713  1.00  0.00           H  
ATOM     81  CA  PHE A  15     -27.821 -14.932  41.702  1.00  0.00           C  
ATOM     82  HA  PHE A  15     -27.274 -15.843  41.511  1.00  0.00           H  
ATOM     83  CB  PHE A  15     -28.684 -14.516  40.466  1.00  0.00           C  
ATOM     84  HB1 PHE A  15     -29.372 -13.706  40.788  1.00  0.00           H  
ATOM     85  HB2 PHE A  15     -29.278 -15.440  40.297  1.00  0.00           H  
ATOM     86  CG  PHE A  15     -27.833 -14.163  39.278  1.00  0.00           C  
ATOM     87  CD1 PHE A  15     -28.028 -12.816  38.741  1.00  0.00           C  
ATOM     88  HD1 PHE A  15     -28.732 -12.225  39.309  1.00  0.00           H  
ATOM     89  CE1 PHE A  15     -27.430 -12.520  37.487  1.00  0.00           C  
ATOM     90  HE1 PHE A  15     -27.656 -11.536  37.102  1.00  0.00           H  
ATOM     91  CZ  PHE A  15     -26.407 -13.369  36.920  1.00  0.00           C  
ATOM     92  HZ  PHE A  15     -25.907 -13.041  36.021  1.00  0.00           H  
ATOM     93  CD2 PHE A  15     -26.896 -15.011  38.694  1.00  0.00           C  
ATOM     94  HD2 PHE A  15     -26.589 -15.945  39.141  1.00  0.00           H  
ATOM     95  CE2 PHE A  15     -26.235 -14.644  37.497  1.00  0.00           C  
ATOM     96  HE2 PHE A  15     -25.473 -15.334  37.161  1.00  0.00           H  
ATOM     97  C   PHE A  15     -26.693 -13.842  42.030  1.00  0.00           C  
ATOM     98  O   PHE A  15     -25.502 -14.031  41.665  1.00  0.00           O  
ATOM     99  N   THR A  16     -27.021 -12.693  42.697  1.00  0.00           N  
ATOM    100  HN  THR A  16     -27.983 -12.449  42.798  1.00  0.00           H  
ATOM    101  CA  THR A  16     -26.172 -11.568  43.184  1.00  0.00           C  
ATOM    102  HA  THR A  16     -25.590 -11.228  42.340  1.00  0.00           H  
ATOM    103  CB  THR A  16     -26.917 -10.414  43.876  1.00  0.00           C  
ATOM    104  HB  THR A  16     -27.205 -10.619  44.929  1.00  0.00           H  
ATOM    105  OG1 THR A  16     -28.034 -10.004  43.105  1.00  0.00           O  
ATOM    106  HG1 THR A  16     -28.665 -10.727  43.069  1.00  0.00           H  
ATOM    107  CG2 THR A  16     -25.986  -9.159  43.859  1.00  0.00           C  
ATOM    108 1HG2 THR A  16     -25.218  -9.073  44.656  1.00  0.00           H  
ATOM    109 2HG2 THR A  16     -26.644  -8.284  44.047  1.00  0.00           H  
ATOM    110 3HG2 THR A  16     -25.457  -9.122  42.883  1.00  0.00           H  
ATOM    111  C   THR A  16     -25.108 -12.092  44.062  1.00  0.00           C  
ATOM    112  O   THR A  16     -23.901 -11.869  43.798  1.00  0.00           O  
ATOM    113  N   ARG A  17     -25.478 -12.965  45.062  1.00  0.00           N  
ATOM    114  HN  ARG A  17     -26.436 -13.185  45.225  1.00  0.00           H  
ATOM    115  CA  ARG A  17     -24.584 -13.761  45.890  1.00  0.00           C  
ATOM    116  HA  ARG A  17     -23.939 -13.040  46.369  1.00  0.00           H  
ATOM    117  CB  ARG A  17     -25.388 -14.579  46.968  1.00  0.00           C  
ATOM    118  HB1 ARG A  17     -24.791 -15.468  47.261  1.00  0.00           H  
ATOM    119  HB2 ARG A  17     -26.245 -15.054  46.446  1.00  0.00           H  
ATOM    120  CG  ARG A  17     -25.851 -13.647  48.130  1.00  0.00           C  
ATOM    121  HG1 ARG A  17     -26.378 -12.756  47.726  1.00  0.00           H  
ATOM    122  HG2 ARG A  17     -25.025 -13.185  48.711  1.00  0.00           H  
ATOM    123  CD  ARG A  17     -26.812 -14.311  49.124  1.00  0.00           C  
ATOM    124  HD1 ARG A  17     -26.196 -15.087  49.627  1.00  0.00           H  
ATOM    125  HD2 ARG A  17     -27.800 -14.614  48.717  1.00  0.00           H  
ATOM    126  NE  ARG A  17     -27.150 -13.331  50.273  1.00  0.00           N  
ATOM    127  HE  ARG A  17     -26.977 -12.356  50.137  1.00  0.00           H  
ATOM    128  CZ  ARG A  17     -27.836 -13.647  51.346  1.00  0.00           C  
ATOM    129  NH1 ARG A  17     -27.969 -12.631  52.206  1.00  0.00           N  
ATOM    130 1HH1 ARG A  17     -28.703 -12.598  52.885  1.00  0.00           H  
ATOM    131 2HH1 ARG A  17     -27.328 -11.871  52.101  1.00  0.00           H  
ATOM    132  NH2 ARG A  17     -28.444 -14.745  51.619  1.00  0.00           N  
ATOM    133 1HH2 ARG A  17     -28.372 -15.499  50.966  1.00  0.00           H  
ATOM    134 2HH2 ARG A  17     -28.636 -14.834  52.596  1.00  0.00           H  
ATOM    135  C   ARG A  17     -23.636 -14.641  45.150  1.00  0.00           C  
ATOM    136  O   ARG A  17     -22.440 -14.566  45.452  1.00  0.00           O  
ATOM    137  N   ILE A  18     -24.072 -15.415  44.194  1.00  0.00           N  
ATOM    138  HN  ILE A  18     -25.023 -15.448  43.892  1.00  0.00           H  
ATOM    139  CA  ILE A  18     -23.160 -16.203  43.400  1.00  0.00           C  
ATOM    140  HA  ILE A  18     -22.633 -16.931  43.999  1.00  0.00           H  
ATOM    141  CB  ILE A  18     -23.769 -17.236  42.356  1.00  0.00           C  
ATOM    142  HB  ILE A  18     -24.526 -16.659  41.785  1.00  0.00           H  
ATOM    143  CG2 ILE A  18     -22.790 -17.830  41.422  1.00  0.00           C  
ATOM    144 1HG2 ILE A  18     -22.270 -17.069  40.803  1.00  0.00           H  
ATOM    145 2HG2 ILE A  18     -23.228 -18.324  40.529  1.00  0.00           H  
ATOM    146 3HG2 ILE A  18     -22.098 -18.511  41.961  1.00  0.00           H  
ATOM    147  CG1 ILE A  18     -24.574 -18.282  43.161  1.00  0.00           C  
ATOM    148 2HG1 ILE A  18     -25.472 -17.822  43.626  1.00  0.00           H  
ATOM    149 1HG1 ILE A  18     -23.952 -18.780  43.935  1.00  0.00           H  
ATOM    150  CD  ILE A  18     -25.222 -19.368  42.289  1.00  0.00           C  
ATOM    151  HD1 ILE A  18     -26.101 -19.781  42.830  1.00  0.00           H  
ATOM    152  HD2 ILE A  18     -24.531 -20.092  41.806  1.00  0.00           H  
ATOM    153  HD3 ILE A  18     -25.717 -18.877  41.424  1.00  0.00           H  
ATOM    154  C   ILE A  18     -22.101 -15.332  42.606  1.00  0.00           C  
ATOM    155  O   ILE A  18     -20.975 -15.800  42.610  1.00  0.00           O  
ATOM    156  N   LEU A  19     -22.465 -14.195  42.015  1.00  0.00           N  
ATOM    157  HN  LEU A  19     -23.418 -13.900  41.994  1.00  0.00           H  
ATOM    158  CA  LEU A  19     -21.580 -13.254  41.349  1.00  0.00           C  
ATOM    159  HA  LEU A  19     -21.084 -13.858  40.602  1.00  0.00           H  
ATOM    160  CB  LEU A  19     -22.304 -12.059  40.698  1.00  0.00           C  
ATOM    161  HB1 LEU A  19     -21.655 -11.209  40.397  1.00  0.00           H  
ATOM    162  HB2 LEU A  19     -22.838 -11.639  41.577  1.00  0.00           H  
ATOM    163  CG  LEU A  19     -23.272 -12.429  39.578  1.00  0.00           C  
ATOM    164  HG  LEU A  19     -23.696 -13.423  39.836  1.00  0.00           H  
ATOM    165  CD1 LEU A  19     -24.388 -11.465  39.463  1.00  0.00           C  
ATOM    166 1HD1 LEU A  19     -25.064 -11.701  38.614  1.00  0.00           H  
ATOM    167 2HD1 LEU A  19     -23.972 -10.473  39.184  1.00  0.00           H  
ATOM    168 3HD1 LEU A  19     -24.956 -11.341  40.410  1.00  0.00           H  
ATOM    169  CD2 LEU A  19     -22.614 -12.528  38.214  1.00  0.00           C  
ATOM    170 1HD2 LEU A  19     -21.884 -11.699  38.100  1.00  0.00           H  
ATOM    171 2HD2 LEU A  19     -23.380 -12.546  37.409  1.00  0.00           H  
ATOM    172 3HD2 LEU A  19     -22.035 -13.468  38.091  1.00  0.00           H  
ATOM    173  C   LEU A  19     -20.489 -12.697  42.272  1.00  0.00           C  
ATOM    174  O   LEU A  19     -19.326 -12.649  41.849  1.00  0.00           O  
ATOM    175  N   ASP A  20     -20.874 -12.428  43.513  1.00  0.00           N  
ATOM    176  HN  ASP A  20     -21.851 -12.517  43.689  1.00  0.00           H  
ATOM    177  CA  ASP A  20     -20.020 -12.049  44.675  1.00  0.00           C  
ATOM    178  HA  ASP A  20     -19.326 -11.254  44.450  1.00  0.00           H  
ATOM    179  CB  ASP A  20     -20.821 -11.583  45.930  1.00  0.00           C  
ATOM    180  HB1 ASP A  20     -20.172 -11.557  46.832  1.00  0.00           H  
ATOM    181  HB2 ASP A  20     -21.534 -12.396  46.183  1.00  0.00           H  
ATOM    182  CG  ASP A  20     -21.458 -10.218  45.909  1.00  0.00           C  
ATOM    183  OD1 ASP A  20     -21.932  -9.798  47.005  1.00  0.00           O  
ATOM    184  OD2 ASP A  20     -21.394  -9.495  44.879  1.00  0.00           O  
ATOM    185  C   ASP A  20     -19.097 -13.214  45.022  1.00  0.00           C  
ATOM    186  O   ASP A  20     -17.908 -12.934  45.142  1.00  0.00           O  
ATOM    187  N   ARG A  21     -19.502 -14.479  45.125  1.00  0.00           N  
ATOM    188  HN  ARG A  21     -20.480 -14.419  44.941  1.00  0.00           H  
ATOM    189  CA  ARG A  21     -18.742 -15.504  45.743  1.00  0.00           C  
ATOM    190  HA  ARG A  21     -17.914 -15.025  46.243  1.00  0.00           H  
ATOM    191  CB  ARG A  21     -19.618 -16.269  46.746  1.00  0.00           C  
ATOM    192  HB1 ARG A  21     -20.176 -15.479  47.293  1.00  0.00           H  
ATOM    193  HB2 ARG A  21     -19.004 -16.700  47.565  1.00  0.00           H  
ATOM    194  CG  ARG A  21     -20.707 -17.232  46.210  1.00  0.00           C  
ATOM    195  HG1 ARG A  21     -20.178 -18.143  45.855  1.00  0.00           H  
ATOM    196  HG2 ARG A  21     -21.232 -16.751  45.358  1.00  0.00           H  
ATOM    197  CD  ARG A  21     -21.839 -17.735  47.189  1.00  0.00           C  
ATOM    198  HD2 ARG A  21     -22.278 -16.825  47.653  1.00  0.00           H  
ATOM    199  HD1 ARG A  21     -21.337 -18.227  48.050  1.00  0.00           H  
ATOM    200  NE  ARG A  21     -22.779 -18.684  46.583  1.00  0.00           N  
ATOM    201  HE  ARG A  21     -22.544 -19.262  45.801  1.00  0.00           H  
ATOM    202  CZ  ARG A  21     -24.072 -18.908  47.013  1.00  0.00           C  
ATOM    203  NH1 ARG A  21     -24.715 -18.254  47.938  1.00  0.00           N  
ATOM    204 2HH1 ARG A  21     -24.204 -17.614  48.513  1.00  0.00           H  
ATOM    205 1HH1 ARG A  21     -25.684 -18.406  48.135  1.00  0.00           H  
ATOM    206  NH2 ARG A  21     -24.682 -19.835  46.294  1.00  0.00           N  
ATOM    207 1HH2 ARG A  21     -24.173 -20.342  45.598  1.00  0.00           H  
ATOM    208 2HH2 ARG A  21     -25.658 -20.026  46.401  1.00  0.00           H  
ATOM    209  C   ARG A  21     -18.189 -16.622  44.881  1.00  0.00           C  
ATOM    210  O   ARG A  21     -17.417 -17.410  45.373  1.00  0.00           O  
ATOM    211  N   LEU A  22     -18.471 -16.649  43.582  1.00  0.00           N  
ATOM    212  HN  LEU A  22     -19.114 -15.999  43.184  1.00  0.00           H  
ATOM    213  CA  LEU A  22     -18.065 -17.648  42.574  1.00  0.00           C  
ATOM    214  HA  LEU A  22     -18.643 -18.531  42.803  1.00  0.00           H  
ATOM    215  CB  LEU A  22     -18.463 -17.227  41.153  1.00  0.00           C  
ATOM    216  HB1 LEU A  22     -18.086 -16.210  40.910  1.00  0.00           H  
ATOM    217  HB2 LEU A  22     -19.569 -17.133  41.193  1.00  0.00           H  
ATOM    218  CG  LEU A  22     -18.031 -18.179  39.950  1.00  0.00           C  
ATOM    219  HG  LEU A  22     -16.965 -18.488  39.971  1.00  0.00           H  
ATOM    220  CD1 LEU A  22     -18.887 -19.368  39.776  1.00  0.00           C  
ATOM    221 2HD1 LEU A  22     -19.970 -19.178  39.932  1.00  0.00           H  
ATOM    222 1HD1 LEU A  22     -18.688 -20.145  40.545  1.00  0.00           H  
ATOM    223 3HD1 LEU A  22     -18.907 -19.776  38.742  1.00  0.00           H  
ATOM    224  CD2 LEU A  22     -18.195 -17.295  38.768  1.00  0.00           C  
ATOM    225 1HD2 LEU A  22     -19.262 -17.099  38.523  1.00  0.00           H  
ATOM    226 2HD2 LEU A  22     -17.868 -17.856  37.866  1.00  0.00           H  
ATOM    227 3HD2 LEU A  22     -17.515 -16.417  38.743  1.00  0.00           H  
ATOM    228  C   LEU A  22     -16.566 -17.942  42.631  1.00  0.00           C  
ATOM    229  O   LEU A  22     -16.101 -19.081  42.456  1.00  0.00           O  
ATOM    230  N   LEU A  23     -15.794 -16.868  42.618  1.00  0.00           N  
ATOM    231  HN  LEU A  23     -16.280 -16.013  42.456  1.00  0.00           H  
ATOM    232  CA  LEU A  23     -14.404 -16.918  42.563  1.00  0.00           C  
ATOM    233  HA  LEU A  23     -14.084 -17.890  42.221  1.00  0.00           H  
ATOM    234  CB  LEU A  23     -13.780 -15.932  41.467  1.00  0.00           C  
ATOM    235  HB1 LEU A  23     -12.686 -16.054  41.623  1.00  0.00           H  
ATOM    236  HB2 LEU A  23     -14.135 -14.893  41.641  1.00  0.00           H  
ATOM    237  CG  LEU A  23     -14.128 -16.483  40.098  1.00  0.00           C  
ATOM    238  HG  LEU A  23     -15.196 -16.775  40.004  1.00  0.00           H  
ATOM    239  CD1 LEU A  23     -14.094 -15.269  39.225  1.00  0.00           C  
ATOM    240 1HD1 LEU A  23     -14.875 -14.596  39.640  1.00  0.00           H  
ATOM    241 3HD1 LEU A  23     -14.299 -15.574  38.177  1.00  0.00           H  
ATOM    242 2HD1 LEU A  23     -13.087 -14.800  39.176  1.00  0.00           H  
ATOM    243  CD2 LEU A  23     -13.190 -17.523  39.559  1.00  0.00           C  
ATOM    244 1HD2 LEU A  23     -13.384 -17.976  38.564  1.00  0.00           H  
ATOM    245 2HD2 LEU A  23     -13.145 -18.313  40.340  1.00  0.00           H  
ATOM    246 3HD2 LEU A  23     -12.197 -17.027  39.533  1.00  0.00           H  
ATOM    247  C   LEU A  23     -13.685 -16.678  43.886  1.00  0.00           C  
ATOM    248  O   LEU A  23     -12.438 -16.547  43.991  1.00  0.00           O  
ATOM    249  N   ASP A  24     -14.460 -16.627  45.005  1.00  0.00           N  
ATOM    250  HN  ASP A  24     -15.448 -16.562  44.883  1.00  0.00           H  
ATOM    251  CA  ASP A  24     -13.824 -16.607  46.415  1.00  0.00           C  
ATOM    252  HA  ASP A  24     -13.046 -15.862  46.341  1.00  0.00           H  
ATOM    253  CB  ASP A  24     -14.845 -16.027  47.434  1.00  0.00           C  
ATOM    254  HB1 ASP A  24     -14.619 -16.526  48.400  1.00  0.00           H  
ATOM    255  HB2 ASP A  24     -15.886 -16.275  47.136  1.00  0.00           H  
ATOM    256  CG  ASP A  24     -14.861 -14.491  47.593  1.00  0.00           C  
ATOM    257  OD1 ASP A  24     -15.557 -14.097  48.534  1.00  0.00           O  
ATOM    258  OD2 ASP A  24     -14.248 -13.779  46.811  1.00  0.00           O  
ATOM    259  C   ASP A  24     -13.143 -17.980  46.751  1.00  0.00           C  
ATOM    260  O   ASP A  24     -13.779 -19.009  46.484  1.00  0.00           O  
ATOM    261  N   GLY A  25     -11.836 -17.973  47.085  1.00  0.00           N  
ATOM    262  HN  GLY A  25     -11.428 -17.071  47.197  1.00  0.00           H  
ATOM    263  CA  GLY A  25     -11.021 -19.176  47.252  1.00  0.00           C  
ATOM    264  HA1 GLY A  25     -11.538 -19.840  47.927  1.00  0.00           H  
ATOM    265  HA2 GLY A  25     -10.082 -18.902  47.708  1.00  0.00           H  
ATOM    266  C   GLY A  25     -10.648 -19.930  46.029  1.00  0.00           C  
ATOM    267  O   GLY A  25     -10.662 -21.138  45.970  1.00  0.00           O  
ATOM    268  N   TYR A  26     -10.150 -19.177  45.074  1.00  0.00           N  
ATOM    269  HN  TYR A  26      -9.997 -18.217  45.290  1.00  0.00           H  
ATOM    270  CA  TYR A  26      -9.662 -19.714  43.798  1.00  0.00           C  
ATOM    271  HA  TYR A  26      -9.285 -20.723  43.882  1.00  0.00           H  
ATOM    272  CB  TYR A  26     -10.880 -19.935  42.854  1.00  0.00           C  
ATOM    273  HB1 TYR A  26     -11.630 -19.121  42.953  1.00  0.00           H  
ATOM    274  HB2 TYR A  26     -11.322 -20.901  43.179  1.00  0.00           H  
ATOM    275  CG  TYR A  26     -10.558 -20.043  41.401  1.00  0.00           C  
ATOM    276  CD1 TYR A  26     -10.328 -18.930  40.616  1.00  0.00           C  
ATOM    277  HD1 TYR A  26     -10.550 -17.947  41.004  1.00  0.00           H  
ATOM    278  CE1 TYR A  26     -10.046 -19.104  39.258  1.00  0.00           C  
ATOM    279  HE1 TYR A  26      -9.947 -18.186  38.699  1.00  0.00           H  
ATOM    280  CZ  TYR A  26      -9.861 -20.326  38.679  1.00  0.00           C  
ATOM    281  OH  TYR A  26      -9.563 -20.511  37.333  1.00  0.00           O  
ATOM    282  HH  TYR A  26      -9.446 -21.464  37.302  1.00  0.00           H  
ATOM    283  CD2 TYR A  26     -10.410 -21.308  40.849  1.00  0.00           C  
ATOM    284  HD2 TYR A  26     -10.532 -22.225  41.406  1.00  0.00           H  
ATOM    285  CE2 TYR A  26     -10.150 -21.470  39.528  1.00  0.00           C  
ATOM    286  HE2 TYR A  26     -10.035 -22.473  39.145  1.00  0.00           H  
ATOM    287  C   TYR A  26      -8.498 -18.901  43.197  1.00  0.00           C  
ATOM    288  O   TYR A  26      -8.535 -17.666  43.130  1.00  0.00           O  
ATOM    289  N   ASP A  27      -7.474 -19.608  42.713  1.00  0.00           N  
ATOM    290  HN  ASP A  27      -7.515 -20.599  42.816  1.00  0.00           H  
ATOM    291  CA  ASP A  27      -6.259 -19.072  42.175  1.00  0.00           C  
ATOM    292  HA  ASP A  27      -6.097 -18.032  42.420  1.00  0.00           H  
ATOM    293  CB  ASP A  27      -5.179 -19.698  43.001  1.00  0.00           C  
ATOM    294  HB1 ASP A  27      -5.168 -20.766  42.691  1.00  0.00           H  
ATOM    295  HB2 ASP A  27      -5.238 -19.628  44.108  1.00  0.00           H  
ATOM    296  CG  ASP A  27      -3.779 -19.106  42.747  1.00  0.00           C  
ATOM    297  OD1 ASP A  27      -2.904 -19.443  43.541  1.00  0.00           O  
ATOM    298  OD2 ASP A  27      -3.641 -18.308  41.802  1.00  0.00           O  
ATOM    299  C   ASP A  27      -6.196 -19.361  40.660  1.00  0.00           C  
ATOM    300  O   ASP A  27      -6.221 -20.542  40.251  1.00  0.00           O  
ATOM    301  N   ASN A  28      -6.170 -18.319  39.749  1.00  0.00           N  
ATOM    302  HN  ASN A  28      -5.831 -17.410  39.977  1.00  0.00           H  
ATOM    303  CA  ASN A  28      -6.333 -18.571  38.365  1.00  0.00           C  
ATOM    304  HA  ASN A  28      -6.969 -19.436  38.262  1.00  0.00           H  
ATOM    305  CB  ASN A  28      -7.039 -17.283  37.748  1.00  0.00           C  
ATOM    306  HB1 ASN A  28      -8.024 -17.235  38.259  1.00  0.00           H  
ATOM    307  HB2 ASN A  28      -7.297 -17.484  36.686  1.00  0.00           H  
ATOM    308  CG  ASN A  28      -6.279 -15.910  37.882  1.00  0.00           C  
ATOM    309  OD1 ASN A  28      -5.115 -15.724  38.242  1.00  0.00           O  
ATOM    310  ND2 ASN A  28      -7.134 -14.888  37.454  1.00  0.00           N  
ATOM    311 1HD2 ASN A  28      -8.115 -14.975  37.632  1.00  0.00           H  
ATOM    312 2HD2 ASN A  28      -6.719 -13.996  37.640  1.00  0.00           H  
ATOM    313  C   ASN A  28      -4.892 -18.801  37.740  1.00  0.00           C  
ATOM    314  O   ASN A  28      -4.783 -19.083  36.579  1.00  0.00           O  
ATOM    315  N   ARG A  29      -3.839 -18.709  38.522  1.00  0.00           N  
ATOM    316  HN  ARG A  29      -3.910 -18.489  39.492  1.00  0.00           H  
ATOM    317  CA  ARG A  29      -2.437 -18.800  38.063  1.00  0.00           C  
ATOM    318  HA  ARG A  29      -2.304 -17.998  37.352  1.00  0.00           H  
ATOM    319  CB  ARG A  29      -1.456 -18.502  39.263  1.00  0.00           C  
ATOM    320  HB1 ARG A  29      -0.421 -18.802  38.995  1.00  0.00           H  
ATOM    321  HB2 ARG A  29      -1.924 -19.062  40.101  1.00  0.00           H  
ATOM    322  CG  ARG A  29      -1.360 -16.956  39.344  1.00  0.00           C  
ATOM    323  HG2 ARG A  29      -2.389 -16.542  39.411  1.00  0.00           H  
ATOM    324  HG1 ARG A  29      -0.837 -16.600  38.431  1.00  0.00           H  
ATOM    325  CD  ARG A  29      -0.505 -16.438  40.481  1.00  0.00           C  
ATOM    326  HD2 ARG A  29      -0.579 -15.333  40.571  1.00  0.00           H  
ATOM    327  HD1 ARG A  29       0.556 -16.749  40.377  1.00  0.00           H  
ATOM    328  NE  ARG A  29      -1.031 -17.068  41.746  1.00  0.00           N  
ATOM    329  HE  ARG A  29      -1.864 -17.618  41.803  1.00  0.00           H  
ATOM    330  CZ  ARG A  29      -0.236 -17.229  42.834  1.00  0.00           C  
ATOM    331  NH1 ARG A  29       0.835 -16.485  43.116  1.00  0.00           N  
ATOM    332 1HH1 ARG A  29       0.842 -15.538  42.794  1.00  0.00           H  
ATOM    333 2HH1 ARG A  29       1.217 -16.624  44.031  1.00  0.00           H  
ATOM    334  NH2 ARG A  29      -0.666 -17.939  43.848  1.00  0.00           N  
ATOM    335 1HH2 ARG A  29      -1.571 -18.362  43.895  1.00  0.00           H  
ATOM    336 2HH2 ARG A  29      -0.193 -17.915  44.729  1.00  0.00           H  
ATOM    337  C   ARG A  29      -2.076 -20.049  37.374  1.00  0.00           C  
ATOM    338  O   ARG A  29      -1.300 -19.983  36.394  1.00  0.00           O  
ATOM    339  N   LEU A  30      -2.579 -21.207  37.813  1.00  0.00           N  
ATOM    340  HN  LEU A  30      -3.312 -21.208  38.489  1.00  0.00           H  
ATOM    341  CA  LEU A  30      -2.228 -22.465  37.161  1.00  0.00           C  
ATOM    342  HA  LEU A  30      -1.655 -22.299  36.261  1.00  0.00           H  
ATOM    343  CB  LEU A  30      -1.213 -23.337  38.086  1.00  0.00           C  
ATOM    344  HB1 LEU A  30      -0.848 -24.188  37.472  1.00  0.00           H  
ATOM    345  HB2 LEU A  30      -1.715 -23.796  38.964  1.00  0.00           H  
ATOM    346  CG  LEU A  30       0.029 -22.553  38.484  1.00  0.00           C  
ATOM    347  HG  LEU A  30      -0.417 -21.654  38.960  1.00  0.00           H  
ATOM    348  CD1 LEU A  30       0.681 -23.157  39.760  1.00  0.00           C  
ATOM    349 2HD1 LEU A  30       1.210 -24.109  39.538  1.00  0.00           H  
ATOM    350 1HD1 LEU A  30      -0.020 -23.374  40.593  1.00  0.00           H  
ATOM    351 3HD1 LEU A  30       1.423 -22.493  40.252  1.00  0.00           H  
ATOM    352  CD2 LEU A  30       0.994 -22.289  37.406  1.00  0.00           C  
ATOM    353 1HD2 LEU A  30       1.847 -21.669  37.756  1.00  0.00           H  
ATOM    354 3HD2 LEU A  30       0.586 -21.647  36.597  1.00  0.00           H  
ATOM    355 2HD2 LEU A  30       1.333 -23.265  36.996  1.00  0.00           H  
ATOM    356  C   LEU A  30      -3.513 -23.270  36.956  1.00  0.00           C  
ATOM    357  O   LEU A  30      -4.612 -22.838  37.331  1.00  0.00           O  
ATOM    358  N   ARG A  31      -3.385 -24.451  36.240  1.00  0.00           N  
ATOM    359  HN  ARG A  31      -2.464 -24.599  35.888  1.00  0.00           H  
ATOM    360  CA  ARG A  31      -4.509 -25.210  35.784  1.00  0.00           C  
ATOM    361  HA  ARG A  31      -5.183 -24.477  35.366  1.00  0.00           H  
ATOM    362  CB  ARG A  31      -4.033 -26.038  34.610  1.00  0.00           C  
ATOM    363  HB1 ARG A  31      -3.471 -25.385  33.910  1.00  0.00           H  
ATOM    364  HB2 ARG A  31      -4.909 -26.454  34.069  1.00  0.00           H  
ATOM    365  CG  ARG A  31      -3.094 -27.168  35.047  1.00  0.00           C  
ATOM    366  HG2 ARG A  31      -3.731 -27.929  35.546  1.00  0.00           H  
ATOM    367  HG1 ARG A  31      -2.344 -26.790  35.774  1.00  0.00           H  
ATOM    368  CD  ARG A  31      -2.363 -27.847  33.806  1.00  0.00           C  
ATOM    369  HD2 ARG A  31      -1.773 -27.203  33.120  1.00  0.00           H  
ATOM    370  HD1 ARG A  31      -3.125 -28.450  33.267  1.00  0.00           H  
ATOM    371  NE  ARG A  31      -1.434 -28.797  34.453  1.00  0.00           N  
ATOM    372  HE  ARG A  31      -0.487 -28.496  34.567  1.00  0.00           H  
ATOM    373  CZ  ARG A  31      -1.711 -30.056  34.751  1.00  0.00           C  
ATOM    374  NH1 ARG A  31      -2.873 -30.568  34.700  1.00  0.00           N  
ATOM    375 1HH1 ARG A  31      -3.554 -30.067  34.165  1.00  0.00           H  
ATOM    376 2HH1 ARG A  31      -2.969 -31.517  35.001  1.00  0.00           H  
ATOM    377  NH2 ARG A  31      -0.728 -30.877  35.020  1.00  0.00           N  
ATOM    378 1HH2 ARG A  31       0.168 -30.468  35.194  1.00  0.00           H  
ATOM    379 2HH2 ARG A  31      -0.959 -31.808  35.301  1.00  0.00           H  
ATOM    380  C   ARG A  31      -5.162 -26.158  36.808  1.00  0.00           C  
ATOM    381  O   ARG A  31      -4.531 -26.383  37.829  1.00  0.00           O  
ATOM    382  N   PRO A  32      -6.452 -26.472  36.780  1.00  0.00           N  
ATOM    383  CD  PRO A  32      -7.258 -26.272  35.566  1.00  0.00           C  
ATOM    384  HD1 PRO A  32      -6.828 -26.848  34.719  1.00  0.00           H  
ATOM    385  HD2 PRO A  32      -7.155 -25.172  35.450  1.00  0.00           H  
ATOM    386  CA  PRO A  32      -7.062 -27.458  37.701  1.00  0.00           C  
ATOM    387  HA  PRO A  32      -6.941 -27.043  38.691  1.00  0.00           H  
ATOM    388  CB  PRO A  32      -8.510 -27.475  37.220  1.00  0.00           C  
ATOM    389  HB1 PRO A  32      -9.098 -26.900  37.967  1.00  0.00           H  
ATOM    390  HB2 PRO A  32      -8.826 -28.539  37.183  1.00  0.00           H  
ATOM    391  CG  PRO A  32      -8.678 -26.715  35.901  1.00  0.00           C  
ATOM    392  HG1 PRO A  32      -9.120 -27.351  35.105  1.00  0.00           H  
ATOM    393  HG2 PRO A  32      -9.269 -25.834  36.230  1.00  0.00           H  
ATOM    394  C   PRO A  32      -6.438 -28.818  37.547  1.00  0.00           C  
ATOM    395  O   PRO A  32      -6.151 -29.261  36.395  1.00  0.00           O  
ATOM    396  N   GLY A  33      -6.274 -29.579  38.624  1.00  0.00           N  
ATOM    397  HN  GLY A  33      -6.508 -29.163  39.499  1.00  0.00           H  
ATOM    398  CA  GLY A  33      -5.797 -30.970  38.612  1.00  0.00           C  
ATOM    399  HA1 GLY A  33      -6.238 -31.401  37.725  1.00  0.00           H  
ATOM    400  HA2 GLY A  33      -6.111 -31.452  39.526  1.00  0.00           H  
ATOM    401  C   GLY A  33      -4.290 -30.976  38.649  1.00  0.00           C  
ATOM    402  O   GLY A  33      -3.699 -31.906  38.061  1.00  0.00           O  
ATOM    403  N   LEU A  34      -3.668 -29.920  39.252  1.00  0.00           N  
ATOM    404  HN  LEU A  34      -4.150 -29.242  39.801  1.00  0.00           H  
ATOM    405  CA  LEU A  34      -2.311 -29.533  38.793  1.00  0.00           C  
ATOM    406  HA  LEU A  34      -2.371 -29.345  37.731  1.00  0.00           H  
ATOM    407  CB  LEU A  34      -1.825 -28.327  39.677  1.00  0.00           C  
ATOM    408  HB2 LEU A  34      -1.640 -28.715  40.701  1.00  0.00           H  
ATOM    409  HB1 LEU A  34      -2.749 -27.710  39.685  1.00  0.00           H  
ATOM    410  CG  LEU A  34      -0.484 -27.627  39.387  1.00  0.00           C  
ATOM    411  HG  LEU A  34       0.293 -28.418  39.436  1.00  0.00           H  
ATOM    412  CD1 LEU A  34      -0.479 -26.798  38.053  1.00  0.00           C  
ATOM    413 1HD1 LEU A  34      -0.471 -27.509  37.199  1.00  0.00           H  
ATOM    414 2HD1 LEU A  34       0.520 -26.327  37.935  1.00  0.00           H  
ATOM    415 3HD1 LEU A  34      -1.304 -26.057  37.983  1.00  0.00           H  
ATOM    416  CD2 LEU A  34      -0.165 -26.759  40.554  1.00  0.00           C  
ATOM    417 1HD2 LEU A  34      -1.084 -26.273  40.945  1.00  0.00           H  
ATOM    418 2HD2 LEU A  34       0.653 -26.037  40.347  1.00  0.00           H  
ATOM    419 3HD2 LEU A  34       0.160 -27.415  41.390  1.00  0.00           H  
ATOM    420  C   LEU A  34      -1.221 -30.619  38.885  1.00  0.00           C  
ATOM    421  O   LEU A  34      -0.384 -30.850  38.027  1.00  0.00           O  
ATOM    422  N   GLY A  35      -1.131 -31.403  40.043  1.00  0.00           N  
ATOM    423  HN  GLY A  35      -1.691 -31.023  40.775  1.00  0.00           H  
ATOM    424  CA  GLY A  35      -0.406 -32.681  40.070  1.00  0.00           C  
ATOM    425  HA1 GLY A  35       0.121 -32.663  41.012  1.00  0.00           H  
ATOM    426  HA2 GLY A  35       0.327 -32.641  39.277  1.00  0.00           H  
ATOM    427  C   GLY A  35      -1.274 -33.936  39.934  1.00  0.00           C  
ATOM    428  O   GLY A  35      -0.768 -35.038  39.603  1.00  0.00           O  
ATOM    429  N   GLU A  36      -2.530 -33.733  40.280  1.00  0.00           N  
ATOM    430  HN  GLU A  36      -2.824 -32.801  40.482  1.00  0.00           H  
ATOM    431  CA  GLU A  36      -3.638 -34.790  40.229  1.00  0.00           C  
ATOM    432  HA  GLU A  36      -3.416 -35.618  40.887  1.00  0.00           H  
ATOM    433  CB  GLU A  36      -5.043 -34.171  40.584  1.00  0.00           C  
ATOM    434  HB1 GLU A  36      -4.917 -33.214  40.033  1.00  0.00           H  
ATOM    435  HB2 GLU A  36      -5.080 -33.966  41.675  1.00  0.00           H  
ATOM    436  CG  GLU A  36      -6.280 -35.026  40.187  1.00  0.00           C  
ATOM    437  HG1 GLU A  36      -6.087 -36.052  40.567  1.00  0.00           H  
ATOM    438  HG2 GLU A  36      -6.483 -35.093  39.097  1.00  0.00           H  
ATOM    439  CD  GLU A  36      -7.540 -34.514  40.923  1.00  0.00           C  
ATOM    440  OE1 GLU A  36      -8.100 -35.255  41.787  1.00  0.00           O  
ATOM    441  OE2 GLU A  36      -7.753 -33.285  40.764  1.00  0.00           O  
ATOM    442  C   GLU A  36      -3.759 -35.579  38.944  1.00  0.00           C  
ATOM    443  O   GLU A  36      -3.755 -36.824  38.894  1.00  0.00           O  
ATOM    444  N   ARG A  37      -3.899 -34.833  37.803  1.00  0.00           N  
ATOM    445  HN  ARG A  37      -4.069 -33.853  37.864  1.00  0.00           H  
ATOM    446  CA  ARG A  37      -4.148 -35.394  36.550  1.00  0.00           C  
ATOM    447  HA  ARG A  37      -3.516 -36.270  36.533  1.00  0.00           H  
ATOM    448  CB  ARG A  37      -5.652 -35.638  36.314  1.00  0.00           C  
ATOM    449  HB1 ARG A  37      -5.915 -36.245  37.207  1.00  0.00           H  
ATOM    450  HB2 ARG A  37      -5.661 -36.315  35.433  1.00  0.00           H  
ATOM    451  CG  ARG A  37      -6.604 -34.423  36.183  1.00  0.00           C  
ATOM    452  HG1 ARG A  37      -6.468 -33.939  35.193  1.00  0.00           H  
ATOM    453  HG2 ARG A  37      -6.313 -33.557  36.814  1.00  0.00           H  
ATOM    454  CD  ARG A  37      -8.108 -34.735  36.334  1.00  0.00           C  
ATOM    455  HD1 ARG A  37      -8.654 -33.843  35.960  1.00  0.00           H  
ATOM    456  HD2 ARG A  37      -8.438 -35.126  37.321  1.00  0.00           H  
ATOM    457  NE  ARG A  37      -8.324 -35.817  35.318  1.00  0.00           N  
ATOM    458  HE  ARG A  37      -7.559 -36.152  34.768  1.00  0.00           H  
ATOM    459  CZ  ARG A  37      -9.543 -36.320  34.992  1.00  0.00           C  
ATOM    460  NH1 ARG A  37     -10.604 -36.015  35.697  1.00  0.00           N  
ATOM    461 1HH1 ARG A  37     -10.431 -35.446  36.501  1.00  0.00           H  
ATOM    462 2HH1 ARG A  37     -11.476 -36.207  35.248  1.00  0.00           H  
ATOM    463  NH2 ARG A  37      -9.619 -36.952  33.844  1.00  0.00           N  
ATOM    464 1HH2 ARG A  37      -8.866 -36.976  33.186  1.00  0.00           H  
ATOM    465 2HH2 ARG A  37     -10.498 -37.174  33.423  1.00  0.00           H  
ATOM    466  C   ARG A  37      -3.630 -34.490  35.466  1.00  0.00           C  
ATOM    467  O   ARG A  37      -3.548 -33.296  35.671  1.00  0.00           O  
ATOM    468  N   VAL A  38      -3.432 -35.102  34.262  1.00  0.00           N  
ATOM    469  HN  VAL A  38      -3.401 -36.091  34.137  1.00  0.00           H  
ATOM    470  CA  VAL A  38      -3.189 -34.255  33.070  1.00  0.00           C  
ATOM    471  HA  VAL A  38      -2.527 -33.477  33.422  1.00  0.00           H  
ATOM    472  CB  VAL A  38      -2.529 -35.076  31.931  1.00  0.00           C  
ATOM    473  HB  VAL A  38      -3.257 -35.895  31.746  1.00  0.00           H  
ATOM    474  CG1 VAL A  38      -2.266 -34.257  30.696  1.00  0.00           C  
ATOM    475 1HG1 VAL A  38      -3.226 -33.968  30.218  1.00  0.00           H  
ATOM    476 2HG1 VAL A  38      -1.738 -34.930  29.986  1.00  0.00           H  
ATOM    477 3HG1 VAL A  38      -1.699 -33.339  30.962  1.00  0.00           H  
ATOM    478  CG2 VAL A  38      -1.262 -35.819  32.368  1.00  0.00           C  
ATOM    479 1HG2 VAL A  38      -1.477 -36.488  33.228  1.00  0.00           H  
ATOM    480 2HG2 VAL A  38      -0.512 -35.024  32.570  1.00  0.00           H  
ATOM    481 3HG2 VAL A  38      -0.883 -36.492  31.570  1.00  0.00           H  
ATOM    482  C   VAL A  38      -4.434 -33.558  32.526  1.00  0.00           C  
ATOM    483  O   VAL A  38      -5.465 -34.188  32.450  1.00  0.00           O  
ATOM    484  N   THR A  39      -4.448 -32.252  32.168  1.00  0.00           N  
ATOM    485  HN  THR A  39      -3.596 -31.734  32.136  1.00  0.00           H  
ATOM    486  CA  THR A  39      -5.668 -31.445  31.868  1.00  0.00           C  
ATOM    487  HA  THR A  39      -6.398 -31.822  32.569  1.00  0.00           H  
ATOM    488  CB  THR A  39      -5.406 -30.017  32.055  1.00  0.00           C  
ATOM    489  HB  THR A  39      -4.602 -29.609  31.407  1.00  0.00           H  
ATOM    490  OG1 THR A  39      -5.168 -29.779  33.423  1.00  0.00           O  
ATOM    491  HG1 THR A  39      -5.981 -30.077  33.839  1.00  0.00           H  
ATOM    492  CG2 THR A  39      -6.624 -29.219  31.760  1.00  0.00           C  
ATOM    493 1HG2 THR A  39      -7.519 -29.464  32.372  1.00  0.00           H  
ATOM    494 2HG2 THR A  39      -6.786 -29.269  30.662  1.00  0.00           H  
ATOM    495 3HG2 THR A  39      -6.392 -28.142  31.902  1.00  0.00           H  
ATOM    496  C   THR A  39      -6.127 -31.626  30.421  1.00  0.00           C  
ATOM    497  O   THR A  39      -5.353 -31.512  29.463  1.00  0.00           O  
ATOM    498  N   GLU A  40      -7.291 -32.175  30.227  1.00  0.00           N  
ATOM    499  HN  GLU A  40      -7.729 -32.465  31.075  1.00  0.00           H  
ATOM    500  CA  GLU A  40      -7.823 -32.627  28.903  1.00  0.00           C  
ATOM    501  HA  GLU A  40      -6.982 -32.685  28.227  1.00  0.00           H  
ATOM    502  CB  GLU A  40      -8.608 -33.992  28.977  1.00  0.00           C  
ATOM    503  HB2 GLU A  40      -8.861 -34.287  27.937  1.00  0.00           H  
ATOM    504  HB1 GLU A  40      -9.617 -33.751  29.374  1.00  0.00           H  
ATOM    505  CG  GLU A  40      -7.897 -35.179  29.747  1.00  0.00           C  
ATOM    506  HG1 GLU A  40      -7.971 -34.950  30.832  1.00  0.00           H  
ATOM    507  HG2 GLU A  40      -6.824 -35.231  29.467  1.00  0.00           H  
ATOM    508  CD  GLU A  40      -8.649 -36.402  29.509  1.00  0.00           C  
ATOM    509  OE1 GLU A  40      -9.277 -37.030  30.382  1.00  0.00           O  
ATOM    510  OE2 GLU A  40      -8.703 -36.831  28.300  1.00  0.00           O  
ATOM    511  C   GLU A  40      -8.851 -31.636  28.369  1.00  0.00           C  
ATOM    512  O   GLU A  40      -9.863 -31.427  28.965  1.00  0.00           O  
ATOM    513  N   VAL A  41      -8.694 -30.885  27.270  1.00  0.00           N  
ATOM    514  HN  VAL A  41      -7.756 -30.840  26.936  1.00  0.00           H  
ATOM    515  CA  VAL A  41      -9.527 -29.779  26.873  1.00  0.00           C  
ATOM    516  HA  VAL A  41     -10.332 -29.737  27.592  1.00  0.00           H  
ATOM    517  CB  VAL A  41      -8.653 -28.528  26.794  1.00  0.00           C  
ATOM    518  HB  VAL A  41      -7.849 -28.760  26.063  1.00  0.00           H  
ATOM    519  CG1 VAL A  41      -9.496 -27.341  26.315  1.00  0.00           C  
ATOM    520 1HG1 VAL A  41     -10.424 -27.369  26.925  1.00  0.00           H  
ATOM    521 3HG1 VAL A  41      -9.801 -27.437  25.252  1.00  0.00           H  
ATOM    522 2HG1 VAL A  41      -8.834 -26.451  26.389  1.00  0.00           H  
ATOM    523  CG2 VAL A  41      -8.083 -28.212  28.223  1.00  0.00           C  
ATOM    524 1HG2 VAL A  41      -8.828 -28.044  29.030  1.00  0.00           H  
ATOM    525 2HG2 VAL A  41      -7.468 -27.314  27.997  1.00  0.00           H  
ATOM    526 3HG2 VAL A  41      -7.464 -29.039  28.634  1.00  0.00           H  
ATOM    527  C   VAL A  41     -10.163 -30.127  25.519  1.00  0.00           C  
ATOM    528  O   VAL A  41      -9.457 -30.383  24.546  1.00  0.00           O  
ATOM    529  N   LYS A  42     -11.512 -30.074  25.442  1.00  0.00           N  
ATOM    530  HN  LYS A  42     -11.974 -29.743  26.261  1.00  0.00           H  
ATOM    531  CA  LYS A  42     -12.200 -30.041  24.256  1.00  0.00           C  
ATOM    532  HA  LYS A  42     -11.807 -30.876  23.696  1.00  0.00           H  
ATOM    533  CB  LYS A  42     -13.688 -30.419  24.569  1.00  0.00           C  
ATOM    534  HB1 LYS A  42     -14.326 -30.520  23.665  1.00  0.00           H  
ATOM    535  HB2 LYS A  42     -14.264 -29.613  25.073  1.00  0.00           H  
ATOM    536  CG  LYS A  42     -13.741 -31.746  25.335  1.00  0.00           C  
ATOM    537  HG1 LYS A  42     -13.245 -31.560  26.312  1.00  0.00           H  
ATOM    538  HG2 LYS A  42     -13.153 -32.556  24.854  1.00  0.00           H  
ATOM    539  CD  LYS A  42     -15.176 -32.317  25.581  1.00  0.00           C  
ATOM    540  HD1 LYS A  42     -15.681 -32.468  24.604  1.00  0.00           H  
ATOM    541  HD2 LYS A  42     -15.747 -31.472  26.022  1.00  0.00           H  
ATOM    542  CE  LYS A  42     -15.218 -33.461  26.578  1.00  0.00           C  
ATOM    543  HE1 LYS A  42     -16.218 -33.940  26.643  1.00  0.00           H  
ATOM    544  HE2 LYS A  42     -14.940 -33.322  27.644  1.00  0.00           H  
ATOM    545  NZ  LYS A  42     -14.290 -34.566  26.011  1.00  0.00           N1+
ATOM    546  HZ2 LYS A  42     -13.319 -34.224  25.868  1.00  0.00           H  
ATOM    547  HZ1 LYS A  42     -14.636 -35.050  25.157  1.00  0.00           H  
ATOM    548  HZ3 LYS A  42     -14.156 -35.289  26.747  1.00  0.00           H  
ATOM    549  C   LYS A  42     -11.976 -28.705  23.459  1.00  0.00           C  
ATOM    550  O   LYS A  42     -12.062 -27.645  24.032  1.00  0.00           O  
ATOM    551  N   THR A  43     -11.673 -28.759  22.134  1.00  0.00           N  
ATOM    552  HN  THR A  43     -11.623 -29.651  21.691  1.00  0.00           H  
ATOM    553  CA  THR A  43     -11.437 -27.598  21.324  1.00  0.00           C  
ATOM    554  HA  THR A  43     -11.790 -26.698  21.805  1.00  0.00           H  
ATOM    555  CB  THR A  43      -9.922 -27.346  21.183  1.00  0.00           C  
ATOM    556  HB  THR A  43      -9.368 -28.307  21.131  1.00  0.00           H  
ATOM    557  OG1 THR A  43      -9.512 -26.743  22.391  1.00  0.00           O  
ATOM    558  HG1 THR A  43     -10.098 -27.141  23.040  1.00  0.00           H  
ATOM    559  CG2 THR A  43      -9.553 -26.467  20.010  1.00  0.00           C  
ATOM    560 1HG2 THR A  43     -10.223 -25.580  20.016  1.00  0.00           H  
ATOM    561 3HG2 THR A  43      -9.772 -26.924  19.023  1.00  0.00           H  
ATOM    562 2HG2 THR A  43      -8.519 -26.064  20.079  1.00  0.00           H  
ATOM    563  C   THR A  43     -12.074 -27.867  19.961  1.00  0.00           C  
ATOM    564  O   THR A  43     -11.954 -28.941  19.359  1.00  0.00           O  
ATOM    565  N   ASP A  44     -12.774 -26.864  19.401  1.00  0.00           N  
ATOM    566  HN  ASP A  44     -12.854 -25.975  19.847  1.00  0.00           H  
ATOM    567  CA  ASP A  44     -13.313 -26.893  18.052  1.00  0.00           C  
ATOM    568  HA  ASP A  44     -12.630 -27.401  17.386  1.00  0.00           H  
ATOM    569  CB  ASP A  44     -14.722 -27.639  17.914  1.00  0.00           C  
ATOM    570  HB2 ASP A  44     -14.651 -28.710  18.204  1.00  0.00           H  
ATOM    571  HB1 ASP A  44     -15.048 -27.608  16.853  1.00  0.00           H  
ATOM    572  CG  ASP A  44     -15.900 -27.057  18.689  1.00  0.00           C  
ATOM    573  OD1 ASP A  44     -16.904 -26.658  18.047  1.00  0.00           O  
ATOM    574  OD2 ASP A  44     -15.890 -27.162  19.948  1.00  0.00           O  
ATOM    575  C   ASP A  44     -13.461 -25.479  17.537  1.00  0.00           C  
ATOM    576  O   ASP A  44     -13.357 -24.553  18.296  1.00  0.00           O  
ATOM    577  N   ILE A  45     -13.700 -25.397  16.230  1.00  0.00           N  
ATOM    578  HN  ILE A  45     -13.746 -26.165  15.596  1.00  0.00           H  
ATOM    579  CA  ILE A  45     -13.659 -24.146  15.492  1.00  0.00           C  
ATOM    580  HA  ILE A  45     -13.967 -23.377  16.185  1.00  0.00           H  
ATOM    581  CB  ILE A  45     -12.270 -23.844  14.882  1.00  0.00           C  
ATOM    582  HB  ILE A  45     -12.417 -22.876  14.357  1.00  0.00           H  
ATOM    583  CG2 ILE A  45     -11.067 -23.534  15.857  1.00  0.00           C  
ATOM    584 3HG2 ILE A  45     -10.614 -24.474  16.237  1.00  0.00           H  
ATOM    585 1HG2 ILE A  45     -11.417 -23.062  16.800  1.00  0.00           H  
ATOM    586 2HG2 ILE A  45     -10.278 -22.936  15.352  1.00  0.00           H  
ATOM    587  CG1 ILE A  45     -11.770 -24.824  13.767  1.00  0.00           C  
ATOM    588 1HG1 ILE A  45     -12.636 -25.238  13.205  1.00  0.00           H  
ATOM    589 2HG1 ILE A  45     -11.158 -25.615  14.249  1.00  0.00           H  
ATOM    590  CD  ILE A  45     -10.781 -24.308  12.676  1.00  0.00           C  
ATOM    591  HD1 ILE A  45     -10.230 -25.192  12.291  1.00  0.00           H  
ATOM    592  HD3 ILE A  45      -9.989 -23.618  13.040  1.00  0.00           H  
ATOM    593  HD2 ILE A  45     -11.315 -24.004  11.751  1.00  0.00           H  
ATOM    594  C   ILE A  45     -14.625 -24.026  14.383  1.00  0.00           C  
ATOM    595  O   ILE A  45     -14.879 -24.983  13.680  1.00  0.00           O  
ATOM    596  N   PHE A  46     -15.302 -22.906  14.267  1.00  0.00           N  
ATOM    597  HN  PHE A  46     -15.127 -22.166  14.911  1.00  0.00           H  
ATOM    598  CA  PHE A  46     -16.222 -22.710  13.192  1.00  0.00           C  
ATOM    599  HA  PHE A  46     -16.238 -23.469  12.424  1.00  0.00           H  
ATOM    600  CB  PHE A  46     -17.598 -22.554  13.739  1.00  0.00           C  
ATOM    601  HB1 PHE A  46     -17.475 -21.772  14.518  1.00  0.00           H  
ATOM    602  HB2 PHE A  46     -17.960 -23.474  14.245  1.00  0.00           H  
ATOM    603  CG  PHE A  46     -18.719 -22.119  12.784  1.00  0.00           C  
ATOM    604  CD1 PHE A  46     -18.982 -22.905  11.616  1.00  0.00           C  
ATOM    605  HD1 PHE A  46     -18.315 -23.733  11.431  1.00  0.00           H  
ATOM    606  CE1 PHE A  46     -20.002 -22.562  10.778  1.00  0.00           C  
ATOM    607  HE1 PHE A  46     -20.348 -23.148   9.940  1.00  0.00           H  
ATOM    608  CZ  PHE A  46     -20.691 -21.409  10.992  1.00  0.00           C  
ATOM    609  HZ  PHE A  46     -21.508 -21.192  10.319  1.00  0.00           H  
ATOM    610  CD2 PHE A  46     -19.536 -20.968  13.044  1.00  0.00           C  
ATOM    611  HD2 PHE A  46     -19.324 -20.291  13.858  1.00  0.00           H  
ATOM    612  CE2 PHE A  46     -20.396 -20.518  12.048  1.00  0.00           C  
ATOM    613  HE2 PHE A  46     -21.058 -19.704  12.305  1.00  0.00           H  
ATOM    614  C   PHE A  46     -15.711 -21.599  12.247  1.00  0.00           C  
ATOM    615  O   PHE A  46     -15.408 -20.546  12.755  1.00  0.00           O  
ATOM    616  N   VAL A  47     -15.429 -21.854  10.952  1.00  0.00           N  
ATOM    617  HN  VAL A  47     -15.773 -22.684  10.520  1.00  0.00           H  
ATOM    618  CA  VAL A  47     -14.795 -20.892  10.067  1.00  0.00           C  
ATOM    619  HA  VAL A  47     -14.127 -20.267  10.642  1.00  0.00           H  
ATOM    620  CB  VAL A  47     -14.069 -21.730   8.945  1.00  0.00           C  
ATOM    621  HB  VAL A  47     -14.685 -22.495   8.424  1.00  0.00           H  
ATOM    622  CG1 VAL A  47     -13.426 -20.781   7.920  1.00  0.00           C  
ATOM    623 2HG1 VAL A  47     -14.214 -20.268   7.327  1.00  0.00           H  
ATOM    624 3HG1 VAL A  47     -12.802 -21.456   7.297  1.00  0.00           H  
ATOM    625 1HG1 VAL A  47     -12.751 -20.033   8.389  1.00  0.00           H  
ATOM    626  CG2 VAL A  47     -12.944 -22.558   9.570  1.00  0.00           C  
ATOM    627 2HG2 VAL A  47     -12.459 -23.318   8.919  1.00  0.00           H  
ATOM    628 3HG2 VAL A  47     -13.388 -23.105  10.430  1.00  0.00           H  
ATOM    629 1HG2 VAL A  47     -12.102 -21.960   9.980  1.00  0.00           H  
ATOM    630  C   VAL A  47     -15.914 -20.067   9.376  1.00  0.00           C  
ATOM    631  O   VAL A  47     -16.787 -20.557   8.666  1.00  0.00           O  
ATOM    632  N   THR A  48     -16.028 -18.815   9.716  1.00  0.00           N  
ATOM    633  HN  THR A  48     -15.379 -18.377  10.333  1.00  0.00           H  
ATOM    634  CA  THR A  48     -17.140 -17.978   9.282  1.00  0.00           C  
ATOM    635  HA  THR A  48     -17.918 -18.624   8.903  1.00  0.00           H  
ATOM    636  CB  THR A  48     -17.673 -17.170  10.426  1.00  0.00           C  
ATOM    637  HB  THR A  48     -18.438 -16.458  10.053  1.00  0.00           H  
ATOM    638  OG1 THR A  48     -16.740 -16.325  11.038  1.00  0.00           O  
ATOM    639  HG1 THR A  48     -16.697 -15.590  10.422  1.00  0.00           H  
ATOM    640  CG2 THR A  48     -18.382 -17.980  11.481  1.00  0.00           C  
ATOM    641 2HG2 THR A  48     -17.779 -18.756  12.000  1.00  0.00           H  
ATOM    642 3HG2 THR A  48     -19.318 -18.434  11.091  1.00  0.00           H  
ATOM    643 1HG2 THR A  48     -18.779 -17.302  12.266  1.00  0.00           H  
ATOM    644  C   THR A  48     -16.701 -17.133   8.137  1.00  0.00           C  
ATOM    645  O   THR A  48     -17.507 -16.734   7.328  1.00  0.00           O  
ATOM    646  N   SER A  49     -15.339 -17.065   7.872  1.00  0.00           N  
ATOM    647  HN  SER A  49     -14.785 -17.489   8.584  1.00  0.00           H  
ATOM    648  CA  SER A  49     -14.845 -16.481   6.658  1.00  0.00           C  
ATOM    649  HA  SER A  49     -15.526 -16.693   5.847  1.00  0.00           H  
ATOM    650  CB  SER A  49     -14.661 -14.944   6.591  1.00  0.00           C  
ATOM    651  HB1 SER A  49     -14.187 -14.815   5.595  1.00  0.00           H  
ATOM    652  HB2 SER A  49     -14.099 -14.632   7.497  1.00  0.00           H  
ATOM    653  OG  SER A  49     -15.933 -14.344   6.635  1.00  0.00           O  
ATOM    654  HG  SER A  49     -16.160 -14.196   7.556  1.00  0.00           H  
ATOM    655  C   SER A  49     -13.509 -17.178   6.291  1.00  0.00           C  
ATOM    656  O   SER A  49     -12.855 -17.736   7.129  1.00  0.00           O  
ATOM    657  N   PHE A  50     -13.156 -17.185   4.946  1.00  0.00           N  
ATOM    658  HN  PHE A  50     -13.844 -16.886   4.290  1.00  0.00           H  
ATOM    659  CA  PHE A  50     -11.894 -17.664   4.378  1.00  0.00           C  
ATOM    660  HA  PHE A  50     -11.095 -17.716   5.102  1.00  0.00           H  
ATOM    661  CB  PHE A  50     -11.951 -19.082   3.710  1.00  0.00           C  
ATOM    662  HB2 PHE A  50     -12.560 -19.197   2.788  1.00  0.00           H  
ATOM    663  HB1 PHE A  50     -12.484 -19.722   4.445  1.00  0.00           H  
ATOM    664  CG  PHE A  50     -10.587 -19.767   3.382  1.00  0.00           C  
ATOM    665  CD1 PHE A  50      -9.785 -19.462   2.302  1.00  0.00           C  
ATOM    666  HD1 PHE A  50     -10.162 -18.637   1.716  1.00  0.00           H  
ATOM    667  CE1 PHE A  50      -8.674 -20.166   2.080  1.00  0.00           C  
ATOM    668  HE1 PHE A  50      -8.069 -19.826   1.252  1.00  0.00           H  
ATOM    669  CZ  PHE A  50      -8.225 -21.183   2.922  1.00  0.00           C  
ATOM    670  HZ  PHE A  50      -7.276 -21.657   2.719  1.00  0.00           H  
ATOM    671  CD2 PHE A  50     -10.171 -20.725   4.304  1.00  0.00           C  
ATOM    672  HD2 PHE A  50     -10.769 -20.832   5.197  1.00  0.00           H  
ATOM    673  CE2 PHE A  50      -8.989 -21.457   4.067  1.00  0.00           C  
ATOM    674  HE2 PHE A  50      -8.701 -22.096   4.889  1.00  0.00           H  
ATOM    675  C   PHE A  50     -11.570 -16.752   3.191  1.00  0.00           C  
ATOM    676  O   PHE A  50     -12.358 -16.677   2.253  1.00  0.00           O  
ATOM    677  N   GLY A  51     -10.503 -15.927   3.306  1.00  0.00           N  
ATOM    678  HN  GLY A  51      -9.907 -15.882   4.105  1.00  0.00           H  
ATOM    679  CA  GLY A  51     -10.053 -14.884   2.349  1.00  0.00           C  
ATOM    680  HA1 GLY A  51      -9.582 -14.162   3.001  1.00  0.00           H  
ATOM    681  HA2 GLY A  51     -10.878 -14.501   1.766  1.00  0.00           H  
ATOM    682  C   GLY A  51      -8.998 -15.205   1.287  1.00  0.00           C  
ATOM    683  O   GLY A  51      -8.500 -16.333   1.418  1.00  0.00           O  
ATOM    684  N   PRO A  52      -8.708 -14.254   0.385  1.00  0.00           N  
ATOM    685  CD  PRO A  52      -9.501 -13.070   0.154  1.00  0.00           C  
ATOM    686  HD1 PRO A  52      -9.721 -12.614   1.144  1.00  0.00           H  
ATOM    687  HD2 PRO A  52     -10.426 -13.395  -0.367  1.00  0.00           H  
ATOM    688  CA  PRO A  52      -7.864 -14.391  -0.732  1.00  0.00           C  
ATOM    689  HA  PRO A  52      -8.301 -15.181  -1.327  1.00  0.00           H  
ATOM    690  CB  PRO A  52      -7.994 -13.119  -1.556  1.00  0.00           C  
ATOM    691  HB1 PRO A  52      -8.650 -13.371  -2.417  1.00  0.00           H  
ATOM    692  HB2 PRO A  52      -7.054 -12.698  -1.972  1.00  0.00           H  
ATOM    693  CG  PRO A  52      -8.601 -12.117  -0.646  1.00  0.00           C  
ATOM    694  HG1 PRO A  52      -7.931 -11.623   0.090  1.00  0.00           H  
ATOM    695  HG2 PRO A  52      -9.160 -11.279  -1.114  1.00  0.00           H  
ATOM    696  C   PRO A  52      -6.434 -14.742  -0.404  1.00  0.00           C  
ATOM    697  O   PRO A  52      -5.834 -14.041   0.480  1.00  0.00           O  
ATOM    698  N   VAL A  53      -5.867 -15.770  -1.050  1.00  0.00           N  
ATOM    699  HN  VAL A  53      -6.503 -16.349  -1.555  1.00  0.00           H  
ATOM    700  CA  VAL A  53      -4.533 -16.249  -0.818  1.00  0.00           C  
ATOM    701  HA  VAL A  53      -4.171 -16.120   0.191  1.00  0.00           H  
ATOM    702  CB  VAL A  53      -4.283 -17.670  -1.290  1.00  0.00           C  
ATOM    703  HB  VAL A  53      -4.466 -17.888  -2.364  1.00  0.00           H  
ATOM    704  CG1 VAL A  53      -2.836 -18.122  -0.978  1.00  0.00           C  
ATOM    705 2HG1 VAL A  53      -2.675 -19.204  -1.176  1.00  0.00           H  
ATOM    706 1HG1 VAL A  53      -2.579 -17.968   0.092  1.00  0.00           H  
ATOM    707 3HG1 VAL A  53      -2.116 -17.609  -1.648  1.00  0.00           H  
ATOM    708  CG2 VAL A  53      -5.258 -18.605  -0.575  1.00  0.00           C  
ATOM    709 3HG2 VAL A  53      -6.289 -18.477  -0.967  1.00  0.00           H  
ATOM    710 2HG2 VAL A  53      -5.245 -18.652   0.534  1.00  0.00           H  
ATOM    711 1HG2 VAL A  53      -4.923 -19.584  -0.978  1.00  0.00           H  
ATOM    712  C   VAL A  53      -3.525 -15.500  -1.748  1.00  0.00           C  
ATOM    713  O   VAL A  53      -3.590 -15.456  -2.970  1.00  0.00           O  
ATOM    714  N   SER A  54      -2.524 -14.827  -1.108  1.00  0.00           N  
ATOM    715  HN  SER A  54      -2.329 -14.805  -0.130  1.00  0.00           H  
ATOM    716  CA  SER A  54      -1.484 -14.317  -1.943  1.00  0.00           C  
ATOM    717  HA  SER A  54      -1.847 -13.908  -2.874  1.00  0.00           H  
ATOM    718  CB  SER A  54      -0.741 -13.057  -1.359  1.00  0.00           C  
ATOM    719  HB1 SER A  54      -0.482 -13.252  -0.296  1.00  0.00           H  
ATOM    720  HB2 SER A  54      -1.317 -12.107  -1.391  1.00  0.00           H  
ATOM    721  OG  SER A  54       0.389 -12.749  -2.169  1.00  0.00           O  
ATOM    722  HG  SER A  54       0.362 -11.800  -2.315  1.00  0.00           H  
ATOM    723  C   SER A  54      -0.467 -15.372  -2.120  1.00  0.00           C  
ATOM    724  O   SER A  54       0.074 -15.966  -1.252  1.00  0.00           O  
ATOM    725  N   ASP A  55      -0.104 -15.512  -3.429  1.00  0.00           N  
ATOM    726  HN  ASP A  55      -0.585 -14.878  -4.030  1.00  0.00           H  
ATOM    727  CA  ASP A  55       0.711 -16.561  -3.959  1.00  0.00           C  
ATOM    728  HA  ASP A  55       0.920 -17.279  -3.180  1.00  0.00           H  
ATOM    729  CB  ASP A  55       0.044 -17.239  -5.229  1.00  0.00           C  
ATOM    730  HB2 ASP A  55      -0.884 -17.769  -4.926  1.00  0.00           H  
ATOM    731  HB1 ASP A  55       0.731 -18.009  -5.641  1.00  0.00           H  
ATOM    732  CG  ASP A  55      -0.283 -16.262  -6.337  1.00  0.00           C  
ATOM    733  OD1 ASP A  55      -0.746 -16.597  -7.444  1.00  0.00           O  
ATOM    734  OD2 ASP A  55      -0.011 -15.051  -6.146  1.00  0.00           O  
ATOM    735  C   ASP A  55       2.081 -15.970  -4.266  1.00  0.00           C  
ATOM    736  O   ASP A  55       3.021 -16.707  -4.603  1.00  0.00           O  
HETATM  737  N   HSD A  56       2.230 -14.667  -4.047  1.00  0.00           N  
HETATM  738  HN  HSD A  56       1.389 -14.138  -3.974  1.00  0.00           H  
HETATM  739  CA  HSD A  56       3.397 -13.879  -4.017  1.00  0.00           C  
HETATM  740  HA  HSD A  56       4.110 -14.357  -4.673  1.00  0.00           H  
HETATM  741  CB  HSD A  56       3.137 -12.517  -4.634  1.00  0.00           C  
HETATM  742  HB1 HSD A  56       2.470 -11.907  -3.989  1.00  0.00           H  
HETATM  743  HB2 HSD A  56       2.470 -12.603  -5.519  1.00  0.00           H  
HETATM  744  ND1 HSD A  56       5.081 -11.093  -3.966  1.00  0.00           N  
HETATM  745  HD1 HSD A  56       4.910 -10.985  -2.986  1.00  0.00           H  
HETATM  746  CG  HSD A  56       4.299 -11.677  -4.898  1.00  0.00           C  
HETATM  747  CE1 HSD A  56       6.004 -10.453  -4.668  1.00  0.00           C  
HETATM  748  HE1 HSD A  56       6.880  -9.885  -4.356  1.00  0.00           H  
HETATM  749  NE2 HSD A  56       5.849 -10.568  -6.001  1.00  0.00           N  
HETATM  750  CD2 HSD A  56       4.693 -11.271  -6.117  1.00  0.00           C  
HETATM  751  HD2 HSD A  56       4.306 -11.596  -7.075  1.00  0.00           H  
HETATM  752  C   HSD A  56       3.960 -13.759  -2.611  1.00  0.00           C  
HETATM  753  O   HSD A  56       5.152 -13.922  -2.308  1.00  0.00           O  
HETATM  754  HE2 HSD A  56       6.482 -10.196  -6.779  1.00  0.00           H  
ATOM    755  N   ASP A  57       3.159 -13.589  -1.595  1.00  0.00           N  
ATOM    756  HN  ASP A  57       2.236 -13.290  -1.823  1.00  0.00           H  
ATOM    757  CA  ASP A  57       3.679 -13.328  -0.281  1.00  0.00           C  
ATOM    758  HA  ASP A  57       4.680 -12.936  -0.187  1.00  0.00           H  
ATOM    759  CB  ASP A  57       2.836 -12.267   0.478  1.00  0.00           C  
ATOM    760  HB1 ASP A  57       3.181 -12.045   1.510  1.00  0.00           H  
ATOM    761  HB2 ASP A  57       1.744 -12.473   0.505  1.00  0.00           H  
ATOM    762  CG  ASP A  57       3.028 -10.943  -0.314  1.00  0.00           C  
ATOM    763  OD1 ASP A  57       3.929 -10.749  -1.176  1.00  0.00           O  
ATOM    764  OD2 ASP A  57       2.195 -10.009  -0.075  1.00  0.00           O  
ATOM    765  C   ASP A  57       3.605 -14.551   0.611  1.00  0.00           C  
ATOM    766  O   ASP A  57       4.317 -14.676   1.600  1.00  0.00           O  
ATOM    767  N   MET A  58       2.834 -15.589   0.165  1.00  0.00           N  
ATOM    768  HN  MET A  58       2.273 -15.441  -0.645  1.00  0.00           H  
ATOM    769  CA  MET A  58       2.837 -16.894   0.741  1.00  0.00           C  
ATOM    770  HA  MET A  58       2.259 -17.438   0.010  1.00  0.00           H  
ATOM    771  CB  MET A  58       4.238 -17.583   0.837  1.00  0.00           C  
ATOM    772  HB1 MET A  58       4.163 -18.414   1.570  1.00  0.00           H  
ATOM    773  HB2 MET A  58       4.973 -16.855   1.242  1.00  0.00           H  
ATOM    774  CG  MET A  58       4.663 -18.344  -0.471  1.00  0.00           C  
ATOM    775  HG1 MET A  58       3.827 -18.957  -0.868  1.00  0.00           H  
ATOM    776  HG2 MET A  58       5.405 -19.096  -0.126  1.00  0.00           H  
ATOM    777  SD  MET A  58       5.438 -17.334  -1.795  1.00  0.00           S  
ATOM    778  CE  MET A  58       6.847 -16.673  -0.780  1.00  0.00           C  
ATOM    779  HE1 MET A  58       7.238 -17.446  -0.084  1.00  0.00           H  
ATOM    780  HE2 MET A  58       6.419 -15.852  -0.166  1.00  0.00           H  
ATOM    781  HE3 MET A  58       7.461 -16.149  -1.543  1.00  0.00           H  
ATOM    782  C   MET A  58       2.031 -16.879   2.013  1.00  0.00           C  
ATOM    783  O   MET A  58       2.324 -17.363   3.055  1.00  0.00           O  
ATOM    784  N   GLU A  59       0.827 -16.263   1.950  1.00  0.00           N  
ATOM    785  HN  GLU A  59       0.571 -15.851   1.078  1.00  0.00           H  
ATOM    786  CA  GLU A  59      -0.056 -16.122   3.056  1.00  0.00           C  
ATOM    787  HA  GLU A  59       0.027 -17.064   3.576  1.00  0.00           H  
ATOM    788  CB  GLU A  59       0.328 -15.020   4.122  1.00  0.00           C  
ATOM    789  HB1 GLU A  59       1.335 -15.164   4.571  1.00  0.00           H  
ATOM    790  HB2 GLU A  59      -0.387 -14.954   4.970  1.00  0.00           H  
ATOM    791  CG  GLU A  59       0.342 -13.694   3.424  1.00  0.00           C  
ATOM    792  HG1 GLU A  59      -0.732 -13.440   3.295  1.00  0.00           H  
ATOM    793  HG2 GLU A  59       0.889 -13.868   2.472  1.00  0.00           H  
ATOM    794  CD  GLU A  59       1.007 -12.557   4.171  1.00  0.00           C  
ATOM    795  OE1 GLU A  59       1.936 -11.867   3.709  1.00  0.00           O  
ATOM    796  OE2 GLU A  59       0.623 -12.364   5.356  1.00  0.00           O  
ATOM    797  C   GLU A  59      -1.539 -15.879   2.681  1.00  0.00           C  
ATOM    798  O   GLU A  59      -1.812 -15.465   1.546  1.00  0.00           O  
ATOM    799  N   TYR A  60      -2.476 -16.220   3.624  1.00  0.00           N  
ATOM    800  HN  TYR A  60      -2.099 -16.712   4.405  1.00  0.00           H  
ATOM    801  CA  TYR A  60      -3.967 -16.182   3.589  1.00  0.00           C  
ATOM    802  HA  TYR A  60      -4.249 -15.377   2.927  1.00  0.00           H  
ATOM    803  CB  TYR A  60      -4.463 -17.566   3.093  1.00  0.00           C  
ATOM    804  HB1 TYR A  60      -3.709 -17.793   2.309  1.00  0.00           H  
ATOM    805  HB2 TYR A  60      -5.404 -17.339   2.549  1.00  0.00           H  
ATOM    806  CG  TYR A  60      -4.547 -18.678   4.189  1.00  0.00           C  
ATOM    807  CD1 TYR A  60      -3.428 -19.435   4.600  1.00  0.00           C  
ATOM    808  HD1 TYR A  60      -2.459 -19.135   4.227  1.00  0.00           H  
ATOM    809  CE1 TYR A  60      -3.597 -20.467   5.559  1.00  0.00           C  
ATOM    810  HE1 TYR A  60      -2.705 -20.921   5.966  1.00  0.00           H  
ATOM    811  CZ  TYR A  60      -4.901 -20.677   6.159  1.00  0.00           C  
ATOM    812  OH  TYR A  60      -4.929 -21.756   7.092  1.00  0.00           O  
ATOM    813  HH  TYR A  60      -4.042 -22.071   7.279  1.00  0.00           H  
ATOM    814  CD2 TYR A  60      -5.791 -18.946   4.730  1.00  0.00           C  
ATOM    815  HD2 TYR A  60      -6.598 -18.364   4.312  1.00  0.00           H  
ATOM    816  CE2 TYR A  60      -5.995 -19.964   5.715  1.00  0.00           C  
ATOM    817  HE2 TYR A  60      -6.989 -20.086   6.119  1.00  0.00           H  
ATOM    818  C   TYR A  60      -4.581 -15.819   4.857  1.00  0.00           C  
ATOM    819  O   TYR A  60      -3.960 -15.617   5.901  1.00  0.00           O  
ATOM    820  N   THR A  61      -5.878 -15.528   4.819  1.00  0.00           N  
ATOM    821  HN  THR A  61      -6.323 -15.540   3.927  1.00  0.00           H  
ATOM    822  CA  THR A  61      -6.604 -14.955   5.968  1.00  0.00           C  
ATOM    823  HA  THR A  61      -5.980 -14.932   6.849  1.00  0.00           H  
ATOM    824  CB  THR A  61      -6.953 -13.437   5.842  1.00  0.00           C  
ATOM    825  HB  THR A  61      -7.753 -13.289   5.088  1.00  0.00           H  
ATOM    826  OG1 THR A  61      -5.676 -12.760   5.435  1.00  0.00           O  
ATOM    827  HG1 THR A  61      -5.664 -12.697   4.477  1.00  0.00           H  
ATOM    828  CG2 THR A  61      -7.311 -12.942   7.247  1.00  0.00           C  
ATOM    829 1HG2 THR A  61      -7.424 -11.836   7.241  1.00  0.00           H  
ATOM    830 2HG2 THR A  61      -6.511 -13.191   7.978  1.00  0.00           H  
ATOM    831 3HG2 THR A  61      -8.248 -13.362   7.670  1.00  0.00           H  
ATOM    832  C   THR A  61      -7.966 -15.640   6.342  1.00  0.00           C  
ATOM    833  O   THR A  61      -8.925 -15.555   5.565  1.00  0.00           O  
ATOM    834  N   ILE A  62      -8.111 -16.275   7.533  1.00  0.00           N  
ATOM    835  HN  ILE A  62      -7.314 -16.253   8.132  1.00  0.00           H  
ATOM    836  CA  ILE A  62      -9.260 -17.102   8.005  1.00  0.00           C  
ATOM    837  HA  ILE A  62     -10.113 -17.117   7.343  1.00  0.00           H  
ATOM    838  CB  ILE A  62      -8.847 -18.622   8.154  1.00  0.00           C  
ATOM    839  HB  ILE A  62      -8.408 -18.767   7.144  1.00  0.00           H  
ATOM    840  CG2 ILE A  62      -7.852 -18.946   9.263  1.00  0.00           C  
ATOM    841 1HG2 ILE A  62      -8.332 -18.914  10.265  1.00  0.00           H  
ATOM    842 3HG2 ILE A  62      -6.981 -18.260   9.206  1.00  0.00           H  
ATOM    843 2HG2 ILE A  62      -7.589 -20.019   9.143  1.00  0.00           H  
ATOM    844  CG1 ILE A  62     -10.094 -19.552   8.189  1.00  0.00           C  
ATOM    845 1HG1 ILE A  62     -10.678 -19.344   7.267  1.00  0.00           H  
ATOM    846 2HG1 ILE A  62     -10.670 -19.388   9.125  1.00  0.00           H  
ATOM    847  CD  ILE A  62      -9.659 -21.026   8.242  1.00  0.00           C  
ATOM    848  HD3 ILE A  62      -9.434 -21.239   9.309  1.00  0.00           H  
ATOM    849  HD1 ILE A  62      -8.739 -21.224   7.653  1.00  0.00           H  
ATOM    850  HD2 ILE A  62     -10.318 -21.759   7.730  1.00  0.00           H  
ATOM    851  C   ILE A  62      -9.870 -16.462   9.267  1.00  0.00           C  
ATOM    852  O   ILE A  62      -9.205 -16.048  10.215  1.00  0.00           O  
ATOM    853  N   ASP A  63     -11.206 -16.259   9.156  1.00  0.00           N  
ATOM    854  HN  ASP A  63     -11.801 -16.751   8.524  1.00  0.00           H  
ATOM    855  CA  ASP A  63     -11.894 -15.703  10.304  1.00  0.00           C  
ATOM    856  HA  ASP A  63     -11.159 -15.317  10.995  1.00  0.00           H  
ATOM    857  CB  ASP A  63     -12.942 -14.583  10.076  1.00  0.00           C  
ATOM    858  HB2 ASP A  63     -13.323 -14.162  11.030  1.00  0.00           H  
ATOM    859  HB1 ASP A  63     -13.788 -14.953   9.458  1.00  0.00           H  
ATOM    860  CG  ASP A  63     -12.324 -13.378   9.442  1.00  0.00           C  
ATOM    861  OD1 ASP A  63     -13.118 -12.425   9.234  1.00  0.00           O  
ATOM    862  OD2 ASP A  63     -11.074 -13.277   9.213  1.00  0.00           O  
ATOM    863  C   ASP A  63     -12.597 -16.924  10.955  1.00  0.00           C  
ATOM    864  O   ASP A  63     -13.182 -17.757  10.294  1.00  0.00           O  
ATOM    865  N   VAL A  64     -12.392 -17.114  12.274  1.00  0.00           N  
ATOM    866  HN  VAL A  64     -11.856 -16.449  12.786  1.00  0.00           H  
ATOM    867  CA  VAL A  64     -12.761 -18.292  13.075  1.00  0.00           C  
ATOM    868  HA  VAL A  64     -13.529 -18.815  12.525  1.00  0.00           H  
ATOM    869  CB  VAL A  64     -11.603 -19.315  13.217  1.00  0.00           C  
ATOM    870  HB  VAL A  64     -12.058 -20.241  13.627  1.00  0.00           H  
ATOM    871  CG1 VAL A  64     -11.148 -19.808  11.826  1.00  0.00           C  
ATOM    872 1HG1 VAL A  64     -10.637 -18.935  11.366  1.00  0.00           H  
ATOM    873 2HG1 VAL A  64     -11.962 -20.211  11.186  1.00  0.00           H  
ATOM    874 3HG1 VAL A  64     -10.417 -20.626  11.999  1.00  0.00           H  
ATOM    875  CG2 VAL A  64     -10.469 -18.909  14.056  1.00  0.00           C  
ATOM    876 2HG2 VAL A  64      -9.779 -19.770  14.190  1.00  0.00           H  
ATOM    877 1HG2 VAL A  64     -10.769 -18.614  15.086  1.00  0.00           H  
ATOM    878 3HG2 VAL A  64      -9.977 -18.007  13.633  1.00  0.00           H  
ATOM    879  C   VAL A  64     -13.479 -17.993  14.364  1.00  0.00           C  
ATOM    880  O   VAL A  64     -13.078 -17.158  15.163  1.00  0.00           O  
ATOM    881  N   PHE A  65     -14.581 -18.740  14.575  1.00  0.00           N  
ATOM    882  HN  PHE A  65     -14.976 -19.193  13.779  1.00  0.00           H  
ATOM    883  CA  PHE A  65     -15.256 -18.809  15.906  1.00  0.00           C  
ATOM    884  HA  PHE A  65     -15.075 -17.895  16.452  1.00  0.00           H  
ATOM    885  CB  PHE A  65     -16.725 -18.921  15.713  1.00  0.00           C  
ATOM    886  HB1 PHE A  65     -17.039 -19.653  14.938  1.00  0.00           H  
ATOM    887  HB2 PHE A  65     -16.928 -17.876  15.393  1.00  0.00           H  
ATOM    888  CG  PHE A  65     -17.469 -19.056  17.049  1.00  0.00           C  
ATOM    889  CD1 PHE A  65     -18.312 -20.189  17.301  1.00  0.00           C  
ATOM    890  HD1 PHE A  65     -18.289 -20.978  16.564  1.00  0.00           H  
ATOM    891  CE1 PHE A  65     -19.091 -20.203  18.450  1.00  0.00           C  
ATOM    892  HE1 PHE A  65     -19.523 -21.146  18.750  1.00  0.00           H  
ATOM    893  CZ  PHE A  65     -19.067 -19.174  19.375  1.00  0.00           C  
ATOM    894  HZ  PHE A  65     -19.626 -19.334  20.284  1.00  0.00           H  
ATOM    895  CD2 PHE A  65     -17.466 -18.025  17.965  1.00  0.00           C  
ATOM    896  HD2 PHE A  65     -16.818 -17.183  17.769  1.00  0.00           H  
ATOM    897  CE2 PHE A  65     -18.299 -18.010  19.076  1.00  0.00           C  
ATOM    898  HE2 PHE A  65     -18.220 -17.199  19.784  1.00  0.00           H  
ATOM    899  C   PHE A  65     -14.626 -19.919  16.759  1.00  0.00           C  
ATOM    900  O   PHE A  65     -14.610 -21.061  16.345  1.00  0.00           O  
ATOM    901  N   PHE A  66     -14.060 -19.534  17.856  1.00  0.00           N  
ATOM    902  HN  PHE A  66     -14.174 -18.605  18.200  1.00  0.00           H  
ATOM    903  CA  PHE A  66     -13.066 -20.374  18.495  1.00  0.00           C  
ATOM    904  HA  PHE A  66     -12.908 -21.228  17.852  1.00  0.00           H  
ATOM    905  CB  PHE A  66     -11.747 -19.541  18.748  1.00  0.00           C  
ATOM    906  HB2 PHE A  66     -11.941 -18.678  19.420  1.00  0.00           H  
ATOM    907  HB1 PHE A  66     -11.603 -19.119  17.731  1.00  0.00           H  
ATOM    908  CG  PHE A  66     -10.589 -20.401  19.204  1.00  0.00           C  
ATOM    909  CD1 PHE A  66     -10.213 -20.490  20.574  1.00  0.00           C  
ATOM    910  HD1 PHE A  66     -10.799 -19.944  21.298  1.00  0.00           H  
ATOM    911  CE1 PHE A  66      -9.007 -21.115  20.891  1.00  0.00           C  
ATOM    912  HE1 PHE A  66      -8.651 -21.186  21.908  1.00  0.00           H  
ATOM    913  CZ  PHE A  66      -8.120 -21.566  19.941  1.00  0.00           C  
ATOM    914  HZ  PHE A  66      -7.231 -22.073  20.283  1.00  0.00           H  
ATOM    915  CD2 PHE A  66      -9.721 -20.965  18.260  1.00  0.00           C  
ATOM    916  HD2 PHE A  66      -9.998 -20.837  17.225  1.00  0.00           H  
ATOM    917  CE2 PHE A  66      -8.537 -21.554  18.597  1.00  0.00           C  
ATOM    918  HE2 PHE A  66      -7.814 -21.912  17.879  1.00  0.00           H  
ATOM    919  C   PHE A  66     -13.629 -20.792  19.803  1.00  0.00           C  
ATOM    920  O   PHE A  66     -14.150 -19.965  20.501  1.00  0.00           O  
ATOM    921  N   ARG A  67     -13.566 -22.034  20.128  1.00  0.00           N  
ATOM    922  HN  ARG A  67     -13.114 -22.780  19.647  1.00  0.00           H  
ATOM    923  CA  ARG A  67     -14.258 -22.560  21.268  1.00  0.00           C  
ATOM    924  HA  ARG A  67     -14.384 -21.800  22.025  1.00  0.00           H  
ATOM    925  CB  ARG A  67     -15.505 -23.432  20.932  1.00  0.00           C  
ATOM    926  HB1 ARG A  67     -16.031 -23.738  21.861  1.00  0.00           H  
ATOM    927  HB2 ARG A  67     -15.262 -24.443  20.541  1.00  0.00           H  
ATOM    928  CG  ARG A  67     -16.455 -22.838  19.848  1.00  0.00           C  
ATOM    929  HG1 ARG A  67     -16.135 -23.065  18.809  1.00  0.00           H  
ATOM    930  HG2 ARG A  67     -16.436 -21.729  19.788  1.00  0.00           H  
ATOM    931  CD  ARG A  67     -17.966 -23.258  20.031  1.00  0.00           C  
ATOM    932  HD1 ARG A  67     -18.517 -22.839  19.163  1.00  0.00           H  
ATOM    933  HD2 ARG A  67     -18.331 -22.805  20.978  1.00  0.00           H  
ATOM    934  NE  ARG A  67     -17.965 -24.695  20.056  1.00  0.00           N  
ATOM    935  HE  ARG A  67     -17.299 -25.146  19.461  1.00  0.00           H  
ATOM    936  CZ  ARG A  67     -18.744 -25.427  20.787  1.00  0.00           C  
ATOM    937  NH1 ARG A  67     -18.557 -26.699  20.803  1.00  0.00           N  
ATOM    938 2HH1 ARG A  67     -17.761 -27.054  20.313  1.00  0.00           H  
ATOM    939 1HH1 ARG A  67     -19.104 -27.279  21.408  1.00  0.00           H  
ATOM    940  NH2 ARG A  67     -19.771 -24.890  21.446  1.00  0.00           N  
ATOM    941 1HH2 ARG A  67     -20.014 -23.923  21.377  1.00  0.00           H  
ATOM    942 2HH2 ARG A  67     -20.319 -25.605  21.883  1.00  0.00           H  
ATOM    943  C   ARG A  67     -13.374 -23.563  21.951  1.00  0.00           C  
ATOM    944  O   ARG A  67     -12.793 -24.460  21.339  1.00  0.00           O  
ATOM    945  N   GLN A  68     -13.238 -23.441  23.278  1.00  0.00           N  
ATOM    946  HN  GLN A  68     -13.835 -22.748  23.674  1.00  0.00           H  
ATOM    947  CA  GLN A  68     -12.633 -24.491  24.088  1.00  0.00           C  
ATOM    948  HA  GLN A  68     -12.511 -25.400  23.516  1.00  0.00           H  
ATOM    949  CB  GLN A  68     -11.165 -24.075  24.561  1.00  0.00           C  
ATOM    950  HB1 GLN A  68     -10.647 -24.929  25.048  1.00  0.00           H  
ATOM    951  HB2 GLN A  68     -11.200 -23.208  25.254  1.00  0.00           H  
ATOM    952  CG  GLN A  68     -10.353 -23.590  23.321  1.00  0.00           C  
ATOM    953  HG2 GLN A  68     -10.711 -22.579  23.033  1.00  0.00           H  
ATOM    954  HG1 GLN A  68     -10.229 -24.367  22.536  1.00  0.00           H  
ATOM    955  CD  GLN A  68      -8.903 -23.321  23.797  1.00  0.00           C  
ATOM    956  OE1 GLN A  68      -8.524 -22.247  24.310  1.00  0.00           O  
ATOM    957  NE2 GLN A  68      -8.109 -24.406  23.661  1.00  0.00           N  
ATOM    958 1HE2 GLN A  68      -7.117 -24.291  23.708  1.00  0.00           H  
ATOM    959 2HE2 GLN A  68      -8.431 -25.248  23.230  1.00  0.00           H  
ATOM    960  C   GLN A  68     -13.449 -24.736  25.349  1.00  0.00           C  
ATOM    961  O   GLN A  68     -14.073 -23.816  25.854  1.00  0.00           O  
ATOM    962  N   SER A  69     -13.352 -25.971  25.871  1.00  0.00           N  
ATOM    963  HN  SER A  69     -12.738 -26.616  25.422  1.00  0.00           H  
ATOM    964  CA  SER A  69     -14.137 -26.436  27.022  1.00  0.00           C  
ATOM    965  HA  SER A  69     -14.380 -25.582  27.637  1.00  0.00           H  
ATOM    966  CB  SER A  69     -15.540 -27.101  26.660  1.00  0.00           C  
ATOM    967  HB1 SER A  69     -15.295 -27.961  26.002  1.00  0.00           H  
ATOM    968  HB2 SER A  69     -16.204 -26.309  26.254  1.00  0.00           H  
ATOM    969  OG  SER A  69     -16.223 -27.525  27.803  1.00  0.00           O  
ATOM    970  HG  SER A  69     -16.205 -26.823  28.458  1.00  0.00           H  
ATOM    971  C   SER A  69     -13.331 -27.440  27.900  1.00  0.00           C  
ATOM    972  O   SER A  69     -12.681 -28.375  27.449  1.00  0.00           O  
ATOM    973  N   TRP A  70     -13.492 -27.279  29.211  1.00  0.00           N  
ATOM    974  HN  TRP A  70     -14.200 -26.652  29.527  1.00  0.00           H  
ATOM    975  CA  TRP A  70     -12.886 -28.031  30.232  1.00  0.00           C  
ATOM    976  HA  TRP A  70     -12.961 -29.090  30.038  1.00  0.00           H  
ATOM    977  CB  TRP A  70     -11.377 -27.823  30.477  1.00  0.00           C  
ATOM    978  HB1 TRP A  70     -10.863 -28.008  29.510  1.00  0.00           H  
ATOM    979  HB2 TRP A  70     -10.824 -28.519  31.143  1.00  0.00           H  
ATOM    980  CG  TRP A  70     -11.061 -26.400  30.919  1.00  0.00           C  
ATOM    981  CD1 TRP A  70     -10.695 -26.119  32.229  1.00  0.00           C  
ATOM    982  HD1 TRP A  70     -10.631 -26.844  33.027  1.00  0.00           H  
ATOM    983  NE1 TRP A  70     -10.557 -24.748  32.344  1.00  0.00           N  
ATOM    984  HE1 TRP A  70     -10.332 -24.198  33.119  1.00  0.00           H  
ATOM    985  CE2 TRP A  70     -10.774 -24.093  31.170  1.00  0.00           C  
ATOM    986  CD2 TRP A  70     -11.100 -25.096  30.219  1.00  0.00           C  
ATOM    987  CE3 TRP A  70     -11.423 -24.691  28.916  1.00  0.00           C  
ATOM    988  HE3 TRP A  70     -11.809 -25.401  28.199  1.00  0.00           H  
ATOM    989  CZ3 TRP A  70     -11.478 -23.292  28.582  1.00  0.00           C  
ATOM    990  HZ3 TRP A  70     -11.919 -23.009  27.637  1.00  0.00           H  
ATOM    991  CZ2 TRP A  70     -10.828 -22.712  30.841  1.00  0.00           C  
ATOM    992  HZ2 TRP A  70     -10.602 -21.972  31.594  1.00  0.00           H  
ATOM    993  CH2 TRP A  70     -11.116 -22.330  29.507  1.00  0.00           C  
ATOM    994  HH2 TRP A  70     -11.119 -21.264  29.335  1.00  0.00           H  
ATOM    995  C   TRP A  70     -13.706 -27.875  31.487  1.00  0.00           C  
ATOM    996  O   TRP A  70     -14.610 -27.038  31.544  1.00  0.00           O  
ATOM    997  N   LYS A  71     -13.433 -28.635  32.599  1.00  0.00           N  
ATOM    998  HN  LYS A  71     -12.882 -29.465  32.575  1.00  0.00           H  
ATOM    999  CA  LYS A  71     -14.165 -28.678  33.845  1.00  0.00           C  
ATOM   1000  HA  LYS A  71     -14.742 -27.765  33.809  1.00  0.00           H  
ATOM   1001  CB  LYS A  71     -15.026 -29.956  33.805  1.00  0.00           C  
ATOM   1002  HB1 LYS A  71     -14.432 -30.855  33.532  1.00  0.00           H  
ATOM   1003  HB2 LYS A  71     -15.884 -29.728  33.137  1.00  0.00           H  
ATOM   1004  CG  LYS A  71     -15.802 -30.298  35.095  1.00  0.00           C  
ATOM   1005  HG1 LYS A  71     -15.960 -29.347  35.646  1.00  0.00           H  
ATOM   1006  HG2 LYS A  71     -15.104 -30.950  35.664  1.00  0.00           H  
ATOM   1007  CD  LYS A  71     -17.201 -30.925  35.030  1.00  0.00           C  
ATOM   1008  HD1 LYS A  71     -18.001 -30.306  34.568  1.00  0.00           H  
ATOM   1009  HD2 LYS A  71     -17.506 -31.060  36.091  1.00  0.00           H  
ATOM   1010  CE  LYS A  71     -17.125 -32.230  34.259  1.00  0.00           C  
ATOM   1011  HE2 LYS A  71     -16.553 -32.999  34.820  1.00  0.00           H  
ATOM   1012  HE1 LYS A  71     -16.753 -32.042  33.230  1.00  0.00           H  
ATOM   1013  NZ  LYS A  71     -18.521 -32.879  34.180  1.00  0.00           N1+
ATOM   1014  HZ2 LYS A  71     -18.435 -33.582  33.419  1.00  0.00           H  
ATOM   1015  HZ3 LYS A  71     -19.205 -32.133  33.943  1.00  0.00           H  
ATOM   1016  HZ1 LYS A  71     -18.875 -33.275  35.073  1.00  0.00           H  
ATOM   1017  C   LYS A  71     -13.299 -28.461  35.059  1.00  0.00           C  
ATOM   1018  O   LYS A  71     -12.226 -29.115  35.192  1.00  0.00           O  
ATOM   1019  N   ASP A  72     -13.737 -27.578  35.986  1.00  0.00           N  
ATOM   1020  HN  ASP A  72     -14.590 -27.124  35.741  1.00  0.00           H  
ATOM   1021  CA  ASP A  72     -13.131 -27.415  37.239  1.00  0.00           C  
ATOM   1022  HA  ASP A  72     -12.422 -28.227  37.308  1.00  0.00           H  
ATOM   1023  CB  ASP A  72     -12.526 -26.030  37.322  1.00  0.00           C  
ATOM   1024  HB1 ASP A  72     -13.298 -25.238  37.430  1.00  0.00           H  
ATOM   1025  HB2 ASP A  72     -11.884 -25.814  36.441  1.00  0.00           H  
ATOM   1026  CG  ASP A  72     -11.494 -25.801  38.451  1.00  0.00           C  
ATOM   1027  OD1 ASP A  72     -11.399 -26.546  39.409  1.00  0.00           O  
ATOM   1028  OD2 ASP A  72     -10.880 -24.721  38.437  1.00  0.00           O  
ATOM   1029  C   ASP A  72     -14.281 -27.567  38.163  1.00  0.00           C  
ATOM   1030  O   ASP A  72     -15.144 -26.746  38.290  1.00  0.00           O  
ATOM   1031  N   GLU A  73     -14.198 -28.602  38.992  1.00  0.00           N  
ATOM   1032  HN  GLU A  73     -13.452 -29.264  38.961  1.00  0.00           H  
ATOM   1033  CA  GLU A  73     -15.209 -28.961  39.998  1.00  0.00           C  
ATOM   1034  HA  GLU A  73     -16.199 -28.761  39.615  1.00  0.00           H  
ATOM   1035  CB  GLU A  73     -15.307 -30.442  40.240  1.00  0.00           C  
ATOM   1036  HB2 GLU A  73     -16.041 -30.647  41.050  1.00  0.00           H  
ATOM   1037  HB1 GLU A  73     -14.325 -30.834  40.580  1.00  0.00           H  
ATOM   1038  CG  GLU A  73     -15.966 -31.094  39.035  1.00  0.00           C  
ATOM   1039  HG2 GLU A  73     -15.432 -30.961  38.071  1.00  0.00           H  
ATOM   1040  HG1 GLU A  73     -16.979 -30.654  38.920  1.00  0.00           H  
ATOM   1041  CD  GLU A  73     -16.094 -32.583  39.172  1.00  0.00           C  
ATOM   1042  OE1 GLU A  73     -16.863 -32.968  40.131  1.00  0.00           O  
ATOM   1043  OE2 GLU A  73     -15.506 -33.411  38.450  1.00  0.00           O  
ATOM   1044  C   GLU A  73     -15.049 -28.081  41.270  1.00  0.00           C  
ATOM   1045  O   GLU A  73     -15.934 -28.018  42.096  1.00  0.00           O  
ATOM   1046  N   ARG A  74     -13.983 -27.275  41.392  1.00  0.00           N  
ATOM   1047  HN  ARG A  74     -13.348 -27.302  40.624  1.00  0.00           H  
ATOM   1048  CA  ARG A  74     -13.892 -26.198  42.435  1.00  0.00           C  
ATOM   1049  HA  ARG A  74     -14.169 -26.609  43.395  1.00  0.00           H  
ATOM   1050  CB  ARG A  74     -12.501 -25.634  42.428  1.00  0.00           C  
ATOM   1051  HB2 ARG A  74     -12.448 -24.842  43.205  1.00  0.00           H  
ATOM   1052  HB1 ARG A  74     -12.420 -25.076  41.470  1.00  0.00           H  
ATOM   1053  CG  ARG A  74     -11.369 -26.631  42.706  1.00  0.00           C  
ATOM   1054  HG1 ARG A  74     -11.312 -27.465  41.976  1.00  0.00           H  
ATOM   1055  HG2 ARG A  74     -11.565 -27.193  43.645  1.00  0.00           H  
ATOM   1056  CD  ARG A  74     -10.014 -25.964  42.714  1.00  0.00           C  
ATOM   1057  HD1 ARG A  74      -9.240 -26.736  42.905  1.00  0.00           H  
ATOM   1058  HD2 ARG A  74      -9.861 -25.117  43.419  1.00  0.00           H  
ATOM   1059  NE  ARG A  74      -9.756 -25.507  41.390  1.00  0.00           N  
ATOM   1060  HE  ARG A  74     -10.508 -25.683  40.754  1.00  0.00           H  
ATOM   1061  CZ  ARG A  74      -8.564 -25.096  40.907  1.00  0.00           C  
ATOM   1062  NH1 ARG A  74      -7.501 -24.922  41.596  1.00  0.00           N  
ATOM   1063 1HH1 ARG A  74      -7.397 -25.458  42.432  1.00  0.00           H  
ATOM   1064 2HH1 ARG A  74      -6.667 -24.679  41.099  1.00  0.00           H  
ATOM   1065  NH2 ARG A  74      -8.437 -24.789  39.612  1.00  0.00           N  
ATOM   1066 1HH2 ARG A  74      -9.316 -24.728  39.139  1.00  0.00           H  
ATOM   1067 2HH2 ARG A  74      -7.797 -24.095  39.284  1.00  0.00           H  
ATOM   1068  C   ARG A  74     -14.842 -25.039  42.177  1.00  0.00           C  
ATOM   1069  O   ARG A  74     -15.141 -24.219  42.996  1.00  0.00           O  
ATOM   1070  N   LEU A  75     -15.308 -24.996  40.915  1.00  0.00           N  
ATOM   1071  HN  LEU A  75     -15.191 -25.783  40.314  1.00  0.00           H  
ATOM   1072  CA  LEU A  75     -16.269 -24.017  40.395  1.00  0.00           C  
ATOM   1073  HA  LEU A  75     -16.233 -23.192  41.091  1.00  0.00           H  
ATOM   1074  CB  LEU A  75     -15.787 -23.409  39.085  1.00  0.00           C  
ATOM   1075  HB2 LEU A  75     -16.541 -22.832  38.506  1.00  0.00           H  
ATOM   1076  HB1 LEU A  75     -15.681 -24.304  38.435  1.00  0.00           H  
ATOM   1077  CG  LEU A  75     -14.445 -22.649  39.226  1.00  0.00           C  
ATOM   1078  HG  LEU A  75     -13.678 -23.297  39.702  1.00  0.00           H  
ATOM   1079  CD1 LEU A  75     -13.859 -22.359  37.851  1.00  0.00           C  
ATOM   1080 1HD1 LEU A  75     -13.661 -23.360  37.411  1.00  0.00           H  
ATOM   1081 2HD1 LEU A  75     -12.925 -21.760  37.913  1.00  0.00           H  
ATOM   1082 3HD1 LEU A  75     -14.627 -21.816  37.259  1.00  0.00           H  
ATOM   1083  CD2 LEU A  75     -14.586 -21.349  40.047  1.00  0.00           C  
ATOM   1084 1HD2 LEU A  75     -14.751 -21.666  41.099  1.00  0.00           H  
ATOM   1085 2HD2 LEU A  75     -15.513 -20.869  39.668  1.00  0.00           H  
ATOM   1086 3HD2 LEU A  75     -13.685 -20.700  40.005  1.00  0.00           H  
ATOM   1087  C   LEU A  75     -17.686 -24.479  40.222  1.00  0.00           C  
ATOM   1088  O   LEU A  75     -18.524 -23.721  39.736  1.00  0.00           O  
ATOM   1089  N   LYS A  76     -18.027 -25.696  40.751  1.00  0.00           N  
ATOM   1090  HN  LYS A  76     -17.416 -26.365  41.166  1.00  0.00           H  
ATOM   1091  CA  LYS A  76     -19.426 -26.201  40.821  1.00  0.00           C  
ATOM   1092  HA  LYS A  76     -19.921 -26.172  39.862  1.00  0.00           H  
ATOM   1093  CB  LYS A  76     -19.380 -27.662  41.274  1.00  0.00           C  
ATOM   1094  HB1 LYS A  76     -18.655 -28.292  40.716  1.00  0.00           H  
ATOM   1095  HB2 LYS A  76     -20.435 -27.994  41.172  1.00  0.00           H  
ATOM   1096  CG  LYS A  76     -19.060 -27.758  42.713  1.00  0.00           C  
ATOM   1097  HG1 LYS A  76     -19.935 -27.578  43.373  1.00  0.00           H  
ATOM   1098  HG2 LYS A  76     -18.187 -27.153  43.038  1.00  0.00           H  
ATOM   1099  CD  LYS A  76     -18.515 -29.187  43.112  1.00  0.00           C  
ATOM   1100  HD1 LYS A  76     -17.894 -29.503  42.247  1.00  0.00           H  
ATOM   1101  HD2 LYS A  76     -19.369 -29.897  43.116  1.00  0.00           H  
ATOM   1102  CE  LYS A  76     -17.787 -29.307  44.455  1.00  0.00           C  
ATOM   1103  HE2 LYS A  76     -18.415 -28.878  45.265  1.00  0.00           H  
ATOM   1104  HE1 LYS A  76     -16.893 -28.690  44.223  1.00  0.00           H  
ATOM   1105  NZ  LYS A  76     -17.371 -30.621  44.922  1.00  0.00           N1+
ATOM   1106  HZ1 LYS A  76     -18.092 -31.365  44.839  1.00  0.00           H  
ATOM   1107  HZ2 LYS A  76     -17.125 -30.524  45.928  1.00  0.00           H  
ATOM   1108  HZ3 LYS A  76     -16.561 -30.932  44.349  1.00  0.00           H  
ATOM   1109  C   LYS A  76     -20.304 -25.354  41.769  1.00  0.00           C  
ATOM   1110  O   LYS A  76     -19.881 -24.937  42.853  1.00  0.00           O  
ATOM   1111  N   PHE A  77     -21.580 -25.118  41.314  1.00  0.00           N  
ATOM   1112  HN  PHE A  77     -21.978 -25.434  40.456  1.00  0.00           H  
ATOM   1113  CA  PHE A  77     -22.452 -24.196  42.023  1.00  0.00           C  
ATOM   1114  HA  PHE A  77     -22.083 -24.015  43.021  1.00  0.00           H  
ATOM   1115  CB  PHE A  77     -22.478 -22.741  41.448  1.00  0.00           C  
ATOM   1116  HB1 PHE A  77     -21.426 -22.407  41.333  1.00  0.00           H  
ATOM   1117  HB2 PHE A  77     -23.031 -22.100  42.167  1.00  0.00           H  
ATOM   1118  CG  PHE A  77     -23.207 -22.667  40.129  1.00  0.00           C  
ATOM   1119  CD1 PHE A  77     -24.560 -22.365  39.932  1.00  0.00           C  
ATOM   1120  HD1 PHE A  77     -25.211 -22.101  40.753  1.00  0.00           H  
ATOM   1121  CE1 PHE A  77     -25.156 -22.272  38.644  1.00  0.00           C  
ATOM   1122  HE1 PHE A  77     -26.183 -21.960  38.525  1.00  0.00           H  
ATOM   1123  CZ  PHE A  77     -24.365 -22.702  37.540  1.00  0.00           C  
ATOM   1124  HZ  PHE A  77     -24.782 -22.814  36.551  1.00  0.00           H  
ATOM   1125  CD2 PHE A  77     -22.366 -22.916  39.004  1.00  0.00           C  
ATOM   1126  HD2 PHE A  77     -21.294 -23.043  39.032  1.00  0.00           H  
ATOM   1127  CE2 PHE A  77     -22.966 -22.917  37.722  1.00  0.00           C  
ATOM   1128  HE2 PHE A  77     -22.341 -23.096  36.859  1.00  0.00           H  
ATOM   1129  C   PHE A  77     -23.869 -24.824  42.098  1.00  0.00           C  
ATOM   1130  O   PHE A  77     -24.239 -25.784  41.380  1.00  0.00           O  
ATOM   1131  N   LYS A  78     -24.654 -24.367  43.113  1.00  0.00           N  
ATOM   1132  HN  LYS A  78     -24.268 -23.706  43.753  1.00  0.00           H  
ATOM   1133  CA  LYS A  78     -26.093 -24.497  42.961  1.00  0.00           C  
ATOM   1134  HA  LYS A  78     -26.302 -24.895  41.978  1.00  0.00           H  
ATOM   1135  CB  LYS A  78     -26.936 -25.282  44.027  1.00  0.00           C  
ATOM   1136  HB1 LYS A  78     -27.973 -25.336  43.633  1.00  0.00           H  
ATOM   1137  HB2 LYS A  78     -27.054 -24.725  44.980  1.00  0.00           H  
ATOM   1138  CG  LYS A  78     -26.422 -26.679  44.254  1.00  0.00           C  
ATOM   1139  HG1 LYS A  78     -26.961 -27.129  45.114  1.00  0.00           H  
ATOM   1140  HG2 LYS A  78     -25.355 -26.624  44.559  1.00  0.00           H  
ATOM   1141  CD  LYS A  78     -26.682 -27.520  42.953  1.00  0.00           C  
ATOM   1142  HD1 LYS A  78     -26.229 -27.096  42.031  1.00  0.00           H  
ATOM   1143  HD2 LYS A  78     -27.769 -27.694  42.809  1.00  0.00           H  
ATOM   1144  CE  LYS A  78     -26.108 -28.990  42.934  1.00  0.00           C  
ATOM   1145  HE1 LYS A  78     -25.001 -28.938  43.008  1.00  0.00           H  
ATOM   1146  HE2 LYS A  78     -26.357 -29.419  41.940  1.00  0.00           H  
ATOM   1147  NZ  LYS A  78     -26.570 -29.920  44.014  1.00  0.00           N1+
ATOM   1148  HZ1 LYS A  78     -27.572 -30.178  43.913  1.00  0.00           H  
ATOM   1149  HZ2 LYS A  78     -26.354 -29.494  44.938  1.00  0.00           H  
ATOM   1150  HZ3 LYS A  78     -25.973 -30.772  44.030  1.00  0.00           H  
ATOM   1151  C   LYS A  78     -26.812 -23.154  43.029  1.00  0.00           C  
ATOM   1152  O   LYS A  78     -26.727 -22.317  43.912  1.00  0.00           O  
ATOM   1153  N   GLY A  79     -27.649 -23.029  41.950  1.00  0.00           N  
ATOM   1154  HN  GLY A  79     -27.642 -23.663  41.179  1.00  0.00           H  
ATOM   1155  CA  GLY A  79     -28.589 -21.896  41.768  1.00  0.00           C  
ATOM   1156  HA1 GLY A  79     -28.224 -21.139  41.088  1.00  0.00           H  
ATOM   1157  HA2 GLY A  79     -28.940 -21.517  42.715  1.00  0.00           H  
ATOM   1158  C   GLY A  79     -29.851 -22.336  41.142  1.00  0.00           C  
ATOM   1159  O   GLY A  79     -29.979 -23.510  40.744  1.00  0.00           O  
ATOM   1160  N   PRO A  80     -30.776 -21.420  40.952  1.00  0.00           N  
ATOM   1161  CD  PRO A  80     -30.768 -19.989  41.347  1.00  0.00           C  
ATOM   1162  HD1 PRO A  80     -29.942 -19.363  40.948  1.00  0.00           H  
ATOM   1163  HD2 PRO A  80     -30.662 -19.985  42.453  1.00  0.00           H  
ATOM   1164  CA  PRO A  80     -32.064 -21.850  40.320  1.00  0.00           C  
ATOM   1165  HA  PRO A  80     -32.552 -22.754  40.654  1.00  0.00           H  
ATOM   1166  CB  PRO A  80     -33.041 -20.565  40.614  1.00  0.00           C  
ATOM   1167  HB2 PRO A  80     -33.680 -20.770  41.500  1.00  0.00           H  
ATOM   1168  HB1 PRO A  80     -33.621 -20.243  39.722  1.00  0.00           H  
ATOM   1169  CG  PRO A  80     -32.101 -19.359  40.944  1.00  0.00           C  
ATOM   1170  HG1 PRO A  80     -31.839 -18.764  40.043  1.00  0.00           H  
ATOM   1171  HG2 PRO A  80     -32.460 -18.759  41.808  1.00  0.00           H  
ATOM   1172  C   PRO A  80     -31.881 -21.978  38.798  1.00  0.00           C  
ATOM   1173  O   PRO A  80     -32.831 -21.999  38.038  1.00  0.00           O  
ATOM   1174  N   MET A  81     -30.686 -22.032  38.282  1.00  0.00           N  
ATOM   1175  HN  MET A  81     -29.956 -22.019  38.961  1.00  0.00           H  
ATOM   1176  CA  MET A  81     -30.429 -22.146  36.815  1.00  0.00           C  
ATOM   1177  HA  MET A  81     -31.329 -22.452  36.302  1.00  0.00           H  
ATOM   1178  CB  MET A  81     -30.048 -20.718  36.216  1.00  0.00           C  
ATOM   1179  HB2 MET A  81     -30.755 -20.008  36.697  1.00  0.00           H  
ATOM   1180  HB1 MET A  81     -30.217 -20.701  35.119  1.00  0.00           H  
ATOM   1181  CG  MET A  81     -28.635 -20.276  36.482  1.00  0.00           C  
ATOM   1182  HG1 MET A  81     -28.466 -19.364  35.872  1.00  0.00           H  
ATOM   1183  HG2 MET A  81     -27.987 -20.991  35.931  1.00  0.00           H  
ATOM   1184  SD  MET A  81     -28.103 -19.722  38.091  1.00  0.00           S  
ATOM   1185  CE  MET A  81     -29.128 -18.145  38.252  1.00  0.00           C  
ATOM   1186  HE3 MET A  81     -29.344 -18.010  39.333  1.00  0.00           H  
ATOM   1187  HE1 MET A  81     -30.164 -18.350  37.908  1.00  0.00           H  
ATOM   1188  HE2 MET A  81     -28.743 -17.258  37.704  1.00  0.00           H  
ATOM   1189  C   MET A  81     -29.265 -23.147  36.573  1.00  0.00           C  
ATOM   1190  O   MET A  81     -28.557 -23.405  37.514  1.00  0.00           O  
ATOM   1191  N   THR A  82     -29.097 -23.701  35.335  1.00  0.00           N  
ATOM   1192  HN  THR A  82     -29.682 -23.353  34.607  1.00  0.00           H  
ATOM   1193  CA  THR A  82     -28.115 -24.660  34.999  1.00  0.00           C  
ATOM   1194  HA  THR A  82     -27.735 -25.180  35.866  1.00  0.00           H  
ATOM   1195  CB  THR A  82     -28.792 -25.654  34.071  1.00  0.00           C  
ATOM   1196  HB  THR A  82     -29.192 -25.190  33.143  1.00  0.00           H  
ATOM   1197  OG1 THR A  82     -29.819 -26.323  34.756  1.00  0.00           O  
ATOM   1198  HG1 THR A  82     -30.352 -25.536  34.893  1.00  0.00           H  
ATOM   1199  CG2 THR A  82     -27.876 -26.782  33.622  1.00  0.00           C  
ATOM   1200 2HG2 THR A  82     -27.323 -27.246  34.466  1.00  0.00           H  
ATOM   1201 1HG2 THR A  82     -27.099 -26.307  32.986  1.00  0.00           H  
ATOM   1202 3HG2 THR A  82     -28.475 -27.585  33.144  1.00  0.00           H  
ATOM   1203  C   THR A  82     -26.890 -24.007  34.365  1.00  0.00           C  
ATOM   1204  O   THR A  82     -25.814 -24.595  34.216  1.00  0.00           O  
ATOM   1205  N   VAL A  83     -26.960 -22.712  33.969  1.00  0.00           N  
ATOM   1206  HN  VAL A  83     -27.774 -22.140  34.032  1.00  0.00           H  
ATOM   1207  CA  VAL A  83     -25.736 -22.121  33.321  1.00  0.00           C  
ATOM   1208  HA  VAL A  83     -24.890 -22.646  33.741  1.00  0.00           H  
ATOM   1209  CB  VAL A  83     -25.671 -22.295  31.793  1.00  0.00           C  
ATOM   1210  HB  VAL A  83     -25.749 -23.386  31.603  1.00  0.00           H  
ATOM   1211  CG1 VAL A  83     -26.850 -21.585  31.098  1.00  0.00           C  
ATOM   1212 1HG1 VAL A  83     -26.816 -21.699  29.993  1.00  0.00           H  
ATOM   1213 2HG1 VAL A  83     -26.858 -20.476  31.154  1.00  0.00           H  
ATOM   1214 3HG1 VAL A  83     -27.849 -21.970  31.396  1.00  0.00           H  
ATOM   1215  CG2 VAL A  83     -24.335 -21.790  31.206  1.00  0.00           C  
ATOM   1216 3HG2 VAL A  83     -24.250 -22.053  30.130  1.00  0.00           H  
ATOM   1217 1HG2 VAL A  83     -23.460 -22.303  31.660  1.00  0.00           H  
ATOM   1218 2HG2 VAL A  83     -24.093 -20.718  31.371  1.00  0.00           H  
ATOM   1219  C   VAL A  83     -25.536 -20.653  33.780  1.00  0.00           C  
ATOM   1220  O   VAL A  83     -26.460 -19.849  33.720  1.00  0.00           O  
ATOM   1221  N   LEU A  84     -24.334 -20.290  34.160  1.00  0.00           N  
ATOM   1222  HN  LEU A  84     -23.552 -20.908  34.130  1.00  0.00           H  
ATOM   1223  CA  LEU A  84     -24.133 -18.872  34.389  1.00  0.00           C  
ATOM   1224  HA  LEU A  84     -25.060 -18.417  34.707  1.00  0.00           H  
ATOM   1225  CB  LEU A  84     -23.004 -18.623  35.432  1.00  0.00           C  
ATOM   1226  HB2 LEU A  84     -22.862 -17.539  35.626  1.00  0.00           H  
ATOM   1227  HB1 LEU A  84     -21.998 -18.888  35.042  1.00  0.00           H  
ATOM   1228  CG  LEU A  84     -23.163 -19.284  36.875  1.00  0.00           C  
ATOM   1229  HG  LEU A  84     -23.468 -20.339  36.706  1.00  0.00           H  
ATOM   1230  CD1 LEU A  84     -21.792 -19.207  37.611  1.00  0.00           C  
ATOM   1231 1HD1 LEU A  84     -21.461 -18.153  37.722  1.00  0.00           H  
ATOM   1232 3HD1 LEU A  84     -20.989 -19.774  37.093  1.00  0.00           H  
ATOM   1233 2HD1 LEU A  84     -21.991 -19.456  38.675  1.00  0.00           H  
ATOM   1234  CD2 LEU A  84     -24.242 -18.651  37.730  1.00  0.00           C  
ATOM   1235 2HD2 LEU A  84     -24.467 -19.432  38.487  1.00  0.00           H  
ATOM   1236 3HD2 LEU A  84     -25.133 -18.566  37.074  1.00  0.00           H  
ATOM   1237 1HD2 LEU A  84     -23.868 -17.674  38.105  1.00  0.00           H  
ATOM   1238  C   LEU A  84     -23.784 -18.037  33.172  1.00  0.00           C  
ATOM   1239  O   LEU A  84     -22.686 -18.298  32.575  1.00  0.00           O  
ATOM   1240  N   ARG A  85     -24.596 -17.045  32.769  1.00  0.00           N  
ATOM   1241  HN  ARG A  85     -25.430 -16.959  33.308  1.00  0.00           H  
ATOM   1242  CA  ARG A  85     -24.432 -16.231  31.600  1.00  0.00           C  
ATOM   1243  HA  ARG A  85     -24.073 -16.877  30.813  1.00  0.00           H  
ATOM   1244  CB  ARG A  85     -25.863 -15.631  31.360  1.00  0.00           C  
ATOM   1245  HB1 ARG A  85     -25.827 -15.167  30.350  1.00  0.00           H  
ATOM   1246  HB2 ARG A  85     -26.125 -14.781  32.024  1.00  0.00           H  
ATOM   1247  CG  ARG A  85     -26.999 -16.823  31.295  1.00  0.00           C  
ATOM   1248  HG1 ARG A  85     -27.241 -17.050  32.355  1.00  0.00           H  
ATOM   1249  HG2 ARG A  85     -26.496 -17.696  30.825  1.00  0.00           H  
ATOM   1250  CD  ARG A  85     -28.244 -16.530  30.473  1.00  0.00           C  
ATOM   1251  HD1 ARG A  85     -28.907 -17.400  30.277  1.00  0.00           H  
ATOM   1252  HD2 ARG A  85     -27.768 -16.217  29.519  1.00  0.00           H  
ATOM   1253  NE  ARG A  85     -29.040 -15.406  30.992  1.00  0.00           N  
ATOM   1254  HE  ARG A  85     -29.083 -14.520  30.531  1.00  0.00           H  
ATOM   1255  CZ  ARG A  85     -29.771 -15.487  32.070  1.00  0.00           C  
ATOM   1256  NH1 ARG A  85     -30.553 -14.465  32.326  1.00  0.00           N  
ATOM   1257 1HH1 ARG A  85     -30.472 -13.618  31.800  1.00  0.00           H  
ATOM   1258 2HH1 ARG A  85     -31.169 -14.464  33.115  1.00  0.00           H  
ATOM   1259  NH2 ARG A  85     -29.981 -16.572  32.807  1.00  0.00           N  
ATOM   1260 1HH2 ARG A  85     -29.575 -17.436  32.508  1.00  0.00           H  
ATOM   1261 2HH2 ARG A  85     -30.722 -16.424  33.462  1.00  0.00           H  
ATOM   1262  C   ARG A  85     -23.385 -15.074  31.806  1.00  0.00           C  
ATOM   1263  O   ARG A  85     -23.685 -13.879  31.654  1.00  0.00           O  
ATOM   1264  N   LEU A  86     -22.165 -15.375  32.241  1.00  0.00           N  
ATOM   1265  HN  LEU A  86     -21.972 -16.353  32.225  1.00  0.00           H  
ATOM   1266  CA  LEU A  86     -21.167 -14.422  32.570  1.00  0.00           C  
ATOM   1267  HA  LEU A  86     -21.615 -13.618  33.135  1.00  0.00           H  
ATOM   1268  CB  LEU A  86     -19.941 -15.104  33.206  1.00  0.00           C  
ATOM   1269  HB2 LEU A  86     -19.358 -14.254  33.622  1.00  0.00           H  
ATOM   1270  HB1 LEU A  86     -19.435 -15.686  32.407  1.00  0.00           H  
ATOM   1271  CG  LEU A  86     -20.339 -15.911  34.457  1.00  0.00           C  
ATOM   1272  HG  LEU A  86     -21.072 -16.667  34.105  1.00  0.00           H  
ATOM   1273  CD1 LEU A  86     -19.097 -16.589  35.006  1.00  0.00           C  
ATOM   1274 3HD1 LEU A  86     -18.498 -17.056  34.194  1.00  0.00           H  
ATOM   1275 1HD1 LEU A  86     -19.380 -17.328  35.786  1.00  0.00           H  
ATOM   1276 2HD1 LEU A  86     -18.339 -15.925  35.471  1.00  0.00           H  
ATOM   1277  CD2 LEU A  86     -20.887 -14.933  35.505  1.00  0.00           C  
ATOM   1278 1HD2 LEU A  86     -21.835 -14.458  35.176  1.00  0.00           H  
ATOM   1279 3HD2 LEU A  86     -20.191 -14.109  35.772  1.00  0.00           H  
ATOM   1280 2HD2 LEU A  86     -21.168 -15.423  36.462  1.00  0.00           H  
ATOM   1281  C   LEU A  86     -20.591 -13.628  31.365  1.00  0.00           C  
ATOM   1282  O   LEU A  86     -20.492 -14.090  30.176  1.00  0.00           O  
ATOM   1283  N   ASN A  87     -20.311 -12.363  31.642  1.00  0.00           N  
ATOM   1284  HN  ASN A  87     -20.374 -12.041  32.583  1.00  0.00           H  
ATOM   1285  CA  ASN A  87     -19.786 -11.392  30.772  1.00  0.00           C  
ATOM   1286  HA  ASN A  87     -20.318 -11.381  29.832  1.00  0.00           H  
ATOM   1287  CB  ASN A  87     -19.917 -10.032  31.431  1.00  0.00           C  
ATOM   1288  HB1 ASN A  87     -19.541  -9.222  30.770  1.00  0.00           H  
ATOM   1289  HB2 ASN A  87     -19.262  -9.930  32.323  1.00  0.00           H  
ATOM   1290  CG  ASN A  87     -21.248  -9.519  31.969  1.00  0.00           C  
ATOM   1291  OD1 ASN A  87     -21.317  -9.300  33.162  1.00  0.00           O  
ATOM   1292  ND2 ASN A  87     -22.345  -9.462  31.149  1.00  0.00           N  
ATOM   1293 1HD2 ASN A  87     -23.251  -9.412  31.568  1.00  0.00           H  
ATOM   1294 2HD2 ASN A  87     -22.185  -9.743  30.203  1.00  0.00           H  
ATOM   1295  C   ASN A  87     -18.251 -11.524  30.421  1.00  0.00           C  
ATOM   1296  O   ASN A  87     -17.617 -12.478  30.894  1.00  0.00           O  
ATOM   1297  N   ASN A  88     -17.692 -10.669  29.495  1.00  0.00           N  
ATOM   1298  HN  ASN A  88     -18.180  -9.908  29.075  1.00  0.00           H  
ATOM   1299  CA  ASN A  88     -16.362 -10.889  29.014  1.00  0.00           C  
ATOM   1300  HA  ASN A  88     -16.391 -11.794  28.424  1.00  0.00           H  
ATOM   1301  CB  ASN A  88     -15.849  -9.726  28.092  1.00  0.00           C  
ATOM   1302  HB1 ASN A  88     -14.859 -10.060  27.716  1.00  0.00           H  
ATOM   1303  HB2 ASN A  88     -15.767  -8.745  28.607  1.00  0.00           H  
ATOM   1304  CG  ASN A  88     -16.639  -9.529  26.777  1.00  0.00           C  
ATOM   1305  OD1 ASN A  88     -17.697 -10.143  26.506  1.00  0.00           O  
ATOM   1306  ND2 ASN A  88     -16.087  -8.733  25.852  1.00  0.00           N  
ATOM   1307 1HD2 ASN A  88     -15.364  -8.114  26.158  1.00  0.00           H  
ATOM   1308 2HD2 ASN A  88     -16.593  -8.624  24.997  1.00  0.00           H  
ATOM   1309  C   ASN A  88     -15.332 -11.032  30.179  1.00  0.00           C  
ATOM   1310  O   ASN A  88     -14.491 -11.864  30.082  1.00  0.00           O  
ATOM   1311  N   LEU A  89     -15.357 -10.170  31.274  1.00  0.00           N  
ATOM   1312  HN  LEU A  89     -16.048  -9.457  31.358  1.00  0.00           H  
ATOM   1313  CA  LEU A  89     -14.272 -10.098  32.273  1.00  0.00           C  
ATOM   1314  HA  LEU A  89     -13.385  -9.822  31.723  1.00  0.00           H  
ATOM   1315  CB  LEU A  89     -14.561  -8.920  33.308  1.00  0.00           C  
ATOM   1316  HB1 LEU A  89     -15.605  -8.772  33.659  1.00  0.00           H  
ATOM   1317  HB2 LEU A  89     -14.442  -8.020  32.667  1.00  0.00           H  
ATOM   1318  CG  LEU A  89     -13.515  -8.774  34.501  1.00  0.00           C  
ATOM   1319  HG  LEU A  89     -13.634  -9.725  35.064  1.00  0.00           H  
ATOM   1320  CD1 LEU A  89     -12.049  -8.666  33.947  1.00  0.00           C  
ATOM   1321 1HD1 LEU A  89     -11.328  -8.489  34.774  1.00  0.00           H  
ATOM   1322 2HD1 LEU A  89     -11.949  -7.770  33.298  1.00  0.00           H  
ATOM   1323 3HD1 LEU A  89     -11.652  -9.629  33.560  1.00  0.00           H  
ATOM   1324  CD2 LEU A  89     -13.728  -7.512  35.426  1.00  0.00           C  
ATOM   1325 3HD2 LEU A  89     -13.398  -6.563  34.952  1.00  0.00           H  
ATOM   1326 1HD2 LEU A  89     -13.089  -7.609  36.329  1.00  0.00           H  
ATOM   1327 2HD2 LEU A  89     -14.739  -7.451  35.885  1.00  0.00           H  
ATOM   1328  C   LEU A  89     -14.050 -11.390  33.003  1.00  0.00           C  
ATOM   1329  O   LEU A  89     -12.907 -11.699  33.298  1.00  0.00           O  
ATOM   1330  N   MET A  90     -15.085 -12.226  33.156  1.00  0.00           N  
ATOM   1331  HN  MET A  90     -15.913 -11.912  32.701  1.00  0.00           H  
ATOM   1332  CA  MET A  90     -14.987 -13.552  33.781  1.00  0.00           C  
ATOM   1333  HA  MET A  90     -14.348 -13.431  34.642  1.00  0.00           H  
ATOM   1334  CB  MET A  90     -16.367 -14.049  34.102  1.00  0.00           C  
ATOM   1335  HB1 MET A  90     -16.358 -15.120  34.400  1.00  0.00           H  
ATOM   1336  HB2 MET A  90     -17.039 -14.002  33.220  1.00  0.00           H  
ATOM   1337  CG  MET A  90     -17.035 -13.281  35.276  1.00  0.00           C  
ATOM   1338  HG1 MET A  90     -18.070 -13.685  35.305  1.00  0.00           H  
ATOM   1339  HG2 MET A  90     -17.131 -12.200  35.034  1.00  0.00           H  
ATOM   1340  SD  MET A  90     -16.302 -13.476  36.943  1.00  0.00           S  
ATOM   1341  CE  MET A  90     -17.658 -12.972  38.059  1.00  0.00           C  
ATOM   1342  HE1 MET A  90     -18.199 -12.177  37.502  1.00  0.00           H  
ATOM   1343  HE2 MET A  90     -17.378 -12.732  39.107  1.00  0.00           H  
ATOM   1344  HE3 MET A  90     -18.250 -13.907  38.149  1.00  0.00           H  
ATOM   1345  C   MET A  90     -14.194 -14.532  32.984  1.00  0.00           C  
ATOM   1346  O   MET A  90     -13.650 -15.521  33.503  1.00  0.00           O  
ATOM   1347  N   ALA A  91     -14.105 -14.308  31.652  1.00  0.00           N  
ATOM   1348  HN  ALA A  91     -14.568 -13.538  31.220  1.00  0.00           H  
ATOM   1349  CA  ALA A  91     -13.165 -15.020  30.743  1.00  0.00           C  
ATOM   1350  HA  ALA A  91     -13.263 -16.083  30.909  1.00  0.00           H  
ATOM   1351  CB  ALA A  91     -13.447 -14.715  29.306  1.00  0.00           C  
ATOM   1352  HB3 ALA A  91     -13.485 -13.620  29.118  1.00  0.00           H  
ATOM   1353  HB1 ALA A  91     -14.484 -14.995  29.021  1.00  0.00           H  
ATOM   1354  HB2 ALA A  91     -12.691 -15.175  28.636  1.00  0.00           H  
ATOM   1355  C   ALA A  91     -11.768 -14.796  30.941  1.00  0.00           C  
ATOM   1356  O   ALA A  91     -10.911 -15.675  30.631  1.00  0.00           O  
ATOM   1357  N   SER A  92     -11.309 -13.706  31.657  1.00  0.00           N  
ATOM   1358  HN  SER A  92     -11.994 -13.048  31.958  1.00  0.00           H  
ATOM   1359  CA  SER A  92      -9.907 -13.532  32.010  1.00  0.00           C  
ATOM   1360  HA  SER A  92      -9.252 -14.250  31.537  1.00  0.00           H  
ATOM   1361  CB  SER A  92      -9.353 -12.105  31.571  1.00  0.00           C  
ATOM   1362  HB1 SER A  92      -9.136 -12.063  30.482  1.00  0.00           H  
ATOM   1363  HB2 SER A  92      -8.385 -11.918  32.084  1.00  0.00           H  
ATOM   1364  OG  SER A  92     -10.268 -11.052  31.811  1.00  0.00           O  
ATOM   1365  HG  SER A  92     -10.978 -11.079  31.165  1.00  0.00           H  
ATOM   1366  C   SER A  92      -9.705 -13.612  33.520  1.00  0.00           C  
ATOM   1367  O   SER A  92      -8.609 -13.439  34.049  1.00  0.00           O  
ATOM   1368  N   LYS A  93     -10.815 -13.842  34.335  1.00  0.00           N  
ATOM   1369  HN  LYS A  93     -11.716 -14.013  33.943  1.00  0.00           H  
ATOM   1370  CA  LYS A  93     -10.595 -14.138  35.768  1.00  0.00           C  
ATOM   1371  HA  LYS A  93      -9.647 -13.770  36.131  1.00  0.00           H  
ATOM   1372  CB  LYS A  93     -11.731 -13.702  36.765  1.00  0.00           C  
ATOM   1373  HB1 LYS A  93     -11.422 -13.993  37.792  1.00  0.00           H  
ATOM   1374  HB2 LYS A  93     -12.633 -14.282  36.474  1.00  0.00           H  
ATOM   1375  CG  LYS A  93     -12.043 -12.203  36.812  1.00  0.00           C  
ATOM   1376  HG1 LYS A  93     -12.976 -11.986  37.374  1.00  0.00           H  
ATOM   1377  HG2 LYS A  93     -12.071 -11.850  35.759  1.00  0.00           H  
ATOM   1378  CD  LYS A  93     -10.986 -11.398  37.643  1.00  0.00           C  
ATOM   1379  HD1 LYS A  93      -9.980 -11.582  37.209  1.00  0.00           H  
ATOM   1380  HD2 LYS A  93     -10.911 -11.809  38.672  1.00  0.00           H  
ATOM   1381  CE  LYS A  93     -11.337  -9.932  37.701  1.00  0.00           C  
ATOM   1382  HE2 LYS A  93     -12.248  -9.825  38.328  1.00  0.00           H  
ATOM   1383  HE1 LYS A  93     -11.533  -9.524  36.687  1.00  0.00           H  
ATOM   1384  NZ  LYS A  93     -10.350  -9.150  38.349  1.00  0.00           N1+
ATOM   1385  HZ2 LYS A  93      -9.738  -9.646  39.027  1.00  0.00           H  
ATOM   1386  HZ1 LYS A  93     -10.765  -8.390  38.925  1.00  0.00           H  
ATOM   1387  HZ3 LYS A  93      -9.719  -8.724  37.641  1.00  0.00           H  
ATOM   1388  C   LYS A  93     -10.297 -15.644  35.953  1.00  0.00           C  
ATOM   1389  O   LYS A  93      -9.675 -16.056  36.907  1.00  0.00           O  
ATOM   1390  N   ILE A  94     -10.818 -16.493  35.088  1.00  0.00           N  
ATOM   1391  HN  ILE A  94     -11.625 -16.353  34.520  1.00  0.00           H  
ATOM   1392  CA  ILE A  94     -10.346 -17.896  35.043  1.00  0.00           C  
ATOM   1393  HA  ILE A  94     -10.429 -18.325  36.031  1.00  0.00           H  
ATOM   1394  CB  ILE A  94     -11.319 -18.575  34.166  1.00  0.00           C  
ATOM   1395  HB  ILE A  94     -11.105 -19.659  34.044  1.00  0.00           H  
ATOM   1396  CG2 ILE A  94     -12.619 -18.646  35.068  1.00  0.00           C  
ATOM   1397 1HG2 ILE A  94     -13.373 -19.333  34.627  1.00  0.00           H  
ATOM   1398 2HG2 ILE A  94     -13.021 -17.645  35.332  1.00  0.00           H  
ATOM   1399 3HG2 ILE A  94     -12.377 -19.184  36.010  1.00  0.00           H  
ATOM   1400  CG1 ILE A  94     -11.518 -18.095  32.760  1.00  0.00           C  
ATOM   1401 1HG1 ILE A  94     -10.573 -18.112  32.176  1.00  0.00           H  
ATOM   1402 2HG1 ILE A  94     -11.893 -17.050  32.707  1.00  0.00           H  
ATOM   1403  CD  ILE A  94     -12.585 -18.872  31.926  1.00  0.00           C  
ATOM   1404  HD1 ILE A  94     -13.615 -18.788  32.334  1.00  0.00           H  
ATOM   1405  HD2 ILE A  94     -12.356 -19.957  31.972  1.00  0.00           H  
ATOM   1406  HD3 ILE A  94     -12.520 -18.537  30.868  1.00  0.00           H  
ATOM   1407  C   ILE A  94      -8.964 -18.137  34.498  1.00  0.00           C  
ATOM   1408  O   ILE A  94      -8.410 -17.466  33.668  1.00  0.00           O  
ATOM   1409  N   TRP A  95      -8.340 -19.362  34.899  1.00  0.00           N  
ATOM   1410  HN  TRP A  95      -8.685 -19.873  35.682  1.00  0.00           H  
ATOM   1411  CA  TRP A  95      -7.286 -19.992  34.201  1.00  0.00           C  
ATOM   1412  HA  TRP A  95      -6.455 -19.302  34.171  1.00  0.00           H  
ATOM   1413  CB  TRP A  95      -6.871 -21.293  34.889  1.00  0.00           C  
ATOM   1414  HB1 TRP A  95      -7.695 -22.028  35.013  1.00  0.00           H  
ATOM   1415  HB2 TRP A  95      -6.350 -21.019  35.831  1.00  0.00           H  
ATOM   1416  CG  TRP A  95      -5.790 -22.028  34.219  1.00  0.00           C  
ATOM   1417  CD1 TRP A  95      -4.488 -21.608  34.121  1.00  0.00           C  
ATOM   1418  HD1 TRP A  95      -4.096 -20.821  34.749  1.00  0.00           H  
ATOM   1419  NE1 TRP A  95      -3.857 -22.257  33.140  1.00  0.00           N  
ATOM   1420  HE1 TRP A  95      -2.986 -22.070  32.741  1.00  0.00           H  
ATOM   1421  CE2 TRP A  95      -4.677 -23.155  32.644  1.00  0.00           C  
ATOM   1422  CD2 TRP A  95      -5.886 -23.139  33.294  1.00  0.00           C  
ATOM   1423  CE3 TRP A  95      -6.937 -23.928  33.011  1.00  0.00           C  
ATOM   1424  HE3 TRP A  95      -7.927 -23.750  33.402  1.00  0.00           H  
ATOM   1425  CZ3 TRP A  95      -6.726 -24.896  31.993  1.00  0.00           C  
ATOM   1426  HZ3 TRP A  95      -7.440 -25.661  31.729  1.00  0.00           H  
ATOM   1427  CZ2 TRP A  95      -4.477 -24.195  31.695  1.00  0.00           C  
ATOM   1428  HZ2 TRP A  95      -3.593 -24.162  31.075  1.00  0.00           H  
ATOM   1429  CH2 TRP A  95      -5.537 -25.023  31.302  1.00  0.00           C  
ATOM   1430  HH2 TRP A  95      -5.426 -25.714  30.479  1.00  0.00           H  
ATOM   1431  C   TRP A  95      -7.804 -20.303  32.788  1.00  0.00           C  
ATOM   1432  O   TRP A  95      -8.964 -20.693  32.582  1.00  0.00           O  
ATOM   1433  N   THR A  96      -6.859 -20.255  31.738  1.00  0.00           N  
ATOM   1434  HN  THR A  96      -5.946 -19.865  31.830  1.00  0.00           H  
ATOM   1435  CA  THR A  96      -7.345 -20.558  30.441  1.00  0.00           C  
ATOM   1436  HA  THR A  96      -8.191 -21.221  30.550  1.00  0.00           H  
ATOM   1437  CB  THR A  96      -7.732 -19.342  29.568  1.00  0.00           C  
ATOM   1438  HB  THR A  96      -7.635 -19.704  28.522  1.00  0.00           H  
ATOM   1439  OG1 THR A  96      -6.795 -18.328  29.694  1.00  0.00           O  
ATOM   1440  HG1 THR A  96      -6.023 -18.587  29.186  1.00  0.00           H  
ATOM   1441  CG2 THR A  96      -9.088 -18.824  29.960  1.00  0.00           C  
ATOM   1442 1HG2 THR A  96      -9.158 -18.717  31.064  1.00  0.00           H  
ATOM   1443 2HG2 THR A  96      -9.979 -19.424  29.677  1.00  0.00           H  
ATOM   1444 3HG2 THR A  96      -9.175 -17.787  29.570  1.00  0.00           H  
ATOM   1445  C   THR A  96      -6.261 -21.391  29.748  1.00  0.00           C  
ATOM   1446  O   THR A  96      -5.069 -21.199  30.014  1.00  0.00           O  
ATOM   1447  N   PRO A  97      -6.512 -22.339  28.939  1.00  0.00           N  
ATOM   1448  CD  PRO A  97      -7.846 -22.713  28.480  1.00  0.00           C  
ATOM   1449  HD1 PRO A  97      -8.218 -21.759  28.047  1.00  0.00           H  
ATOM   1450  HD2 PRO A  97      -8.468 -22.976  29.362  1.00  0.00           H  
ATOM   1451  CA  PRO A  97      -5.518 -23.150  28.254  1.00  0.00           C  
ATOM   1452  HA  PRO A  97      -4.700 -23.487  28.874  1.00  0.00           H  
ATOM   1453  CB  PRO A  97      -6.368 -24.403  27.798  1.00  0.00           C  
ATOM   1454  HB1 PRO A  97      -6.554 -25.065  28.670  1.00  0.00           H  
ATOM   1455  HB2 PRO A  97      -5.997 -25.078  26.996  1.00  0.00           H  
ATOM   1456  CG  PRO A  97      -7.663 -23.790  27.355  1.00  0.00           C  
ATOM   1457  HG2 PRO A  97      -7.518 -23.205  26.422  1.00  0.00           H  
ATOM   1458  HG1 PRO A  97      -8.557 -24.433  27.210  1.00  0.00           H  
ATOM   1459  C   PRO A  97      -4.898 -22.442  26.997  1.00  0.00           C  
ATOM   1460  O   PRO A  97      -4.842 -23.007  25.837  1.00  0.00           O  
ATOM   1461  N   ASP A  98      -4.264 -21.248  27.199  1.00  0.00           N  
ATOM   1462  HN  ASP A  98      -4.404 -20.810  28.084  1.00  0.00           H  
ATOM   1463  CA  ASP A  98      -3.654 -20.355  26.243  1.00  0.00           C  
ATOM   1464  HA  ASP A  98      -4.535 -19.860  25.860  1.00  0.00           H  
ATOM   1465  CB  ASP A  98      -2.779 -19.216  27.032  1.00  0.00           C  
ATOM   1466  HB2 ASP A  98      -2.478 -18.505  26.231  1.00  0.00           H  
ATOM   1467  HB1 ASP A  98      -1.847 -19.592  27.504  1.00  0.00           H  
ATOM   1468  CG  ASP A  98      -3.567 -18.518  28.089  1.00  0.00           C  
ATOM   1469  OD1 ASP A  98      -4.806 -18.483  28.070  1.00  0.00           O  
ATOM   1470  OD2 ASP A  98      -2.904 -17.832  28.915  1.00  0.00           O  
ATOM   1471  C   ASP A  98      -2.848 -20.948  25.041  1.00  0.00           C  
ATOM   1472  O   ASP A  98      -1.731 -21.464  25.060  1.00  0.00           O  
ATOM   1473  N   THR A  99      -3.521 -20.911  23.903  1.00  0.00           N  
ATOM   1474  HN  THR A  99      -4.365 -20.381  23.944  1.00  0.00           H  
ATOM   1475  CA  THR A  99      -3.156 -21.493  22.606  1.00  0.00           C  
ATOM   1476  HA  THR A  99      -2.458 -22.304  22.752  1.00  0.00           H  
ATOM   1477  CB  THR A  99      -4.334 -21.911  21.791  1.00  0.00           C  
ATOM   1478  HB  THR A  99      -4.075 -22.188  20.746  1.00  0.00           H  
ATOM   1479  OG1 THR A  99      -5.380 -20.954  21.745  1.00  0.00           O  
ATOM   1480  HG1 THR A  99      -4.963 -20.239  21.259  1.00  0.00           H  
ATOM   1481  CG2 THR A  99      -4.901 -23.142  22.392  1.00  0.00           C  
ATOM   1482 1HG2 THR A  99      -4.045 -23.743  22.770  1.00  0.00           H  
ATOM   1483 2HG2 THR A  99      -5.382 -23.803  21.639  1.00  0.00           H  
ATOM   1484 3HG2 THR A  99      -5.525 -22.911  23.282  1.00  0.00           H  
ATOM   1485  C   THR A  99      -2.313 -20.680  21.768  1.00  0.00           C  
ATOM   1486  O   THR A  99      -2.164 -19.452  21.951  1.00  0.00           O  
ATOM   1487  N   PHE A 100      -1.544 -21.293  20.820  1.00  0.00           N  
ATOM   1488  HN  PHE A 100      -1.685 -22.278  20.753  1.00  0.00           H  
ATOM   1489  CA  PHE A 100      -0.611 -20.727  19.866  1.00  0.00           C  
ATOM   1490  HA  PHE A 100      -0.838 -19.672  19.847  1.00  0.00           H  
ATOM   1491  CB  PHE A 100       0.807 -20.768  20.497  1.00  0.00           C  
ATOM   1492  HB2 PHE A 100       0.741 -21.753  21.007  1.00  0.00           H  
ATOM   1493  HB1 PHE A 100       0.936 -19.978  21.268  1.00  0.00           H  
ATOM   1494  CG  PHE A 100       1.930 -20.848  19.536  1.00  0.00           C  
ATOM   1495  CD1 PHE A 100       2.597 -22.101  19.326  1.00  0.00           C  
ATOM   1496  HD1 PHE A 100       2.261 -22.895  19.978  1.00  0.00           H  
ATOM   1497  CE1 PHE A 100       3.674 -22.238  18.376  1.00  0.00           C  
ATOM   1498  HE1 PHE A 100       4.305 -23.113  18.315  1.00  0.00           H  
ATOM   1499  CZ  PHE A 100       4.068 -21.173  17.643  1.00  0.00           C  
ATOM   1500  HZ  PHE A 100       4.846 -21.303  16.904  1.00  0.00           H  
ATOM   1501  CD2 PHE A 100       2.376 -19.740  18.751  1.00  0.00           C  
ATOM   1502  HD2 PHE A 100       1.954 -18.767  18.956  1.00  0.00           H  
ATOM   1503  CE2 PHE A 100       3.441 -19.942  17.853  1.00  0.00           C  
ATOM   1504  HE2 PHE A 100       3.823 -19.039  17.401  1.00  0.00           H  
ATOM   1505  C   PHE A 100      -0.646 -21.263  18.421  1.00  0.00           C  
ATOM   1506  O   PHE A 100      -0.752 -22.449  18.175  1.00  0.00           O  
ATOM   1507  N   PHE A 101      -0.611 -20.301  17.444  1.00  0.00           N  
ATOM   1508  HN  PHE A 101      -0.413 -19.336  17.598  1.00  0.00           H  
ATOM   1509  CA  PHE A 101      -0.731 -20.764  16.008  1.00  0.00           C  
ATOM   1510  HA  PHE A 101      -1.275 -21.696  16.043  1.00  0.00           H  
ATOM   1511  CB  PHE A 101      -1.602 -19.827  15.127  1.00  0.00           C  
ATOM   1512  HB1 PHE A 101      -1.555 -20.230  14.093  1.00  0.00           H  
ATOM   1513  HB2 PHE A 101      -1.235 -18.778  15.119  1.00  0.00           H  
ATOM   1514  CG  PHE A 101      -3.028 -19.754  15.510  1.00  0.00           C  
ATOM   1515  CD1 PHE A 101      -3.402 -19.061  16.669  1.00  0.00           C  
ATOM   1516  HD1 PHE A 101      -2.725 -18.468  17.266  1.00  0.00           H  
ATOM   1517  CE1 PHE A 101      -4.730 -19.046  17.021  1.00  0.00           C  
ATOM   1518  HE1 PHE A 101      -5.031 -18.428  17.854  1.00  0.00           H  
ATOM   1519  CZ  PHE A 101      -5.740 -19.754  16.319  1.00  0.00           C  
ATOM   1520  HZ  PHE A 101      -6.756 -19.519  16.598  1.00  0.00           H  
ATOM   1521  CD2 PHE A 101      -3.986 -20.328  14.690  1.00  0.00           C  
ATOM   1522  HD2 PHE A 101      -3.724 -20.777  13.743  1.00  0.00           H  
ATOM   1523  CE2 PHE A 101      -5.370 -20.277  15.037  1.00  0.00           C  
ATOM   1524  HE2 PHE A 101      -6.157 -20.811  14.527  1.00  0.00           H  
ATOM   1525  C   PHE A 101       0.539 -20.981  15.341  1.00  0.00           C  
ATOM   1526  O   PHE A 101       1.339 -20.092  15.086  1.00  0.00           O  
HETATM 1527  N   HSD A 102       0.870 -22.246  15.034  1.00  0.00           N  
HETATM 1528  HN  HSD A 102       0.298 -23.053  15.164  1.00  0.00           H  
HETATM 1529  CA  HSD A 102       2.155 -22.614  14.429  1.00  0.00           C  
HETATM 1530  HA  HSD A 102       2.859 -22.158  15.109  1.00  0.00           H  
HETATM 1531  CB  HSD A 102       2.384 -24.170  14.314  1.00  0.00           C  
HETATM 1532  HB1 HSD A 102       3.343 -24.494  13.854  1.00  0.00           H  
HETATM 1533  HB2 HSD A 102       1.496 -24.708  13.917  1.00  0.00           H  
HETATM 1534  ND1 HSD A 102       3.402 -25.797  15.987  1.00  0.00           N  
HETATM 1535  HD1 HSD A 102       4.067 -26.284  15.422  1.00  0.00           H  
HETATM 1536  CG  HSD A 102       2.469 -24.845  15.712  1.00  0.00           C  
HETATM 1537  CE1 HSD A 102       3.215 -26.172  17.282  1.00  0.00           C  
HETATM 1538  HE1 HSD A 102       3.836 -26.960  17.707  1.00  0.00           H  
HETATM 1539  NE2 HSD A 102       2.260 -25.525  17.836  1.00  0.00           N  
HETATM 1540  CD2 HSD A 102       1.791 -24.716  16.841  1.00  0.00           C  
HETATM 1541  HD2 HSD A 102       1.178 -23.856  17.082  1.00  0.00           H  
HETATM 1542  C   HSD A 102       2.554 -21.964  13.113  1.00  0.00           C  
HETATM 1543  O   HSD A 102       3.682 -21.412  13.064  1.00  0.00           O  
HETATM 1544  HE2 HSD A 102       1.909 -25.600  18.844  1.00  0.00           H  
ATOM   1545  N   ASN A 103       1.608 -21.925  12.172  1.00  0.00           N  
ATOM   1546  HN  ASN A 103       0.818 -22.532  12.217  1.00  0.00           H  
ATOM   1547  CA  ASN A 103       1.881 -21.151  10.921  1.00  0.00           C  
ATOM   1548  HA  ASN A 103       2.949 -21.156  10.756  1.00  0.00           H  
ATOM   1549  CB  ASN A 103       1.379 -21.925   9.642  1.00  0.00           C  
ATOM   1550  HB1 ASN A 103       1.944 -22.869   9.492  1.00  0.00           H  
ATOM   1551  HB2 ASN A 103       1.479 -21.201   8.805  1.00  0.00           H  
ATOM   1552  CG  ASN A 103      -0.119 -22.339   9.619  1.00  0.00           C  
ATOM   1553  OD1 ASN A 103      -0.747 -22.718  10.577  1.00  0.00           O  
ATOM   1554  ND2 ASN A 103      -0.676 -22.044   8.425  1.00  0.00           N  
ATOM   1555 1HD2 ASN A 103      -1.637 -22.271   8.270  1.00  0.00           H  
ATOM   1556 2HD2 ASN A 103       0.013 -21.962   7.706  1.00  0.00           H  
ATOM   1557  C   ASN A 103       1.296 -19.797  10.915  1.00  0.00           C  
ATOM   1558  O   ASN A 103       1.552 -18.983  10.037  1.00  0.00           O  
ATOM   1559  N   GLY A 104       0.606 -19.491  12.015  1.00  0.00           N  
ATOM   1560  HN  GLY A 104       0.701 -20.146  12.761  1.00  0.00           H  
ATOM   1561  CA  GLY A 104      -0.010 -18.195  12.229  1.00  0.00           C  
ATOM   1562  HA2 GLY A 104      -0.298 -18.240  13.268  1.00  0.00           H  
ATOM   1563  HA1 GLY A 104      -0.863 -18.010  11.592  1.00  0.00           H  
ATOM   1564  C   GLY A 104       1.006 -17.009  12.053  1.00  0.00           C  
ATOM   1565  O   GLY A 104       2.187 -17.003  12.220  1.00  0.00           O  
ATOM   1566  N   LYS A 105       0.538 -15.850  11.652  1.00  0.00           N  
ATOM   1567  HN  LYS A 105      -0.427 -15.759  11.415  1.00  0.00           H  
ATOM   1568  CA  LYS A 105       1.309 -14.543  11.614  1.00  0.00           C  
ATOM   1569  HA  LYS A 105       2.348 -14.744  11.831  1.00  0.00           H  
ATOM   1570  CB  LYS A 105       1.298 -14.134  10.120  1.00  0.00           C  
ATOM   1571  HB1 LYS A 105       2.023 -13.303   9.990  1.00  0.00           H  
ATOM   1572  HB2 LYS A 105       0.268 -13.857   9.807  1.00  0.00           H  
ATOM   1573  CG  LYS A 105       1.842 -15.195   9.070  1.00  0.00           C  
ATOM   1574  HG1 LYS A 105       1.108 -16.026   9.010  1.00  0.00           H  
ATOM   1575  HG2 LYS A 105       2.807 -15.639   9.394  1.00  0.00           H  
ATOM   1576  CD  LYS A 105       2.043 -14.593   7.644  1.00  0.00           C  
ATOM   1577  HD2 LYS A 105       1.144 -14.186   7.134  1.00  0.00           H  
ATOM   1578  HD1 LYS A 105       2.179 -15.435   6.932  1.00  0.00           H  
ATOM   1579  CE  LYS A 105       3.158 -13.503   7.519  1.00  0.00           C  
ATOM   1580  HE1 LYS A 105       4.172 -13.867   7.794  1.00  0.00           H  
ATOM   1581  HE2 LYS A 105       3.062 -12.631   8.201  1.00  0.00           H  
ATOM   1582  NZ  LYS A 105       3.255 -13.080   6.092  1.00  0.00           N1+
ATOM   1583  HZ2 LYS A 105       2.325 -12.744   5.769  1.00  0.00           H  
ATOM   1584  HZ1 LYS A 105       3.536 -13.879   5.488  1.00  0.00           H  
ATOM   1585  HZ3 LYS A 105       3.881 -12.251   6.043  1.00  0.00           H  
ATOM   1586  C   LYS A 105       0.740 -13.482  12.562  1.00  0.00           C  
ATOM   1587  O   LYS A 105       1.444 -12.992  13.406  1.00  0.00           O  
ATOM   1588  N   LYS A 106      -0.551 -13.217  12.474  1.00  0.00           N  
ATOM   1589  HN  LYS A 106      -1.008 -13.830  11.836  1.00  0.00           H  
ATOM   1590  CA  LYS A 106      -1.328 -12.355  13.340  1.00  0.00           C  
ATOM   1591  HA  LYS A 106      -0.778 -12.282  14.267  1.00  0.00           H  
ATOM   1592  CB  LYS A 106      -1.764 -11.034  12.681  1.00  0.00           C  
ATOM   1593  HB2 LYS A 106      -2.533 -11.106  11.884  1.00  0.00           H  
ATOM   1594  HB1 LYS A 106      -0.835 -10.497  12.389  1.00  0.00           H  
ATOM   1595  CG  LYS A 106      -2.424 -10.184  13.735  1.00  0.00           C  
ATOM   1596  HG2 LYS A 106      -1.864 -10.127  14.693  1.00  0.00           H  
ATOM   1597  HG1 LYS A 106      -3.417 -10.632  13.952  1.00  0.00           H  
ATOM   1598  CD  LYS A 106      -2.717  -8.773  13.248  1.00  0.00           C  
ATOM   1599  HD1 LYS A 106      -1.794  -8.195  13.031  1.00  0.00           H  
ATOM   1600  HD2 LYS A 106      -3.206  -8.164  14.039  1.00  0.00           H  
ATOM   1601  CE  LYS A 106      -3.459  -8.782  11.893  1.00  0.00           C  
ATOM   1602  HE2 LYS A 106      -4.410  -9.345  12.015  1.00  0.00           H  
ATOM   1603  HE1 LYS A 106      -2.880  -9.224  11.056  1.00  0.00           H  
ATOM   1604  NZ  LYS A 106      -3.710  -7.396  11.503  1.00  0.00           N1+
ATOM   1605  HZ1 LYS A 106      -3.950  -7.417  10.491  1.00  0.00           H  
ATOM   1606  HZ2 LYS A 106      -2.924  -6.731  11.643  1.00  0.00           H  
ATOM   1607  HZ3 LYS A 106      -4.561  -7.045  11.986  1.00  0.00           H  
ATOM   1608  C   LYS A 106      -2.605 -13.057  13.682  1.00  0.00           C  
ATOM   1609  O   LYS A 106      -3.507 -13.219  12.848  1.00  0.00           O  
ATOM   1610  N   SER A 107      -2.798 -13.480  14.907  1.00  0.00           N  
ATOM   1611  HN  SER A 107      -2.070 -13.323  15.571  1.00  0.00           H  
ATOM   1612  CA  SER A 107      -4.061 -14.003  15.475  1.00  0.00           C  
ATOM   1613  HA  SER A 107      -4.723 -14.209  14.646  1.00  0.00           H  
ATOM   1614  CB  SER A 107      -3.823 -15.317  16.218  1.00  0.00           C  
ATOM   1615  HB1 SER A 107      -3.308 -15.159  17.189  1.00  0.00           H  
ATOM   1616  HB2 SER A 107      -3.235 -15.979  15.546  1.00  0.00           H  
ATOM   1617  OG  SER A 107      -5.080 -16.047  16.477  1.00  0.00           O  
ATOM   1618  HG  SER A 107      -4.745 -16.944  16.543  1.00  0.00           H  
ATOM   1619  C   SER A 107      -4.789 -12.957  16.402  1.00  0.00           C  
ATOM   1620  O   SER A 107      -4.213 -12.675  17.471  1.00  0.00           O  
ATOM   1621  N   VAL A 108      -5.979 -12.377  16.075  1.00  0.00           N  
ATOM   1622  HN  VAL A 108      -6.519 -12.625  15.274  1.00  0.00           H  
ATOM   1623  CA  VAL A 108      -6.441 -11.326  16.852  1.00  0.00           C  
ATOM   1624  HA  VAL A 108      -6.152 -11.433  17.888  1.00  0.00           H  
ATOM   1625  CB  VAL A 108      -5.963  -9.939  16.299  1.00  0.00           C  
ATOM   1626  HB  VAL A 108      -4.904 -10.112  16.013  1.00  0.00           H  
ATOM   1627  CG1 VAL A 108      -6.694  -9.546  15.027  1.00  0.00           C  
ATOM   1628 2HG1 VAL A 108      -7.786  -9.462  15.214  1.00  0.00           H  
ATOM   1629 1HG1 VAL A 108      -6.557 -10.359  14.281  1.00  0.00           H  
ATOM   1630 3HG1 VAL A 108      -6.250  -8.704  14.454  1.00  0.00           H  
ATOM   1631  CG2 VAL A 108      -5.848  -8.798  17.384  1.00  0.00           C  
ATOM   1632 1HG2 VAL A 108      -5.170  -9.212  18.161  1.00  0.00           H  
ATOM   1633 2HG2 VAL A 108      -6.853  -8.520  17.766  1.00  0.00           H  
ATOM   1634 3HG2 VAL A 108      -5.459  -7.839  16.980  1.00  0.00           H  
ATOM   1635  C   VAL A 108      -7.978 -11.279  17.029  1.00  0.00           C  
ATOM   1636  O   VAL A 108      -8.677 -11.629  16.098  1.00  0.00           O  
ATOM   1637  N   ALA A 109      -8.462 -10.925  18.271  1.00  0.00           N  
ATOM   1638  HN  ALA A 109      -7.841 -10.488  18.918  1.00  0.00           H  
ATOM   1639  CA  ALA A 109      -9.864 -10.856  18.584  1.00  0.00           C  
ATOM   1640  HA  ALA A 109     -10.270 -11.822  18.325  1.00  0.00           H  
ATOM   1641  CB  ALA A 109     -10.139 -10.619  20.043  1.00  0.00           C  
ATOM   1642  HB1 ALA A 109     -11.216 -10.426  20.236  1.00  0.00           H  
ATOM   1643  HB2 ALA A 109      -9.598  -9.766  20.507  1.00  0.00           H  
ATOM   1644  HB3 ALA A 109      -9.884 -11.519  20.643  1.00  0.00           H  
ATOM   1645  C   ALA A 109     -10.569  -9.734  17.776  1.00  0.00           C  
ATOM   1646  O   ALA A 109      -9.967  -8.788  17.325  1.00  0.00           O  
HETATM 1647  N   HSD A 110     -11.902  -9.867  17.547  1.00  0.00           N  
HETATM 1648  HN  HSD A 110     -12.309 -10.753  17.754  1.00  0.00           H  
HETATM 1649  CA  HSD A 110     -12.772  -8.786  17.007  1.00  0.00           C  
HETATM 1650  HA  HSD A 110     -12.205  -8.250  16.261  1.00  0.00           H  
HETATM 1651  CB  HSD A 110     -14.037  -9.388  16.249  1.00  0.00           C  
HETATM 1652  HB2 HSD A 110     -14.576  -8.478  15.908  1.00  0.00           H  
HETATM 1653  HB1 HSD A 110     -14.662  -9.944  16.980  1.00  0.00           H  
HETATM 1654  ND1 HSD A 110     -14.708 -10.715  14.129  1.00  0.00           N  
HETATM 1655  HD1 HSD A 110     -15.576 -10.231  14.019  1.00  0.00           H  
HETATM 1656  CG  HSD A 110     -13.737 -10.369  15.084  1.00  0.00           C  
HETATM 1657  CE1 HSD A 110     -14.113 -11.453  13.169  1.00  0.00           C  
HETATM 1658  HE1 HSD A 110     -14.590 -11.692  12.218  1.00  0.00           H  
HETATM 1659  NE2 HSD A 110     -12.845 -11.673  13.482  1.00  0.00           N  
HETATM 1660  CD2 HSD A 110     -12.646 -10.944  14.632  1.00  0.00           C  
HETATM 1661  HD2 HSD A 110     -11.671 -10.731  15.053  1.00  0.00           H  
HETATM 1662  C   HSD A 110     -13.239  -7.764  18.068  1.00  0.00           C  
HETATM 1663  O   HSD A 110     -13.736  -8.173  19.136  1.00  0.00           O  
HETATM 1664  HE2 HSD A 110     -12.136 -12.279  12.958  1.00  0.00           H  
ATOM   1665  N   ASN A 111     -13.071  -6.408  17.872  1.00  0.00           N  
ATOM   1666  HN  ASN A 111     -12.858  -6.016  16.981  1.00  0.00           H  
ATOM   1667  CA  ASN A 111     -13.024  -5.490  19.056  1.00  0.00           C  
ATOM   1668  HA  ASN A 111     -13.111  -6.137  19.917  1.00  0.00           H  
ATOM   1669  CB  ASN A 111     -11.543  -5.014  19.272  1.00  0.00           C  
ATOM   1670  HB1 ASN A 111     -10.903  -5.921  19.219  1.00  0.00           H  
ATOM   1671  HB2 ASN A 111     -11.441  -4.443  20.219  1.00  0.00           H  
ATOM   1672  CG  ASN A 111     -11.053  -3.977  18.257  1.00  0.00           C  
ATOM   1673  OD1 ASN A 111     -11.731  -3.546  17.349  1.00  0.00           O  
ATOM   1674  ND2 ASN A 111      -9.736  -3.738  18.386  1.00  0.00           N  
ATOM   1675 1HD2 ASN A 111      -9.360  -3.216  17.621  1.00  0.00           H  
ATOM   1676 2HD2 ASN A 111      -9.174  -4.049  19.153  1.00  0.00           H  
ATOM   1677  C   ASN A 111     -14.125  -4.439  19.106  1.00  0.00           C  
ATOM   1678  O   ASN A 111     -14.038  -3.587  19.947  1.00  0.00           O  
ATOM   1679  N   MET A 112     -15.196  -4.513  18.339  1.00  0.00           N  
ATOM   1680  HN  MET A 112     -15.209  -5.119  17.548  1.00  0.00           H  
ATOM   1681  CA  MET A 112     -16.446  -3.783  18.592  1.00  0.00           C  
ATOM   1682  HA  MET A 112     -16.200  -2.895  19.156  1.00  0.00           H  
ATOM   1683  CB  MET A 112     -17.132  -3.403  17.263  1.00  0.00           C  
ATOM   1684  HB1 MET A 112     -17.116  -4.317  16.632  1.00  0.00           H  
ATOM   1685  HB2 MET A 112     -16.611  -2.625  16.663  1.00  0.00           H  
ATOM   1686  CG  MET A 112     -18.631  -3.033  17.290  1.00  0.00           C  
ATOM   1687  HG1 MET A 112     -19.150  -3.956  17.626  1.00  0.00           H  
ATOM   1688  HG2 MET A 112     -18.989  -2.920  16.244  1.00  0.00           H  
ATOM   1689  SD  MET A 112     -18.969  -1.481  18.298  1.00  0.00           S  
ATOM   1690  CE  MET A 112     -20.732  -1.716  18.446  1.00  0.00           C  
ATOM   1691  HE1 MET A 112     -21.305  -0.938  18.994  1.00  0.00           H  
ATOM   1692  HE2 MET A 112     -21.088  -2.658  18.915  1.00  0.00           H  
ATOM   1693  HE3 MET A 112     -21.213  -1.769  17.446  1.00  0.00           H  
ATOM   1694  C   MET A 112     -17.209  -4.730  19.520  1.00  0.00           C  
ATOM   1695  O   MET A 112     -17.529  -5.815  19.086  1.00  0.00           O  
ATOM   1696  N   THR A 113     -17.689  -4.338  20.714  1.00  0.00           N  
ATOM   1697  HN  THR A 113     -18.505  -4.805  21.044  1.00  0.00           H  
ATOM   1698  CA  THR A 113     -17.438  -3.082  21.440  1.00  0.00           C  
ATOM   1699  HA  THR A 113     -17.407  -2.254  20.748  1.00  0.00           H  
ATOM   1700  CB  THR A 113     -18.532  -2.867  22.551  1.00  0.00           C  
ATOM   1701  HB  THR A 113     -18.304  -1.980  23.179  1.00  0.00           H  
ATOM   1702  OG1 THR A 113     -18.905  -3.995  23.310  1.00  0.00           O  
ATOM   1703  HG1 THR A 113     -19.617  -3.785  23.918  1.00  0.00           H  
ATOM   1704  CG2 THR A 113     -19.818  -2.454  21.744  1.00  0.00           C  
ATOM   1705 1HG2 THR A 113     -19.984  -3.089  20.848  1.00  0.00           H  
ATOM   1706 2HG2 THR A 113     -19.674  -1.481  21.228  1.00  0.00           H  
ATOM   1707 3HG2 THR A 113     -20.807  -2.575  22.235  1.00  0.00           H  
ATOM   1708  C   THR A 113     -16.131  -3.100  22.240  1.00  0.00           C  
ATOM   1709  O   THR A 113     -15.743  -2.018  22.660  1.00  0.00           O  
ATOM   1710  N   MET A 114     -15.650  -4.329  22.429  1.00  0.00           N  
ATOM   1711  HN  MET A 114     -16.085  -5.139  22.043  1.00  0.00           H  
ATOM   1712  CA  MET A 114     -14.442  -4.685  23.188  1.00  0.00           C  
ATOM   1713  HA  MET A 114     -13.690  -3.968  22.893  1.00  0.00           H  
ATOM   1714  CB  MET A 114     -14.682  -4.663  24.712  1.00  0.00           C  
ATOM   1715  HB1 MET A 114     -14.268  -5.566  25.208  1.00  0.00           H  
ATOM   1716  HB2 MET A 114     -15.783  -4.729  24.845  1.00  0.00           H  
ATOM   1717  CG  MET A 114     -14.270  -3.429  25.502  1.00  0.00           C  
ATOM   1718  HG1 MET A 114     -14.602  -3.742  26.514  1.00  0.00           H  
ATOM   1719  HG2 MET A 114     -14.934  -2.632  25.103  1.00  0.00           H  
ATOM   1720  SD  MET A 114     -12.506  -3.047  25.542  1.00  0.00           S  
ATOM   1721  CE  MET A 114     -12.572  -1.282  26.132  1.00  0.00           C  
ATOM   1722  HE2 MET A 114     -11.581  -0.795  26.013  1.00  0.00           H  
ATOM   1723  HE3 MET A 114     -12.871  -1.167  27.196  1.00  0.00           H  
ATOM   1724  HE1 MET A 114     -13.190  -0.608  25.503  1.00  0.00           H  
ATOM   1725  C   MET A 114     -14.161  -6.010  22.547  1.00  0.00           C  
ATOM   1726  O   MET A 114     -14.989  -6.615  21.860  1.00  0.00           O  
ATOM   1727  N   PRO A 115     -12.882  -6.371  22.640  1.00  0.00           N  
ATOM   1728  CD  PRO A 115     -11.812  -5.699  23.305  1.00  0.00           C  
ATOM   1729  HD1 PRO A 115     -12.006  -5.674  24.398  1.00  0.00           H  
ATOM   1730  HD2 PRO A 115     -11.621  -4.675  22.917  1.00  0.00           H  
ATOM   1731  CA  PRO A 115     -12.427  -7.685  22.141  1.00  0.00           C  
ATOM   1732  HA  PRO A 115     -12.514  -7.713  21.065  1.00  0.00           H  
ATOM   1733  CB  PRO A 115     -11.023  -7.858  22.799  1.00  0.00           C  
ATOM   1734  HB1 PRO A 115     -10.386  -8.542  22.199  1.00  0.00           H  
ATOM   1735  HB2 PRO A 115     -11.188  -8.408  23.750  1.00  0.00           H  
ATOM   1736  CG  PRO A 115     -10.557  -6.483  22.983  1.00  0.00           C  
ATOM   1737  HG1 PRO A 115      -9.886  -6.417  23.866  1.00  0.00           H  
ATOM   1738  HG2 PRO A 115     -10.119  -6.083  22.044  1.00  0.00           H  
ATOM   1739  C   PRO A 115     -13.272  -8.869  22.542  1.00  0.00           C  
ATOM   1740  O   PRO A 115     -13.471  -9.180  23.682  1.00  0.00           O  
ATOM   1741  N   ASN A 116     -13.753  -9.732  21.533  1.00  0.00           N  
ATOM   1742  HN  ASN A 116     -13.593  -9.407  20.604  1.00  0.00           H  
ATOM   1743  CA  ASN A 116     -14.793 -10.734  21.789  1.00  0.00           C  
ATOM   1744  HA  ASN A 116     -15.460 -10.274  22.501  1.00  0.00           H  
ATOM   1745  CB  ASN A 116     -15.623 -10.973  20.505  1.00  0.00           C  
ATOM   1746  HB2 ASN A 116     -16.373 -11.760  20.738  1.00  0.00           H  
ATOM   1747  HB1 ASN A 116     -14.878 -11.418  19.811  1.00  0.00           H  
ATOM   1748  CG  ASN A 116     -16.424  -9.867  19.805  1.00  0.00           C  
ATOM   1749  OD1 ASN A 116     -16.669  -9.941  18.616  1.00  0.00           O  
ATOM   1750  ND2 ASN A 116     -16.762  -8.740  20.435  1.00  0.00           N  
ATOM   1751 1HD2 ASN A 116     -17.270  -8.008  19.982  1.00  0.00           H  
ATOM   1752 2HD2 ASN A 116     -16.616  -8.552  21.407  1.00  0.00           H  
ATOM   1753  C   ASN A 116     -14.209 -11.973  22.358  1.00  0.00           C  
ATOM   1754  O   ASN A 116     -13.589 -12.782  21.640  1.00  0.00           O  
ATOM   1755  N   LYS A 117     -14.534 -12.200  23.640  1.00  0.00           N  
ATOM   1756  HN  LYS A 117     -15.199 -11.595  24.071  1.00  0.00           H  
ATOM   1757  CA  LYS A 117     -14.296 -13.425  24.370  1.00  0.00           C  
ATOM   1758  HA  LYS A 117     -14.190 -14.269  23.704  1.00  0.00           H  
ATOM   1759  CB  LYS A 117     -13.024 -13.365  25.351  1.00  0.00           C  
ATOM   1760  HB1 LYS A 117     -12.906 -14.247  26.015  1.00  0.00           H  
ATOM   1761  HB2 LYS A 117     -13.376 -12.567  26.041  1.00  0.00           H  
ATOM   1762  CG  LYS A 117     -11.748 -12.901  24.690  1.00  0.00           C  
ATOM   1763  HG1 LYS A 117     -11.881 -11.914  24.197  1.00  0.00           H  
ATOM   1764  HG2 LYS A 117     -11.438 -13.645  23.925  1.00  0.00           H  
ATOM   1765  CD  LYS A 117     -10.699 -12.830  25.820  1.00  0.00           C  
ATOM   1766  HD1 LYS A 117     -10.884 -13.700  26.487  1.00  0.00           H  
ATOM   1767  HD2 LYS A 117     -10.851 -11.931  26.455  1.00  0.00           H  
ATOM   1768  CE  LYS A 117      -9.280 -12.865  25.290  1.00  0.00           C  
ATOM   1769  HE2 LYS A 117      -9.055 -12.100  24.515  1.00  0.00           H  
ATOM   1770  HE1 LYS A 117      -8.987 -13.802  24.769  1.00  0.00           H  
ATOM   1771  NZ  LYS A 117      -8.371 -12.693  26.452  1.00  0.00           N1+
ATOM   1772  HZ1 LYS A 117      -7.386 -12.518  26.170  1.00  0.00           H  
ATOM   1773  HZ3 LYS A 117      -8.615 -13.440  27.134  1.00  0.00           H  
ATOM   1774  HZ2 LYS A 117      -8.677 -11.840  26.963  1.00  0.00           H  
ATOM   1775  C   LYS A 117     -15.526 -13.619  25.267  1.00  0.00           C  
ATOM   1776  O   LYS A 117     -16.002 -12.699  25.910  1.00  0.00           O  
ATOM   1777  N   LEU A 118     -16.089 -14.890  25.423  1.00  0.00           N  
ATOM   1778  HN  LEU A 118     -15.611 -15.676  25.038  1.00  0.00           H  
ATOM   1779  CA  LEU A 118     -17.374 -15.060  26.125  1.00  0.00           C  
ATOM   1780  HA  LEU A 118     -17.468 -14.257  26.842  1.00  0.00           H  
ATOM   1781  CB  LEU A 118     -18.629 -15.161  25.132  1.00  0.00           C  
ATOM   1782  HB1 LEU A 118     -18.535 -16.161  24.655  1.00  0.00           H  
ATOM   1783  HB2 LEU A 118     -18.420 -14.478  24.281  1.00  0.00           H  
ATOM   1784  CG  LEU A 118     -20.034 -15.081  25.627  1.00  0.00           C  
ATOM   1785  HG  LEU A 118     -20.409 -16.003  26.120  1.00  0.00           H  
ATOM   1786  CD1 LEU A 118     -20.181 -13.886  26.583  1.00  0.00           C  
ATOM   1787 3HD1 LEU A 118     -21.221 -13.496  26.618  1.00  0.00           H  
ATOM   1788 2HD1 LEU A 118     -19.463 -13.105  26.256  1.00  0.00           H  
ATOM   1789 1HD1 LEU A 118     -19.836 -14.168  27.601  1.00  0.00           H  
ATOM   1790  CD2 LEU A 118     -20.969 -14.899  24.430  1.00  0.00           C  
ATOM   1791 1HD2 LEU A 118     -20.860 -13.847  24.090  1.00  0.00           H  
ATOM   1792 2HD2 LEU A 118     -22.018 -14.951  24.789  1.00  0.00           H  
ATOM   1793 3HD2 LEU A 118     -20.627 -15.566  23.610  1.00  0.00           H  
ATOM   1794  C   LEU A 118     -17.303 -16.326  26.955  1.00  0.00           C  
ATOM   1795  O   LEU A 118     -16.856 -17.400  26.572  1.00  0.00           O  
ATOM   1796  N   LEU A 119     -17.961 -16.244  28.125  1.00  0.00           N  
ATOM   1797  HN  LEU A 119     -18.481 -15.460  28.454  1.00  0.00           H  
ATOM   1798  CA  LEU A 119     -17.946 -17.306  29.124  1.00  0.00           C  
ATOM   1799  HA  LEU A 119     -17.453 -18.151  28.665  1.00  0.00           H  
ATOM   1800  CB  LEU A 119     -17.153 -16.900  30.386  1.00  0.00           C  
ATOM   1801  HB1 LEU A 119     -17.736 -16.096  30.887  1.00  0.00           H  
ATOM   1802  HB2 LEU A 119     -16.269 -16.447  29.889  1.00  0.00           H  
ATOM   1803  CG  LEU A 119     -16.833 -18.001  31.464  1.00  0.00           C  
ATOM   1804  HG  LEU A 119     -17.824 -18.314  31.858  1.00  0.00           H  
ATOM   1805  CD1 LEU A 119     -16.101 -19.241  30.945  1.00  0.00           C  
ATOM   1806 2HD1 LEU A 119     -16.084 -20.033  31.724  1.00  0.00           H  
ATOM   1807 3HD1 LEU A 119     -15.037 -19.147  30.639  1.00  0.00           H  
ATOM   1808 1HD1 LEU A 119     -16.582 -19.681  30.046  1.00  0.00           H  
ATOM   1809  CD2 LEU A 119     -16.210 -17.439  32.692  1.00  0.00           C  
ATOM   1810 3HD2 LEU A 119     -15.276 -16.887  32.452  1.00  0.00           H  
ATOM   1811 1HD2 LEU A 119     -15.874 -18.239  33.386  1.00  0.00           H  
ATOM   1812 2HD2 LEU A 119     -16.880 -16.682  33.154  1.00  0.00           H  
ATOM   1813  C   LEU A 119     -19.285 -17.832  29.586  1.00  0.00           C  
ATOM   1814  O   LEU A 119     -20.213 -17.041  29.701  1.00  0.00           O  
ATOM   1815  N   ARG A 120     -19.359 -19.133  29.791  1.00  0.00           N  
ATOM   1816  HN  ARG A 120     -18.593 -19.666  29.440  1.00  0.00           H  
ATOM   1817  CA  ARG A 120     -20.425 -19.922  30.411  1.00  0.00           C  
ATOM   1818  HA  ARG A 120     -20.861 -19.184  31.068  1.00  0.00           H  
ATOM   1819  CB  ARG A 120     -21.485 -20.536  29.457  1.00  0.00           C  
ATOM   1820  HB2 ARG A 120     -21.963 -21.366  30.022  1.00  0.00           H  
ATOM   1821  HB1 ARG A 120     -20.929 -21.009  28.620  1.00  0.00           H  
ATOM   1822  CG  ARG A 120     -22.499 -19.555  29.060  1.00  0.00           C  
ATOM   1823  HG1 ARG A 120     -22.534 -18.777  29.852  1.00  0.00           H  
ATOM   1824  HG2 ARG A 120     -23.475 -20.065  28.909  1.00  0.00           H  
ATOM   1825  CD  ARG A 120     -22.223 -18.779  27.714  1.00  0.00           C  
ATOM   1826  HD1 ARG A 120     -22.104 -19.449  26.836  1.00  0.00           H  
ATOM   1827  HD2 ARG A 120     -21.225 -18.304  27.825  1.00  0.00           H  
ATOM   1828  NE  ARG A 120     -23.358 -17.886  27.526  1.00  0.00           N  
ATOM   1829  HE  ARG A 120     -24.137 -18.178  26.971  1.00  0.00           H  
ATOM   1830  CZ  ARG A 120     -23.368 -16.596  27.643  1.00  0.00           C  
ATOM   1831  NH1 ARG A 120     -22.411 -15.867  28.204  1.00  0.00           N  
ATOM   1832 1HH1 ARG A 120     -21.705 -16.343  28.728  1.00  0.00           H  
ATOM   1833 2HH1 ARG A 120     -22.526 -14.893  28.403  1.00  0.00           H  
ATOM   1834  NH2 ARG A 120     -24.500 -15.938  27.339  1.00  0.00           N  
ATOM   1835 1HH2 ARG A 120     -25.283 -16.494  27.059  1.00  0.00           H  
ATOM   1836 2HH2 ARG A 120     -24.426 -14.967  27.111  1.00  0.00           H  
ATOM   1837  C   ARG A 120     -19.845 -21.096  31.240  1.00  0.00           C  
ATOM   1838  O   ARG A 120     -18.910 -21.822  30.904  1.00  0.00           O  
ATOM   1839  N   ILE A 121     -20.282 -21.237  32.484  1.00  0.00           N  
ATOM   1840  HN  ILE A 121     -21.090 -20.750  32.808  1.00  0.00           H  
ATOM   1841  CA  ILE A 121     -19.914 -22.282  33.368  1.00  0.00           C  
ATOM   1842  HA  ILE A 121     -19.288 -23.055  32.949  1.00  0.00           H  
ATOM   1843  CB  ILE A 121     -19.260 -21.774  34.670  1.00  0.00           C  
ATOM   1844  HB  ILE A 121     -19.970 -21.201  35.303  1.00  0.00           H  
ATOM   1845  CG2 ILE A 121     -18.781 -22.985  35.474  1.00  0.00           C  
ATOM   1846 1HG2 ILE A 121     -19.644 -23.676  35.587  1.00  0.00           H  
ATOM   1847 2HG2 ILE A 121     -18.512 -22.805  36.537  1.00  0.00           H  
ATOM   1848 3HG2 ILE A 121     -17.967 -23.608  35.046  1.00  0.00           H  
ATOM   1849  CG1 ILE A 121     -18.034 -20.913  34.367  1.00  0.00           C  
ATOM   1850 1HG1 ILE A 121     -18.267 -20.146  33.596  1.00  0.00           H  
ATOM   1851 2HG1 ILE A 121     -17.212 -21.425  33.821  1.00  0.00           H  
ATOM   1852  CD  ILE A 121     -17.455 -20.175  35.621  1.00  0.00           C  
ATOM   1853  HD1 ILE A 121     -16.644 -19.476  35.320  1.00  0.00           H  
ATOM   1854  HD2 ILE A 121     -16.991 -20.870  36.353  1.00  0.00           H  
ATOM   1855  HD3 ILE A 121     -18.191 -19.545  36.164  1.00  0.00           H  
ATOM   1856  C   ILE A 121     -21.204 -22.928  33.646  1.00  0.00           C  
ATOM   1857  O   ILE A 121     -22.184 -22.241  34.051  1.00  0.00           O  
ATOM   1858  N   THR A 122     -21.332 -24.299  33.538  1.00  0.00           N  
ATOM   1859  HN  THR A 122     -20.577 -24.861  33.212  1.00  0.00           H  
ATOM   1860  CA  THR A 122     -22.586 -25.017  33.860  1.00  0.00           C  
ATOM   1861  HA  THR A 122     -23.360 -24.265  33.894  1.00  0.00           H  
ATOM   1862  CB  THR A 122     -22.979 -26.098  32.882  1.00  0.00           C  
ATOM   1863  HB  THR A 122     -23.810 -26.765  33.196  1.00  0.00           H  
ATOM   1864  OG1 THR A 122     -21.839 -26.919  32.519  1.00  0.00           O  
ATOM   1865  HG1 THR A 122     -21.522 -27.263  33.357  1.00  0.00           H  
ATOM   1866  CG2 THR A 122     -23.325 -25.401  31.504  1.00  0.00           C  
ATOM   1867 1HG2 THR A 122     -22.511 -24.690  31.245  1.00  0.00           H  
ATOM   1868 3HG2 THR A 122     -24.216 -24.760  31.669  1.00  0.00           H  
ATOM   1869 2HG2 THR A 122     -23.624 -26.062  30.662  1.00  0.00           H  
ATOM   1870  C   THR A 122     -22.581 -25.585  35.197  1.00  0.00           C  
ATOM   1871  O   THR A 122     -21.476 -25.900  35.688  1.00  0.00           O  
ATOM   1872  N   GLU A 123     -23.750 -25.832  35.816  1.00  0.00           N  
ATOM   1873  HN  GLU A 123     -24.629 -25.514  35.468  1.00  0.00           H  
ATOM   1874  CA  GLU A 123     -23.910 -26.487  37.100  1.00  0.00           C  
ATOM   1875  HA  GLU A 123     -24.028 -25.686  37.815  1.00  0.00           H  
ATOM   1876  CB  GLU A 123     -25.268 -27.177  37.182  1.00  0.00           C  
ATOM   1877  HB1 GLU A 123     -25.415 -27.961  36.409  1.00  0.00           H  
ATOM   1878  HB2 GLU A 123     -26.051 -26.425  36.947  1.00  0.00           H  
ATOM   1879  CG  GLU A 123     -25.438 -27.810  38.588  1.00  0.00           C  
ATOM   1880  HG1 GLU A 123     -25.250 -27.018  39.343  1.00  0.00           H  
ATOM   1881  HG2 GLU A 123     -24.653 -28.556  38.833  1.00  0.00           H  
ATOM   1882  CD  GLU A 123     -26.799 -28.476  38.780  1.00  0.00           C  
ATOM   1883  OE1 GLU A 123     -27.852 -27.855  39.036  1.00  0.00           O  
ATOM   1884  OE2 GLU A 123     -26.776 -29.723  38.589  1.00  0.00           O  
ATOM   1885  C   GLU A 123     -22.768 -27.248  37.735  1.00  0.00           C  
ATOM   1886  O   GLU A 123     -22.265 -26.833  38.770  1.00  0.00           O  
ATOM   1887  N   ASP A 124     -22.386 -28.326  37.040  1.00  0.00           N  
ATOM   1888  HN  ASP A 124     -22.750 -28.655  36.173  1.00  0.00           H  
ATOM   1889  CA  ASP A 124     -21.320 -29.239  37.419  1.00  0.00           C  
ATOM   1890  HA  ASP A 124     -21.501 -29.676  38.390  1.00  0.00           H  
ATOM   1891  CB  ASP A 124     -21.372 -30.354  36.319  1.00  0.00           C  
ATOM   1892  HB1 ASP A 124     -22.294 -30.953  36.471  1.00  0.00           H  
ATOM   1893  HB2 ASP A 124     -20.635 -31.153  36.545  1.00  0.00           H  
ATOM   1894  CG  ASP A 124     -21.069 -30.007  34.879  1.00  0.00           C  
ATOM   1895  OD1 ASP A 124     -20.883 -30.933  34.047  1.00  0.00           O  
ATOM   1896  OD2 ASP A 124     -21.091 -28.800  34.495  1.00  0.00           O  
ATOM   1897  C   ASP A 124     -19.875 -28.677  37.439  1.00  0.00           C  
ATOM   1898  O   ASP A 124     -19.063 -29.231  38.124  1.00  0.00           O  
ATOM   1899  N   GLY A 125     -19.583 -27.515  36.760  1.00  0.00           N  
ATOM   1900  HN  GLY A 125     -20.289 -27.187  36.138  1.00  0.00           H  
ATOM   1901  CA  GLY A 125     -18.209 -26.999  36.711  1.00  0.00           C  
ATOM   1902  HA1 GLY A 125     -17.528 -27.503  37.381  1.00  0.00           H  
ATOM   1903  HA2 GLY A 125     -18.276 -25.936  36.895  1.00  0.00           H  
ATOM   1904  C   GLY A 125     -17.637 -27.049  35.301  1.00  0.00           C  
ATOM   1905  O   GLY A 125     -16.431 -26.877  35.106  1.00  0.00           O  
ATOM   1906  N   THR A 126     -18.505 -27.246  34.289  1.00  0.00           N  
ATOM   1907  HN  THR A 126     -19.488 -27.259  34.454  1.00  0.00           H  
ATOM   1908  CA  THR A 126     -18.050 -27.204  32.903  1.00  0.00           C  
ATOM   1909  HA  THR A 126     -17.126 -27.763  32.884  1.00  0.00           H  
ATOM   1910  CB  THR A 126     -18.830 -28.185  31.990  1.00  0.00           C  
ATOM   1911  HB  THR A 126     -19.794 -27.690  31.743  1.00  0.00           H  
ATOM   1912  OG1 THR A 126     -19.012 -29.412  32.641  1.00  0.00           O  
ATOM   1913  HG1 THR A 126     -19.890 -29.382  33.028  1.00  0.00           H  
ATOM   1914  CG2 THR A 126     -18.049 -28.464  30.693  1.00  0.00           C  
ATOM   1915 1HG2 THR A 126     -17.692 -27.547  30.180  1.00  0.00           H  
ATOM   1916 2HG2 THR A 126     -18.638 -29.085  29.986  1.00  0.00           H  
ATOM   1917 3HG2 THR A 126     -17.071 -28.935  30.934  1.00  0.00           H  
ATOM   1918  C   THR A 126     -18.039 -25.887  32.189  1.00  0.00           C  
ATOM   1919  O   THR A 126     -19.063 -25.143  31.956  1.00  0.00           O  
ATOM   1920  N   LEU A 127     -16.829 -25.497  31.761  1.00  0.00           N  
ATOM   1921  HN  LEU A 127     -15.992 -26.025  31.885  1.00  0.00           H  
ATOM   1922  CA  LEU A 127     -16.563 -24.170  31.211  1.00  0.00           C  
ATOM   1923  HA  LEU A 127     -17.310 -23.470  31.555  1.00  0.00           H  
ATOM   1924  CB  LEU A 127     -15.145 -23.598  31.494  1.00  0.00           C  
ATOM   1925  HB1 LEU A 127     -15.128 -22.613  30.981  1.00  0.00           H  
ATOM   1926  HB2 LEU A 127     -14.340 -24.208  31.032  1.00  0.00           H  
ATOM   1927  CG  LEU A 127     -14.810 -23.286  32.983  1.00  0.00           C  
ATOM   1928  HG  LEU A 127     -15.738 -23.090  33.560  1.00  0.00           H  
ATOM   1929  CD1 LEU A 127     -14.154 -24.566  33.523  1.00  0.00           C  
ATOM   1930 3HD1 LEU A 127     -14.974 -25.312  33.589  1.00  0.00           H  
ATOM   1931 2HD1 LEU A 127     -13.786 -24.321  34.542  1.00  0.00           H  
ATOM   1932 1HD1 LEU A 127     -13.353 -25.033  32.909  1.00  0.00           H  
ATOM   1933  CD2 LEU A 127     -14.032 -21.969  33.161  1.00  0.00           C  
ATOM   1934 3HD2 LEU A 127     -14.607 -21.082  32.817  1.00  0.00           H  
ATOM   1935 1HD2 LEU A 127     -13.118 -22.146  32.554  1.00  0.00           H  
ATOM   1936 2HD2 LEU A 127     -13.796 -21.805  34.235  1.00  0.00           H  
ATOM   1937  C   LEU A 127     -16.676 -24.220  29.687  1.00  0.00           C  
ATOM   1938  O   LEU A 127     -16.156 -25.096  28.996  1.00  0.00           O  
ATOM   1939  N   LEU A 128     -17.390 -23.197  29.036  1.00  0.00           N  
ATOM   1940  HN  LEU A 128     -17.793 -22.430  29.529  1.00  0.00           H  
ATOM   1941  CA  LEU A 128     -17.486 -22.897  27.635  1.00  0.00           C  
ATOM   1942  HA  LEU A 128     -16.821 -23.540  27.078  1.00  0.00           H  
ATOM   1943  CB  LEU A 128     -18.911 -22.927  27.088  1.00  0.00           C  
ATOM   1944  HB2 LEU A 128     -19.572 -22.235  27.653  1.00  0.00           H  
ATOM   1945  HB1 LEU A 128     -19.276 -23.931  27.394  1.00  0.00           H  
ATOM   1946  CG  LEU A 128     -19.166 -22.678  25.587  1.00  0.00           C  
ATOM   1947  HG  LEU A 128     -19.043 -21.608  25.314  1.00  0.00           H  
ATOM   1948  CD1 LEU A 128     -18.141 -23.388  24.685  1.00  0.00           C  
ATOM   1949 1HD1 LEU A 128     -17.140 -22.917  24.787  1.00  0.00           H  
ATOM   1950 2HD1 LEU A 128     -18.426 -23.279  23.617  1.00  0.00           H  
ATOM   1951 3HD1 LEU A 128     -17.939 -24.445  24.959  1.00  0.00           H  
ATOM   1952  CD2 LEU A 128     -20.540 -23.174  25.192  1.00  0.00           C  
ATOM   1953 1HD2 LEU A 128     -20.655 -24.243  25.469  1.00  0.00           H  
ATOM   1954 3HD2 LEU A 128     -20.700 -23.018  24.103  1.00  0.00           H  
ATOM   1955 2HD2 LEU A 128     -21.261 -22.545  25.757  1.00  0.00           H  
ATOM   1956  C   LEU A 128     -16.801 -21.612  27.434  1.00  0.00           C  
ATOM   1957  O   LEU A 128     -17.291 -20.539  27.793  1.00  0.00           O  
ATOM   1958  N   TYR A 129     -15.535 -21.667  26.870  1.00  0.00           N  
ATOM   1959  HN  TYR A 129     -15.079 -22.508  26.588  1.00  0.00           H  
ATOM   1960  CA  TYR A 129     -14.822 -20.467  26.596  1.00  0.00           C  
ATOM   1961  HA  TYR A 129     -15.292 -19.622  27.075  1.00  0.00           H  
ATOM   1962  CB  TYR A 129     -13.395 -20.664  27.074  1.00  0.00           C  
ATOM   1963  HB1 TYR A 129     -12.991 -21.616  26.668  1.00  0.00           H  
ATOM   1964  HB2 TYR A 129     -13.221 -20.818  28.160  1.00  0.00           H  
ATOM   1965  CG  TYR A 129     -12.376 -19.551  26.755  1.00  0.00           C  
ATOM   1966  CD1 TYR A 129     -12.539 -18.176  26.886  1.00  0.00           C  
ATOM   1967  HD1 TYR A 129     -13.533 -17.801  27.084  1.00  0.00           H  
ATOM   1968  CE1 TYR A 129     -11.461 -17.237  26.743  1.00  0.00           C  
ATOM   1969  HE1 TYR A 129     -11.647 -16.173  26.767  1.00  0.00           H  
ATOM   1970  CZ  TYR A 129     -10.227 -17.764  26.436  1.00  0.00           C  
ATOM   1971  OH  TYR A 129      -9.153 -16.934  26.047  1.00  0.00           O  
ATOM   1972  HH  TYR A 129      -8.363 -17.465  25.935  1.00  0.00           H  
ATOM   1973  CD2 TYR A 129     -11.045 -20.065  26.561  1.00  0.00           C  
ATOM   1974  HD2 TYR A 129     -10.941 -21.127  26.390  1.00  0.00           H  
ATOM   1975  CE2 TYR A 129      -9.981 -19.152  26.426  1.00  0.00           C  
ATOM   1976  HE2 TYR A 129      -9.008 -19.489  26.102  1.00  0.00           H  
ATOM   1977  C   TYR A 129     -14.851 -20.207  25.078  1.00  0.00           C  
ATOM   1978  O   TYR A 129     -14.211 -20.995  24.365  1.00  0.00           O  
ATOM   1979  N   THR A 130     -15.638 -19.209  24.595  1.00  0.00           N  
ATOM   1980  HN  THR A 130     -16.011 -18.627  25.313  1.00  0.00           H  
ATOM   1981  CA  THR A 130     -15.614 -18.836  23.156  1.00  0.00           C  
ATOM   1982  HA  THR A 130     -15.006 -19.567  22.643  1.00  0.00           H  
ATOM   1983  CB  THR A 130     -16.964 -18.754  22.445  1.00  0.00           C  
ATOM   1984  HB  THR A 130     -16.814 -18.567  21.360  1.00  0.00           H  
ATOM   1985  OG1 THR A 130     -17.870 -17.786  22.969  1.00  0.00           O  
ATOM   1986  HG1 THR A 130     -17.722 -16.923  22.575  1.00  0.00           H  
ATOM   1987  CG2 THR A 130     -17.664 -20.174  22.503  1.00  0.00           C  
ATOM   1988 1HG2 THR A 130     -17.933 -20.532  23.519  1.00  0.00           H  
ATOM   1989 2HG2 THR A 130     -17.082 -20.954  21.966  1.00  0.00           H  
ATOM   1990 3HG2 THR A 130     -18.634 -20.162  21.963  1.00  0.00           H  
ATOM   1991  C   THR A 130     -14.982 -17.535  22.938  1.00  0.00           C  
ATOM   1992  O   THR A 130     -14.913 -16.583  23.760  1.00  0.00           O  
ATOM   1993  N   MET A 131     -14.390 -17.384  21.705  1.00  0.00           N  
ATOM   1994  HN  MET A 131     -14.309 -18.234  21.190  1.00  0.00           H  
ATOM   1995  CA  MET A 131     -13.828 -16.104  21.241  1.00  0.00           C  
ATOM   1996  HA  MET A 131     -14.233 -15.282  21.811  1.00  0.00           H  
ATOM   1997  CB  MET A 131     -12.306 -16.063  21.297  1.00  0.00           C  
ATOM   1998  HB2 MET A 131     -12.012 -15.004  21.455  1.00  0.00           H  
ATOM   1999  HB1 MET A 131     -11.799 -16.732  20.568  1.00  0.00           H  
ATOM   2000  CG  MET A 131     -11.823 -16.797  22.656  1.00  0.00           C  
ATOM   2001  HG1 MET A 131     -11.975 -17.890  22.531  1.00  0.00           H  
ATOM   2002  HG2 MET A 131     -12.399 -16.437  23.535  1.00  0.00           H  
ATOM   2003  SD  MET A 131     -10.120 -16.390  22.968  1.00  0.00           S  
ATOM   2004  CE  MET A 131      -9.319 -17.603  21.803  1.00  0.00           C  
ATOM   2005  HE1 MET A 131      -9.929 -17.771  20.890  1.00  0.00           H  
ATOM   2006  HE2 MET A 131      -9.229 -18.531  22.407  1.00  0.00           H  
ATOM   2007  HE3 MET A 131      -8.292 -17.275  21.530  1.00  0.00           H  
ATOM   2008  C   MET A 131     -14.105 -15.873  19.768  1.00  0.00           C  
ATOM   2009  O   MET A 131     -14.495 -16.815  19.116  1.00  0.00           O  
ATOM   2010  N   ARG A 132     -13.931 -14.686  19.188  1.00  0.00           N  
ATOM   2011  HN  ARG A 132     -13.509 -14.004  19.781  1.00  0.00           H  
ATOM   2012  CA  ARG A 132     -14.092 -14.339  17.705  1.00  0.00           C  
ATOM   2013  HA  ARG A 132     -14.250 -15.265  17.173  1.00  0.00           H  
ATOM   2014  CB  ARG A 132     -15.104 -13.187  17.639  1.00  0.00           C  
ATOM   2015  HB1 ARG A 132     -15.216 -12.888  16.574  1.00  0.00           H  
ATOM   2016  HB2 ARG A 132     -14.591 -12.490  18.337  1.00  0.00           H  
ATOM   2017  CG  ARG A 132     -16.589 -13.538  18.041  1.00  0.00           C  
ATOM   2018  HG2 ARG A 132     -17.168 -12.591  18.103  1.00  0.00           H  
ATOM   2019  HG1 ARG A 132     -16.664 -13.955  19.067  1.00  0.00           H  
ATOM   2020  CD  ARG A 132     -17.134 -14.410  16.943  1.00  0.00           C  
ATOM   2021  HD1 ARG A 132     -16.662 -15.384  16.695  1.00  0.00           H  
ATOM   2022  HD2 ARG A 132     -17.132 -13.906  15.953  1.00  0.00           H  
ATOM   2023  NE  ARG A 132     -18.553 -14.630  17.335  1.00  0.00           N  
ATOM   2024  HE  ARG A 132     -18.820 -14.363  18.261  1.00  0.00           H  
ATOM   2025  CZ  ARG A 132     -19.449 -15.303  16.713  1.00  0.00           C  
ATOM   2026  NH1 ARG A 132     -20.688 -15.304  17.028  1.00  0.00           N  
ATOM   2027 1HH1 ARG A 132     -21.321 -15.739  16.387  1.00  0.00           H  
ATOM   2028 2HH1 ARG A 132     -21.005 -14.740  17.790  1.00  0.00           H  
ATOM   2029  NH2 ARG A 132     -19.145 -15.888  15.567  1.00  0.00           N  
ATOM   2030 1HH2 ARG A 132     -18.320 -15.673  15.043  1.00  0.00           H  
ATOM   2031 2HH2 ARG A 132     -19.849 -16.484  15.181  1.00  0.00           H  
ATOM   2032  C   ARG A 132     -12.726 -13.890  17.283  1.00  0.00           C  
ATOM   2033  O   ARG A 132     -12.278 -12.862  17.687  1.00  0.00           O  
ATOM   2034  N   LEU A 133     -12.117 -14.761  16.431  1.00  0.00           N  
ATOM   2035  HN  LEU A 133     -12.602 -15.565  16.099  1.00  0.00           H  
ATOM   2036  CA  LEU A 133     -10.795 -14.615  15.928  1.00  0.00           C  
ATOM   2037  HA  LEU A 133     -10.307 -13.836  16.494  1.00  0.00           H  
ATOM   2038  CB  LEU A 133     -10.023 -15.980  16.154  1.00  0.00           C  
ATOM   2039  HB2 LEU A 133      -9.022 -15.945  15.674  1.00  0.00           H  
ATOM   2040  HB1 LEU A 133     -10.634 -16.758  15.648  1.00  0.00           H  
ATOM   2041  CG  LEU A 133      -9.772 -16.314  17.664  1.00  0.00           C  
ATOM   2042  HG  LEU A 133     -10.690 -16.639  18.200  1.00  0.00           H  
ATOM   2043  CD1 LEU A 133      -8.868 -17.579  17.722  1.00  0.00           C  
ATOM   2044 2HD1 LEU A 133      -9.461 -18.516  17.662  1.00  0.00           H  
ATOM   2045 3HD1 LEU A 133      -8.186 -17.495  18.595  1.00  0.00           H  
ATOM   2046 1HD1 LEU A 133      -8.259 -17.578  16.793  1.00  0.00           H  
ATOM   2047  CD2 LEU A 133      -9.086 -15.241  18.518  1.00  0.00           C  
ATOM   2048 1HD2 LEU A 133      -9.648 -14.310  18.743  1.00  0.00           H  
ATOM   2049 2HD2 LEU A 133      -8.074 -14.980  18.139  1.00  0.00           H  
ATOM   2050 3HD2 LEU A 133      -8.945 -15.756  19.493  1.00  0.00           H  
ATOM   2051  C   LEU A 133     -10.736 -14.368  14.429  1.00  0.00           C  
ATOM   2052  O   LEU A 133     -11.591 -14.938  13.669  1.00  0.00           O  
ATOM   2053  N   THR A 134      -9.907 -13.395  14.016  1.00  0.00           N  
ATOM   2054  HN  THR A 134      -9.379 -12.807  14.624  1.00  0.00           H  
ATOM   2055  CA  THR A 134      -9.452 -13.453  12.635  1.00  0.00           C  
ATOM   2056  HA  THR A 134      -9.896 -14.316  12.161  1.00  0.00           H  
ATOM   2057  CB  THR A 134      -9.737 -12.179  11.799  1.00  0.00           C  
ATOM   2058  HB  THR A 134     -10.826 -12.056  11.615  1.00  0.00           H  
ATOM   2059  OG1 THR A 134      -9.063 -12.258  10.534  1.00  0.00           O  
ATOM   2060  HG1 THR A 134      -9.540 -12.930  10.041  1.00  0.00           H  
ATOM   2061  CG2 THR A 134      -9.187 -10.974  12.511  1.00  0.00           C  
ATOM   2062 1HG2 THR A 134      -9.662 -10.114  11.991  1.00  0.00           H  
ATOM   2063 2HG2 THR A 134      -8.078 -10.915  12.547  1.00  0.00           H  
ATOM   2064 3HG2 THR A 134      -9.430 -10.803  13.581  1.00  0.00           H  
ATOM   2065  C   THR A 134      -8.008 -13.780  12.697  1.00  0.00           C  
ATOM   2066  O   THR A 134      -7.177 -13.248  13.469  1.00  0.00           O  
ATOM   2067  N   VAL A 135      -7.605 -14.708  11.839  1.00  0.00           N  
ATOM   2068  HN  VAL A 135      -8.239 -15.053  11.151  1.00  0.00           H  
ATOM   2069  CA  VAL A 135      -6.334 -15.374  11.791  1.00  0.00           C  
ATOM   2070  HA  VAL A 135      -5.682 -14.947  12.539  1.00  0.00           H  
ATOM   2071  CB  VAL A 135      -6.539 -16.911  12.100  1.00  0.00           C  
ATOM   2072  HB  VAL A 135      -7.207 -17.273  11.290  1.00  0.00           H  
ATOM   2073  CG1 VAL A 135      -5.234 -17.743  11.913  1.00  0.00           C  
ATOM   2074 1HG1 VAL A 135      -4.531 -17.634  12.767  1.00  0.00           H  
ATOM   2075 2HG1 VAL A 135      -4.656 -17.584  10.978  1.00  0.00           H  
ATOM   2076 3HG1 VAL A 135      -5.387 -18.843  11.935  1.00  0.00           H  
ATOM   2077  CG2 VAL A 135      -7.331 -17.127  13.454  1.00  0.00           C  
ATOM   2078 1HG2 VAL A 135      -7.439 -18.191  13.754  1.00  0.00           H  
ATOM   2079 3HG2 VAL A 135      -8.357 -16.724  13.312  1.00  0.00           H  
ATOM   2080 2HG2 VAL A 135      -6.831 -16.467  14.194  1.00  0.00           H  
ATOM   2081  C   VAL A 135      -5.589 -15.190  10.493  1.00  0.00           C  
ATOM   2082  O   VAL A 135      -6.064 -15.474   9.441  1.00  0.00           O  
ATOM   2083  N   ARG A 136      -4.311 -14.800  10.577  1.00  0.00           N  
ATOM   2084  HN  ARG A 136      -3.947 -14.638  11.491  1.00  0.00           H  
ATOM   2085  CA  ARG A 136      -3.553 -14.593   9.395  1.00  0.00           C  
ATOM   2086  HA  ARG A 136      -4.143 -14.783   8.511  1.00  0.00           H  
ATOM   2087  CB  ARG A 136      -2.834 -13.194   9.468  1.00  0.00           C  
ATOM   2088  HB1 ARG A 136      -2.186 -13.095  10.365  1.00  0.00           H  
ATOM   2089  HB2 ARG A 136      -3.653 -12.526   9.813  1.00  0.00           H  
ATOM   2090  CG  ARG A 136      -2.092 -12.678   8.181  1.00  0.00           C  
ATOM   2091  HG1 ARG A 136      -1.291 -13.400   7.913  1.00  0.00           H  
ATOM   2092  HG2 ARG A 136      -1.559 -11.775   8.545  1.00  0.00           H  
ATOM   2093  CD  ARG A 136      -3.018 -12.263   7.014  1.00  0.00           C  
ATOM   2094  HD2 ARG A 136      -3.788 -11.550   7.377  1.00  0.00           H  
ATOM   2095  HD1 ARG A 136      -3.483 -13.132   6.503  1.00  0.00           H  
ATOM   2096  NE  ARG A 136      -2.105 -11.620   6.002  1.00  0.00           N  
ATOM   2097  HE  ARG A 136      -1.116 -11.615   6.149  1.00  0.00           H  
ATOM   2098  CZ  ARG A 136      -2.459 -11.113   4.813  1.00  0.00           C  
ATOM   2099  NH1 ARG A 136      -3.714 -11.006   4.502  1.00  0.00           N  
ATOM   2100 1HH1 ARG A 136      -4.385 -11.321   5.172  1.00  0.00           H  
ATOM   2101 2HH1 ARG A 136      -4.006 -10.816   3.564  1.00  0.00           H  
ATOM   2102  NH2 ARG A 136      -1.523 -10.651   4.010  1.00  0.00           N  
ATOM   2103 1HH2 ARG A 136      -1.823 -10.415   3.086  1.00  0.00           H  
ATOM   2104 2HH2 ARG A 136      -0.615 -11.059   4.103  1.00  0.00           H  
ATOM   2105  C   ARG A 136      -2.517 -15.696   9.442  1.00  0.00           C  
ATOM   2106  O   ARG A 136      -2.098 -16.035  10.543  1.00  0.00           O  
ATOM   2107  N   ALA A 137      -2.269 -16.391   8.345  1.00  0.00           N  
ATOM   2108  HN  ALA A 137      -2.680 -16.139   7.472  1.00  0.00           H  
ATOM   2109  CA  ALA A 137      -1.546 -17.576   8.322  1.00  0.00           C  
ATOM   2110  HA  ALA A 137      -0.832 -17.620   9.132  1.00  0.00           H  
ATOM   2111  CB  ALA A 137      -2.619 -18.628   8.521  1.00  0.00           C  
ATOM   2112  HB1 ALA A 137      -3.167 -18.365   9.450  1.00  0.00           H  
ATOM   2113  HB2 ALA A 137      -2.152 -19.625   8.676  1.00  0.00           H  
ATOM   2114  HB3 ALA A 137      -3.361 -18.654   7.695  1.00  0.00           H  
ATOM   2115  C   ALA A 137      -0.714 -17.903   7.093  1.00  0.00           C  
ATOM   2116  O   ALA A 137      -1.231 -17.812   6.005  1.00  0.00           O  
ATOM   2117  N   GLU A 138       0.591 -18.343   7.218  1.00  0.00           N  
ATOM   2118  HN  GLU A 138       0.806 -18.630   8.148  1.00  0.00           H  
ATOM   2119  CA  GLU A 138       1.411 -18.785   6.150  1.00  0.00           C  
ATOM   2120  HA  GLU A 138       1.557 -17.953   5.478  1.00  0.00           H  
ATOM   2121  CB  GLU A 138       2.809 -19.276   6.670  1.00  0.00           C  
ATOM   2122  HB1 GLU A 138       3.487 -19.461   5.809  1.00  0.00           H  
ATOM   2123  HB2 GLU A 138       2.764 -20.180   7.314  1.00  0.00           H  
ATOM   2124  CG  GLU A 138       3.614 -18.193   7.462  1.00  0.00           C  
ATOM   2125  HG2 GLU A 138       3.102 -17.849   8.385  1.00  0.00           H  
ATOM   2126  HG1 GLU A 138       3.495 -17.246   6.893  1.00  0.00           H  
ATOM   2127  CD  GLU A 138       5.014 -18.410   7.608  1.00  0.00           C  
ATOM   2128  OE1 GLU A 138       5.822 -18.023   6.709  1.00  0.00           O  
ATOM   2129  OE2 GLU A 138       5.473 -18.840   8.660  1.00  0.00           O  
ATOM   2130  C   GLU A 138       0.938 -19.963   5.263  1.00  0.00           C  
ATOM   2131  O   GLU A 138       0.225 -20.869   5.650  1.00  0.00           O  
ATOM   2132  N   CYS A 139       1.383 -20.004   3.995  1.00  0.00           N  
ATOM   2133  HN  CYS A 139       1.964 -19.246   3.703  1.00  0.00           H  
ATOM   2134  CA  CYS A 139       0.849 -20.848   2.924  1.00  0.00           C  
ATOM   2135  HA  CYS A 139       0.631 -21.799   3.387  1.00  0.00           H  
ATOM   2136  CB  CYS A 139      -0.505 -20.366   2.365  1.00  0.00           C  
ATOM   2137  HB1 CYS A 139      -0.306 -19.323   2.039  1.00  0.00           H  
ATOM   2138  HB2 CYS A 139      -1.169 -20.369   3.256  1.00  0.00           H  
ATOM   2139  SG  CYS A 139      -1.234 -21.370   1.021  1.00  0.00           S  
ATOM   2140  HG  CYS A 139      -0.382 -20.909   0.115  1.00  0.00           H  
ATOM   2141  C   CYS A 139       1.988 -20.946   1.829  1.00  0.00           C  
ATOM   2142  O   CYS A 139       1.993 -20.138   0.902  1.00  0.00           O  
ATOM   2143  N   PRO A 140       2.940 -21.887   1.774  1.00  0.00           N  
ATOM   2144  CD  PRO A 140       3.493 -22.374   3.061  1.00  0.00           C  
ATOM   2145  HD1 PRO A 140       2.768 -23.056   3.557  1.00  0.00           H  
ATOM   2146  HD2 PRO A 140       3.814 -21.481   3.638  1.00  0.00           H  
ATOM   2147  CA  PRO A 140       3.745 -22.317   0.659  1.00  0.00           C  
ATOM   2148  HA  PRO A 140       4.395 -21.464   0.526  1.00  0.00           H  
ATOM   2149  CB  PRO A 140       4.436 -23.505   1.218  1.00  0.00           C  
ATOM   2150  HB2 PRO A 140       5.381 -23.761   0.696  1.00  0.00           H  
ATOM   2151  HB1 PRO A 140       3.750 -24.378   1.211  1.00  0.00           H  
ATOM   2152  CG  PRO A 140       4.672 -23.221   2.703  1.00  0.00           C  
ATOM   2153  HG1 PRO A 140       4.680 -24.151   3.311  1.00  0.00           H  
ATOM   2154  HG2 PRO A 140       5.610 -22.641   2.838  1.00  0.00           H  
ATOM   2155  C   PRO A 140       2.989 -22.562  -0.559  1.00  0.00           C  
ATOM   2156  O   PRO A 140       2.475 -23.651  -0.650  1.00  0.00           O  
ATOM   2157  N   MET A 141       2.978 -21.641  -1.518  1.00  0.00           N  
ATOM   2158  HN  MET A 141       3.293 -20.720  -1.305  1.00  0.00           H  
ATOM   2159  CA  MET A 141       2.347 -21.898  -2.787  1.00  0.00           C  
ATOM   2160  HA  MET A 141       1.727 -22.774  -2.672  1.00  0.00           H  
ATOM   2161  CB  MET A 141       1.584 -20.660  -3.399  1.00  0.00           C  
ATOM   2162  HB1 MET A 141       1.270 -20.900  -4.437  1.00  0.00           H  
ATOM   2163  HB2 MET A 141       2.298 -19.811  -3.461  1.00  0.00           H  
ATOM   2164  CG  MET A 141       0.458 -20.205  -2.443  1.00  0.00           C  
ATOM   2165  HG2 MET A 141       0.179 -19.162  -2.703  1.00  0.00           H  
ATOM   2166  HG1 MET A 141       0.851 -20.231  -1.404  1.00  0.00           H  
ATOM   2167  SD  MET A 141      -1.085 -21.197  -2.588  1.00  0.00           S  
ATOM   2168  CE  MET A 141      -1.791 -20.398  -4.105  1.00  0.00           C  
ATOM   2169  HE3 MET A 141      -1.151 -20.644  -4.980  1.00  0.00           H  
ATOM   2170  HE1 MET A 141      -1.857 -19.289  -4.102  1.00  0.00           H  
ATOM   2171  HE2 MET A 141      -2.760 -20.874  -4.366  1.00  0.00           H  
ATOM   2172  C   MET A 141       3.314 -22.261  -3.844  1.00  0.00           C  
ATOM   2173  O   MET A 141       4.449 -21.841  -3.750  1.00  0.00           O  
HETATM 2174  N   HSD A 142       2.918 -23.162  -4.816  1.00  0.00           N  
HETATM 2175  HN  HSD A 142       2.051 -23.652  -4.873  1.00  0.00           H  
HETATM 2176  CA  HSD A 142       3.741 -23.580  -5.919  1.00  0.00           C  
HETATM 2177  HA  HSD A 142       4.590 -22.917  -5.991  1.00  0.00           H  
HETATM 2178  CB  HSD A 142       4.309 -25.048  -5.851  1.00  0.00           C  
HETATM 2179  HB1 HSD A 142       4.989 -25.237  -6.709  1.00  0.00           H  
HETATM 2180  HB2 HSD A 142       3.466 -25.759  -5.979  1.00  0.00           H  
HETATM 2181  ND1 HSD A 142       6.167 -24.989  -4.219  1.00  0.00           N  
HETATM 2182  HD1 HSD A 142       6.669 -24.281  -4.717  1.00  0.00           H  
HETATM 2183  CG  HSD A 142       4.982 -25.434  -4.571  1.00  0.00           C  
HETATM 2184  CE1 HSD A 142       6.429 -25.533  -3.014  1.00  0.00           C  
HETATM 2185  HE1 HSD A 142       7.278 -25.250  -2.391  1.00  0.00           H  
HETATM 2186  NE2 HSD A 142       5.519 -26.388  -2.633  1.00  0.00           N  
HETATM 2187  CD2 HSD A 142       4.619 -26.388  -3.646  1.00  0.00           C  
HETATM 2188  HD2 HSD A 142       3.616 -26.761  -3.482  1.00  0.00           H  
HETATM 2189  C   HSD A 142       2.940 -23.343  -7.169  1.00  0.00           C  
HETATM 2190  O   HSD A 142       1.760 -23.737  -7.346  1.00  0.00           O  
HETATM 2191  HE2 HSD A 142       5.491 -26.958  -1.728  1.00  0.00           H  
ATOM   2192  N   LEU A 143       3.545 -22.700  -8.171  1.00  0.00           N  
ATOM   2193  HN  LEU A 143       4.457 -22.333  -8.008  1.00  0.00           H  
ATOM   2194  CA  LEU A 143       2.919 -22.245  -9.400  1.00  0.00           C  
ATOM   2195  HA  LEU A 143       1.870 -22.497  -9.336  1.00  0.00           H  
ATOM   2196  CB  LEU A 143       3.130 -20.776  -9.710  1.00  0.00           C  
ATOM   2197  HB1 LEU A 143       2.610 -20.506 -10.654  1.00  0.00           H  
ATOM   2198  HB2 LEU A 143       4.216 -20.671  -9.923  1.00  0.00           H  
ATOM   2199  CG  LEU A 143       2.803 -19.823  -8.560  1.00  0.00           C  
ATOM   2200  HG  LEU A 143       3.303 -20.263  -7.671  1.00  0.00           H  
ATOM   2201  CD1 LEU A 143       3.409 -18.419  -8.703  1.00  0.00           C  
ATOM   2202 1HD1 LEU A 143       3.179 -17.759  -7.840  1.00  0.00           H  
ATOM   2203 2HD1 LEU A 143       2.915 -17.954  -9.582  1.00  0.00           H  
ATOM   2204 3HD1 LEU A 143       4.513 -18.400  -8.833  1.00  0.00           H  
ATOM   2205  CD2 LEU A 143       1.276 -19.807  -8.475  1.00  0.00           C  
ATOM   2206 1HD2 LEU A 143       0.869 -20.839  -8.395  1.00  0.00           H  
ATOM   2207 3HD2 LEU A 143       0.842 -19.291  -9.357  1.00  0.00           H  
ATOM   2208 2HD2 LEU A 143       0.906 -19.279  -7.570  1.00  0.00           H  
ATOM   2209  C   LEU A 143       3.269 -23.068 -10.598  1.00  0.00           C  
ATOM   2210  O   LEU A 143       3.037 -22.677 -11.751  1.00  0.00           O  
ATOM   2211  N   GLU A 144       3.867 -24.268 -10.412  1.00  0.00           N  
ATOM   2212  HN  GLU A 144       4.021 -24.648  -9.504  1.00  0.00           H  
ATOM   2213  CA  GLU A 144       4.178 -25.072 -11.595  1.00  0.00           C  
ATOM   2214  HA  GLU A 144       4.888 -24.568 -12.232  1.00  0.00           H  
ATOM   2215  CB  GLU A 144       5.038 -26.318 -11.232  1.00  0.00           C  
ATOM   2216  HB1 GLU A 144       6.014 -25.890 -10.918  1.00  0.00           H  
ATOM   2217  HB2 GLU A 144       5.195 -26.998 -12.097  1.00  0.00           H  
ATOM   2218  CG  GLU A 144       4.360 -27.206 -10.167  1.00  0.00           C  
ATOM   2219  HG1 GLU A 144       3.369 -27.579 -10.505  1.00  0.00           H  
ATOM   2220  HG2 GLU A 144       4.080 -26.658  -9.243  1.00  0.00           H  
ATOM   2221  CD  GLU A 144       5.160 -28.393  -9.823  1.00  0.00           C  
ATOM   2222  OE1 GLU A 144       6.190 -28.309  -9.135  1.00  0.00           O  
ATOM   2223  OE2 GLU A 144       4.800 -29.582 -10.167  1.00  0.00           O  
ATOM   2224  C   GLU A 144       3.009 -25.581 -12.446  1.00  0.00           C  
ATOM   2225  O   GLU A 144       3.085 -25.729 -13.657  1.00  0.00           O  
ATOM   2226  N   ASP A 145       1.816 -25.753 -11.822  1.00  0.00           N  
ATOM   2227  HN  ASP A 145       1.773 -25.586 -10.841  1.00  0.00           H  
ATOM   2228  CA  ASP A 145       0.640 -26.189 -12.430  1.00  0.00           C  
ATOM   2229  HA  ASP A 145       0.875 -26.794 -13.293  1.00  0.00           H  
ATOM   2230  CB  ASP A 145      -0.313 -26.999 -11.555  1.00  0.00           C  
ATOM   2231  HB1 ASP A 145      -1.351 -27.023 -11.951  1.00  0.00           H  
ATOM   2232  HB2 ASP A 145      -0.474 -26.563 -10.545  1.00  0.00           H  
ATOM   2233  CG  ASP A 145       0.061 -28.445 -11.290  1.00  0.00           C  
ATOM   2234  OD1 ASP A 145      -0.683 -29.012 -10.445  1.00  0.00           O  
ATOM   2235  OD2 ASP A 145       1.056 -29.030 -11.851  1.00  0.00           O  
ATOM   2236  C   ASP A 145      -0.158 -24.929 -12.884  1.00  0.00           C  
ATOM   2237  O   ASP A 145      -1.160 -25.165 -13.563  1.00  0.00           O  
ATOM   2238  N   PHE A 146       0.248 -23.663 -12.591  1.00  0.00           N  
ATOM   2239  HN  PHE A 146       1.207 -23.536 -12.349  1.00  0.00           H  
ATOM   2240  CA  PHE A 146      -0.615 -22.518 -12.753  1.00  0.00           C  
ATOM   2241  HA  PHE A 146      -1.500 -22.604 -12.140  1.00  0.00           H  
ATOM   2242  CB  PHE A 146       0.089 -21.174 -12.226  1.00  0.00           C  
ATOM   2243  HB1 PHE A 146       1.156 -21.207 -12.532  1.00  0.00           H  
ATOM   2244  HB2 PHE A 146       0.047 -21.193 -11.116  1.00  0.00           H  
ATOM   2245  CG  PHE A 146      -0.482 -19.833 -12.650  1.00  0.00           C  
ATOM   2246  CD1 PHE A 146      -0.114 -19.285 -13.875  1.00  0.00           C  
ATOM   2247  HD1 PHE A 146       0.511 -19.862 -14.543  1.00  0.00           H  
ATOM   2248  CE1 PHE A 146      -0.438 -17.956 -14.258  1.00  0.00           C  
ATOM   2249  HE1 PHE A 146      -0.254 -17.622 -15.269  1.00  0.00           H  
ATOM   2250  CZ  PHE A 146      -1.270 -17.232 -13.343  1.00  0.00           C  
ATOM   2251  HZ  PHE A 146      -1.834 -16.341 -13.579  1.00  0.00           H  
ATOM   2252  CD2 PHE A 146      -1.264 -19.096 -11.731  1.00  0.00           C  
ATOM   2253  HD2 PHE A 146      -1.544 -19.564 -10.798  1.00  0.00           H  
ATOM   2254  CE2 PHE A 146      -1.656 -17.825 -12.131  1.00  0.00           C  
ATOM   2255  HE2 PHE A 146      -2.389 -17.258 -11.577  1.00  0.00           H  
ATOM   2256  C   PHE A 146      -1.105 -22.373 -14.158  1.00  0.00           C  
ATOM   2257  O   PHE A 146      -0.378 -22.432 -15.164  1.00  0.00           O  
ATOM   2258  N   PRO A 147      -2.400 -21.989 -14.392  1.00  0.00           N  
ATOM   2259  CD  PRO A 147      -2.688 -21.501 -15.720  1.00  0.00           C  
ATOM   2260  HD1 PRO A 147      -2.567 -22.331 -16.448  1.00  0.00           H  
ATOM   2261  HD2 PRO A 147      -2.073 -20.641 -16.064  1.00  0.00           H  
ATOM   2262  CA  PRO A 147      -3.602 -21.756 -13.496  1.00  0.00           C  
ATOM   2263  HA  PRO A 147      -3.321 -21.200 -12.613  1.00  0.00           H  
ATOM   2264  CB  PRO A 147      -4.435 -20.667 -14.236  1.00  0.00           C  
ATOM   2265  HB1 PRO A 147      -4.242 -19.604 -13.981  1.00  0.00           H  
ATOM   2266  HB2 PRO A 147      -5.509 -20.805 -13.988  1.00  0.00           H  
ATOM   2267  CG  PRO A 147      -4.180 -21.059 -15.674  1.00  0.00           C  
ATOM   2268  HG1 PRO A 147      -4.660 -21.993 -16.038  1.00  0.00           H  
ATOM   2269  HG2 PRO A 147      -4.405 -20.231 -16.379  1.00  0.00           H  
ATOM   2270  C   PRO A 147      -4.255 -23.019 -12.960  1.00  0.00           C  
ATOM   2271  O   PRO A 147      -5.417 -22.956 -12.485  1.00  0.00           O  
ATOM   2272  N   MET A 148      -3.628 -24.157 -13.041  1.00  0.00           N  
ATOM   2273  HN  MET A 148      -2.725 -24.194 -13.459  1.00  0.00           H  
ATOM   2274  CA  MET A 148      -4.204 -25.407 -12.585  1.00  0.00           C  
ATOM   2275  HA  MET A 148      -5.268 -25.285 -12.444  1.00  0.00           H  
ATOM   2276  CB  MET A 148      -4.017 -26.605 -13.611  1.00  0.00           C  
ATOM   2277  HB1 MET A 148      -4.184 -27.594 -13.133  1.00  0.00           H  
ATOM   2278  HB2 MET A 148      -2.937 -26.645 -13.866  1.00  0.00           H  
ATOM   2279  CG  MET A 148      -4.906 -26.514 -14.911  1.00  0.00           C  
ATOM   2280  HG1 MET A 148      -5.982 -26.660 -14.680  1.00  0.00           H  
ATOM   2281  HG2 MET A 148      -4.739 -27.298 -15.681  1.00  0.00           H  
ATOM   2282  SD  MET A 148      -4.870 -25.063 -15.955  1.00  0.00           S  
ATOM   2283  CE  MET A 148      -3.100 -25.188 -16.275  1.00  0.00           C  
ATOM   2284  HE2 MET A 148      -2.777 -26.228 -16.498  1.00  0.00           H  
ATOM   2285  HE3 MET A 148      -2.474 -24.929 -15.394  1.00  0.00           H  
ATOM   2286  HE1 MET A 148      -2.859 -24.642 -17.212  1.00  0.00           H  
ATOM   2287  C   MET A 148      -3.609 -25.771 -11.181  1.00  0.00           C  
ATOM   2288  O   MET A 148      -3.608 -26.948 -10.823  1.00  0.00           O  
ATOM   2289  N   ASP A 149      -3.110 -24.833 -10.437  1.00  0.00           N  
ATOM   2290  HN  ASP A 149      -3.020 -23.863 -10.647  1.00  0.00           H  
ATOM   2291  CA  ASP A 149      -2.525 -24.965  -9.111  1.00  0.00           C  
ATOM   2292  HA  ASP A 149      -1.854 -25.808  -9.196  1.00  0.00           H  
ATOM   2293  CB  ASP A 149      -1.441 -23.903  -8.757  1.00  0.00           C  
ATOM   2294  HB1 ASP A 149      -0.724 -23.776  -9.596  1.00  0.00           H  
ATOM   2295  HB2 ASP A 149      -0.948 -24.118  -7.785  1.00  0.00           H  
ATOM   2296  CG  ASP A 149      -2.038 -22.481  -8.589  1.00  0.00           C  
ATOM   2297  OD1 ASP A 149      -2.458 -22.031  -9.673  1.00  0.00           O  
ATOM   2298  OD2 ASP A 149      -1.920 -21.776  -7.547  1.00  0.00           O  
ATOM   2299  C   ASP A 149      -3.481 -25.314  -7.964  1.00  0.00           C  
ATOM   2300  O   ASP A 149      -4.442 -24.577  -7.702  1.00  0.00           O  
ATOM   2301  N   ALA A 150      -3.202 -26.451  -7.263  1.00  0.00           N  
ATOM   2302  HN  ALA A 150      -2.372 -26.954  -7.490  1.00  0.00           H  
ATOM   2303  CA  ALA A 150      -4.108 -27.006  -6.227  1.00  0.00           C  
ATOM   2304  HA  ALA A 150      -4.951 -26.369  -6.005  1.00  0.00           H  
ATOM   2305  CB  ALA A 150      -4.798 -28.382  -6.627  1.00  0.00           C  
ATOM   2306  HB3 ALA A 150      -5.312 -28.206  -7.596  1.00  0.00           H  
ATOM   2307  HB1 ALA A 150      -5.461 -28.701  -5.794  1.00  0.00           H  
ATOM   2308  HB2 ALA A 150      -3.999 -29.146  -6.743  1.00  0.00           H  
ATOM   2309  C   ALA A 150      -3.290 -27.226  -5.030  1.00  0.00           C  
ATOM   2310  O   ALA A 150      -2.179 -27.776  -5.097  1.00  0.00           O  
HETATM 2311  N   HSD A 151      -3.801 -26.805  -3.850  1.00  0.00           N  
HETATM 2312  HN  HSD A 151      -4.697 -26.375  -3.777  1.00  0.00           H  
HETATM 2313  CA  HSD A 151      -3.075 -26.774  -2.617  1.00  0.00           C  
HETATM 2314  HA  HSD A 151      -2.238 -27.450  -2.703  1.00  0.00           H  
HETATM 2315  CB  HSD A 151      -2.484 -25.393  -2.450  1.00  0.00           C  
HETATM 2316  HB2 HSD A 151      -1.875 -25.370  -1.520  1.00  0.00           H  
HETATM 2317  HB1 HSD A 151      -3.288 -24.626  -2.431  1.00  0.00           H  
HETATM 2318  ND1 HSD A 151      -1.618 -24.234  -4.589  1.00  0.00           N  
HETATM 2319  HD1 HSD A 151      -2.552 -23.936  -4.785  1.00  0.00           H  
HETATM 2320  CG  HSD A 151      -1.384 -25.046  -3.443  1.00  0.00           C  
HETATM 2321  CE1 HSD A 151      -0.386 -23.922  -5.122  1.00  0.00           C  
HETATM 2322  HE1 HSD A 151      -0.259 -23.361  -6.048  1.00  0.00           H  
HETATM 2323  NE2 HSD A 151       0.551 -24.479  -4.386  1.00  0.00           N  
HETATM 2324  CD2 HSD A 151      -0.084 -25.221  -3.393  1.00  0.00           C  
HETATM 2325  HD2 HSD A 151       0.443 -25.750  -2.608  1.00  0.00           H  
HETATM 2326  C   HSD A 151      -3.914 -26.944  -1.438  1.00  0.00           C  
HETATM 2327  O   HSD A 151      -5.035 -26.475  -1.381  1.00  0.00           O  
HETATM 2328  HE2 HSD A 151       1.607 -24.381  -4.524  1.00  0.00           H  
ATOM   2329  N   ALA A 152      -3.387 -27.655  -0.410  1.00  0.00           N  
ATOM   2330  HN  ALA A 152      -2.499 -28.105  -0.478  1.00  0.00           H  
ATOM   2331  CA  ALA A 152      -4.024 -27.752   0.896  1.00  0.00           C  
ATOM   2332  HA  ALA A 152      -5.078 -27.565   0.759  1.00  0.00           H  
ATOM   2333  CB  ALA A 152      -3.743 -29.095   1.533  1.00  0.00           C  
ATOM   2334  HB1 ALA A 152      -2.948 -29.720   1.071  1.00  0.00           H  
ATOM   2335  HB2 ALA A 152      -4.717 -29.621   1.634  1.00  0.00           H  
ATOM   2336  HB3 ALA A 152      -3.368 -29.053   2.578  1.00  0.00           H  
ATOM   2337  C   ALA A 152      -3.513 -26.595   1.686  1.00  0.00           C  
ATOM   2338  O   ALA A 152      -2.336 -26.668   2.104  1.00  0.00           O  
ATOM   2339  N   CYS A 153      -4.329 -25.533   1.943  1.00  0.00           N  
ATOM   2340  HN  CYS A 153      -5.287 -25.693   1.720  1.00  0.00           H  
ATOM   2341  CA  CYS A 153      -3.878 -24.533   2.846  1.00  0.00           C  
ATOM   2342  HA  CYS A 153      -2.900 -24.206   2.525  1.00  0.00           H  
ATOM   2343  CB  CYS A 153      -4.762 -23.179   2.834  1.00  0.00           C  
ATOM   2344  HB1 CYS A 153      -4.264 -22.475   3.535  1.00  0.00           H  
ATOM   2345  HB2 CYS A 153      -5.784 -23.299   3.251  1.00  0.00           H  
ATOM   2346  SG  CYS A 153      -4.892 -22.507   1.124  1.00  0.00           S  
ATOM   2347  HG  CYS A 153      -5.031 -23.684   0.531  1.00  0.00           H  
ATOM   2348  C   CYS A 153      -3.769 -24.989   4.321  1.00  0.00           C  
ATOM   2349  O   CYS A 153      -4.674 -25.672   4.800  1.00  0.00           O  
ATOM   2350  N   PRO A 154      -2.690 -24.680   5.073  1.00  0.00           N  
ATOM   2351  CD  PRO A 154      -1.417 -24.223   4.558  1.00  0.00           C  
ATOM   2352  HD2 PRO A 154      -1.509 -23.167   4.226  1.00  0.00           H  
ATOM   2353  HD1 PRO A 154      -1.069 -24.905   3.754  1.00  0.00           H  
ATOM   2354  CA  PRO A 154      -2.626 -25.253   6.434  1.00  0.00           C  
ATOM   2355  HA  PRO A 154      -3.301 -26.091   6.533  1.00  0.00           H  
ATOM   2356  CB  PRO A 154      -1.119 -25.470   6.562  1.00  0.00           C  
ATOM   2357  HB1 PRO A 154      -0.866 -26.386   5.986  1.00  0.00           H  
ATOM   2358  HB2 PRO A 154      -0.649 -25.451   7.568  1.00  0.00           H  
ATOM   2359  CG  PRO A 154      -0.505 -24.298   5.791  1.00  0.00           C  
ATOM   2360  HG1 PRO A 154      -0.451 -23.244   6.138  1.00  0.00           H  
ATOM   2361  HG2 PRO A 154       0.513 -24.501   5.395  1.00  0.00           H  
ATOM   2362  C   PRO A 154      -3.126 -24.371   7.500  1.00  0.00           C  
ATOM   2363  O   PRO A 154      -2.872 -23.226   7.514  1.00  0.00           O  
ATOM   2364  N   LEU A 155      -3.864 -24.917   8.467  1.00  0.00           N  
ATOM   2365  HN  LEU A 155      -4.092 -25.888   8.481  1.00  0.00           H  
ATOM   2366  CA  LEU A 155      -4.145 -24.148   9.701  1.00  0.00           C  
ATOM   2367  HA  LEU A 155      -3.513 -23.287   9.863  1.00  0.00           H  
ATOM   2368  CB  LEU A 155      -5.660 -23.928   9.827  1.00  0.00           C  
ATOM   2369  HB1 LEU A 155      -6.326 -24.809   9.715  1.00  0.00           H  
ATOM   2370  HB2 LEU A 155      -5.866 -23.245   8.976  1.00  0.00           H  
ATOM   2371  CG  LEU A 155      -6.214 -23.132  11.005  1.00  0.00           C  
ATOM   2372  HG  LEU A 155      -6.067 -23.829  11.857  1.00  0.00           H  
ATOM   2373  CD1 LEU A 155      -5.485 -21.847  11.311  1.00  0.00           C  
ATOM   2374 2HD1 LEU A 155      -5.322 -21.170  10.445  1.00  0.00           H  
ATOM   2375 3HD1 LEU A 155      -4.444 -22.079  11.622  1.00  0.00           H  
ATOM   2376 1HD1 LEU A 155      -6.013 -21.175  12.022  1.00  0.00           H  
ATOM   2377  CD2 LEU A 155      -7.711 -22.918  10.961  1.00  0.00           C  
ATOM   2378 2HD2 LEU A 155      -8.207 -23.862  10.649  1.00  0.00           H  
ATOM   2379 3HD2 LEU A 155      -7.884 -22.027  10.320  1.00  0.00           H  
ATOM   2380 1HD2 LEU A 155      -8.148 -22.770  11.972  1.00  0.00           H  
ATOM   2381  C   LEU A 155      -3.679 -25.029  10.822  1.00  0.00           C  
ATOM   2382  O   LEU A 155      -4.077 -26.152  10.877  1.00  0.00           O  
ATOM   2383  N   LYS A 156      -2.727 -24.576  11.698  1.00  0.00           N  
ATOM   2384  HN  LYS A 156      -2.245 -23.706  11.623  1.00  0.00           H  
ATOM   2385  CA  LYS A 156      -2.322 -25.504  12.752  1.00  0.00           C  
ATOM   2386  HA  LYS A 156      -3.161 -26.124  13.034  1.00  0.00           H  
ATOM   2387  CB  LYS A 156      -1.195 -26.542  12.408  1.00  0.00           C  
ATOM   2388  HB1 LYS A 156      -1.660 -27.271  11.709  1.00  0.00           H  
ATOM   2389  HB2 LYS A 156      -0.908 -26.996  13.380  1.00  0.00           H  
ATOM   2390  CG  LYS A 156      -0.034 -25.978  11.707  1.00  0.00           C  
ATOM   2391  HG1 LYS A 156       0.280 -25.030  12.193  1.00  0.00           H  
ATOM   2392  HG2 LYS A 156      -0.466 -25.718  10.716  1.00  0.00           H  
ATOM   2393  CD  LYS A 156       1.113 -27.027  11.679  1.00  0.00           C  
ATOM   2394  HD1 LYS A 156       1.361 -27.206  12.747  1.00  0.00           H  
ATOM   2395  HD2 LYS A 156       1.966 -26.410  11.322  1.00  0.00           H  
ATOM   2396  CE  LYS A 156       0.922 -28.187  10.754  1.00  0.00           C  
ATOM   2397  HE2 LYS A 156       0.022 -28.756  11.071  1.00  0.00           H  
ATOM   2398  HE1 LYS A 156       1.785 -28.873  10.890  1.00  0.00           H  
ATOM   2399  NZ  LYS A 156       0.673 -27.819   9.351  1.00  0.00           N1+
ATOM   2400  HZ1 LYS A 156       1.115 -26.898   9.157  1.00  0.00           H  
ATOM   2401  HZ2 LYS A 156      -0.345 -27.749   9.152  1.00  0.00           H  
ATOM   2402  HZ3 LYS A 156       1.126 -28.507   8.716  1.00  0.00           H  
ATOM   2403  C   LYS A 156      -1.929 -24.796  14.070  1.00  0.00           C  
ATOM   2404  O   LYS A 156      -1.309 -23.719  14.109  1.00  0.00           O  
ATOM   2405  N   PHE A 157      -2.288 -25.408  15.177  1.00  0.00           N  
ATOM   2406  HN  PHE A 157      -2.707 -26.309  15.097  1.00  0.00           H  
ATOM   2407  CA  PHE A 157      -2.237 -24.646  16.391  1.00  0.00           C  
ATOM   2408  HA  PHE A 157      -1.286 -24.134  16.392  1.00  0.00           H  
ATOM   2409  CB  PHE A 157      -3.466 -23.683  16.511  1.00  0.00           C  
ATOM   2410  HB1 PHE A 157      -3.316 -22.859  15.782  1.00  0.00           H  
ATOM   2411  HB2 PHE A 157      -3.437 -23.122  17.470  1.00  0.00           H  
ATOM   2412  CG  PHE A 157      -4.915 -24.166  16.319  1.00  0.00           C  
ATOM   2413  CD1 PHE A 157      -5.451 -24.308  15.040  1.00  0.00           C  
ATOM   2414  HD1 PHE A 157      -4.856 -24.139  14.155  1.00  0.00           H  
ATOM   2415  CE1 PHE A 157      -6.816 -24.718  14.934  1.00  0.00           C  
ATOM   2416  HE1 PHE A 157      -7.231 -24.829  13.942  1.00  0.00           H  
ATOM   2417  CZ  PHE A 157      -7.614 -24.977  16.121  1.00  0.00           C  
ATOM   2418  HZ  PHE A 157      -8.623 -25.353  16.050  1.00  0.00           H  
ATOM   2419  CD2 PHE A 157      -5.746 -24.243  17.439  1.00  0.00           C  
ATOM   2420  HD2 PHE A 157      -5.293 -24.081  18.407  1.00  0.00           H  
ATOM   2421  CE2 PHE A 157      -7.076 -24.684  17.370  1.00  0.00           C  
ATOM   2422  HE2 PHE A 157      -7.688 -24.752  18.258  1.00  0.00           H  
ATOM   2423  C   PHE A 157      -2.266 -25.632  17.608  1.00  0.00           C  
ATOM   2424  O   PHE A 157      -2.748 -26.759  17.571  1.00  0.00           O  
ATOM   2425  N   GLY A 158      -1.694 -25.153  18.730  1.00  0.00           N  
ATOM   2426  HN  GLY A 158      -1.387 -24.210  18.625  1.00  0.00           H  
ATOM   2427  CA  GLY A 158      -1.454 -26.004  19.865  1.00  0.00           C  
ATOM   2428  HA1 GLY A 158      -0.645 -26.708  19.739  1.00  0.00           H  
ATOM   2429  HA2 GLY A 158      -2.425 -26.425  20.081  1.00  0.00           H  
ATOM   2430  C   GLY A 158      -1.186 -25.069  20.975  1.00  0.00           C  
ATOM   2431  O   GLY A 158      -2.053 -24.174  21.164  1.00  0.00           O  
ATOM   2432  N   SER A 159      -0.077 -25.132  21.675  1.00  0.00           N  
ATOM   2433  HN  SER A 159       0.453 -25.968  21.560  1.00  0.00           H  
ATOM   2434  CA  SER A 159       0.317 -24.247  22.782  1.00  0.00           C  
ATOM   2435  HA  SER A 159       0.006 -23.292  22.386  1.00  0.00           H  
ATOM   2436  CB  SER A 159      -0.287 -24.654  24.169  1.00  0.00           C  
ATOM   2437  HB1 SER A 159       0.032 -25.623  24.607  1.00  0.00           H  
ATOM   2438  HB2 SER A 159      -1.386 -24.764  24.038  1.00  0.00           H  
ATOM   2439  OG  SER A 159      -0.009 -23.708  25.176  1.00  0.00           O  
ATOM   2440  HG  SER A 159      -0.648 -22.995  25.244  1.00  0.00           H  
ATOM   2441  C   SER A 159       1.824 -24.169  22.832  1.00  0.00           C  
ATOM   2442  O   SER A 159       2.465 -25.146  22.486  1.00  0.00           O  
ATOM   2443  N   TYR A 160       2.451 -23.014  23.226  1.00  0.00           N  
ATOM   2444  HN  TYR A 160       1.881 -22.275  23.578  1.00  0.00           H  
ATOM   2445  CA  TYR A 160       3.882 -22.919  23.412  1.00  0.00           C  
ATOM   2446  HA  TYR A 160       4.317 -23.702  22.810  1.00  0.00           H  
ATOM   2447  CB  TYR A 160       4.438 -21.574  22.851  1.00  0.00           C  
ATOM   2448  HB2 TYR A 160       3.936 -20.734  23.376  1.00  0.00           H  
ATOM   2449  HB1 TYR A 160       4.007 -21.542  21.828  1.00  0.00           H  
ATOM   2450  CG  TYR A 160       5.943 -21.452  22.829  1.00  0.00           C  
ATOM   2451  CD1 TYR A 160       6.637 -22.307  22.020  1.00  0.00           C  
ATOM   2452  HD1 TYR A 160       6.041 -22.899  21.343  1.00  0.00           H  
ATOM   2453  CE1 TYR A 160       8.018 -22.413  22.129  1.00  0.00           C  
ATOM   2454  HE1 TYR A 160       8.369 -23.158  21.431  1.00  0.00           H  
ATOM   2455  CZ  TYR A 160       8.730 -21.572  23.008  1.00  0.00           C  
ATOM   2456  OH  TYR A 160      10.135 -21.703  23.266  1.00  0.00           O  
ATOM   2457  HH  TYR A 160      10.380 -22.474  22.751  1.00  0.00           H  
ATOM   2458  CD2 TYR A 160       6.592 -20.523  23.643  1.00  0.00           C  
ATOM   2459  HD2 TYR A 160       6.077 -19.934  24.387  1.00  0.00           H  
ATOM   2460  CE2 TYR A 160       8.057 -20.637  23.785  1.00  0.00           C  
ATOM   2461  HE2 TYR A 160       8.614 -19.897  24.341  1.00  0.00           H  
ATOM   2462  C   TYR A 160       4.361 -23.068  24.849  1.00  0.00           C  
ATOM   2463  O   TYR A 160       5.488 -23.450  25.106  1.00  0.00           O  
ATOM   2464  N   ALA A 161       3.455 -22.870  25.788  1.00  0.00           N  
ATOM   2465  HN  ALA A 161       2.530 -22.538  25.618  1.00  0.00           H  
ATOM   2466  CA  ALA A 161       3.821 -22.773  27.112  1.00  0.00           C  
ATOM   2467  HA  ALA A 161       4.893 -22.808  27.247  1.00  0.00           H  
ATOM   2468  CB  ALA A 161       3.414 -21.403  27.751  1.00  0.00           C  
ATOM   2469  HB1 ALA A 161       2.321 -21.242  27.867  1.00  0.00           H  
ATOM   2470  HB2 ALA A 161       3.851 -20.569  27.163  1.00  0.00           H  
ATOM   2471  HB3 ALA A 161       3.831 -21.406  28.781  1.00  0.00           H  
ATOM   2472  C   ALA A 161       3.246 -23.926  27.880  1.00  0.00           C  
ATOM   2473  O   ALA A 161       3.787 -24.385  28.878  1.00  0.00           O  
ATOM   2474  N   TYR A 162       2.067 -24.517  27.480  1.00  0.00           N  
ATOM   2475  HN  TYR A 162       1.564 -24.035  26.767  1.00  0.00           H  
ATOM   2476  CA  TYR A 162       1.507 -25.749  28.014  1.00  0.00           C  
ATOM   2477  HA  TYR A 162       2.030 -25.975  28.932  1.00  0.00           H  
ATOM   2478  CB  TYR A 162      -0.019 -25.750  28.187  1.00  0.00           C  
ATOM   2479  HB1 TYR A 162      -0.362 -26.712  28.624  1.00  0.00           H  
ATOM   2480  HB2 TYR A 162      -0.351 -25.503  27.156  1.00  0.00           H  
ATOM   2481  CG  TYR A 162      -0.379 -24.528  29.018  1.00  0.00           C  
ATOM   2482  CD1 TYR A 162       0.160 -24.440  30.288  1.00  0.00           C  
ATOM   2483  HD1 TYR A 162       0.898 -25.186  30.541  1.00  0.00           H  
ATOM   2484  CE1 TYR A 162      -0.126 -23.340  31.137  1.00  0.00           C  
ATOM   2485  HE1 TYR A 162       0.402 -23.279  32.078  1.00  0.00           H  
ATOM   2486  CZ  TYR A 162      -1.085 -22.392  30.730  1.00  0.00           C  
ATOM   2487  OH  TYR A 162      -1.387 -21.431  31.647  1.00  0.00           O  
ATOM   2488  HH  TYR A 162      -0.839 -21.518  32.430  1.00  0.00           H  
ATOM   2489  CD2 TYR A 162      -1.400 -23.593  28.646  1.00  0.00           C  
ATOM   2490  HD2 TYR A 162      -1.873 -23.789  27.694  1.00  0.00           H  
ATOM   2491  CE2 TYR A 162      -1.777 -22.587  29.526  1.00  0.00           C  
ATOM   2492  HE2 TYR A 162      -2.564 -21.891  29.276  1.00  0.00           H  
ATOM   2493  C   TYR A 162       1.847 -26.950  27.165  1.00  0.00           C  
ATOM   2494  O   TYR A 162       1.340 -27.196  26.091  1.00  0.00           O  
ATOM   2495  N   THR A 163       2.736 -27.811  27.678  1.00  0.00           N  
ATOM   2496  HN  THR A 163       3.180 -27.514  28.519  1.00  0.00           H  
ATOM   2497  CA  THR A 163       3.053 -29.110  27.223  1.00  0.00           C  
ATOM   2498  HA  THR A 163       3.209 -29.056  26.156  1.00  0.00           H  
ATOM   2499  CB  THR A 163       4.396 -29.631  27.770  1.00  0.00           C  
ATOM   2500  HB  THR A 163       4.675 -30.665  27.475  1.00  0.00           H  
ATOM   2501  OG1 THR A 163       4.340 -29.655  29.190  1.00  0.00           O  
ATOM   2502  HG1 THR A 163       4.221 -28.780  29.568  1.00  0.00           H  
ATOM   2503  CG2 THR A 163       5.550 -28.733  27.417  1.00  0.00           C  
ATOM   2504 2HG2 THR A 163       5.881 -28.867  26.364  1.00  0.00           H  
ATOM   2505 1HG2 THR A 163       6.476 -28.997  27.972  1.00  0.00           H  
ATOM   2506 3HG2 THR A 163       5.171 -27.717  27.660  1.00  0.00           H  
ATOM   2507  C   THR A 163       2.117 -30.255  27.457  1.00  0.00           C  
ATOM   2508  O   THR A 163       1.210 -30.118  28.292  1.00  0.00           O  
ATOM   2509  N   ARG A 164       2.211 -31.362  26.684  1.00  0.00           N  
ATOM   2510  HN  ARG A 164       2.910 -31.261  25.981  1.00  0.00           H  
ATOM   2511  CA  ARG A 164       1.440 -32.612  26.546  1.00  0.00           C  
ATOM   2512  HA  ARG A 164       0.499 -32.370  26.076  1.00  0.00           H  
ATOM   2513  CB  ARG A 164       2.244 -33.635  25.752  1.00  0.00           C  
ATOM   2514  HB2 ARG A 164       3.141 -33.823  26.378  1.00  0.00           H  
ATOM   2515  HB1 ARG A 164       2.693 -33.126  24.873  1.00  0.00           H  
ATOM   2516  CG  ARG A 164       1.461 -34.939  25.503  1.00  0.00           C  
ATOM   2517  HG1 ARG A 164       0.531 -34.613  24.990  1.00  0.00           H  
ATOM   2518  HG2 ARG A 164       1.176 -35.482  26.430  1.00  0.00           H  
ATOM   2519  CD  ARG A 164       2.215 -36.119  24.819  1.00  0.00           C  
ATOM   2520  HD2 ARG A 164       3.121 -36.411  25.393  1.00  0.00           H  
ATOM   2521  HD1 ARG A 164       2.544 -35.684  23.851  1.00  0.00           H  
ATOM   2522  NE  ARG A 164       1.387 -37.370  24.570  1.00  0.00           N  
ATOM   2523  HE  ARG A 164       0.483 -37.396  24.997  1.00  0.00           H  
ATOM   2524  CZ  ARG A 164       1.675 -38.347  23.736  1.00  0.00           C  
ATOM   2525  NH1 ARG A 164       0.667 -39.148  23.403  1.00  0.00           N  
ATOM   2526 2HH1 ARG A 164      -0.249 -39.073  23.799  1.00  0.00           H  
ATOM   2527 1HH1 ARG A 164       0.762 -39.790  22.643  1.00  0.00           H  
ATOM   2528  NH2 ARG A 164       2.894 -38.622  23.340  1.00  0.00           N  
ATOM   2529 2HH2 ARG A 164       3.692 -38.071  23.581  1.00  0.00           H  
ATOM   2530 1HH2 ARG A 164       3.073 -39.482  22.862  1.00  0.00           H  
ATOM   2531  C   ARG A 164       1.085 -33.060  27.963  1.00  0.00           C  
ATOM   2532  O   ARG A 164      -0.065 -33.433  28.193  1.00  0.00           O  
ATOM   2533  N   ALA A 165       1.984 -33.176  29.013  1.00  0.00           N  
ATOM   2534  HN  ALA A 165       2.915 -32.846  28.877  1.00  0.00           H  
ATOM   2535  CA  ALA A 165       1.616 -33.571  30.340  1.00  0.00           C  
ATOM   2536  HA  ALA A 165       0.817 -34.287  30.220  1.00  0.00           H  
ATOM   2537  CB  ALA A 165       2.731 -34.453  30.984  1.00  0.00           C  
ATOM   2538  HB1 ALA A 165       3.547 -33.899  31.496  1.00  0.00           H  
ATOM   2539  HB2 ALA A 165       3.243 -34.859  30.086  1.00  0.00           H  
ATOM   2540  HB3 ALA A 165       2.383 -35.240  31.686  1.00  0.00           H  
ATOM   2541  C   ALA A 165       1.076 -32.553  31.280  1.00  0.00           C  
ATOM   2542  O   ALA A 165       0.855 -32.827  32.450  1.00  0.00           O  
ATOM   2543  N   GLU A 166       0.924 -31.317  30.740  1.00  0.00           N  
ATOM   2544  HN  GLU A 166       1.278 -31.073  29.841  1.00  0.00           H  
ATOM   2545  CA  GLU A 166       0.197 -30.370  31.565  1.00  0.00           C  
ATOM   2546  HA  GLU A 166       0.044 -30.704  32.580  1.00  0.00           H  
ATOM   2547  CB  GLU A 166       0.975 -28.993  31.562  1.00  0.00           C  
ATOM   2548  HB2 GLU A 166       0.440 -28.403  32.337  1.00  0.00           H  
ATOM   2549  HB1 GLU A 166       0.987 -28.513  30.560  1.00  0.00           H  
ATOM   2550  CG  GLU A 166       2.499 -29.074  31.903  1.00  0.00           C  
ATOM   2551  HG1 GLU A 166       2.937 -29.856  31.246  1.00  0.00           H  
ATOM   2552  HG2 GLU A 166       2.650 -29.368  32.964  1.00  0.00           H  
ATOM   2553  CD  GLU A 166       3.281 -27.761  31.703  1.00  0.00           C  
ATOM   2554  OE1 GLU A 166       3.444 -26.925  32.662  1.00  0.00           O  
ATOM   2555  OE2 GLU A 166       3.652 -27.544  30.522  1.00  0.00           O  
ATOM   2556  C   GLU A 166      -1.197 -30.223  30.864  1.00  0.00           C  
ATOM   2557  O   GLU A 166      -2.216 -30.356  31.547  1.00  0.00           O  
ATOM   2558  N   VAL A 167      -1.183 -29.891  29.570  1.00  0.00           N  
ATOM   2559  HN  VAL A 167      -0.326 -29.867  29.062  1.00  0.00           H  
ATOM   2560  CA  VAL A 167      -2.436 -29.715  28.845  1.00  0.00           C  
ATOM   2561  HA  VAL A 167      -3.261 -30.099  29.426  1.00  0.00           H  
ATOM   2562  CB  VAL A 167      -2.773 -28.265  28.617  1.00  0.00           C  
ATOM   2563  HB  VAL A 167      -1.981 -27.764  28.021  1.00  0.00           H  
ATOM   2564  CG1 VAL A 167      -4.107 -28.042  27.882  1.00  0.00           C  
ATOM   2565 2HG1 VAL A 167      -4.384 -26.966  27.876  1.00  0.00           H  
ATOM   2566 3HG1 VAL A 167      -4.956 -28.602  28.327  1.00  0.00           H  
ATOM   2567 1HG1 VAL A 167      -4.031 -28.268  26.796  1.00  0.00           H  
ATOM   2568  CG2 VAL A 167      -2.938 -27.426  29.939  1.00  0.00           C  
ATOM   2569 1HG2 VAL A 167      -3.009 -26.382  29.564  1.00  0.00           H  
ATOM   2570 2HG2 VAL A 167      -2.243 -27.574  30.793  1.00  0.00           H  
ATOM   2571 3HG2 VAL A 167      -3.901 -27.760  30.377  1.00  0.00           H  
ATOM   2572  C   VAL A 167      -2.429 -30.534  27.435  1.00  0.00           C  
ATOM   2573  O   VAL A 167      -1.553 -30.378  26.518  1.00  0.00           O  
ATOM   2574  N   VAL A 168      -3.452 -31.373  27.340  1.00  0.00           N  
ATOM   2575  HN  VAL A 168      -4.140 -31.425  28.058  1.00  0.00           H  
ATOM   2576  CA  VAL A 168      -3.850 -32.202  26.223  1.00  0.00           C  
ATOM   2577  HA  VAL A 168      -3.083 -32.170  25.463  1.00  0.00           H  
ATOM   2578  CB  VAL A 168      -4.258 -33.657  26.587  1.00  0.00           C  
ATOM   2579  HB  VAL A 168      -5.089 -33.540  27.315  1.00  0.00           H  
ATOM   2580  CG1 VAL A 168      -4.825 -34.476  25.342  1.00  0.00           C  
ATOM   2581 3HG1 VAL A 168      -5.624 -33.960  24.768  1.00  0.00           H  
ATOM   2582 1HG1 VAL A 168      -5.191 -35.475  25.663  1.00  0.00           H  
ATOM   2583 2HG1 VAL A 168      -3.978 -34.655  24.645  1.00  0.00           H  
ATOM   2584  CG2 VAL A 168      -3.046 -34.292  27.218  1.00  0.00           C  
ATOM   2585 2HG2 VAL A 168      -3.261 -35.360  27.437  1.00  0.00           H  
ATOM   2586 1HG2 VAL A 168      -2.639 -33.779  28.115  1.00  0.00           H  
ATOM   2587 3HG2 VAL A 168      -2.171 -34.257  26.534  1.00  0.00           H  
ATOM   2588  C   VAL A 168      -5.007 -31.497  25.594  1.00  0.00           C  
ATOM   2589  O   VAL A 168      -5.913 -31.020  26.279  1.00  0.00           O  
ATOM   2590  N   TYR A 169      -5.097 -31.348  24.248  1.00  0.00           N  
ATOM   2591  HN  TYR A 169      -4.353 -31.679  23.674  1.00  0.00           H  
ATOM   2592  CA  TYR A 169      -6.300 -30.856  23.537  1.00  0.00           C  
ATOM   2593  HA  TYR A 169      -7.098 -30.644  24.233  1.00  0.00           H  
ATOM   2594  CB  TYR A 169      -5.868 -29.520  22.780  1.00  0.00           C  
ATOM   2595  HB2 TYR A 169      -6.827 -29.114  22.395  1.00  0.00           H  
ATOM   2596  HB1 TYR A 169      -5.300 -29.679  21.839  1.00  0.00           H  
ATOM   2597  CG  TYR A 169      -5.229 -28.467  23.668  1.00  0.00           C  
ATOM   2598  CD1 TYR A 169      -5.963 -27.318  23.913  1.00  0.00           C  
ATOM   2599  HD1 TYR A 169      -7.018 -27.313  23.679  1.00  0.00           H  
ATOM   2600  CE1 TYR A 169      -5.359 -26.195  24.502  1.00  0.00           C  
ATOM   2601  HE1 TYR A 169      -5.928 -25.286  24.633  1.00  0.00           H  
ATOM   2602  CZ  TYR A 169      -4.011 -26.237  24.849  1.00  0.00           C  
ATOM   2603  OH  TYR A 169      -3.395 -25.066  25.417  1.00  0.00           O  
ATOM   2604  HH  TYR A 169      -3.957 -24.291  25.484  1.00  0.00           H  
ATOM   2605  CD2 TYR A 169      -3.854 -28.472  23.961  1.00  0.00           C  
ATOM   2606  HD2 TYR A 169      -3.222 -29.320  23.743  1.00  0.00           H  
ATOM   2607  CE2 TYR A 169      -3.294 -27.339  24.601  1.00  0.00           C  
ATOM   2608  HE2 TYR A 169      -2.247 -27.302  24.860  1.00  0.00           H  
ATOM   2609  C   TYR A 169      -6.948 -31.868  22.631  1.00  0.00           C  
ATOM   2610  O   TYR A 169      -6.274 -32.478  21.780  1.00  0.00           O  
ATOM   2611  N   GLU A 170      -8.264 -32.126  22.779  1.00  0.00           N  
ATOM   2612  HN  GLU A 170      -8.704 -31.520  23.437  1.00  0.00           H  
ATOM   2613  CA  GLU A 170      -8.987 -33.056  21.944  1.00  0.00           C  
ATOM   2614  HA  GLU A 170      -8.332 -33.529  21.227  1.00  0.00           H  
ATOM   2615  CB  GLU A 170      -9.573 -34.196  22.769  1.00  0.00           C  
ATOM   2616  HB1 GLU A 170      -8.726 -34.595  23.367  1.00  0.00           H  
ATOM   2617  HB2 GLU A 170     -10.089 -35.017  22.226  1.00  0.00           H  
ATOM   2618  CG  GLU A 170     -10.631 -33.709  23.818  1.00  0.00           C  
ATOM   2619  HG1 GLU A 170     -11.618 -33.546  23.337  1.00  0.00           H  
ATOM   2620  HG2 GLU A 170     -10.383 -32.713  24.246  1.00  0.00           H  
ATOM   2621  CD  GLU A 170     -10.891 -34.682  24.887  1.00  0.00           C  
ATOM   2622  OE1 GLU A 170     -10.399 -35.824  24.813  1.00  0.00           O  
ATOM   2623  OE2 GLU A 170     -11.469 -34.282  25.906  1.00  0.00           O  
ATOM   2624  C   GLU A 170     -10.049 -32.275  21.187  1.00  0.00           C  
ATOM   2625  O   GLU A 170     -10.671 -31.279  21.632  1.00  0.00           O  
ATOM   2626  N   TRP A 171     -10.199 -32.621  19.904  1.00  0.00           N  
ATOM   2627  HN  TRP A 171      -9.563 -33.328  19.606  1.00  0.00           H  
ATOM   2628  CA  TRP A 171     -11.282 -32.151  19.059  1.00  0.00           C  
ATOM   2629  HA  TRP A 171     -11.262 -31.073  19.006  1.00  0.00           H  
ATOM   2630  CB  TRP A 171     -11.185 -32.734  17.585  1.00  0.00           C  
ATOM   2631  HB1 TRP A 171     -12.074 -32.346  17.043  1.00  0.00           H  
ATOM   2632  HB2 TRP A 171     -11.223 -33.843  17.639  1.00  0.00           H  
ATOM   2633  CG  TRP A 171     -10.007 -32.357  16.727  1.00  0.00           C  
ATOM   2634  CD1 TRP A 171      -8.909 -33.045  16.294  1.00  0.00           C  
ATOM   2635  HD1 TRP A 171      -8.570 -34.030  16.575  1.00  0.00           H  
ATOM   2636  NE1 TRP A 171      -8.178 -32.231  15.450  1.00  0.00           N  
ATOM   2637  HE1 TRP A 171      -7.370 -32.349  14.916  1.00  0.00           H  
ATOM   2638  CE2 TRP A 171      -8.754 -31.029  15.358  1.00  0.00           C  
ATOM   2639  CD2 TRP A 171      -9.880 -31.053  16.177  1.00  0.00           C  
ATOM   2640  CE3 TRP A 171     -10.632 -29.881  16.276  1.00  0.00           C  
ATOM   2641  HE3 TRP A 171     -11.469 -29.794  16.954  1.00  0.00           H  
ATOM   2642  CZ3 TRP A 171     -10.237 -28.718  15.613  1.00  0.00           C  
ATOM   2643  HZ3 TRP A 171     -10.842 -27.833  15.745  1.00  0.00           H  
ATOM   2644  CZ2 TRP A 171      -8.354 -29.867  14.609  1.00  0.00           C  
ATOM   2645  HZ2 TRP A 171      -7.526 -29.982  13.927  1.00  0.00           H  
ATOM   2646  CH2 TRP A 171      -9.088 -28.675  14.807  1.00  0.00           C  
ATOM   2647  HH2 TRP A 171      -8.632 -27.771  14.434  1.00  0.00           H  
ATOM   2648  C   TRP A 171     -12.642 -32.498  19.650  1.00  0.00           C  
ATOM   2649  O   TRP A 171     -12.973 -33.688  19.925  1.00  0.00           O  
ATOM   2650  N   THR A 172     -13.572 -31.493  19.836  1.00  0.00           N  
ATOM   2651  HN  THR A 172     -13.409 -30.526  19.659  1.00  0.00           H  
ATOM   2652  CA  THR A 172     -14.767 -31.713  20.584  1.00  0.00           C  
ATOM   2653  HA  THR A 172     -14.372 -31.956  21.559  1.00  0.00           H  
ATOM   2654  CB  THR A 172     -15.609 -30.438  20.703  1.00  0.00           C  
ATOM   2655  HB  THR A 172     -16.029 -30.185  19.706  1.00  0.00           H  
ATOM   2656  OG1 THR A 172     -14.911 -29.360  21.260  1.00  0.00           O  
ATOM   2657  HG1 THR A 172     -15.188 -28.617  20.720  1.00  0.00           H  
ATOM   2658  CG2 THR A 172     -16.866 -30.521  21.642  1.00  0.00           C  
ATOM   2659 1HG2 THR A 172     -17.496 -29.607  21.589  1.00  0.00           H  
ATOM   2660 2HG2 THR A 172     -16.538 -30.621  22.698  1.00  0.00           H  
ATOM   2661 3HG2 THR A 172     -17.504 -31.359  21.288  1.00  0.00           H  
ATOM   2662  C   THR A 172     -15.712 -32.827  20.222  1.00  0.00           C  
ATOM   2663  O   THR A 172     -15.965 -33.702  21.039  1.00  0.00           O  
ATOM   2664  N   ARG A 173     -16.138 -32.947  18.893  1.00  0.00           N  
ATOM   2665  HN  ARG A 173     -15.799 -32.427  18.113  1.00  0.00           H  
ATOM   2666  CA  ARG A 173     -17.228 -33.866  18.553  1.00  0.00           C  
ATOM   2667  HA  ARG A 173     -17.648 -34.538  19.287  1.00  0.00           H  
ATOM   2668  CB  ARG A 173     -18.469 -33.060  18.108  1.00  0.00           C  
ATOM   2669  HB1 ARG A 173     -18.956 -32.520  18.949  1.00  0.00           H  
ATOM   2670  HB2 ARG A 173     -19.300 -33.775  17.933  1.00  0.00           H  
ATOM   2671  CG  ARG A 173     -18.135 -31.937  17.062  1.00  0.00           C  
ATOM   2672  HG2 ARG A 173     -17.513 -32.416  16.275  1.00  0.00           H  
ATOM   2673  HG1 ARG A 173     -17.553 -31.142  17.575  1.00  0.00           H  
ATOM   2674  CD  ARG A 173     -19.435 -31.397  16.415  1.00  0.00           C  
ATOM   2675  HD2 ARG A 173     -20.119 -30.867  17.112  1.00  0.00           H  
ATOM   2676  HD1 ARG A 173     -19.941 -32.180  15.811  1.00  0.00           H  
ATOM   2677  NE  ARG A 173     -19.101 -30.276  15.523  1.00  0.00           N  
ATOM   2678  HE  ARG A 173     -19.166 -30.532  14.559  1.00  0.00           H  
ATOM   2679  CZ  ARG A 173     -18.500 -29.204  15.929  1.00  0.00           C  
ATOM   2680  NH1 ARG A 173     -18.396 -28.775  17.139  1.00  0.00           N  
ATOM   2681 1HH1 ARG A 173     -18.873 -29.275  17.861  1.00  0.00           H  
ATOM   2682 2HH1 ARG A 173     -18.068 -27.844  17.299  1.00  0.00           H  
ATOM   2683  NH2 ARG A 173     -18.088 -28.358  15.026  1.00  0.00           N  
ATOM   2684 1HH2 ARG A 173     -17.891 -28.735  14.121  1.00  0.00           H  
ATOM   2685 2HH2 ARG A 173     -18.052 -27.369  15.175  1.00  0.00           H  
ATOM   2686  C   ARG A 173     -16.737 -34.867  17.540  1.00  0.00           C  
ATOM   2687  O   ARG A 173     -17.520 -35.353  16.734  1.00  0.00           O  
ATOM   2688  N   GLU A 174     -15.496 -35.190  17.604  1.00  0.00           N  
ATOM   2689  HN  GLU A 174     -14.826 -34.665  18.124  1.00  0.00           H  
ATOM   2690  CA  GLU A 174     -14.720 -36.061  16.672  1.00  0.00           C  
ATOM   2691  HA  GLU A 174     -13.857 -36.469  17.179  1.00  0.00           H  
ATOM   2692  CB  GLU A 174     -15.498 -37.284  16.055  1.00  0.00           C  
ATOM   2693  HB1 GLU A 174     -14.755 -37.814  15.421  1.00  0.00           H  
ATOM   2694  HB2 GLU A 174     -16.351 -36.959  15.421  1.00  0.00           H  
ATOM   2695  CG  GLU A 174     -15.901 -38.358  17.122  1.00  0.00           C  
ATOM   2696  HG1 GLU A 174     -16.785 -37.945  17.652  1.00  0.00           H  
ATOM   2697  HG2 GLU A 174     -15.005 -38.607  17.730  1.00  0.00           H  
ATOM   2698  CD  GLU A 174     -16.296 -39.692  16.597  1.00  0.00           C  
ATOM   2699  OE1 GLU A 174     -15.465 -40.339  15.923  1.00  0.00           O  
ATOM   2700  OE2 GLU A 174     -17.459 -40.069  16.860  1.00  0.00           O  
ATOM   2701  C   GLU A 174     -14.095 -35.140  15.579  1.00  0.00           C  
ATOM   2702  O   GLU A 174     -14.624 -34.069  15.368  1.00  0.00           O  
ATOM   2703  N   PRO A 175     -12.981 -35.394  14.883  1.00  0.00           N  
ATOM   2704  CD  PRO A 175     -12.257 -36.636  14.900  1.00  0.00           C  
ATOM   2705  HD1 PRO A 175     -12.394 -37.085  13.893  1.00  0.00           H  
ATOM   2706  HD2 PRO A 175     -12.523 -37.278  15.767  1.00  0.00           H  
ATOM   2707  CA  PRO A 175     -12.136 -34.366  14.230  1.00  0.00           C  
ATOM   2708  HA  PRO A 175     -11.915 -33.523  14.869  1.00  0.00           H  
ATOM   2709  CB  PRO A 175     -10.743 -35.073  13.878  1.00  0.00           C  
ATOM   2710  HB2 PRO A 175      -9.892 -34.371  14.019  1.00  0.00           H  
ATOM   2711  HB1 PRO A 175     -10.539 -35.594  12.919  1.00  0.00           H  
ATOM   2712  CG  PRO A 175     -10.736 -36.313  14.872  1.00  0.00           C  
ATOM   2713  HG1 PRO A 175     -10.075 -37.080  14.414  1.00  0.00           H  
ATOM   2714  HG2 PRO A 175     -10.538 -36.052  15.933  1.00  0.00           H  
ATOM   2715  C   PRO A 175     -12.721 -33.791  12.952  1.00  0.00           C  
ATOM   2716  O   PRO A 175     -12.965 -32.582  12.885  1.00  0.00           O  
ATOM   2717  N   ALA A 176     -13.175 -34.688  11.983  1.00  0.00           N  
ATOM   2718  HN  ALA A 176     -12.893 -35.645  11.959  1.00  0.00           H  
ATOM   2719  CA  ALA A 176     -13.804 -34.186  10.808  1.00  0.00           C  
ATOM   2720  HA  ALA A 176     -13.062 -33.651  10.235  1.00  0.00           H  
ATOM   2721  CB  ALA A 176     -14.189 -35.398   9.862  1.00  0.00           C  
ATOM   2722  HB3 ALA A 176     -13.451 -36.228   9.815  1.00  0.00           H  
ATOM   2723  HB1 ALA A 176     -14.242 -35.104   8.792  1.00  0.00           H  
ATOM   2724  HB2 ALA A 176     -15.105 -35.943  10.176  1.00  0.00           H  
ATOM   2725  C   ALA A 176     -15.020 -33.394  11.014  1.00  0.00           C  
ATOM   2726  O   ALA A 176     -15.201 -32.361  10.404  1.00  0.00           O  
ATOM   2727  N   ARG A 177     -15.876 -33.803  11.959  1.00  0.00           N  
ATOM   2728  HN  ARG A 177     -15.755 -34.756  12.226  1.00  0.00           H  
ATOM   2729  CA  ARG A 177     -17.062 -33.120  12.495  1.00  0.00           C  
ATOM   2730  HA  ARG A 177     -17.671 -32.782  11.669  1.00  0.00           H  
ATOM   2731  CB  ARG A 177     -17.903 -34.121  13.341  1.00  0.00           C  
ATOM   2732  HB2 ARG A 177     -18.756 -33.551  13.768  1.00  0.00           H  
ATOM   2733  HB1 ARG A 177     -17.207 -34.426  14.151  1.00  0.00           H  
ATOM   2734  CG  ARG A 177     -18.594 -35.188  12.477  1.00  0.00           C  
ATOM   2735  HG1 ARG A 177     -17.808 -35.654  11.846  1.00  0.00           H  
ATOM   2736  HG2 ARG A 177     -19.329 -34.679  11.815  1.00  0.00           H  
ATOM   2737  CD  ARG A 177     -19.161 -36.320  13.308  1.00  0.00           C  
ATOM   2738  HD2 ARG A 177     -19.914 -35.858  13.981  1.00  0.00           H  
ATOM   2739  HD1 ARG A 177     -18.355 -36.903  13.803  1.00  0.00           H  
ATOM   2740  NE  ARG A 177     -19.903 -37.154  12.294  1.00  0.00           N  
ATOM   2741  HE  ARG A 177     -20.265 -36.746  11.454  1.00  0.00           H  
ATOM   2742  CZ  ARG A 177     -20.605 -38.286  12.553  1.00  0.00           C  
ATOM   2743  NH1 ARG A 177     -20.530 -38.959  13.667  1.00  0.00           N  
ATOM   2744 1HH1 ARG A 177     -19.908 -38.572  14.348  1.00  0.00           H  
ATOM   2745 2HH1 ARG A 177     -20.738 -39.924  13.506  1.00  0.00           H  
ATOM   2746  NH2 ARG A 177     -21.539 -38.714  11.698  1.00  0.00           N  
ATOM   2747 2HH2 ARG A 177     -21.876 -38.142  10.950  1.00  0.00           H  
ATOM   2748 1HH2 ARG A 177     -22.028 -39.568  11.872  1.00  0.00           H  
ATOM   2749  C   ARG A 177     -16.865 -31.823  13.197  1.00  0.00           C  
ATOM   2750  O   ARG A 177     -17.677 -30.858  13.164  1.00  0.00           O  
ATOM   2751  N   SER A 178     -15.677 -31.703  13.859  1.00  0.00           N  
ATOM   2752  HN  SER A 178     -14.943 -32.341  13.638  1.00  0.00           H  
ATOM   2753  CA  SER A 178     -15.257 -30.556  14.639  1.00  0.00           C  
ATOM   2754  HA  SER A 178     -16.119 -30.185  15.173  1.00  0.00           H  
ATOM   2755  CB  SER A 178     -14.109 -30.868  15.640  1.00  0.00           C  
ATOM   2756  HB2 SER A 178     -13.802 -29.885  16.057  1.00  0.00           H  
ATOM   2757  HB1 SER A 178     -13.170 -31.249  15.186  1.00  0.00           H  
ATOM   2758  OG  SER A 178     -14.531 -31.713  16.716  1.00  0.00           O  
ATOM   2759  HG  SER A 178     -14.766 -32.531  16.272  1.00  0.00           H  
ATOM   2760  C   SER A 178     -14.752 -29.403  13.768  1.00  0.00           C  
ATOM   2761  O   SER A 178     -14.507 -28.284  14.280  1.00  0.00           O  
ATOM   2762  N   VAL A 179     -14.463 -29.578  12.428  1.00  0.00           N  
ATOM   2763  HN  VAL A 179     -14.556 -30.464  11.980  1.00  0.00           H  
ATOM   2764  CA  VAL A 179     -14.043 -28.389  11.700  1.00  0.00           C  
ATOM   2765  HA  VAL A 179     -13.938 -27.446  12.217  1.00  0.00           H  
ATOM   2766  CB  VAL A 179     -12.646 -28.732  11.070  1.00  0.00           C  
ATOM   2767  HB  VAL A 179     -12.703 -29.730  10.584  1.00  0.00           H  
ATOM   2768  CG1 VAL A 179     -12.209 -27.738   9.911  1.00  0.00           C  
ATOM   2769 2HG1 VAL A 179     -11.128 -27.905   9.714  1.00  0.00           H  
ATOM   2770 1HG1 VAL A 179     -12.251 -26.681  10.251  1.00  0.00           H  
ATOM   2771 3HG1 VAL A 179     -12.867 -27.877   9.027  1.00  0.00           H  
ATOM   2772  CG2 VAL A 179     -11.544 -28.750  12.158  1.00  0.00           C  
ATOM   2773 1HG2 VAL A 179     -11.958 -29.007  13.157  1.00  0.00           H  
ATOM   2774 2HG2 VAL A 179     -11.013 -27.774  12.173  1.00  0.00           H  
ATOM   2775 3HG2 VAL A 179     -10.778 -29.509  11.892  1.00  0.00           H  
ATOM   2776  C   VAL A 179     -15.173 -28.092  10.677  1.00  0.00           C  
ATOM   2777  O   VAL A 179     -15.481 -28.817   9.745  1.00  0.00           O  
ATOM   2778  N   VAL A 180     -15.861 -26.945  10.879  1.00  0.00           N  
ATOM   2779  HN  VAL A 180     -15.688 -26.228  11.549  1.00  0.00           H  
ATOM   2780  CA  VAL A 180     -17.073 -26.681  10.143  1.00  0.00           C  
ATOM   2781  HA  VAL A 180     -17.182 -27.365   9.314  1.00  0.00           H  
ATOM   2782  CB  VAL A 180     -18.262 -26.707  11.064  1.00  0.00           C  
ATOM   2783  HB  VAL A 180     -18.018 -25.883  11.769  1.00  0.00           H  
ATOM   2784  CG1 VAL A 180     -19.586 -26.549  10.189  1.00  0.00           C  
ATOM   2785 1HG1 VAL A 180     -20.409 -26.506  10.934  1.00  0.00           H  
ATOM   2786 2HG1 VAL A 180     -19.830 -27.393   9.510  1.00  0.00           H  
ATOM   2787 3HG1 VAL A 180     -19.595 -25.611   9.595  1.00  0.00           H  
ATOM   2788  CG2 VAL A 180     -18.224 -28.025  11.782  1.00  0.00           C  
ATOM   2789 1HG2 VAL A 180     -17.419 -28.098  12.543  1.00  0.00           H  
ATOM   2790 2HG2 VAL A 180     -18.102 -28.776  10.972  1.00  0.00           H  
ATOM   2791 3HG2 VAL A 180     -19.225 -27.986  12.265  1.00  0.00           H  
ATOM   2792  C   VAL A 180     -16.902 -25.355   9.437  1.00  0.00           C  
ATOM   2793  O   VAL A 180     -16.441 -24.458  10.098  1.00  0.00           O  
ATOM   2794  N   VAL A 181     -17.083 -25.236   8.118  1.00  0.00           N  
ATOM   2795  HN  VAL A 181     -17.283 -26.038   7.562  1.00  0.00           H  
ATOM   2796  CA  VAL A 181     -17.082 -23.921   7.470  1.00  0.00           C  
ATOM   2797  HA  VAL A 181     -16.599 -23.238   8.152  1.00  0.00           H  
ATOM   2798  CB  VAL A 181     -16.281 -24.012   6.188  1.00  0.00           C  
ATOM   2799  HB  VAL A 181     -16.815 -24.761   5.565  1.00  0.00           H  
ATOM   2800  CG1 VAL A 181     -16.219 -22.688   5.348  1.00  0.00           C  
ATOM   2801 1HG1 VAL A 181     -15.476 -22.800   4.529  1.00  0.00           H  
ATOM   2802 2HG1 VAL A 181     -15.929 -21.772   5.905  1.00  0.00           H  
ATOM   2803 3HG1 VAL A 181     -17.233 -22.555   4.914  1.00  0.00           H  
ATOM   2804  CG2 VAL A 181     -14.850 -24.617   6.324  1.00  0.00           C  
ATOM   2805 2HG2 VAL A 181     -14.176 -23.935   6.887  1.00  0.00           H  
ATOM   2806 3HG2 VAL A 181     -14.297 -24.795   5.376  1.00  0.00           H  
ATOM   2807 1HG2 VAL A 181     -14.925 -25.675   6.654  1.00  0.00           H  
ATOM   2808  C   VAL A 181     -18.471 -23.416   7.216  1.00  0.00           C  
ATOM   2809  O   VAL A 181     -19.290 -24.174   6.757  1.00  0.00           O  
ATOM   2810  N   ALA A 182     -18.798 -22.103   7.431  1.00  0.00           N  
ATOM   2811  HN  ALA A 182     -18.115 -21.568   7.923  1.00  0.00           H  
ATOM   2812  CA  ALA A 182     -20.109 -21.488   7.150  1.00  0.00           C  
ATOM   2813  HA  ALA A 182     -20.688 -22.004   7.901  1.00  0.00           H  
ATOM   2814  CB  ALA A 182     -20.234 -19.999   7.457  1.00  0.00           C  
ATOM   2815  HB2 ALA A 182     -21.268 -19.643   7.648  1.00  0.00           H  
ATOM   2816  HB1 ALA A 182     -19.780 -19.322   6.700  1.00  0.00           H  
ATOM   2817  HB3 ALA A 182     -19.691 -19.813   8.408  1.00  0.00           H  
ATOM   2818  C   ALA A 182     -20.659 -21.726   5.761  1.00  0.00           C  
ATOM   2819  O   ALA A 182     -19.977 -22.110   4.853  1.00  0.00           O  
ATOM   2820  N   GLU A 183     -21.975 -21.498   5.544  1.00  0.00           N  
ATOM   2821  HN  GLU A 183     -22.595 -21.203   6.267  1.00  0.00           H  
ATOM   2822  CA  GLU A 183     -22.595 -21.657   4.145  1.00  0.00           C  
ATOM   2823  HA  GLU A 183     -22.491 -22.709   3.923  1.00  0.00           H  
ATOM   2824  CB  GLU A 183     -24.084 -21.248   4.011  1.00  0.00           C  
ATOM   2825  HB1 GLU A 183     -24.343 -21.542   2.971  1.00  0.00           H  
ATOM   2826  HB2 GLU A 183     -24.354 -20.173   4.082  1.00  0.00           H  
ATOM   2827  CG  GLU A 183     -25.034 -22.101   5.000  1.00  0.00           C  
ATOM   2828  HG1 GLU A 183     -26.091 -21.807   4.829  1.00  0.00           H  
ATOM   2829  HG2 GLU A 183     -24.699 -21.860   6.032  1.00  0.00           H  
ATOM   2830  CD  GLU A 183     -25.086 -23.559   4.855  1.00  0.00           C  
ATOM   2831  OE1 GLU A 183     -25.876 -24.074   4.010  1.00  0.00           O  
ATOM   2832  OE2 GLU A 183     -24.341 -24.311   5.569  1.00  0.00           O  
ATOM   2833  C   GLU A 183     -21.937 -20.854   3.014  1.00  0.00           C  
ATOM   2834  O   GLU A 183     -21.661 -21.293   1.939  1.00  0.00           O  
ATOM   2835  N   ASP A 184     -21.524 -19.596   3.292  1.00  0.00           N  
ATOM   2836  HN  ASP A 184     -21.761 -19.266   4.203  1.00  0.00           H  
ATOM   2837  CA  ASP A 184     -20.935 -18.650   2.402  1.00  0.00           C  
ATOM   2838  HA  ASP A 184     -20.675 -19.182   1.500  1.00  0.00           H  
ATOM   2839  CB  ASP A 184     -22.026 -17.638   2.098  1.00  0.00           C  
ATOM   2840  HB1 ASP A 184     -22.955 -18.192   1.844  1.00  0.00           H  
ATOM   2841  HB2 ASP A 184     -21.764 -17.164   1.127  1.00  0.00           H  
ATOM   2842  CG  ASP A 184     -22.338 -16.648   3.163  1.00  0.00           C  
ATOM   2843  OD1 ASP A 184     -22.269 -16.903   4.374  1.00  0.00           O  
ATOM   2844  OD2 ASP A 184     -22.705 -15.532   2.726  1.00  0.00           O  
ATOM   2845  C   ASP A 184     -19.641 -18.147   3.109  1.00  0.00           C  
ATOM   2846  O   ASP A 184     -19.240 -16.960   2.916  1.00  0.00           O  
ATOM   2847  N   GLY A 185     -18.986 -19.038   3.854  1.00  0.00           N  
ATOM   2848  HN  GLY A 185     -19.333 -19.950   4.059  1.00  0.00           H  
ATOM   2849  CA  GLY A 185     -17.637 -18.850   4.432  1.00  0.00           C  
ATOM   2850  HA1 GLY A 185     -17.343 -19.729   4.987  1.00  0.00           H  
ATOM   2851  HA2 GLY A 185     -17.724 -17.935   4.999  1.00  0.00           H  
ATOM   2852  C   GLY A 185     -16.527 -18.637   3.427  1.00  0.00           C  
ATOM   2853  O   GLY A 185     -15.670 -17.807   3.695  1.00  0.00           O  
ATOM   2854  N   SER A 186     -16.597 -19.200   2.241  1.00  0.00           N  
ATOM   2855  HN  SER A 186     -17.273 -19.864   1.928  1.00  0.00           H  
ATOM   2856  CA  SER A 186     -15.552 -18.973   1.249  1.00  0.00           C  
ATOM   2857  HA  SER A 186     -14.599 -18.881   1.748  1.00  0.00           H  
ATOM   2858  CB  SER A 186     -15.471 -20.143   0.280  1.00  0.00           C  
ATOM   2859  HB1 SER A 186     -16.414 -20.352  -0.269  1.00  0.00           H  
ATOM   2860  HB2 SER A 186     -15.207 -21.005   0.929  1.00  0.00           H  
ATOM   2861  OG  SER A 186     -14.472 -19.965  -0.744  1.00  0.00           O  
ATOM   2862  HG  SER A 186     -14.631 -20.680  -1.363  1.00  0.00           H  
ATOM   2863  C   SER A 186     -15.829 -17.763   0.461  1.00  0.00           C  
ATOM   2864  O   SER A 186     -16.766 -17.693  -0.362  1.00  0.00           O  
ATOM   2865  N   ARG A 187     -14.994 -16.685   0.702  1.00  0.00           N  
ATOM   2866  HN  ARG A 187     -14.271 -16.903   1.353  1.00  0.00           H  
ATOM   2867  CA  ARG A 187     -15.220 -15.391   0.117  1.00  0.00           C  
ATOM   2868  HA  ARG A 187     -16.257 -15.250  -0.151  1.00  0.00           H  
ATOM   2869  CB  ARG A 187     -14.887 -14.318   1.195  1.00  0.00           C  
ATOM   2870  HB1 ARG A 187     -15.238 -13.279   1.010  1.00  0.00           H  
ATOM   2871  HB2 ARG A 187     -13.793 -14.356   1.387  1.00  0.00           H  
ATOM   2872  CG  ARG A 187     -15.516 -14.579   2.611  1.00  0.00           C  
ATOM   2873  HG1 ARG A 187     -15.301 -13.638   3.161  1.00  0.00           H  
ATOM   2874  HG2 ARG A 187     -14.977 -15.418   3.101  1.00  0.00           H  
ATOM   2875  CD  ARG A 187     -16.996 -14.819   2.601  1.00  0.00           C  
ATOM   2876  HD2 ARG A 187     -17.265 -15.013   3.660  1.00  0.00           H  
ATOM   2877  HD1 ARG A 187     -17.183 -15.714   1.970  1.00  0.00           H  
ATOM   2878  NE  ARG A 187     -17.849 -13.589   2.256  1.00  0.00           N  
ATOM   2879  HE  ARG A 187     -17.446 -12.754   1.883  1.00  0.00           H  
ATOM   2880  CZ  ARG A 187     -19.125 -13.402   2.432  1.00  0.00           C  
ATOM   2881  NH1 ARG A 187     -19.743 -12.315   2.063  1.00  0.00           N  
ATOM   2882 1HH1 ARG A 187     -20.743 -12.306   2.063  1.00  0.00           H  
ATOM   2883 2HH1 ARG A 187     -19.255 -11.720   1.425  1.00  0.00           H  
ATOM   2884  NH2 ARG A 187     -19.897 -14.322   3.024  1.00  0.00           N  
ATOM   2885 1HH2 ARG A 187     -19.480 -15.224   3.138  1.00  0.00           H  
ATOM   2886 2HH2 ARG A 187     -20.881 -14.150   3.048  1.00  0.00           H  
ATOM   2887  C   ARG A 187     -14.409 -15.132  -1.061  1.00  0.00           C  
ATOM   2888  O   ARG A 187     -14.334 -14.073  -1.680  1.00  0.00           O  
ATOM   2889  N   LEU A 188     -13.618 -16.150  -1.461  1.00  0.00           N  
ATOM   2890  HN  LEU A 188     -13.673 -16.969  -0.894  1.00  0.00           H  
ATOM   2891  CA  LEU A 188     -12.765 -16.288  -2.600  1.00  0.00           C  
ATOM   2892  HA  LEU A 188     -11.923 -15.628  -2.455  1.00  0.00           H  
ATOM   2893  CB  LEU A 188     -12.363 -17.755  -2.653  1.00  0.00           C  
ATOM   2894  HB1 LEU A 188     -11.912 -17.920  -3.655  1.00  0.00           H  
ATOM   2895  HB2 LEU A 188     -13.219 -18.446  -2.494  1.00  0.00           H  
ATOM   2896  CG  LEU A 188     -11.412 -18.109  -1.504  1.00  0.00           C  
ATOM   2897  HG  LEU A 188     -11.955 -17.772  -0.596  1.00  0.00           H  
ATOM   2898  CD1 LEU A 188     -11.253 -19.691  -1.440  1.00  0.00           C  
ATOM   2899 2HD1 LEU A 188     -10.651 -19.978  -0.551  1.00  0.00           H  
ATOM   2900 1HD1 LEU A 188     -10.719 -20.068  -2.338  1.00  0.00           H  
ATOM   2901 3HD1 LEU A 188     -12.260 -20.135  -1.289  1.00  0.00           H  
ATOM   2902  CD2 LEU A 188     -10.054 -17.385  -1.473  1.00  0.00           C  
ATOM   2903 1HD2 LEU A 188     -10.119 -16.277  -1.516  1.00  0.00           H  
ATOM   2904 2HD2 LEU A 188      -9.501 -17.757  -2.362  1.00  0.00           H  
ATOM   2905 3HD2 LEU A 188      -9.569 -17.641  -0.508  1.00  0.00           H  
ATOM   2906  C   LEU A 188     -13.375 -15.902  -3.973  1.00  0.00           C  
ATOM   2907  O   LEU A 188     -14.583 -16.101  -4.157  1.00  0.00           O  
ATOM   2908  N   ASN A 189     -12.633 -15.292  -4.898  1.00  0.00           N  
ATOM   2909  HN  ASN A 189     -11.685 -15.104  -4.655  1.00  0.00           H  
ATOM   2910  CA  ASN A 189     -12.929 -15.024  -6.301  1.00  0.00           C  
ATOM   2911  HA  ASN A 189     -13.971 -15.158  -6.546  1.00  0.00           H  
ATOM   2912  CB  ASN A 189     -12.413 -13.566  -6.734  1.00  0.00           C  
ATOM   2913  HB1 ASN A 189     -12.582 -13.458  -7.828  1.00  0.00           H  
ATOM   2914  HB2 ASN A 189     -11.325 -13.442  -6.551  1.00  0.00           H  
ATOM   2915  CG  ASN A 189     -13.226 -12.549  -5.923  1.00  0.00           C  
ATOM   2916  OD1 ASN A 189     -14.458 -12.831  -5.620  1.00  0.00           O  
ATOM   2917  ND2 ASN A 189     -12.728 -11.285  -5.631  1.00  0.00           N  
ATOM   2918 1HD2 ASN A 189     -11.747 -11.093  -5.616  1.00  0.00           H  
ATOM   2919 2HD2 ASN A 189     -13.448 -10.725  -5.220  1.00  0.00           H  
ATOM   2920  C   ASN A 189     -12.230 -16.028  -7.136  1.00  0.00           C  
ATOM   2921  O   ASN A 189     -12.777 -16.860  -7.818  1.00  0.00           O  
ATOM   2922  N   GLN A 190     -10.912 -15.932  -7.112  1.00  0.00           N  
ATOM   2923  HN  GLN A 190     -10.454 -15.366  -6.432  1.00  0.00           H  
ATOM   2924  CA  GLN A 190     -10.037 -16.542  -8.109  1.00  0.00           C  
ATOM   2925  HA  GLN A 190     -10.683 -16.885  -8.903  1.00  0.00           H  
ATOM   2926  CB  GLN A 190      -8.953 -15.605  -8.703  1.00  0.00           C  
ATOM   2927  HB1 GLN A 190      -8.168 -16.083  -9.327  1.00  0.00           H  
ATOM   2928  HB2 GLN A 190      -8.427 -15.285  -7.778  1.00  0.00           H  
ATOM   2929  CG  GLN A 190      -9.348 -14.308  -9.402  1.00  0.00           C  
ATOM   2930  HG1 GLN A 190      -8.524 -13.584  -9.226  1.00  0.00           H  
ATOM   2931  HG2 GLN A 190     -10.262 -13.866  -8.952  1.00  0.00           H  
ATOM   2932  CD  GLN A 190      -9.516 -14.648 -10.879  1.00  0.00           C  
ATOM   2933  OE1 GLN A 190     -10.525 -14.988 -11.472  1.00  0.00           O  
ATOM   2934  NE2 GLN A 190      -8.337 -14.631 -11.570  1.00  0.00           N  
ATOM   2935 1HE2 GLN A 190      -8.490 -14.913 -12.516  1.00  0.00           H  
ATOM   2936 2HE2 GLN A 190      -7.480 -14.286 -11.186  1.00  0.00           H  
ATOM   2937  C   GLN A 190      -9.390 -17.786  -7.526  1.00  0.00           C  
ATOM   2938  O   GLN A 190      -8.467 -18.339  -8.156  1.00  0.00           O  
ATOM   2939  N   TYR A 191      -9.885 -18.293  -6.383  1.00  0.00           N  
ATOM   2940  HN  TYR A 191     -10.615 -17.844  -5.873  1.00  0.00           H  
ATOM   2941  CA  TYR A 191      -9.684 -19.645  -6.008  1.00  0.00           C  
ATOM   2942  HA  TYR A 191      -9.390 -20.258  -6.847  1.00  0.00           H  
ATOM   2943  CB  TYR A 191      -8.698 -19.746  -4.798  1.00  0.00           C  
ATOM   2944  HB1 TYR A 191      -8.325 -20.780  -4.636  1.00  0.00           H  
ATOM   2945  HB2 TYR A 191      -9.166 -19.461  -3.831  1.00  0.00           H  
ATOM   2946  CG  TYR A 191      -7.452 -18.881  -5.005  1.00  0.00           C  
ATOM   2947  CD1 TYR A 191      -7.361 -17.480  -4.569  1.00  0.00           C  
ATOM   2948  HD1 TYR A 191      -8.302 -17.057  -4.253  1.00  0.00           H  
ATOM   2949  CE1 TYR A 191      -6.151 -16.785  -4.780  1.00  0.00           C  
ATOM   2950  HE1 TYR A 191      -6.078 -15.797  -4.349  1.00  0.00           H  
ATOM   2951  CZ  TYR A 191      -5.119 -17.395  -5.408  1.00  0.00           C  
ATOM   2952  OH  TYR A 191      -3.895 -16.770  -5.523  1.00  0.00           O  
ATOM   2953  HH  TYR A 191      -3.768 -16.177  -4.780  1.00  0.00           H  
ATOM   2954  CD2 TYR A 191      -6.387 -19.417  -5.660  1.00  0.00           C  
ATOM   2955  HD2 TYR A 191      -6.502 -20.400  -6.092  1.00  0.00           H  
ATOM   2956  CE2 TYR A 191      -5.221 -18.715  -5.790  1.00  0.00           C  
ATOM   2957  HE2 TYR A 191      -4.365 -19.121  -6.308  1.00  0.00           H  
ATOM   2958  C   TYR A 191     -10.966 -20.291  -5.678  1.00  0.00           C  
ATOM   2959  O   TYR A 191     -12.010 -19.651  -5.520  1.00  0.00           O  
ATOM   2960  N   ASP A 192     -11.075 -21.571  -5.476  1.00  0.00           N  
ATOM   2961  HN  ASP A 192     -10.278 -22.125  -5.703  1.00  0.00           H  
ATOM   2962  CA  ASP A 192     -12.184 -22.282  -4.964  1.00  0.00           C  
ATOM   2963  HA  ASP A 192     -12.950 -21.596  -4.636  1.00  0.00           H  
ATOM   2964  CB  ASP A 192     -12.648 -23.297  -6.032  1.00  0.00           C  
ATOM   2965  HB2 ASP A 192     -11.989 -24.153  -6.293  1.00  0.00           H  
ATOM   2966  HB1 ASP A 192     -12.949 -22.754  -6.952  1.00  0.00           H  
ATOM   2967  CG  ASP A 192     -13.989 -23.917  -5.688  1.00  0.00           C  
ATOM   2968  OD1 ASP A 192     -14.431 -24.796  -6.445  1.00  0.00           O  
ATOM   2969  OD2 ASP A 192     -14.735 -23.356  -4.845  1.00  0.00           O  
ATOM   2970  C   ASP A 192     -11.632 -23.026  -3.732  1.00  0.00           C  
ATOM   2971  O   ASP A 192     -10.458 -23.231  -3.656  1.00  0.00           O  
ATOM   2972  N   LEU A 193     -12.514 -23.368  -2.729  1.00  0.00           N  
ATOM   2973  HN  LEU A 193     -13.505 -23.289  -2.801  1.00  0.00           H  
ATOM   2974  CA  LEU A 193     -12.138 -24.029  -1.501  1.00  0.00           C  
ATOM   2975  HA  LEU A 193     -11.128 -24.411  -1.535  1.00  0.00           H  
ATOM   2976  CB  LEU A 193     -12.270 -23.149  -0.279  1.00  0.00           C  
ATOM   2977  HB1 LEU A 193     -13.329 -22.945  -0.009  1.00  0.00           H  
ATOM   2978  HB2 LEU A 193     -11.802 -22.160  -0.470  1.00  0.00           H  
ATOM   2979  CG  LEU A 193     -11.630 -23.620   1.079  1.00  0.00           C  
ATOM   2980  HG  LEU A 193     -12.016 -24.644   1.268  1.00  0.00           H  
ATOM   2981  CD1 LEU A 193     -10.051 -23.541   1.084  1.00  0.00           C  
ATOM   2982 3HD1 LEU A 193      -9.758 -22.515   0.773  1.00  0.00           H  
ATOM   2983 1HD1 LEU A 193      -9.645 -24.314   0.396  1.00  0.00           H  
ATOM   2984 2HD1 LEU A 193      -9.732 -23.601   2.146  1.00  0.00           H  
ATOM   2985  CD2 LEU A 193     -12.084 -22.702   2.186  1.00  0.00           C  
ATOM   2986 2HD2 LEU A 193     -11.345 -22.826   3.006  1.00  0.00           H  
ATOM   2987 3HD2 LEU A 193     -13.112 -23.048   2.431  1.00  0.00           H  
ATOM   2988 1HD2 LEU A 193     -12.182 -21.648   1.849  1.00  0.00           H  
ATOM   2989  C   LEU A 193     -13.067 -25.252  -1.248  1.00  0.00           C  
ATOM   2990  O   LEU A 193     -14.248 -25.239  -1.474  1.00  0.00           O  
ATOM   2991  N   LEU A 194     -12.534 -26.463  -0.953  1.00  0.00           N  
ATOM   2992  HN  LEU A 194     -11.561 -26.555  -0.755  1.00  0.00           H  
ATOM   2993  CA  LEU A 194     -13.357 -27.684  -0.969  1.00  0.00           C  
ATOM   2994  HA  LEU A 194     -14.357 -27.417  -0.661  1.00  0.00           H  
ATOM   2995  CB  LEU A 194     -13.550 -28.346  -2.367  1.00  0.00           C  
ATOM   2996  HB1 LEU A 194     -12.583 -28.548  -2.873  1.00  0.00           H  
ATOM   2997  HB2 LEU A 194     -14.099 -27.610  -2.992  1.00  0.00           H  
ATOM   2998  CG  LEU A 194     -14.508 -29.612  -2.429  1.00  0.00           C  
ATOM   2999  HG  LEU A 194     -14.077 -30.402  -1.780  1.00  0.00           H  
ATOM   3000  CD1 LEU A 194     -15.869 -29.308  -1.843  1.00  0.00           C  
ATOM   3001 1HD1 LEU A 194     -16.567 -30.157  -2.005  1.00  0.00           H  
ATOM   3002 2HD1 LEU A 194     -16.188 -28.367  -2.340  1.00  0.00           H  
ATOM   3003 3HD1 LEU A 194     -15.653 -29.192  -0.759  1.00  0.00           H  
ATOM   3004  CD2 LEU A 194     -14.638 -30.155  -3.883  1.00  0.00           C  
ATOM   3005 2HD2 LEU A 194     -15.211 -31.097  -4.018  1.00  0.00           H  
ATOM   3006 3HD2 LEU A 194     -13.603 -30.345  -4.239  1.00  0.00           H  
ATOM   3007 1HD2 LEU A 194     -15.021 -29.337  -4.531  1.00  0.00           H  
ATOM   3008  C   LEU A 194     -12.798 -28.741  -0.022  1.00  0.00           C  
ATOM   3009  O   LEU A 194     -11.767 -29.376  -0.283  1.00  0.00           O  
ATOM   3010  N   GLY A 195     -13.525 -28.975   1.099  1.00  0.00           N  
ATOM   3011  HN  GLY A 195     -14.350 -28.489   1.373  1.00  0.00           H  
ATOM   3012  CA  GLY A 195     -13.133 -30.033   1.980  1.00  0.00           C  
ATOM   3013  HA1 GLY A 195     -12.791 -30.891   1.420  1.00  0.00           H  
ATOM   3014  HA2 GLY A 195     -13.893 -30.355   2.677  1.00  0.00           H  
ATOM   3015  C   GLY A 195     -11.824 -29.824   2.772  1.00  0.00           C  
ATOM   3016  O   GLY A 195     -10.885 -29.115   2.415  1.00  0.00           O  
ATOM   3017  N   GLN A 196     -11.649 -30.638   3.885  1.00  0.00           N  
ATOM   3018  HN  GLN A 196     -12.270 -31.364   4.171  1.00  0.00           H  
ATOM   3019  CA  GLN A 196     -10.434 -30.520   4.680  1.00  0.00           C  
ATOM   3020  HA  GLN A 196      -9.641 -30.410   3.955  1.00  0.00           H  
ATOM   3021  CB  GLN A 196     -10.458 -29.405   5.719  1.00  0.00           C  
ATOM   3022  HB2 GLN A 196     -10.359 -28.425   5.205  1.00  0.00           H  
ATOM   3023  HB1 GLN A 196      -9.547 -29.451   6.354  1.00  0.00           H  
ATOM   3024  CG  GLN A 196     -11.766 -29.329   6.607  1.00  0.00           C  
ATOM   3025  HG1 GLN A 196     -11.417 -28.559   7.327  1.00  0.00           H  
ATOM   3026  HG2 GLN A 196     -12.197 -30.221   7.111  1.00  0.00           H  
ATOM   3027  CD  GLN A 196     -12.952 -28.646   5.984  1.00  0.00           C  
ATOM   3028  OE1 GLN A 196     -12.768 -27.826   5.064  1.00  0.00           O  
ATOM   3029  NE2 GLN A 196     -14.177 -28.926   6.526  1.00  0.00           N  
ATOM   3030 1HE2 GLN A 196     -14.974 -28.497   6.102  1.00  0.00           H  
ATOM   3031 2HE2 GLN A 196     -14.363 -29.383   7.396  1.00  0.00           H  
ATOM   3032  C   GLN A 196     -10.119 -31.763   5.271  1.00  0.00           C  
ATOM   3033  O   GLN A 196     -11.099 -32.492   5.521  1.00  0.00           O  
ATOM   3034  N   THR A 197      -8.872 -32.101   5.509  1.00  0.00           N  
ATOM   3035  HN  THR A 197      -8.144 -31.488   5.212  1.00  0.00           H  
ATOM   3036  CA  THR A 197      -8.448 -33.275   6.344  1.00  0.00           C  
ATOM   3037  HA  THR A 197      -9.335 -33.889   6.409  1.00  0.00           H  
ATOM   3038  CB  THR A 197      -7.343 -34.184   5.910  1.00  0.00           C  
ATOM   3039  HB  THR A 197      -7.750 -34.710   5.020  1.00  0.00           H  
ATOM   3040  OG1 THR A 197      -6.888 -35.146   6.885  1.00  0.00           O  
ATOM   3041  HG1 THR A 197      -7.394 -35.940   6.698  1.00  0.00           H  
ATOM   3042  CG2 THR A 197      -6.153 -33.351   5.497  1.00  0.00           C  
ATOM   3043 1HG2 THR A 197      -5.843 -32.721   6.357  1.00  0.00           H  
ATOM   3044 2HG2 THR A 197      -6.326 -32.612   4.686  1.00  0.00           H  
ATOM   3045 3HG2 THR A 197      -5.286 -33.959   5.161  1.00  0.00           H  
ATOM   3046  C   THR A 197      -8.226 -32.691   7.773  1.00  0.00           C  
ATOM   3047  O   THR A 197      -7.790 -31.500   7.922  1.00  0.00           O  
ATOM   3048  N   VAL A 198      -8.497 -33.419   8.833  1.00  0.00           N  
ATOM   3049  HN  VAL A 198      -8.676 -34.398   8.765  1.00  0.00           H  
ATOM   3050  CA  VAL A 198      -8.477 -32.891  10.174  1.00  0.00           C  
ATOM   3051  HA  VAL A 198      -7.840 -32.019  10.171  1.00  0.00           H  
ATOM   3052  CB  VAL A 198      -9.828 -32.666  10.886  1.00  0.00           C  
ATOM   3053  HB  VAL A 198     -10.288 -33.657  11.093  1.00  0.00           H  
ATOM   3054  CG1 VAL A 198      -9.625 -31.849  12.146  1.00  0.00           C  
ATOM   3055 3HG1 VAL A 198     -10.607 -31.485  12.519  1.00  0.00           H  
ATOM   3056 2HG1 VAL A 198      -8.991 -30.966  11.915  1.00  0.00           H  
ATOM   3057 1HG1 VAL A 198      -9.057 -32.317  12.978  1.00  0.00           H  
ATOM   3058  CG2 VAL A 198     -10.811 -31.893   9.881  1.00  0.00           C  
ATOM   3059 3HG2 VAL A 198     -10.865 -32.444   8.918  1.00  0.00           H  
ATOM   3060 1HG2 VAL A 198     -10.403 -30.883   9.661  1.00  0.00           H  
ATOM   3061 2HG2 VAL A 198     -11.847 -31.717  10.239  1.00  0.00           H  
ATOM   3062  C   VAL A 198      -7.744 -33.906  11.055  1.00  0.00           C  
ATOM   3063  O   VAL A 198      -7.997 -35.124  11.110  1.00  0.00           O  
ATOM   3064  N   ASP A 199      -6.681 -33.423  11.772  1.00  0.00           N  
ATOM   3065  HN  ASP A 199      -6.429 -32.466  11.889  1.00  0.00           H  
ATOM   3066  CA  ASP A 199      -5.855 -34.316  12.461  1.00  0.00           C  
ATOM   3067  HA  ASP A 199      -6.514 -35.150  12.652  1.00  0.00           H  
ATOM   3068  CB  ASP A 199      -4.647 -34.765  11.613  1.00  0.00           C  
ATOM   3069  HB1 ASP A 199      -3.882 -33.959  11.607  1.00  0.00           H  
ATOM   3070  HB2 ASP A 199      -4.963 -34.751  10.548  1.00  0.00           H  
ATOM   3071  CG  ASP A 199      -4.250 -36.159  11.969  1.00  0.00           C  
ATOM   3072  OD1 ASP A 199      -3.351 -36.667  11.252  1.00  0.00           O  
ATOM   3073  OD2 ASP A 199      -4.821 -36.736  12.862  1.00  0.00           O  
ATOM   3074  C   ASP A 199      -5.471 -33.673  13.811  1.00  0.00           C  
ATOM   3075  O   ASP A 199      -5.649 -32.510  14.080  1.00  0.00           O  
ATOM   3076  N   SER A 200      -4.848 -34.511  14.628  1.00  0.00           N  
ATOM   3077  HN  SER A 200      -4.755 -35.496  14.498  1.00  0.00           H  
ATOM   3078  CA  SER A 200      -4.279 -34.087  15.923  1.00  0.00           C  
ATOM   3079  HA  SER A 200      -3.871 -33.092  15.820  1.00  0.00           H  
ATOM   3080  CB  SER A 200      -5.384 -34.087  17.042  1.00  0.00           C  
ATOM   3081  HB1 SER A 200      -5.674 -35.157  17.123  1.00  0.00           H  
ATOM   3082  HB2 SER A 200      -6.141 -33.284  16.916  1.00  0.00           H  
ATOM   3083  OG  SER A 200      -4.808 -33.728  18.324  1.00  0.00           O  
ATOM   3084  HG  SER A 200      -4.560 -32.802  18.321  1.00  0.00           H  
ATOM   3085  C   SER A 200      -3.020 -34.879  16.177  1.00  0.00           C  
ATOM   3086  O   SER A 200      -3.023 -36.027  15.757  1.00  0.00           O  
ATOM   3087  N   GLY A 201      -1.963 -34.397  16.784  1.00  0.00           N  
ATOM   3088  HN  GLY A 201      -2.014 -33.527  17.268  1.00  0.00           H  
ATOM   3089  CA  GLY A 201      -0.648 -35.085  16.851  1.00  0.00           C  
ATOM   3090  HA1 GLY A 201      -0.265 -35.105  15.841  1.00  0.00           H  
ATOM   3091  HA2 GLY A 201      -0.931 -36.085  17.142  1.00  0.00           H  
ATOM   3092  C   GLY A 201       0.211 -34.558  17.901  1.00  0.00           C  
ATOM   3093  O   GLY A 201      -0.331 -33.833  18.737  1.00  0.00           O  
ATOM   3094  N   ILE A 202       1.530 -34.812  17.771  1.00  0.00           N  
ATOM   3095  HN  ILE A 202       1.853 -35.019  16.851  1.00  0.00           H  
ATOM   3096  CA  ILE A 202       2.480 -34.533  18.823  1.00  0.00           C  
ATOM   3097  HA  ILE A 202       2.058 -33.751  19.437  1.00  0.00           H  
ATOM   3098  CB  ILE A 202       2.865 -35.840  19.686  1.00  0.00           C  
ATOM   3099  HB  ILE A 202       3.420 -36.457  18.946  1.00  0.00           H  
ATOM   3100  CG2 ILE A 202       3.841 -35.437  20.826  1.00  0.00           C  
ATOM   3101 1HG2 ILE A 202       3.343 -34.918  21.674  1.00  0.00           H  
ATOM   3102 2HG2 ILE A 202       4.645 -34.758  20.469  1.00  0.00           H  
ATOM   3103 3HG2 ILE A 202       4.160 -36.363  21.349  1.00  0.00           H  
ATOM   3104  CG1 ILE A 202       1.690 -36.735  20.194  1.00  0.00           C  
ATOM   3105 2HG1 ILE A 202       2.100 -37.662  20.650  1.00  0.00           H  
ATOM   3106 1HG1 ILE A 202       1.085 -37.077  19.328  1.00  0.00           H  
ATOM   3107  CD  ILE A 202       0.832 -36.037  21.207  1.00  0.00           C  
ATOM   3108  HD1 ILE A 202       0.548 -35.020  20.861  1.00  0.00           H  
ATOM   3109  HD3 ILE A 202       1.239 -36.005  22.240  1.00  0.00           H  
ATOM   3110  HD2 ILE A 202      -0.150 -36.551  21.291  1.00  0.00           H  
ATOM   3111  C   ILE A 202       3.723 -33.936  18.222  1.00  0.00           C  
ATOM   3112  O   ILE A 202       4.517 -34.562  17.561  1.00  0.00           O  
ATOM   3113  N   VAL A 203       3.886 -32.636  18.560  1.00  0.00           N  
ATOM   3114  HN  VAL A 203       3.232 -32.129  19.118  1.00  0.00           H  
ATOM   3115  CA  VAL A 203       5.175 -32.031  18.239  1.00  0.00           C  
ATOM   3116  HA  VAL A 203       5.303 -32.292  17.199  1.00  0.00           H  
ATOM   3117  CB  VAL A 203       5.109 -30.516  18.231  1.00  0.00           C  
ATOM   3118  HB  VAL A 203       4.376 -30.228  19.015  1.00  0.00           H  
ATOM   3119  CG1 VAL A 203       6.429 -29.765  18.448  1.00  0.00           C  
ATOM   3120 2HG1 VAL A 203       6.248 -28.725  18.102  1.00  0.00           H  
ATOM   3121 1HG1 VAL A 203       7.210 -30.268  17.839  1.00  0.00           H  
ATOM   3122 3HG1 VAL A 203       6.857 -29.736  19.474  1.00  0.00           H  
ATOM   3123  CG2 VAL A 203       4.468 -30.147  16.841  1.00  0.00           C  
ATOM   3124 3HG2 VAL A 203       5.157 -30.471  16.033  1.00  0.00           H  
ATOM   3125 1HG2 VAL A 203       4.229 -29.069  16.719  1.00  0.00           H  
ATOM   3126 2HG2 VAL A 203       3.491 -30.664  16.736  1.00  0.00           H  
ATOM   3127  C   VAL A 203       6.164 -32.486  19.318  1.00  0.00           C  
ATOM   3128  O   VAL A 203       5.828 -32.390  20.460  1.00  0.00           O  
ATOM   3129  N   GLN A 204       7.379 -33.047  18.921  1.00  0.00           N  
ATOM   3130  HN  GLN A 204       7.582 -33.191  17.955  1.00  0.00           H  
ATOM   3131  CA  GLN A 204       8.360 -33.556  19.781  1.00  0.00           C  
ATOM   3132  HA  GLN A 204       7.946 -33.675  20.771  1.00  0.00           H  
ATOM   3133  CB  GLN A 204       8.877 -34.917  19.314  1.00  0.00           C  
ATOM   3134  HB1 GLN A 204       9.294 -34.896  18.285  1.00  0.00           H  
ATOM   3135  HB2 GLN A 204       8.049 -35.654  19.260  1.00  0.00           H  
ATOM   3136  CG  GLN A 204       9.909 -35.533  20.203  1.00  0.00           C  
ATOM   3137  HG1 GLN A 204      10.842 -34.949  20.054  1.00  0.00           H  
ATOM   3138  HG2 GLN A 204      10.110 -36.580  19.894  1.00  0.00           H  
ATOM   3139  CD  GLN A 204       9.501 -35.576  21.732  1.00  0.00           C  
ATOM   3140  OE1 GLN A 204       9.403 -34.571  22.444  1.00  0.00           O  
ATOM   3141  NE2 GLN A 204       9.245 -36.785  22.251  1.00  0.00           N  
ATOM   3142 2HE2 GLN A 204       9.154 -37.538  21.600  1.00  0.00           H  
ATOM   3143 1HE2 GLN A 204       8.885 -36.904  23.176  1.00  0.00           H  
ATOM   3144  C   GLN A 204       9.509 -32.584  19.896  1.00  0.00           C  
ATOM   3145  O   GLN A 204      10.085 -32.317  18.914  1.00  0.00           O  
ATOM   3146  N   SER A 205       9.827 -32.075  21.077  1.00  0.00           N  
ATOM   3147  HN  SER A 205       9.439 -32.449  21.915  1.00  0.00           H  
ATOM   3148  CA  SER A 205      10.685 -30.833  21.089  1.00  0.00           C  
ATOM   3149  HA  SER A 205      11.419 -30.826  20.296  1.00  0.00           H  
ATOM   3150  CB  SER A 205       9.844 -29.582  21.166  1.00  0.00           C  
ATOM   3151  HB1 SER A 205       9.147 -29.758  22.014  1.00  0.00           H  
ATOM   3152  HB2 SER A 205       9.117 -29.526  20.327  1.00  0.00           H  
ATOM   3153  OG  SER A 205      10.637 -28.352  21.160  1.00  0.00           O  
ATOM   3154  HG  SER A 205      10.128 -27.643  20.758  1.00  0.00           H  
ATOM   3155  C   SER A 205      11.496 -30.875  22.455  1.00  0.00           C  
ATOM   3156  O   SER A 205      11.252 -31.737  23.275  1.00  0.00           O  
ATOM   3157  N   SER A 206      12.504 -29.929  22.684  1.00  0.00           N  
ATOM   3158  HN  SER A 206      12.641 -29.205  22.012  1.00  0.00           H  
ATOM   3159  CA  SER A 206      13.416 -30.031  23.825  1.00  0.00           C  
ATOM   3160  HA  SER A 206      13.934 -30.971  23.703  1.00  0.00           H  
ATOM   3161  CB  SER A 206      14.613 -29.052  23.703  1.00  0.00           C  
ATOM   3162  HB1 SER A 206      14.412 -28.003  24.010  1.00  0.00           H  
ATOM   3163  HB2 SER A 206      14.886 -29.059  22.627  1.00  0.00           H  
ATOM   3164  OG  SER A 206      15.734 -29.523  24.356  1.00  0.00           O  
ATOM   3165  HG  SER A 206      16.400 -28.870  24.129  1.00  0.00           H  
ATOM   3166  C   SER A 206      12.691 -29.746  25.175  1.00  0.00           C  
ATOM   3167  O   SER A 206      13.209 -30.129  26.248  1.00  0.00           O  
ATOM   3168  N   THR A 207      11.573 -28.954  25.043  1.00  0.00           N  
ATOM   3169  HN  THR A 207      11.149 -28.732  24.168  1.00  0.00           H  
ATOM   3170  CA  THR A 207      10.981 -28.278  26.250  1.00  0.00           C  
ATOM   3171  HA  THR A 207      11.596 -28.464  27.118  1.00  0.00           H  
ATOM   3172  CB  THR A 207      10.556 -26.787  26.029  1.00  0.00           C  
ATOM   3173  HB  THR A 207       9.759 -26.507  26.749  1.00  0.00           H  
ATOM   3174  OG1 THR A 207      10.026 -26.679  24.711  1.00  0.00           O  
ATOM   3175  HG1 THR A 207       9.077 -26.779  24.813  1.00  0.00           H  
ATOM   3176  CG2 THR A 207      11.752 -25.830  26.153  1.00  0.00           C  
ATOM   3177 1HG2 THR A 207      11.481 -24.827  25.760  1.00  0.00           H  
ATOM   3178 2HG2 THR A 207      12.552 -26.160  25.457  1.00  0.00           H  
ATOM   3179 3HG2 THR A 207      12.144 -25.794  27.192  1.00  0.00           H  
ATOM   3180  C   THR A 207       9.731 -29.142  26.563  1.00  0.00           C  
ATOM   3181  O   THR A 207       8.917 -28.764  27.375  1.00  0.00           O  
ATOM   3182  N   GLY A 208       9.653 -30.365  25.970  1.00  0.00           N  
ATOM   3183  HN  GLY A 208      10.186 -30.604  25.163  1.00  0.00           H  
ATOM   3184  CA  GLY A 208       8.532 -31.254  26.263  1.00  0.00           C  
ATOM   3185  HA1 GLY A 208       7.864 -30.844  27.005  1.00  0.00           H  
ATOM   3186  HA2 GLY A 208       9.027 -32.128  26.661  1.00  0.00           H  
ATOM   3187  C   GLY A 208       7.884 -31.667  25.035  1.00  0.00           C  
ATOM   3188  O   GLY A 208       8.216 -31.179  23.937  1.00  0.00           O  
ATOM   3189  N   GLU A 209       6.873 -32.494  25.150  1.00  0.00           N  
ATOM   3190  HN  GLU A 209       6.648 -32.976  25.993  1.00  0.00           H  
ATOM   3191  CA  GLU A 209       5.925 -32.762  24.028  1.00  0.00           C  
ATOM   3192  HA  GLU A 209       6.477 -32.709  23.101  1.00  0.00           H  
ATOM   3193  CB  GLU A 209       5.353 -34.187  24.128  1.00  0.00           C  
ATOM   3194  HB1 GLU A 209       4.584 -34.397  23.354  1.00  0.00           H  
ATOM   3195  HB2 GLU A 209       4.891 -34.344  25.127  1.00  0.00           H  
ATOM   3196  CG  GLU A 209       6.391 -35.370  23.854  1.00  0.00           C  
ATOM   3197  HG1 GLU A 209       7.396 -34.979  24.120  1.00  0.00           H  
ATOM   3198  HG2 GLU A 209       6.200 -35.544  22.773  1.00  0.00           H  
ATOM   3199  CD  GLU A 209       6.020 -36.621  24.653  1.00  0.00           C  
ATOM   3200  OE1 GLU A 209       6.438 -36.647  25.852  1.00  0.00           O  
ATOM   3201  OE2 GLU A 209       5.262 -37.507  24.144  1.00  0.00           O  
ATOM   3202  C   GLU A 209       4.822 -31.738  24.044  1.00  0.00           C  
ATOM   3203  O   GLU A 209       4.315 -31.244  25.110  1.00  0.00           O  
ATOM   3204  N   TYR A 210       4.450 -31.350  22.815  1.00  0.00           N  
ATOM   3205  HN  TYR A 210       4.973 -31.722  22.053  1.00  0.00           H  
ATOM   3206  CA  TYR A 210       3.252 -30.542  22.659  1.00  0.00           C  
ATOM   3207  HA  TYR A 210       2.763 -30.354  23.603  1.00  0.00           H  
ATOM   3208  CB  TYR A 210       3.620 -29.216  21.878  1.00  0.00           C  
ATOM   3209  HB2 TYR A 210       2.675 -28.652  21.728  1.00  0.00           H  
ATOM   3210  HB1 TYR A 210       4.049 -29.522  20.900  1.00  0.00           H  
ATOM   3211  CG  TYR A 210       4.573 -28.414  22.690  1.00  0.00           C  
ATOM   3212  CD1 TYR A 210       5.991 -28.563  22.593  1.00  0.00           C  
ATOM   3213  HD1 TYR A 210       6.230 -29.351  21.895  1.00  0.00           H  
ATOM   3214  CE1 TYR A 210       6.886 -27.707  23.252  1.00  0.00           C  
ATOM   3215  HE1 TYR A 210       7.949 -27.884  23.170  1.00  0.00           H  
ATOM   3216  CZ  TYR A 210       6.362 -26.780  24.175  1.00  0.00           C  
ATOM   3217  OH  TYR A 210       7.269 -25.869  24.782  1.00  0.00           O  
ATOM   3218  HH  TYR A 210       6.738 -25.076  24.890  1.00  0.00           H  
ATOM   3219  CD2 TYR A 210       4.116 -27.372  23.539  1.00  0.00           C  
ATOM   3220  HD2 TYR A 210       3.066 -27.224  23.740  1.00  0.00           H  
ATOM   3221  CE2 TYR A 210       4.980 -26.611  24.359  1.00  0.00           C  
ATOM   3222  HE2 TYR A 210       4.633 -25.973  25.158  1.00  0.00           H  
ATOM   3223  C   TYR A 210       2.139 -31.278  21.824  1.00  0.00           C  
ATOM   3224  O   TYR A 210       2.360 -31.877  20.724  1.00  0.00           O  
ATOM   3225  N   VAL A 211       0.857 -31.117  22.260  1.00  0.00           N  
ATOM   3226  HN  VAL A 211       0.556 -30.685  23.106  1.00  0.00           H  
ATOM   3227  CA  VAL A 211      -0.214 -31.622  21.433  1.00  0.00           C  
ATOM   3228  HA  VAL A 211       0.165 -32.517  20.962  1.00  0.00           H  
ATOM   3229  CB  VAL A 211      -1.318 -32.061  22.369  1.00  0.00           C  
ATOM   3230  HB  VAL A 211      -1.507 -31.207  23.055  1.00  0.00           H  
ATOM   3231  CG1 VAL A 211      -2.538 -32.559  21.554  1.00  0.00           C  
ATOM   3232 2HG1 VAL A 211      -2.325 -33.488  20.982  1.00  0.00           H  
ATOM   3233 1HG1 VAL A 211      -2.840 -31.735  20.873  1.00  0.00           H  
ATOM   3234 3HG1 VAL A 211      -3.418 -32.740  22.208  1.00  0.00           H  
ATOM   3235  CG2 VAL A 211      -0.954 -33.196  23.361  1.00  0.00           C  
ATOM   3236 1HG2 VAL A 211      -1.821 -33.710  23.828  1.00  0.00           H  
ATOM   3237 2HG2 VAL A 211      -0.088 -32.957  24.013  1.00  0.00           H  
ATOM   3238 3HG2 VAL A 211      -0.443 -33.942  22.716  1.00  0.00           H  
ATOM   3239  C   VAL A 211      -0.678 -30.562  20.427  1.00  0.00           C  
ATOM   3240  O   VAL A 211      -1.049 -29.456  20.837  1.00  0.00           O  
ATOM   3241  N   VAL A 212      -0.792 -30.887  19.122  1.00  0.00           N  
ATOM   3242  HN  VAL A 212      -0.560 -31.818  18.853  1.00  0.00           H  
ATOM   3243  CA  VAL A 212      -1.283 -29.934  18.151  1.00  0.00           C  
ATOM   3244  HA  VAL A 212      -1.528 -29.012  18.655  1.00  0.00           H  
ATOM   3245  CB  VAL A 212      -0.232 -29.665  17.112  1.00  0.00           C  
ATOM   3246  HB  VAL A 212      -0.647 -28.929  16.389  1.00  0.00           H  
ATOM   3247  CG1 VAL A 212       0.962 -28.899  17.836  1.00  0.00           C  
ATOM   3248 1HG1 VAL A 212       1.477 -28.209  17.135  1.00  0.00           H  
ATOM   3249 2HG1 VAL A 212       1.686 -29.654  18.208  1.00  0.00           H  
ATOM   3250 3HG1 VAL A 212       0.626 -28.250  18.673  1.00  0.00           H  
ATOM   3251  CG2 VAL A 212       0.238 -30.972  16.489  1.00  0.00           C  
ATOM   3252 2HG2 VAL A 212      -0.563 -31.735  16.390  1.00  0.00           H  
ATOM   3253 3HG2 VAL A 212       1.029 -31.437  17.118  1.00  0.00           H  
ATOM   3254 1HG2 VAL A 212       0.678 -30.792  15.485  1.00  0.00           H  
ATOM   3255  C   VAL A 212      -2.581 -30.315  17.431  1.00  0.00           C  
ATOM   3256  O   VAL A 212      -2.970 -31.461  17.455  1.00  0.00           O  
ATOM   3257  N   MET A 213      -3.326 -29.301  16.957  1.00  0.00           N  
ATOM   3258  HN  MET A 213      -2.971 -28.370  16.985  1.00  0.00           H  
ATOM   3259  CA  MET A 213      -4.617 -29.405  16.294  1.00  0.00           C  
ATOM   3260  HA  MET A 213      -4.921 -30.440  16.251  1.00  0.00           H  
ATOM   3261  CB  MET A 213      -5.641 -28.439  16.850  1.00  0.00           C  
ATOM   3262  HB1 MET A 213      -6.680 -28.589  16.484  1.00  0.00           H  
ATOM   3263  HB2 MET A 213      -5.462 -27.365  16.631  1.00  0.00           H  
ATOM   3264  CG  MET A 213      -5.621 -28.577  18.412  1.00  0.00           C  
ATOM   3265  HG2 MET A 213      -6.319 -27.847  18.877  1.00  0.00           H  
ATOM   3266  HG1 MET A 213      -4.636 -28.292  18.840  1.00  0.00           H  
ATOM   3267  SD  MET A 213      -6.195 -30.210  19.035  1.00  0.00           S  
ATOM   3268  CE  MET A 213      -7.949 -29.882  18.722  1.00  0.00           C  
ATOM   3269  HE2 MET A 213      -8.624 -30.761  18.800  1.00  0.00           H  
ATOM   3270  HE3 MET A 213      -8.015 -29.471  17.692  1.00  0.00           H  
ATOM   3271  HE1 MET A 213      -8.398 -29.092  19.362  1.00  0.00           H  
ATOM   3272  C   MET A 213      -4.255 -28.971  14.877  1.00  0.00           C  
ATOM   3273  O   MET A 213      -3.584 -27.941  14.729  1.00  0.00           O  
ATOM   3274  N   THR A 214      -4.545 -29.718  13.850  1.00  0.00           N  
ATOM   3275  HN  THR A 214      -4.981 -30.586  14.074  1.00  0.00           H  
ATOM   3276  CA  THR A 214      -3.972 -29.461  12.541  1.00  0.00           C  
ATOM   3277  HA  THR A 214      -3.782 -28.400  12.467  1.00  0.00           H  
ATOM   3278  CB  THR A 214      -2.625 -30.060  12.244  1.00  0.00           C  
ATOM   3279  HB  THR A 214      -1.798 -29.497  12.725  1.00  0.00           H  
ATOM   3280  OG1 THR A 214      -2.253 -29.986  10.847  1.00  0.00           O  
ATOM   3281  HG1 THR A 214      -1.575 -30.641  10.660  1.00  0.00           H  
ATOM   3282  CG2 THR A 214      -2.660 -31.568  12.649  1.00  0.00           C  
ATOM   3283 3HG2 THR A 214      -3.418 -32.124  12.057  1.00  0.00           H  
ATOM   3284 1HG2 THR A 214      -2.882 -31.666  13.734  1.00  0.00           H  
ATOM   3285 2HG2 THR A 214      -1.743 -32.179  12.511  1.00  0.00           H  
ATOM   3286  C   THR A 214      -5.057 -29.706  11.564  1.00  0.00           C  
ATOM   3287  O   THR A 214      -5.607 -30.839  11.485  1.00  0.00           O  
ATOM   3288  N   THR A 215      -5.416 -28.699  10.691  1.00  0.00           N  
ATOM   3289  HN  THR A 215      -5.033 -27.782  10.776  1.00  0.00           H  
ATOM   3290  CA  THR A 215      -6.425 -29.030   9.693  1.00  0.00           C  
ATOM   3291  HA  THR A 215      -6.481 -30.090   9.499  1.00  0.00           H  
ATOM   3292  CB  THR A 215      -7.818 -28.565  10.144  1.00  0.00           C  
ATOM   3293  HB  THR A 215      -8.016 -29.074  11.111  1.00  0.00           H  
ATOM   3294  OG1 THR A 215      -8.818 -28.962   9.225  1.00  0.00           O  
ATOM   3295  HG1 THR A 215      -8.770 -29.864   8.901  1.00  0.00           H  
ATOM   3296  CG2 THR A 215      -7.824 -27.053  10.356  1.00  0.00           C  
ATOM   3297 1HG2 THR A 215      -6.889 -26.689  10.833  1.00  0.00           H  
ATOM   3298 2HG2 THR A 215      -8.706 -26.855  11.001  1.00  0.00           H  
ATOM   3299 3HG2 THR A 215      -7.958 -26.665   9.324  1.00  0.00           H  
ATOM   3300  C   THR A 215      -5.936 -28.417   8.354  1.00  0.00           C  
ATOM   3301  O   THR A 215      -5.533 -27.248   8.326  1.00  0.00           O  
HETATM 3302  N   HSD A 216      -6.094 -29.184   7.244  1.00  0.00           N  
HETATM 3303  HN  HSD A 216      -6.462 -30.082   7.470  1.00  0.00           H  
HETATM 3304  CA  HSD A 216      -5.597 -28.779   5.958  1.00  0.00           C  
HETATM 3305  HA  HSD A 216      -5.140 -27.810   6.090  1.00  0.00           H  
HETATM 3306  CB  HSD A 216      -4.487 -29.746   5.373  1.00  0.00           C  
HETATM 3307  HB1 HSD A 216      -4.331 -29.553   4.290  1.00  0.00           H  
HETATM 3308  HB2 HSD A 216      -4.784 -30.817   5.372  1.00  0.00           H  
HETATM 3309  ND1 HSD A 216      -2.610 -30.426   6.946  1.00  0.00           N  
HETATM 3310  HD1 HSD A 216      -3.126 -31.129   7.434  1.00  0.00           H  
HETATM 3311  CG  HSD A 216      -3.056 -29.630   5.903  1.00  0.00           C  
HETATM 3312  CE1 HSD A 216      -1.281 -30.242   6.991  1.00  0.00           C  
HETATM 3313  HE1 HSD A 216      -0.645 -30.714   7.739  1.00  0.00           H  
HETATM 3314  NE2 HSD A 216      -0.895 -29.339   6.067  1.00  0.00           N  
HETATM 3315  CD2 HSD A 216      -1.950 -28.992   5.375  1.00  0.00           C  
HETATM 3316  HD2 HSD A 216      -1.922 -28.290   4.549  1.00  0.00           H  
HETATM 3317  C   HSD A 216      -6.807 -28.656   4.975  1.00  0.00           C  
HETATM 3318  O   HSD A 216      -7.437 -29.637   4.567  1.00  0.00           O  
HETATM 3319  HE2 HSD A 216       0.100 -28.970   5.926  1.00  0.00           H  
ATOM   3320  N   PHE A 217      -7.135 -27.382   4.609  1.00  0.00           N  
ATOM   3321  HN  PHE A 217      -6.603 -26.577   4.863  1.00  0.00           H  
ATOM   3322  CA  PHE A 217      -8.270 -27.001   3.719  1.00  0.00           C  
ATOM   3323  HA  PHE A 217      -9.120 -27.653   3.854  1.00  0.00           H  
ATOM   3324  CB  PHE A 217      -8.728 -25.514   3.985  1.00  0.00           C  
ATOM   3325  HB1 PHE A 217      -9.640 -25.326   3.379  1.00  0.00           H  
ATOM   3326  HB2 PHE A 217      -8.041 -24.742   3.579  1.00  0.00           H  
ATOM   3327  CG  PHE A 217      -8.955 -25.276   5.399  1.00  0.00           C  
ATOM   3328  CD1 PHE A 217     -10.119 -25.815   5.987  1.00  0.00           C  
ATOM   3329  HD1 PHE A 217     -10.859 -26.319   5.383  1.00  0.00           H  
ATOM   3330  CE1 PHE A 217     -10.358 -25.528   7.329  1.00  0.00           C  
ATOM   3331  HE1 PHE A 217     -11.224 -25.970   7.798  1.00  0.00           H  
ATOM   3332  CZ  PHE A 217      -9.511 -24.808   8.126  1.00  0.00           C  
ATOM   3333  HZ  PHE A 217      -9.770 -24.745   9.173  1.00  0.00           H  
ATOM   3334  CD2 PHE A 217      -8.082 -24.531   6.190  1.00  0.00           C  
ATOM   3335  HD2 PHE A 217      -7.222 -24.069   5.726  1.00  0.00           H  
ATOM   3336  CE2 PHE A 217      -8.379 -24.296   7.541  1.00  0.00           C  
ATOM   3337  HE2 PHE A 217      -7.657 -23.702   8.083  1.00  0.00           H  
ATOM   3338  C   PHE A 217      -7.823 -27.048   2.208  1.00  0.00           C  
ATOM   3339  O   PHE A 217      -6.845 -26.379   1.816  1.00  0.00           O  
HETATM 3340  N   HSD A 218      -8.465 -27.870   1.393  1.00  0.00           N  
HETATM 3341  HN  HSD A 218      -9.274 -28.402   1.628  1.00  0.00           H  
HETATM 3342  CA  HSD A 218      -8.065 -28.055   0.018  1.00  0.00           C  
HETATM 3343  HA  HSD A 218      -6.988 -28.059  -0.050  1.00  0.00           H  
HETATM 3344  CB  HSD A 218      -8.424 -29.431  -0.570  1.00  0.00           C  
HETATM 3345  HB1 HSD A 218      -8.280 -29.441  -1.672  1.00  0.00           H  
HETATM 3346  HB2 HSD A 218      -9.431 -29.818  -0.302  1.00  0.00           H  
HETATM 3347  ND1 HSD A 218      -6.296 -30.719  -0.561  1.00  0.00           N  
HETATM 3348  HD1 HSD A 218      -5.819 -30.222  -1.287  1.00  0.00           H  
HETATM 3349  CG  HSD A 218      -7.581 -30.525  -0.033  1.00  0.00           C  
HETATM 3350  CE1 HSD A 218      -5.734 -31.819   0.065  1.00  0.00           C  
HETATM 3351  HE1 HSD A 218      -4.742 -32.207  -0.170  1.00  0.00           H  
HETATM 3352  NE2 HSD A 218      -6.617 -32.326   0.850  1.00  0.00           N  
HETATM 3353  CD2 HSD A 218      -7.817 -31.562   0.815  1.00  0.00           C  
HETATM 3354  HD2 HSD A 218      -8.668 -31.845   1.422  1.00  0.00           H  
HETATM 3355  C   HSD A 218      -8.615 -26.961  -0.826  1.00  0.00           C  
HETATM 3356  O   HSD A 218      -9.785 -26.677  -0.824  1.00  0.00           O  
HETATM 3357  HE2 HSD A 218      -6.471 -33.201   1.447  1.00  0.00           H  
ATOM   3358  N   LEU A 219      -7.714 -26.229  -1.469  1.00  0.00           N  
ATOM   3359  HN  LEU A 219      -6.730 -26.388  -1.458  1.00  0.00           H  
ATOM   3360  CA  LEU A 219      -8.033 -25.069  -2.269  1.00  0.00           C  
ATOM   3361  HA  LEU A 219      -9.098 -24.893  -2.286  1.00  0.00           H  
ATOM   3362  CB  LEU A 219      -7.399 -23.822  -1.666  1.00  0.00           C  
ATOM   3363  HB1 LEU A 219      -6.319 -23.954  -1.436  1.00  0.00           H  
ATOM   3364  HB2 LEU A 219      -7.832 -23.716  -0.648  1.00  0.00           H  
ATOM   3365  CG  LEU A 219      -7.415 -22.463  -2.441  1.00  0.00           C  
ATOM   3366  HG  LEU A 219      -8.318 -22.344  -3.077  1.00  0.00           H  
ATOM   3367  CD1 LEU A 219      -7.461 -21.192  -1.476  1.00  0.00           C  
ATOM   3368 1HD1 LEU A 219      -6.606 -21.226  -0.767  1.00  0.00           H  
ATOM   3369 2HD1 LEU A 219      -8.331 -21.407  -0.820  1.00  0.00           H  
ATOM   3370 3HD1 LEU A 219      -7.602 -20.236  -2.022  1.00  0.00           H  
ATOM   3371  CD2 LEU A 219      -6.167 -22.229  -3.366  1.00  0.00           C  
ATOM   3372 1HD2 LEU A 219      -6.438 -21.693  -4.301  1.00  0.00           H  
ATOM   3373 2HD2 LEU A 219      -5.592 -23.153  -3.587  1.00  0.00           H  
ATOM   3374 3HD2 LEU A 219      -5.446 -21.541  -2.874  1.00  0.00           H  
ATOM   3375  C   LEU A 219      -7.573 -25.188  -3.708  1.00  0.00           C  
ATOM   3376  O   LEU A 219      -6.518 -25.786  -3.961  1.00  0.00           O  
ATOM   3377  N   LYS A 220      -8.346 -24.704  -4.647  1.00  0.00           N  
ATOM   3378  HN  LYS A 220      -9.184 -24.264  -4.331  1.00  0.00           H  
ATOM   3379  CA  LYS A 220      -7.973 -24.850  -6.095  1.00  0.00           C  
ATOM   3380  HA  LYS A 220      -6.989 -25.217  -6.341  1.00  0.00           H  
ATOM   3381  CB  LYS A 220      -8.998 -25.818  -6.655  1.00  0.00           C  
ATOM   3382  HB1 LYS A 220     -10.007 -25.379  -6.500  1.00  0.00           H  
ATOM   3383  HB2 LYS A 220      -8.933 -26.764  -6.075  1.00  0.00           H  
ATOM   3384  CG  LYS A 220      -8.978 -26.131  -8.207  1.00  0.00           C  
ATOM   3385  HG1 LYS A 220      -9.106 -25.184  -8.774  1.00  0.00           H  
ATOM   3386  HG2 LYS A 220      -9.953 -26.613  -8.435  1.00  0.00           H  
ATOM   3387  CD  LYS A 220      -7.835 -27.033  -8.567  1.00  0.00           C  
ATOM   3388  HD1 LYS A 220      -7.981 -27.974  -7.994  1.00  0.00           H  
ATOM   3389  HD2 LYS A 220      -6.930 -26.458  -8.281  1.00  0.00           H  
ATOM   3390  CE  LYS A 220      -7.756 -27.380 -10.100  1.00  0.00           C  
ATOM   3391  HE1 LYS A 220      -6.798 -27.863 -10.390  1.00  0.00           H  
ATOM   3392  HE2 LYS A 220      -7.834 -26.430 -10.670  1.00  0.00           H  
ATOM   3393  NZ  LYS A 220      -8.856 -28.295 -10.518  1.00  0.00           N1+
ATOM   3394  HZ1 LYS A 220      -9.020 -28.987  -9.760  1.00  0.00           H  
ATOM   3395  HZ2 LYS A 220      -8.363 -28.868 -11.231  1.00  0.00           H  
ATOM   3396  HZ3 LYS A 220      -9.724 -27.851 -10.881  1.00  0.00           H  
ATOM   3397  C   LYS A 220      -7.991 -23.470  -6.829  1.00  0.00           C  
ATOM   3398  O   LYS A 220      -8.851 -22.708  -6.555  1.00  0.00           O  
ATOM   3399  N   ARG A 221      -7.080 -23.142  -7.736  1.00  0.00           N  
ATOM   3400  HN  ARG A 221      -6.239 -23.659  -7.876  1.00  0.00           H  
ATOM   3401  CA  ARG A 221      -7.254 -21.989  -8.548  1.00  0.00           C  
ATOM   3402  HA  ARG A 221      -7.338 -21.152  -7.870  1.00  0.00           H  
ATOM   3403  CB  ARG A 221      -6.064 -21.800  -9.558  1.00  0.00           C  
ATOM   3404  HB1 ARG A 221      -6.077 -22.682 -10.235  1.00  0.00           H  
ATOM   3405  HB2 ARG A 221      -5.107 -21.833  -8.995  1.00  0.00           H  
ATOM   3406  CG  ARG A 221      -5.941 -20.517 -10.381  1.00  0.00           C  
ATOM   3407  HG1 ARG A 221      -6.910 -20.144 -10.774  1.00  0.00           H  
ATOM   3408  HG2 ARG A 221      -5.309 -20.701 -11.276  1.00  0.00           H  
ATOM   3409  CD  ARG A 221      -5.282 -19.342  -9.648  1.00  0.00           C  
ATOM   3410  HD2 ARG A 221      -5.862 -19.092  -8.735  1.00  0.00           H  
ATOM   3411  HD1 ARG A 221      -5.176 -18.503 -10.369  1.00  0.00           H  
ATOM   3412  NE  ARG A 221      -3.876 -19.657  -9.177  1.00  0.00           N  
ATOM   3413  HE  ARG A 221      -3.466 -20.564  -9.277  1.00  0.00           H  
ATOM   3414  CZ  ARG A 221      -3.067 -18.787  -8.721  1.00  0.00           C  
ATOM   3415  NH1 ARG A 221      -3.132 -17.514  -8.659  1.00  0.00           N  
ATOM   3416 1HH1 ARG A 221      -4.002 -17.031  -8.753  1.00  0.00           H  
ATOM   3417 2HH1 ARG A 221      -2.484 -16.974  -8.123  1.00  0.00           H  
ATOM   3418  NH2 ARG A 221      -1.844 -19.141  -8.232  1.00  0.00           N  
ATOM   3419 1HH2 ARG A 221      -1.763 -20.132  -8.125  1.00  0.00           H  
ATOM   3420 2HH2 ARG A 221      -1.362 -18.415  -7.741  1.00  0.00           H  
ATOM   3421  C   ARG A 221      -8.515 -21.965  -9.372  1.00  0.00           C  
ATOM   3422  O   ARG A 221      -8.937 -23.002  -9.840  1.00  0.00           O  
ATOM   3423  N   LYS A 222      -9.237 -20.816  -9.607  1.00  0.00           N  
ATOM   3424  HN  LYS A 222      -8.947 -19.955  -9.196  1.00  0.00           H  
ATOM   3425  CA  LYS A 222     -10.242 -20.635 -10.656  1.00  0.00           C  
ATOM   3426  HA  LYS A 222     -10.733 -21.597 -10.661  1.00  0.00           H  
ATOM   3427  CB  LYS A 222     -11.324 -19.566 -10.242  1.00  0.00           C  
ATOM   3428  HB1 LYS A 222     -11.945 -19.096 -11.035  1.00  0.00           H  
ATOM   3429  HB2 LYS A 222     -10.748 -18.719  -9.815  1.00  0.00           H  
ATOM   3430  CG  LYS A 222     -12.372 -20.009  -9.232  1.00  0.00           C  
ATOM   3431  HG1 LYS A 222     -12.939 -19.141  -8.831  1.00  0.00           H  
ATOM   3432  HG2 LYS A 222     -11.863 -20.451  -8.349  1.00  0.00           H  
ATOM   3433  CD  LYS A 222     -13.393 -20.862 -10.003  1.00  0.00           C  
ATOM   3434  HD1 LYS A 222     -12.888 -21.847 -10.096  1.00  0.00           H  
ATOM   3435  HD2 LYS A 222     -13.638 -20.492 -11.021  1.00  0.00           H  
ATOM   3436  CE  LYS A 222     -14.702 -21.251  -9.303  1.00  0.00           C  
ATOM   3437  HE1 LYS A 222     -15.331 -20.417  -8.928  1.00  0.00           H  
ATOM   3438  HE2 LYS A 222     -14.427 -21.827  -8.393  1.00  0.00           H  
ATOM   3439  NZ  LYS A 222     -15.543 -22.143 -10.142  1.00  0.00           N1+
ATOM   3440  HZ1 LYS A 222     -15.036 -23.035 -10.311  1.00  0.00           H  
ATOM   3441  HZ2 LYS A 222     -15.760 -21.783 -11.094  1.00  0.00           H  
ATOM   3442  HZ3 LYS A 222     -16.412 -22.290  -9.591  1.00  0.00           H  
ATOM   3443  C   LYS A 222      -9.744 -20.389 -12.079  1.00  0.00           C  
ATOM   3444  O   LYS A 222      -9.236 -19.325 -12.303  1.00  0.00           O  
ATOM   3445  N   ILE A 223     -10.014 -21.335 -13.033  1.00  0.00           N  
ATOM   3446  HN  ILE A 223     -10.390 -22.235 -12.826  1.00  0.00           H  
ATOM   3447  CA  ILE A 223      -9.461 -21.233 -14.401  1.00  0.00           C  
ATOM   3448  HA  ILE A 223      -8.410 -20.986 -14.340  1.00  0.00           H  
ATOM   3449  CB  ILE A 223      -9.446 -22.587 -15.183  1.00  0.00           C  
ATOM   3450  HB  ILE A 223      -9.120 -23.379 -14.475  1.00  0.00           H  
ATOM   3451  CG2 ILE A 223     -10.886 -22.921 -15.652  1.00  0.00           C  
ATOM   3452 1HG2 ILE A 223     -11.142 -22.182 -16.441  1.00  0.00           H  
ATOM   3453 2HG2 ILE A 223     -11.617 -22.756 -14.832  1.00  0.00           H  
ATOM   3454 3HG2 ILE A 223     -10.986 -23.946 -16.068  1.00  0.00           H  
ATOM   3455  CG1 ILE A 223      -8.345 -22.598 -16.341  1.00  0.00           C  
ATOM   3456 1HG1 ILE A 223      -7.392 -22.412 -15.801  1.00  0.00           H  
ATOM   3457 2HG1 ILE A 223      -8.539 -21.734 -17.011  1.00  0.00           H  
ATOM   3458  CD  ILE A 223      -8.286 -23.904 -17.119  1.00  0.00           C  
ATOM   3459  HD1 ILE A 223      -7.359 -24.124 -17.693  1.00  0.00           H  
ATOM   3460  HD2 ILE A 223      -9.125 -23.953 -17.845  1.00  0.00           H  
ATOM   3461  HD3 ILE A 223      -8.481 -24.707 -16.378  1.00  0.00           H  
ATOM   3462  C   ILE A 223     -10.103 -20.101 -15.248  1.00  0.00           C  
ATOM   3463  O   ILE A 223      -9.383 -19.480 -16.048  1.00  0.00           O  
ATOM   3464  N   GLY A 224     -11.427 -19.796 -15.076  1.00  0.00           N  
ATOM   3465  HN  GLY A 224     -11.891 -20.150 -14.268  1.00  0.00           H  
ATOM   3466  CA  GLY A 224     -12.227 -19.085 -16.148  1.00  0.00           C  
ATOM   3467  HA1 GLY A 224     -13.249 -19.151 -15.807  1.00  0.00           H  
ATOM   3468  HA2 GLY A 224     -12.036 -19.587 -17.086  1.00  0.00           H  
ATOM   3469  C   GLY A 224     -11.878 -17.715 -16.538  1.00  0.00           C  
ATOM   3470  O   GLY A 224     -12.033 -17.347 -17.674  1.00  0.00           O  
ATOM   3471  N   TYR A 225     -11.364 -16.855 -15.617  1.00  0.00           N  
ATOM   3472  HN  TYR A 225     -11.322 -17.174 -14.673  1.00  0.00           H  
ATOM   3473  CA  TYR A 225     -10.690 -15.569 -15.994  1.00  0.00           C  
ATOM   3474  HA  TYR A 225     -11.435 -14.977 -16.506  1.00  0.00           H  
ATOM   3475  CB  TYR A 225     -10.350 -14.699 -14.732  1.00  0.00           C  
ATOM   3476  HB1 TYR A 225      -9.797 -15.243 -13.938  1.00  0.00           H  
ATOM   3477  HB2 TYR A 225     -11.251 -14.441 -14.135  1.00  0.00           H  
ATOM   3478  CG  TYR A 225      -9.561 -13.464 -14.980  1.00  0.00           C  
ATOM   3479  CD1 TYR A 225     -10.220 -12.190 -15.181  1.00  0.00           C  
ATOM   3480  HD1 TYR A 225     -11.297 -12.208 -15.087  1.00  0.00           H  
ATOM   3481  CE1 TYR A 225      -9.543 -11.105 -15.735  1.00  0.00           C  
ATOM   3482  HE1 TYR A 225     -10.093 -10.196 -15.925  1.00  0.00           H  
ATOM   3483  CZ  TYR A 225      -8.211 -11.237 -15.904  1.00  0.00           C  
ATOM   3484  OH  TYR A 225      -7.542 -10.055 -16.327  1.00  0.00           O  
ATOM   3485  HH  TYR A 225      -8.246  -9.410 -16.225  1.00  0.00           H  
ATOM   3486  CD2 TYR A 225      -8.208 -13.503 -15.239  1.00  0.00           C  
ATOM   3487  HD2 TYR A 225      -7.749 -14.451 -15.000  1.00  0.00           H  
ATOM   3488  CE2 TYR A 225      -7.487 -12.400 -15.667  1.00  0.00           C  
ATOM   3489  HE2 TYR A 225      -6.441 -12.427 -15.936  1.00  0.00           H  
ATOM   3490  C   TYR A 225      -9.541 -15.700 -16.974  1.00  0.00           C  
ATOM   3491  O   TYR A 225      -9.507 -14.995 -17.982  1.00  0.00           O  
ATOM   3492  N   PHE A 226      -8.521 -16.583 -16.701  1.00  0.00           N  
ATOM   3493  HN  PHE A 226      -8.647 -17.161 -15.898  1.00  0.00           H  
ATOM   3494  CA  PHE A 226      -7.387 -17.016 -17.550  1.00  0.00           C  
ATOM   3495  HA  PHE A 226      -6.711 -16.197 -17.750  1.00  0.00           H  
ATOM   3496  CB  PHE A 226      -6.616 -18.038 -16.774  1.00  0.00           C  
ATOM   3497  HB1 PHE A 226      -5.686 -18.270 -17.336  1.00  0.00           H  
ATOM   3498  HB2 PHE A 226      -7.164 -18.986 -16.586  1.00  0.00           H  
ATOM   3499  CG  PHE A 226      -6.179 -17.505 -15.397  1.00  0.00           C  
ATOM   3500  CD1 PHE A 226      -5.054 -16.742 -15.183  1.00  0.00           C  
ATOM   3501  HD1 PHE A 226      -4.409 -16.481 -16.009  1.00  0.00           H  
ATOM   3502  CE1 PHE A 226      -4.686 -16.340 -13.871  1.00  0.00           C  
ATOM   3503  HE1 PHE A 226      -3.860 -15.671 -13.684  1.00  0.00           H  
ATOM   3504  CZ  PHE A 226      -5.427 -16.721 -12.804  1.00  0.00           C  
ATOM   3505  HZ  PHE A 226      -5.088 -16.458 -11.813  1.00  0.00           H  
ATOM   3506  CD2 PHE A 226      -6.974 -17.804 -14.249  1.00  0.00           C  
ATOM   3507  HD2 PHE A 226      -7.931 -18.295 -14.346  1.00  0.00           H  
ATOM   3508  CE2 PHE A 226      -6.612 -17.501 -12.932  1.00  0.00           C  
ATOM   3509  HE2 PHE A 226      -7.301 -17.597 -12.106  1.00  0.00           H  
ATOM   3510  C   PHE A 226      -7.786 -17.532 -18.902  1.00  0.00           C  
ATOM   3511  O   PHE A 226      -7.275 -17.208 -19.981  1.00  0.00           O  
ATOM   3512  N   VAL A 227      -8.873 -18.320 -18.881  1.00  0.00           N  
ATOM   3513  HN  VAL A 227      -9.201 -18.519 -17.961  1.00  0.00           H  
ATOM   3514  CA  VAL A 227      -9.594 -18.747 -20.134  1.00  0.00           C  
ATOM   3515  HA  VAL A 227      -8.839 -19.288 -20.684  1.00  0.00           H  
ATOM   3516  CB  VAL A 227     -10.744 -19.693 -19.886  1.00  0.00           C  
ATOM   3517  HB  VAL A 227     -11.443 -19.172 -19.197  1.00  0.00           H  
ATOM   3518  CG1 VAL A 227     -11.543 -20.245 -21.170  1.00  0.00           C  
ATOM   3519 3HG1 VAL A 227     -12.076 -19.343 -21.540  1.00  0.00           H  
ATOM   3520 1HG1 VAL A 227     -12.284 -21.024 -20.891  1.00  0.00           H  
ATOM   3521 2HG1 VAL A 227     -10.920 -20.657 -21.991  1.00  0.00           H  
ATOM   3522  CG2 VAL A 227     -10.239 -20.955 -19.160  1.00  0.00           C  
ATOM   3523 1HG2 VAL A 227     -10.942 -21.799 -18.994  1.00  0.00           H  
ATOM   3524 2HG2 VAL A 227      -9.987 -20.612 -18.134  1.00  0.00           H  
ATOM   3525 3HG2 VAL A 227      -9.266 -21.330 -19.544  1.00  0.00           H  
ATOM   3526  C   VAL A 227     -10.064 -17.659 -21.009  1.00  0.00           C  
ATOM   3527  O   VAL A 227      -9.583 -17.600 -22.125  1.00  0.00           O  
ATOM   3528  N   ILE A 228     -10.911 -16.782 -20.572  1.00  0.00           N  
ATOM   3529  HN  ILE A 228     -11.368 -16.945 -19.700  1.00  0.00           H  
ATOM   3530  CA  ILE A 228     -11.407 -15.652 -21.332  1.00  0.00           C  
ATOM   3531  HA  ILE A 228     -11.760 -16.020 -22.284  1.00  0.00           H  
ATOM   3532  CB  ILE A 228     -12.643 -14.960 -20.755  1.00  0.00           C  
ATOM   3533  HB  ILE A 228     -12.348 -14.425 -19.827  1.00  0.00           H  
ATOM   3534  CG2 ILE A 228     -13.158 -13.961 -21.835  1.00  0.00           C  
ATOM   3535 1HG2 ILE A 228     -13.241 -14.434 -22.837  1.00  0.00           H  
ATOM   3536 2HG2 ILE A 228     -12.456 -13.137 -22.080  1.00  0.00           H  
ATOM   3537 3HG2 ILE A 228     -14.141 -13.509 -21.581  1.00  0.00           H  
ATOM   3538  CG1 ILE A 228     -13.751 -16.028 -20.446  1.00  0.00           C  
ATOM   3539 1HG1 ILE A 228     -14.539 -15.364 -20.031  1.00  0.00           H  
ATOM   3540 2HG1 ILE A 228     -13.466 -16.817 -19.718  1.00  0.00           H  
ATOM   3541  CD  ILE A 228     -14.330 -16.840 -21.564  1.00  0.00           C  
ATOM   3542  HD2 ILE A 228     -15.241 -17.379 -21.226  1.00  0.00           H  
ATOM   3543  HD3 ILE A 228     -13.552 -17.568 -21.879  1.00  0.00           H  
ATOM   3544  HD1 ILE A 228     -14.641 -16.138 -22.367  1.00  0.00           H  
ATOM   3545  C   ILE A 228     -10.282 -14.657 -21.727  1.00  0.00           C  
ATOM   3546  O   ILE A 228     -10.140 -14.114 -22.786  1.00  0.00           O  
ATOM   3547  N   GLN A 229      -9.379 -14.430 -20.746  1.00  0.00           N  
ATOM   3548  HN  GLN A 229      -9.367 -14.941 -19.890  1.00  0.00           H  
ATOM   3549  CA  GLN A 229      -8.459 -13.254 -20.834  1.00  0.00           C  
ATOM   3550  HA  GLN A 229      -8.734 -12.590 -21.640  1.00  0.00           H  
ATOM   3551  CB  GLN A 229      -8.677 -12.514 -19.453  1.00  0.00           C  
ATOM   3552  HB1 GLN A 229      -8.055 -11.595 -19.498  1.00  0.00           H  
ATOM   3553  HB2 GLN A 229      -8.279 -13.163 -18.645  1.00  0.00           H  
ATOM   3554  CG  GLN A 229     -10.140 -11.990 -19.365  1.00  0.00           C  
ATOM   3555  HG2 GLN A 229     -10.245 -11.452 -18.399  1.00  0.00           H  
ATOM   3556  HG1 GLN A 229     -10.883 -12.815 -19.411  1.00  0.00           H  
ATOM   3557  CD  GLN A 229     -10.525 -10.949 -20.468  1.00  0.00           C  
ATOM   3558  OE1 GLN A 229      -9.726 -10.134 -20.888  1.00  0.00           O  
ATOM   3559  NE2 GLN A 229     -11.762 -11.038 -21.005  1.00  0.00           N  
ATOM   3560 1HE2 GLN A 229     -12.033 -10.363 -21.690  1.00  0.00           H  
ATOM   3561 2HE2 GLN A 229     -12.447 -11.491 -20.435  1.00  0.00           H  
ATOM   3562  C   GLN A 229      -7.022 -13.544 -21.162  1.00  0.00           C  
ATOM   3563  O   GLN A 229      -6.238 -12.652 -21.448  1.00  0.00           O  
ATOM   3564  N   THR A 230      -6.630 -14.799 -21.204  1.00  0.00           N  
ATOM   3565  HN  THR A 230      -7.130 -15.486 -20.683  1.00  0.00           H  
ATOM   3566  CA  THR A 230      -5.267 -15.090 -21.650  1.00  0.00           C  
ATOM   3567  HA  THR A 230      -4.795 -14.270 -22.171  1.00  0.00           H  
ATOM   3568  CB  THR A 230      -4.200 -15.461 -20.565  1.00  0.00           C  
ATOM   3569  HB  THR A 230      -4.552 -16.348 -19.996  1.00  0.00           H  
ATOM   3570  OG1 THR A 230      -3.996 -14.481 -19.546  1.00  0.00           O  
ATOM   3571  HG1 THR A 230      -3.389 -14.922 -18.947  1.00  0.00           H  
ATOM   3572  CG2 THR A 230      -2.792 -15.662 -21.265  1.00  0.00           C  
ATOM   3573 1HG2 THR A 230      -2.504 -14.752 -21.833  1.00  0.00           H  
ATOM   3574 2HG2 THR A 230      -2.705 -16.591 -21.869  1.00  0.00           H  
ATOM   3575 3HG2 THR A 230      -1.924 -15.714 -20.574  1.00  0.00           H  
ATOM   3576  C   THR A 230      -5.300 -16.142 -22.746  1.00  0.00           C  
ATOM   3577  O   THR A 230      -4.797 -15.874 -23.824  1.00  0.00           O  
ATOM   3578  N   TYR A 231      -5.867 -17.322 -22.472  1.00  0.00           N  
ATOM   3579  HN  TYR A 231      -6.173 -17.430 -21.530  1.00  0.00           H  
ATOM   3580  CA  TYR A 231      -5.964 -18.447 -23.466  1.00  0.00           C  
ATOM   3581  HA  TYR A 231      -5.036 -18.859 -23.836  1.00  0.00           H  
ATOM   3582  CB  TYR A 231      -6.680 -19.701 -22.820  1.00  0.00           C  
ATOM   3583  HB1 TYR A 231      -7.080 -20.419 -23.568  1.00  0.00           H  
ATOM   3584  HB2 TYR A 231      -7.644 -19.331 -22.411  1.00  0.00           H  
ATOM   3585  CG  TYR A 231      -5.858 -20.497 -21.840  1.00  0.00           C  
ATOM   3586  CD1 TYR A 231      -4.884 -21.476 -22.266  1.00  0.00           C  
ATOM   3587  HD1 TYR A 231      -4.742 -21.658 -23.321  1.00  0.00           H  
ATOM   3588  CE1 TYR A 231      -4.191 -22.278 -21.335  1.00  0.00           C  
ATOM   3589  HE1 TYR A 231      -3.403 -22.925 -21.691  1.00  0.00           H  
ATOM   3590  CZ  TYR A 231      -4.329 -22.017 -19.961  1.00  0.00           C  
ATOM   3591  OH  TYR A 231      -3.570 -22.790 -19.001  1.00  0.00           O  
ATOM   3592  HH  TYR A 231      -3.032 -23.332 -19.583  1.00  0.00           H  
ATOM   3593  CD2 TYR A 231      -6.111 -20.397 -20.468  1.00  0.00           C  
ATOM   3594  HD2 TYR A 231      -6.790 -19.642 -20.101  1.00  0.00           H  
ATOM   3595  CE2 TYR A 231      -5.376 -21.152 -19.567  1.00  0.00           C  
ATOM   3596  HE2 TYR A 231      -5.609 -21.135 -18.512  1.00  0.00           H  
ATOM   3597  C   TYR A 231      -6.672 -18.039 -24.774  1.00  0.00           C  
ATOM   3598  O   TYR A 231      -6.141 -18.197 -25.858  1.00  0.00           O  
ATOM   3599  N   LEU A 232      -7.870 -17.434 -24.623  1.00  0.00           N  
ATOM   3600  HN  LEU A 232      -8.234 -17.301 -23.704  1.00  0.00           H  
ATOM   3601  CA  LEU A 232      -8.656 -17.038 -25.824  1.00  0.00           C  
ATOM   3602  HA  LEU A 232      -8.809 -17.896 -26.462  1.00  0.00           H  
ATOM   3603  CB  LEU A 232     -10.025 -16.359 -25.330  1.00  0.00           C  
ATOM   3604  HB1 LEU A 232      -9.688 -15.832 -24.411  1.00  0.00           H  
ATOM   3605  HB2 LEU A 232     -10.632 -17.245 -25.048  1.00  0.00           H  
ATOM   3606  CG  LEU A 232     -10.728 -15.385 -26.321  1.00  0.00           C  
ATOM   3607  HG  LEU A 232      -9.998 -14.594 -26.597  1.00  0.00           H  
ATOM   3608  CD1 LEU A 232     -11.193 -16.263 -27.534  1.00  0.00           C  
ATOM   3609 2HD1 LEU A 232     -12.149 -16.710 -27.187  1.00  0.00           H  
ATOM   3610 1HD1 LEU A 232     -10.399 -17.008 -27.755  1.00  0.00           H  
ATOM   3611 3HD1 LEU A 232     -11.351 -15.676 -28.464  1.00  0.00           H  
ATOM   3612  CD2 LEU A 232     -11.966 -14.716 -25.640  1.00  0.00           C  
ATOM   3613 3HD2 LEU A 232     -11.624 -14.137 -24.755  1.00  0.00           H  
ATOM   3614 1HD2 LEU A 232     -12.704 -15.483 -25.320  1.00  0.00           H  
ATOM   3615 2HD2 LEU A 232     -12.490 -13.984 -26.291  1.00  0.00           H  
ATOM   3616  C   LEU A 232      -7.825 -16.019 -26.691  1.00  0.00           C  
ATOM   3617  O   LEU A 232      -7.826 -16.172 -27.879  1.00  0.00           O  
ATOM   3618  N   PRO A 233      -7.148 -14.948 -26.204  1.00  0.00           N  
ATOM   3619  CD  PRO A 233      -7.514 -14.229 -24.948  1.00  0.00           C  
ATOM   3620  HD1 PRO A 233      -7.278 -14.852 -24.058  1.00  0.00           H  
ATOM   3621  HD2 PRO A 233      -8.592 -13.964 -24.994  1.00  0.00           H  
ATOM   3622  CA  PRO A 233      -6.158 -14.249 -27.027  1.00  0.00           C  
ATOM   3623  HA  PRO A 233      -6.672 -13.785 -27.856  1.00  0.00           H  
ATOM   3624  CB  PRO A 233      -5.603 -13.230 -26.018  1.00  0.00           C  
ATOM   3625  HB1 PRO A 233      -5.163 -12.362 -26.554  1.00  0.00           H  
ATOM   3626  HB2 PRO A 233      -4.689 -13.758 -25.669  1.00  0.00           H  
ATOM   3627  CG  PRO A 233      -6.623 -12.940 -24.971  1.00  0.00           C  
ATOM   3628  HG1 PRO A 233      -6.175 -12.803 -23.963  1.00  0.00           H  
ATOM   3629  HG2 PRO A 233      -7.163 -11.999 -25.208  1.00  0.00           H  
ATOM   3630  C   PRO A 233      -5.005 -14.942 -27.761  1.00  0.00           C  
ATOM   3631  O   PRO A 233      -4.721 -14.785 -28.945  1.00  0.00           O  
ATOM   3632  N   CYS A 234      -4.329 -15.853 -27.014  1.00  0.00           N  
ATOM   3633  HN  CYS A 234      -4.654 -16.126 -26.112  1.00  0.00           H  
ATOM   3634  CA  CYS A 234      -3.342 -16.786 -27.670  1.00  0.00           C  
ATOM   3635  HA  CYS A 234      -2.505 -16.304 -28.153  1.00  0.00           H  
ATOM   3636  CB  CYS A 234      -2.789 -17.670 -26.577  1.00  0.00           C  
ATOM   3637  HB1 CYS A 234      -3.579 -18.307 -26.125  1.00  0.00           H  
ATOM   3638  HB2 CYS A 234      -2.640 -17.022 -25.687  1.00  0.00           H  
ATOM   3639  SG  CYS A 234      -1.300 -18.638 -26.787  1.00  0.00           S  
ATOM   3640  HG  CYS A 234      -0.608 -17.927 -25.908  1.00  0.00           H  
ATOM   3641  C   CYS A 234      -3.950 -17.626 -28.788  1.00  0.00           C  
ATOM   3642  O   CYS A 234      -3.419 -17.737 -29.884  1.00  0.00           O  
ATOM   3643  N   ILE A 235      -5.178 -18.229 -28.537  1.00  0.00           N  
ATOM   3644  HN  ILE A 235      -5.607 -17.960 -27.678  1.00  0.00           H  
ATOM   3645  CA  ILE A 235      -5.842 -19.054 -29.596  1.00  0.00           C  
ATOM   3646  HA  ILE A 235      -5.072 -19.743 -29.909  1.00  0.00           H  
ATOM   3647  CB  ILE A 235      -6.936 -19.848 -28.915  1.00  0.00           C  
ATOM   3648  HB  ILE A 235      -7.679 -19.155 -28.468  1.00  0.00           H  
ATOM   3649  CG2 ILE A 235      -7.668 -20.682 -29.945  1.00  0.00           C  
ATOM   3650 1HG2 ILE A 235      -8.116 -20.089 -30.771  1.00  0.00           H  
ATOM   3651 2HG2 ILE A 235      -8.450 -21.262 -29.410  1.00  0.00           H  
ATOM   3652 3HG2 ILE A 235      -6.933 -21.397 -30.371  1.00  0.00           H  
ATOM   3653  CG1 ILE A 235      -6.342 -20.818 -27.781  1.00  0.00           C  
ATOM   3654 2HG1 ILE A 235      -5.674 -20.182 -27.163  1.00  0.00           H  
ATOM   3655 1HG1 ILE A 235      -5.700 -21.535 -28.336  1.00  0.00           H  
ATOM   3656  CD  ILE A 235      -7.432 -21.480 -26.946  1.00  0.00           C  
ATOM   3657  HD2 ILE A 235      -6.916 -22.169 -26.245  1.00  0.00           H  
ATOM   3658  HD3 ILE A 235      -8.090 -22.090 -27.600  1.00  0.00           H  
ATOM   3659  HD1 ILE A 235      -7.926 -20.638 -26.415  1.00  0.00           H  
ATOM   3660  C   ILE A 235      -6.299 -18.227 -30.848  1.00  0.00           C  
ATOM   3661  O   ILE A 235      -6.127 -18.642 -31.992  1.00  0.00           O  
ATOM   3662  N   MET A 236      -6.821 -16.952 -30.586  1.00  0.00           N  
ATOM   3663  HN  MET A 236      -7.083 -16.731 -29.650  1.00  0.00           H  
ATOM   3664  CA  MET A 236      -7.116 -16.050 -31.641  1.00  0.00           C  
ATOM   3665  HA  MET A 236      -7.746 -16.616 -32.311  1.00  0.00           H  
ATOM   3666  CB  MET A 236      -8.023 -14.896 -31.205  1.00  0.00           C  
ATOM   3667  HB1 MET A 236      -8.036 -14.008 -31.872  1.00  0.00           H  
ATOM   3668  HB2 MET A 236      -7.788 -14.593 -30.162  1.00  0.00           H  
ATOM   3669  CG  MET A 236      -9.483 -15.490 -31.118  1.00  0.00           C  
ATOM   3670  HG1 MET A 236     -10.268 -14.787 -30.768  1.00  0.00           H  
ATOM   3671  HG2 MET A 236      -9.335 -16.256 -30.327  1.00  0.00           H  
ATOM   3672  SD  MET A 236     -10.119 -16.391 -32.543  1.00  0.00           S  
ATOM   3673  CE  MET A 236     -10.067 -15.082 -33.761  1.00  0.00           C  
ATOM   3674  HE3 MET A 236     -10.213 -15.474 -34.791  1.00  0.00           H  
ATOM   3675  HE1 MET A 236      -9.085 -14.564 -33.704  1.00  0.00           H  
ATOM   3676  HE2 MET A 236     -10.870 -14.317 -33.685  1.00  0.00           H  
ATOM   3677  C   MET A 236      -5.966 -15.527 -32.504  1.00  0.00           C  
ATOM   3678  O   MET A 236      -6.077 -15.515 -33.744  1.00  0.00           O  
ATOM   3679  N   THR A 237      -4.861 -15.166 -31.906  1.00  0.00           N  
ATOM   3680  HN  THR A 237      -4.923 -15.030 -30.920  1.00  0.00           H  
ATOM   3681  CA  THR A 237      -3.594 -14.903 -32.504  1.00  0.00           C  
ATOM   3682  HA  THR A 237      -3.743 -14.118 -33.232  1.00  0.00           H  
ATOM   3683  CB  THR A 237      -2.630 -14.512 -31.436  1.00  0.00           C  
ATOM   3684  HB  THR A 237      -2.190 -15.345 -30.847  1.00  0.00           H  
ATOM   3685  OG1 THR A 237      -3.109 -13.512 -30.582  1.00  0.00           O  
ATOM   3686  HG1 THR A 237      -3.826 -13.920 -30.092  1.00  0.00           H  
ATOM   3687  CG2 THR A 237      -1.439 -13.877 -32.218  1.00  0.00           C  
ATOM   3688 1HG2 THR A 237      -0.849 -14.556 -32.871  1.00  0.00           H  
ATOM   3689 2HG2 THR A 237      -0.760 -13.444 -31.451  1.00  0.00           H  
ATOM   3690 3HG2 THR A 237      -1.835 -13.061 -32.857  1.00  0.00           H  
ATOM   3691  C   THR A 237      -2.991 -16.115 -33.352  1.00  0.00           C  
ATOM   3692  O   THR A 237      -2.532 -15.923 -34.511  1.00  0.00           O  
ATOM   3693  N   VAL A 238      -3.062 -17.351 -32.837  1.00  0.00           N  
ATOM   3694  HN  VAL A 238      -3.210 -17.462 -31.857  1.00  0.00           H  
ATOM   3695  CA  VAL A 238      -2.614 -18.532 -33.546  1.00  0.00           C  
ATOM   3696  HA  VAL A 238      -1.609 -18.433 -33.930  1.00  0.00           H  
ATOM   3697  CB  VAL A 238      -2.481 -19.753 -32.767  1.00  0.00           C  
ATOM   3698  HB  VAL A 238      -3.432 -20.059 -32.280  1.00  0.00           H  
ATOM   3699  CG1 VAL A 238      -1.929 -21.005 -33.502  1.00  0.00           C  
ATOM   3700 3HG1 VAL A 238      -0.903 -20.735 -33.830  1.00  0.00           H  
ATOM   3701 2HG1 VAL A 238      -2.528 -21.420 -34.341  1.00  0.00           H  
ATOM   3702 1HG1 VAL A 238      -1.866 -21.901 -32.849  1.00  0.00           H  
ATOM   3703  CG2 VAL A 238      -1.439 -19.636 -31.543  1.00  0.00           C  
ATOM   3704 2HG2 VAL A 238      -0.420 -19.298 -31.826  1.00  0.00           H  
ATOM   3705 1HG2 VAL A 238      -1.306 -20.664 -31.142  1.00  0.00           H  
ATOM   3706 3HG2 VAL A 238      -1.733 -18.937 -30.732  1.00  0.00           H  
ATOM   3707  C   VAL A 238      -3.471 -18.797 -34.759  1.00  0.00           C  
ATOM   3708  O   VAL A 238      -3.010 -19.146 -35.808  1.00  0.00           O  
ATOM   3709  N   ILE A 239      -4.802 -18.647 -34.646  1.00  0.00           N  
ATOM   3710  HN  ILE A 239      -5.213 -18.462 -33.756  1.00  0.00           H  
ATOM   3711  CA  ILE A 239      -5.856 -18.731 -35.739  1.00  0.00           C  
ATOM   3712  HA  ILE A 239      -5.771 -19.672 -36.263  1.00  0.00           H  
ATOM   3713  CB  ILE A 239      -7.234 -18.696 -35.154  1.00  0.00           C  
ATOM   3714  HB  ILE A 239      -7.294 -17.907 -34.374  1.00  0.00           H  
ATOM   3715  CG2 ILE A 239      -8.258 -18.144 -36.190  1.00  0.00           C  
ATOM   3716 1HG2 ILE A 239      -8.111 -18.651 -37.168  1.00  0.00           H  
ATOM   3717 2HG2 ILE A 239      -8.156 -17.048 -36.340  1.00  0.00           H  
ATOM   3718 3HG2 ILE A 239      -9.307 -18.284 -35.852  1.00  0.00           H  
ATOM   3719  CG1 ILE A 239      -7.637 -20.026 -34.461  1.00  0.00           C  
ATOM   3720 1HG1 ILE A 239      -6.890 -20.593 -33.865  1.00  0.00           H  
ATOM   3721 2HG1 ILE A 239      -7.888 -20.850 -35.162  1.00  0.00           H  
ATOM   3722  CD  ILE A 239      -8.824 -19.829 -33.470  1.00  0.00           C  
ATOM   3723  HD2 ILE A 239      -9.714 -19.413 -33.988  1.00  0.00           H  
ATOM   3724  HD3 ILE A 239      -8.453 -19.252 -32.596  1.00  0.00           H  
ATOM   3725  HD1 ILE A 239      -9.089 -20.833 -33.075  1.00  0.00           H  
ATOM   3726  C   ILE A 239      -5.659 -17.688 -36.911  1.00  0.00           C  
ATOM   3727  O   ILE A 239      -5.801 -17.993 -38.066  1.00  0.00           O  
ATOM   3728  N   LEU A 240      -5.175 -16.504 -36.661  1.00  0.00           N  
ATOM   3729  HN  LEU A 240      -5.230 -16.237 -35.702  1.00  0.00           H  
ATOM   3730  CA  LEU A 240      -4.875 -15.547 -37.676  1.00  0.00           C  
ATOM   3731  HA  LEU A 240      -5.661 -15.446 -38.410  1.00  0.00           H  
ATOM   3732  CB  LEU A 240      -4.795 -14.104 -37.166  1.00  0.00           C  
ATOM   3733  HB1 LEU A 240      -4.172 -13.540 -37.894  1.00  0.00           H  
ATOM   3734  HB2 LEU A 240      -4.363 -14.163 -36.143  1.00  0.00           H  
ATOM   3735  CG  LEU A 240      -6.133 -13.455 -36.894  1.00  0.00           C  
ATOM   3736  HG  LEU A 240      -6.734 -14.132 -36.249  1.00  0.00           H  
ATOM   3737  CD1 LEU A 240      -5.996 -12.265 -35.975  1.00  0.00           C  
ATOM   3738 1HD1 LEU A 240      -5.243 -11.535 -36.343  1.00  0.00           H  
ATOM   3739 3HD1 LEU A 240      -5.651 -12.621 -34.981  1.00  0.00           H  
ATOM   3740 2HD1 LEU A 240      -7.018 -11.847 -35.853  1.00  0.00           H  
ATOM   3741  CD2 LEU A 240      -6.840 -13.140 -38.244  1.00  0.00           C  
ATOM   3742 1HD2 LEU A 240      -7.114 -14.119 -38.693  1.00  0.00           H  
ATOM   3743 2HD2 LEU A 240      -6.105 -12.765 -38.990  1.00  0.00           H  
ATOM   3744 3HD2 LEU A 240      -7.681 -12.433 -38.082  1.00  0.00           H  
ATOM   3745  C   LEU A 240      -3.698 -15.970 -38.543  1.00  0.00           C  
ATOM   3746  O   LEU A 240      -3.721 -15.889 -39.761  1.00  0.00           O  
ATOM   3747  N   SER A 241      -2.652 -16.473 -37.910  1.00  0.00           N  
ATOM   3748  HN  SER A 241      -2.628 -16.337 -36.922  1.00  0.00           H  
ATOM   3749  CA  SER A 241      -1.589 -17.288 -38.468  1.00  0.00           C  
ATOM   3750  HA  SER A 241      -1.155 -16.682 -39.250  1.00  0.00           H  
ATOM   3751  CB  SER A 241      -0.543 -17.710 -37.426  1.00  0.00           C  
ATOM   3752  HB1 SER A 241      -0.896 -18.499 -36.729  1.00  0.00           H  
ATOM   3753  HB2 SER A 241      -0.355 -16.768 -36.868  1.00  0.00           H  
ATOM   3754  OG  SER A 241       0.629 -18.069 -38.196  1.00  0.00           O  
ATOM   3755  HG  SER A 241       0.946 -17.239 -38.558  1.00  0.00           H  
ATOM   3756  C   SER A 241      -2.106 -18.595 -39.201  1.00  0.00           C  
ATOM   3757  O   SER A 241      -1.527 -18.790 -40.262  1.00  0.00           O  
ATOM   3758  N   GLN A 242      -3.035 -19.315 -38.714  1.00  0.00           N  
ATOM   3759  HN  GLN A 242      -3.283 -19.194 -37.757  1.00  0.00           H  
ATOM   3760  CA  GLN A 242      -3.716 -20.397 -39.424  1.00  0.00           C  
ATOM   3761  HA  GLN A 242      -2.913 -20.969 -39.866  1.00  0.00           H  
ATOM   3762  CB  GLN A 242      -4.595 -21.474 -38.639  1.00  0.00           C  
ATOM   3763  HB1 GLN A 242      -4.756 -22.353 -39.300  1.00  0.00           H  
ATOM   3764  HB2 GLN A 242      -5.569 -21.064 -38.295  1.00  0.00           H  
ATOM   3765  CG  GLN A 242      -3.841 -22.169 -37.487  1.00  0.00           C  
ATOM   3766  HG2 GLN A 242      -4.258 -23.197 -37.549  1.00  0.00           H  
ATOM   3767  HG1 GLN A 242      -4.133 -21.839 -36.467  1.00  0.00           H  
ATOM   3768  CD  GLN A 242      -2.342 -22.310 -37.616  1.00  0.00           C  
ATOM   3769  OE1 GLN A 242      -1.818 -23.161 -38.291  1.00  0.00           O  
ATOM   3770  NE2 GLN A 242      -1.665 -21.383 -36.969  1.00  0.00           N  
ATOM   3771 1HE2 GLN A 242      -2.076 -20.782 -36.285  1.00  0.00           H  
ATOM   3772 2HE2 GLN A 242      -0.665 -21.381 -36.942  1.00  0.00           H  
ATOM   3773  C   GLN A 242      -4.465 -19.936 -40.632  1.00  0.00           C  
ATOM   3774  O   GLN A 242      -4.449 -20.600 -41.691  1.00  0.00           O  
ATOM   3775  N   VAL A 243      -4.997 -18.744 -40.596  1.00  0.00           N  
ATOM   3776  HN  VAL A 243      -5.212 -18.410 -39.682  1.00  0.00           H  
ATOM   3777  CA  VAL A 243      -5.613 -18.067 -41.755  1.00  0.00           C  
ATOM   3778  HA  VAL A 243      -6.417 -18.707 -42.089  1.00  0.00           H  
ATOM   3779  CB  VAL A 243      -6.412 -16.781 -41.528  1.00  0.00           C  
ATOM   3780  HB  VAL A 243      -5.793 -16.067 -40.943  1.00  0.00           H  
ATOM   3781  CG1 VAL A 243      -6.902 -16.076 -42.819  1.00  0.00           C  
ATOM   3782 1HG1 VAL A 243      -6.078 -15.443 -43.212  1.00  0.00           H  
ATOM   3783 2HG1 VAL A 243      -7.820 -15.511 -42.550  1.00  0.00           H  
ATOM   3784 3HG1 VAL A 243      -7.217 -16.861 -43.539  1.00  0.00           H  
ATOM   3785  CG2 VAL A 243      -7.539 -16.994 -40.600  1.00  0.00           C  
ATOM   3786 2HG2 VAL A 243      -7.220 -17.522 -39.676  1.00  0.00           H  
ATOM   3787 1HG2 VAL A 243      -8.297 -17.676 -41.043  1.00  0.00           H  
ATOM   3788 3HG2 VAL A 243      -8.090 -16.054 -40.380  1.00  0.00           H  
ATOM   3789  C   VAL A 243      -4.690 -17.855 -42.891  1.00  0.00           C  
ATOM   3790  O   VAL A 243      -4.924 -18.170 -44.035  1.00  0.00           O  
ATOM   3791  N   SER A 244      -3.457 -17.395 -42.538  1.00  0.00           N  
ATOM   3792  HN  SER A 244      -3.252 -17.274 -41.570  1.00  0.00           H  
ATOM   3793  CA  SER A 244      -2.440 -17.070 -43.507  1.00  0.00           C  
ATOM   3794  HA  SER A 244      -2.840 -16.287 -44.135  1.00  0.00           H  
ATOM   3795  CB  SER A 244      -1.200 -16.339 -42.872  1.00  0.00           C  
ATOM   3796  HB1 SER A 244      -0.725 -16.991 -42.108  1.00  0.00           H  
ATOM   3797  HB2 SER A 244      -1.619 -15.394 -42.467  1.00  0.00           H  
ATOM   3798  OG  SER A 244      -0.145 -15.930 -43.822  1.00  0.00           O  
ATOM   3799  HG  SER A 244       0.227 -16.769 -44.102  1.00  0.00           H  
ATOM   3800  C   SER A 244      -1.962 -18.148 -44.442  1.00  0.00           C  
ATOM   3801  O   SER A 244      -1.779 -18.013 -45.686  1.00  0.00           O  
ATOM   3802  N   PHE A 245      -1.866 -19.345 -43.904  1.00  0.00           N  
ATOM   3803  HN  PHE A 245      -2.108 -19.402 -42.938  1.00  0.00           H  
ATOM   3804  CA  PHE A 245      -1.547 -20.621 -44.612  1.00  0.00           C  
ATOM   3805  HA  PHE A 245      -0.654 -20.284 -45.117  1.00  0.00           H  
ATOM   3806  CB  PHE A 245      -1.317 -21.932 -43.821  1.00  0.00           C  
ATOM   3807  HB1 PHE A 245      -1.095 -22.748 -44.541  1.00  0.00           H  
ATOM   3808  HB2 PHE A 245      -2.230 -22.185 -43.239  1.00  0.00           H  
ATOM   3809  CG  PHE A 245      -0.156 -21.901 -42.894  1.00  0.00           C  
ATOM   3810  CD1 PHE A 245       1.137 -21.761 -43.374  1.00  0.00           C  
ATOM   3811  HD1 PHE A 245       1.377 -21.734 -44.427  1.00  0.00           H  
ATOM   3812  CE1 PHE A 245       2.237 -21.658 -42.469  1.00  0.00           C  
ATOM   3813  HE1 PHE A 245       3.196 -21.520 -42.946  1.00  0.00           H  
ATOM   3814  CZ  PHE A 245       1.951 -21.847 -41.055  1.00  0.00           C  
ATOM   3815  HZ  PHE A 245       2.720 -21.724 -40.306  1.00  0.00           H  
ATOM   3816  CD2 PHE A 245      -0.396 -22.086 -41.500  1.00  0.00           C  
ATOM   3817  HD2 PHE A 245      -1.384 -22.196 -41.077  1.00  0.00           H  
ATOM   3818  CE2 PHE A 245       0.624 -22.016 -40.607  1.00  0.00           C  
ATOM   3819  HE2 PHE A 245       0.433 -22.092 -39.547  1.00  0.00           H  
ATOM   3820  C   PHE A 245      -2.424 -20.817 -45.739  1.00  0.00           C  
ATOM   3821  O   PHE A 245      -2.073 -21.357 -46.769  1.00  0.00           O  
ATOM   3822  N   TRP A 246      -3.729 -20.501 -45.521  1.00  0.00           N  
ATOM   3823  HN  TRP A 246      -4.041 -19.915 -44.777  1.00  0.00           H  
ATOM   3824  CA  TRP A 246      -4.820 -20.958 -46.412  1.00  0.00           C  
ATOM   3825  HA  TRP A 246      -4.390 -21.758 -46.997  1.00  0.00           H  
ATOM   3826  CB  TRP A 246      -5.999 -21.524 -45.616  1.00  0.00           C  
ATOM   3827  HB1 TRP A 246      -6.976 -21.626 -46.136  1.00  0.00           H  
ATOM   3828  HB2 TRP A 246      -6.329 -20.849 -44.797  1.00  0.00           H  
ATOM   3829  CG  TRP A 246      -5.601 -22.899 -45.140  1.00  0.00           C  
ATOM   3830  CD1 TRP A 246      -5.145 -23.308 -43.876  1.00  0.00           C  
ATOM   3831  HD1 TRP A 246      -5.003 -22.601 -43.072  1.00  0.00           H  
ATOM   3832  NE1 TRP A 246      -5.057 -24.730 -43.837  1.00  0.00           N  
ATOM   3833  HE1 TRP A 246      -4.400 -25.190 -43.281  1.00  0.00           H  
ATOM   3834  CE2 TRP A 246      -5.461 -25.254 -45.019  1.00  0.00           C  
ATOM   3835  CD2 TRP A 246      -5.839 -24.138 -45.822  1.00  0.00           C  
ATOM   3836  CE3 TRP A 246      -6.163 -24.468 -47.129  1.00  0.00           C  
ATOM   3837  HE3 TRP A 246      -6.457 -23.704 -47.833  1.00  0.00           H  
ATOM   3838  CZ3 TRP A 246      -6.454 -25.771 -47.482  1.00  0.00           C  
ATOM   3839  HZ3 TRP A 246      -6.790 -25.916 -48.498  1.00  0.00           H  
ATOM   3840  CZ2 TRP A 246      -5.628 -26.564 -45.436  1.00  0.00           C  
ATOM   3841  HZ2 TRP A 246      -5.371 -27.372 -44.766  1.00  0.00           H  
ATOM   3842  CH2 TRP A 246      -6.025 -26.857 -46.687  1.00  0.00           C  
ATOM   3843  HH2 TRP A 246      -6.390 -27.815 -47.026  1.00  0.00           H  
ATOM   3844  C   TRP A 246      -5.231 -19.835 -47.341  1.00  0.00           C  
ATOM   3845  O   TRP A 246      -5.999 -20.084 -48.281  1.00  0.00           O  
ATOM   3846  N   LEU A 247      -4.760 -18.662 -47.217  1.00  0.00           N  
ATOM   3847  HN  LEU A 247      -4.362 -18.473 -46.323  1.00  0.00           H  
ATOM   3848  CA  LEU A 247      -4.841 -17.618 -48.238  1.00  0.00           C  
ATOM   3849  HA  LEU A 247      -5.794 -17.342 -48.663  1.00  0.00           H  
ATOM   3850  CB  LEU A 247      -4.156 -16.351 -47.639  1.00  0.00           C  
ATOM   3851  HB1 LEU A 247      -4.012 -15.635 -48.476  1.00  0.00           H  
ATOM   3852  HB2 LEU A 247      -3.111 -16.585 -47.340  1.00  0.00           H  
ATOM   3853  CG  LEU A 247      -4.865 -15.687 -46.399  1.00  0.00           C  
ATOM   3854  HG  LEU A 247      -4.694 -16.318 -45.501  1.00  0.00           H  
ATOM   3855  CD1 LEU A 247      -4.213 -14.327 -45.930  1.00  0.00           C  
ATOM   3856 2HD1 LEU A 247      -4.519 -13.497 -46.602  1.00  0.00           H  
ATOM   3857 1HD1 LEU A 247      -3.121 -14.404 -45.743  1.00  0.00           H  
ATOM   3858 3HD1 LEU A 247      -4.668 -14.049 -44.955  1.00  0.00           H  
ATOM   3859  CD2 LEU A 247      -6.401 -15.666 -46.643  1.00  0.00           C  
ATOM   3860 1HD2 LEU A 247      -6.746 -16.722 -46.632  1.00  0.00           H  
ATOM   3861 2HD2 LEU A 247      -6.626 -15.228 -47.640  1.00  0.00           H  
ATOM   3862 3HD2 LEU A 247      -6.816 -15.083 -45.794  1.00  0.00           H  
ATOM   3863  C   LEU A 247      -4.100 -18.052 -49.536  1.00  0.00           C  
ATOM   3864  O   LEU A 247      -3.303 -19.005 -49.525  1.00  0.00           O  
ATOM   3865  N   ASN A 248      -4.306 -17.299 -50.621  1.00  0.00           N  
ATOM   3866  HN  ASN A 248      -5.027 -16.610 -50.599  1.00  0.00           H  
ATOM   3867  CA  ASN A 248      -3.569 -17.468 -51.884  1.00  0.00           C  
ATOM   3868  HA  ASN A 248      -3.588 -18.531 -52.072  1.00  0.00           H  
ATOM   3869  CB  ASN A 248      -4.361 -16.620 -52.997  1.00  0.00           C  
ATOM   3870  HB1 ASN A 248      -4.717 -15.626 -52.653  1.00  0.00           H  
ATOM   3871  HB2 ASN A 248      -5.226 -17.260 -53.270  1.00  0.00           H  
ATOM   3872  CG  ASN A 248      -3.507 -16.260 -54.165  1.00  0.00           C  
ATOM   3873  OD1 ASN A 248      -2.456 -16.929 -54.518  1.00  0.00           O  
ATOM   3874  ND2 ASN A 248      -3.719 -15.108 -54.743  1.00  0.00           N  
ATOM   3875 1HD2 ASN A 248      -3.345 -15.087 -55.669  1.00  0.00           H  
ATOM   3876 2HD2 ASN A 248      -4.558 -14.604 -54.534  1.00  0.00           H  
ATOM   3877  C   ASN A 248      -2.080 -17.074 -51.631  1.00  0.00           C  
ATOM   3878  O   ASN A 248      -1.832 -15.960 -51.118  1.00  0.00           O  
ATOM   3879  N   ARG A 249      -1.097 -17.917 -52.063  1.00  0.00           N  
ATOM   3880  HN  ARG A 249      -1.417 -18.643 -52.668  1.00  0.00           H  
ATOM   3881  CA  ARG A 249       0.298 -17.608 -51.892  1.00  0.00           C  
ATOM   3882  HA  ARG A 249       0.527 -17.544 -50.839  1.00  0.00           H  
ATOM   3883  CB  ARG A 249       1.215 -18.722 -52.339  1.00  0.00           C  
ATOM   3884  HB2 ARG A 249       2.273 -18.415 -52.190  1.00  0.00           H  
ATOM   3885  HB1 ARG A 249       1.313 -18.892 -53.432  1.00  0.00           H  
ATOM   3886  CG  ARG A 249       1.008 -20.066 -51.559  1.00  0.00           C  
ATOM   3887  HG1 ARG A 249       0.897 -20.004 -50.455  1.00  0.00           H  
ATOM   3888  HG2 ARG A 249       1.962 -20.626 -51.658  1.00  0.00           H  
ATOM   3889  CD  ARG A 249      -0.078 -20.935 -52.157  1.00  0.00           C  
ATOM   3890  HD2 ARG A 249       0.139 -21.044 -53.241  1.00  0.00           H  
ATOM   3891  HD1 ARG A 249      -1.067 -20.514 -51.880  1.00  0.00           H  
ATOM   3892  NE  ARG A 249       0.052 -22.292 -51.462  1.00  0.00           N  
ATOM   3893  HE  ARG A 249       0.894 -22.411 -50.934  1.00  0.00           H  
ATOM   3894  CZ  ARG A 249      -0.264 -23.484 -51.958  1.00  0.00           C  
ATOM   3895  NH1 ARG A 249       0.459 -24.506 -51.616  1.00  0.00           N  
ATOM   3896 2HH1 ARG A 249       1.265 -24.446 -51.029  1.00  0.00           H  
ATOM   3897 1HH1 ARG A 249       0.318 -25.402 -52.038  1.00  0.00           H  
ATOM   3898  NH2 ARG A 249      -1.198 -23.620 -52.858  1.00  0.00           N  
ATOM   3899 1HH2 ARG A 249      -1.962 -22.976 -52.801  1.00  0.00           H  
ATOM   3900 2HH2 ARG A 249      -1.311 -24.595 -53.049  1.00  0.00           H  
ATOM   3901  C   ARG A 249       0.746 -16.229 -52.441  1.00  0.00           C  
ATOM   3902  O   ARG A 249       1.721 -15.611 -51.943  1.00  0.00           O  
ATOM   3903  N   GLU A 250       0.043 -15.659 -53.468  1.00  0.00           N  
ATOM   3904  HN  GLU A 250      -0.704 -16.118 -53.943  1.00  0.00           H  
ATOM   3905  CA  GLU A 250       0.443 -14.323 -54.078  1.00  0.00           C  
ATOM   3906  HA  GLU A 250       1.519 -14.236 -54.107  1.00  0.00           H  
ATOM   3907  CB  GLU A 250      -0.018 -14.084 -55.559  1.00  0.00           C  
ATOM   3908  HB2 GLU A 250       0.336 -13.062 -55.818  1.00  0.00           H  
ATOM   3909  HB1 GLU A 250      -1.121 -14.017 -55.675  1.00  0.00           H  
ATOM   3910  CG  GLU A 250       0.560 -15.140 -56.532  1.00  0.00           C  
ATOM   3911  HG2 GLU A 250       0.045 -16.111 -56.372  1.00  0.00           H  
ATOM   3912  HG1 GLU A 250       1.651 -15.199 -56.337  1.00  0.00           H  
ATOM   3913  CD  GLU A 250       0.408 -14.784 -58.021  1.00  0.00           C  
ATOM   3914  OE1 GLU A 250       1.407 -14.945 -58.706  1.00  0.00           O  
ATOM   3915  OE2 GLU A 250      -0.738 -14.515 -58.503  1.00  0.00           O  
ATOM   3916  C   GLU A 250       0.055 -13.056 -53.321  1.00  0.00           C  
ATOM   3917  O   GLU A 250       0.588 -11.975 -53.621  1.00  0.00           O  
ATOM   3918  N   SER A 251      -0.895 -13.170 -52.367  1.00  0.00           N  
ATOM   3919  HN  SER A 251      -1.369 -14.042 -52.266  1.00  0.00           H  
ATOM   3920  CA  SER A 251      -1.204 -12.178 -51.280  1.00  0.00           C  
ATOM   3921  HA  SER A 251      -1.254 -11.171 -51.669  1.00  0.00           H  
ATOM   3922  CB  SER A 251      -2.514 -12.577 -50.485  1.00  0.00           C  
ATOM   3923  HB2 SER A 251      -2.642 -12.031 -49.525  1.00  0.00           H  
ATOM   3924  HB1 SER A 251      -2.538 -13.617 -50.094  1.00  0.00           H  
ATOM   3925  OG  SER A 251      -3.585 -12.477 -51.431  1.00  0.00           O  
ATOM   3926  HG  SER A 251      -3.580 -11.575 -51.760  1.00  0.00           H  
ATOM   3927  C   SER A 251      -0.061 -12.020 -50.283  1.00  0.00           C  
ATOM   3928  O   SER A 251      -0.392 -11.823 -49.097  1.00  0.00           O  
ATOM   3929  N   VAL A 252       1.240 -12.133 -50.679  1.00  0.00           N  
ATOM   3930  HN  VAL A 252       1.408 -12.435 -51.613  1.00  0.00           H  
ATOM   3931  CA  VAL A 252       2.375 -11.874 -49.849  1.00  0.00           C  
ATOM   3932  HA  VAL A 252       2.431 -12.627 -49.077  1.00  0.00           H  
ATOM   3933  CB  VAL A 252       3.729 -11.919 -50.637  1.00  0.00           C  
ATOM   3934  HB  VAL A 252       3.707 -11.144 -51.433  1.00  0.00           H  
ATOM   3935  CG1 VAL A 252       4.939 -11.853 -49.743  1.00  0.00           C  
ATOM   3936 3HG1 VAL A 252       5.788 -11.759 -50.453  1.00  0.00           H  
ATOM   3937 1HG1 VAL A 252       5.040 -12.671 -48.997  1.00  0.00           H  
ATOM   3938 2HG1 VAL A 252       5.120 -10.931 -49.149  1.00  0.00           H  
ATOM   3939  CG2 VAL A 252       3.840 -13.265 -51.332  1.00  0.00           C  
ATOM   3940 1HG2 VAL A 252       4.920 -13.304 -51.591  1.00  0.00           H  
ATOM   3941 2HG2 VAL A 252       3.279 -13.423 -52.277  1.00  0.00           H  
ATOM   3942 3HG2 VAL A 252       3.685 -14.141 -50.667  1.00  0.00           H  
ATOM   3943  C   VAL A 252       2.372 -10.605 -48.941  1.00  0.00           C  
ATOM   3944  O   VAL A 252       2.734 -10.807 -47.786  1.00  0.00           O  
ATOM   3945  N   PRO A 253       1.856  -9.433 -49.260  1.00  0.00           N  
ATOM   3946  CD  PRO A 253       1.616  -8.990 -50.549  1.00  0.00           C  
ATOM   3947  HD1 PRO A 253       0.556  -9.281 -50.714  1.00  0.00           H  
ATOM   3948  HD2 PRO A 253       2.256  -9.447 -51.334  1.00  0.00           H  
ATOM   3949  CA  PRO A 253       1.837  -8.361 -48.315  1.00  0.00           C  
ATOM   3950  HA  PRO A 253       2.825  -8.337 -47.878  1.00  0.00           H  
ATOM   3951  CB  PRO A 253       1.499  -7.178 -49.142  1.00  0.00           C  
ATOM   3952  HB1 PRO A 253       2.175  -6.363 -48.804  1.00  0.00           H  
ATOM   3953  HB2 PRO A 253       0.403  -6.993 -49.158  1.00  0.00           H  
ATOM   3954  CG  PRO A 253       1.954  -7.468 -50.535  1.00  0.00           C  
ATOM   3955  HG1 PRO A 253       1.402  -6.878 -51.299  1.00  0.00           H  
ATOM   3956  HG2 PRO A 253       3.033  -7.314 -50.753  1.00  0.00           H  
ATOM   3957  C   PRO A 253       0.923  -8.569 -47.108  1.00  0.00           C  
ATOM   3958  O   PRO A 253       1.337  -8.266 -45.945  1.00  0.00           O  
ATOM   3959  N   ALA A 254      -0.254  -9.145 -47.314  1.00  0.00           N  
ATOM   3960  HN  ALA A 254      -0.506  -9.333 -48.260  1.00  0.00           H  
ATOM   3961  CA  ALA A 254      -1.221  -9.511 -46.305  1.00  0.00           C  
ATOM   3962  HA  ALA A 254      -1.544  -8.667 -45.714  1.00  0.00           H  
ATOM   3963  CB  ALA A 254      -2.603  -9.972 -46.940  1.00  0.00           C  
ATOM   3964  HB1 ALA A 254      -2.824  -9.373 -47.849  1.00  0.00           H  
ATOM   3965  HB2 ALA A 254      -3.472  -9.802 -46.269  1.00  0.00           H  
ATOM   3966  HB3 ALA A 254      -2.625 -11.036 -47.260  1.00  0.00           H  
ATOM   3967  C   ALA A 254      -0.667 -10.602 -45.371  1.00  0.00           C  
ATOM   3968  O   ALA A 254      -0.774 -10.450 -44.162  1.00  0.00           O  
ATOM   3969  N   ARG A 255      -0.032 -11.690 -45.951  1.00  0.00           N  
ATOM   3970  HN  ARG A 255       0.184 -11.708 -46.924  1.00  0.00           H  
ATOM   3971  CA  ARG A 255       0.594 -12.815 -45.257  1.00  0.00           C  
ATOM   3972  HA  ARG A 255      -0.128 -13.138 -44.521  1.00  0.00           H  
ATOM   3973  CB  ARG A 255       0.962 -13.944 -46.226  1.00  0.00           C  
ATOM   3974  HB1 ARG A 255       1.454 -14.741 -45.628  1.00  0.00           H  
ATOM   3975  HB2 ARG A 255       1.647 -13.519 -46.991  1.00  0.00           H  
ATOM   3976  CG  ARG A 255      -0.263 -14.498 -47.035  1.00  0.00           C  
ATOM   3977  HG1 ARG A 255      -0.978 -13.741 -47.423  1.00  0.00           H  
ATOM   3978  HG2 ARG A 255      -0.679 -15.229 -46.309  1.00  0.00           H  
ATOM   3979  CD  ARG A 255       0.128 -15.294 -48.344  1.00  0.00           C  
ATOM   3980  HD1 ARG A 255       0.479 -14.519 -49.058  1.00  0.00           H  
ATOM   3981  HD2 ARG A 255      -0.733 -15.816 -48.814  1.00  0.00           H  
ATOM   3982  NE  ARG A 255       1.293 -16.195 -47.934  1.00  0.00           N  
ATOM   3983  HE  ARG A 255       2.234 -15.909 -48.108  1.00  0.00           H  
ATOM   3984  CZ  ARG A 255       1.225 -17.478 -47.795  1.00  0.00           C  
ATOM   3985  NH1 ARG A 255       0.213 -18.205 -47.359  1.00  0.00           N  
ATOM   3986 1HH1 ARG A 255       0.443 -19.160 -47.172  1.00  0.00           H  
ATOM   3987 2HH1 ARG A 255      -0.469 -17.721 -46.809  1.00  0.00           H  
ATOM   3988  NH2 ARG A 255       2.328 -18.129 -48.165  1.00  0.00           N  
ATOM   3989 1HH2 ARG A 255       3.178 -17.605 -48.225  1.00  0.00           H  
ATOM   3990 2HH2 ARG A 255       2.361 -19.119 -48.020  1.00  0.00           H  
ATOM   3991  C   ARG A 255       1.759 -12.402 -44.427  1.00  0.00           C  
ATOM   3992  O   ARG A 255       1.963 -12.749 -43.275  1.00  0.00           O  
ATOM   3993  N   THR A 256       2.631 -11.564 -44.974  1.00  0.00           N  
ATOM   3994  HN  THR A 256       2.585 -11.283 -45.930  1.00  0.00           H  
ATOM   3995  CA  THR A 256       3.717 -10.988 -44.197  1.00  0.00           C  
ATOM   3996  HA  THR A 256       4.194 -11.747 -43.597  1.00  0.00           H  
ATOM   3997  CB  THR A 256       4.761 -10.369 -44.988  1.00  0.00           C  
ATOM   3998  HB  THR A 256       5.587 -10.025 -44.329  1.00  0.00           H  
ATOM   3999  OG1 THR A 256       4.295  -9.272 -45.829  1.00  0.00           O  
ATOM   4000  HG1 THR A 256       3.896  -9.758 -46.555  1.00  0.00           H  
ATOM   4001  CG2 THR A 256       5.430 -11.454 -45.837  1.00  0.00           C  
ATOM   4002 2HG2 THR A 256       4.745 -11.881 -46.600  1.00  0.00           H  
ATOM   4003 1HG2 THR A 256       5.809 -12.231 -45.138  1.00  0.00           H  
ATOM   4004 3HG2 THR A 256       6.313 -11.040 -46.369  1.00  0.00           H  
ATOM   4005  C   THR A 256       3.296 -10.002 -43.145  1.00  0.00           C  
ATOM   4006  O   THR A 256       3.813  -9.980 -42.027  1.00  0.00           O  
ATOM   4007  N   VAL A 257       2.260  -9.142 -43.344  1.00  0.00           N  
ATOM   4008  HN  VAL A 257       1.960  -8.985 -44.282  1.00  0.00           H  
ATOM   4009  CA  VAL A 257       1.649  -8.150 -42.442  1.00  0.00           C  
ATOM   4010  HA  VAL A 257       2.484  -7.626 -42.001  1.00  0.00           H  
ATOM   4011  CB  VAL A 257       0.659  -7.210 -43.146  1.00  0.00           C  
ATOM   4012  HB  VAL A 257       0.156  -7.804 -43.939  1.00  0.00           H  
ATOM   4013  CG1 VAL A 257      -0.519  -6.745 -42.232  1.00  0.00           C  
ATOM   4014 2HG1 VAL A 257      -1.167  -6.076 -42.837  1.00  0.00           H  
ATOM   4015 1HG1 VAL A 257      -0.161  -6.206 -41.329  1.00  0.00           H  
ATOM   4016 3HG1 VAL A 257      -1.146  -7.628 -41.985  1.00  0.00           H  
ATOM   4017  CG2 VAL A 257       1.472  -5.954 -43.694  1.00  0.00           C  
ATOM   4018 3HG2 VAL A 257       0.814  -5.281 -44.285  1.00  0.00           H  
ATOM   4019 1HG2 VAL A 257       2.233  -6.147 -44.480  1.00  0.00           H  
ATOM   4020 2HG2 VAL A 257       1.999  -5.469 -42.845  1.00  0.00           H  
ATOM   4021  C   VAL A 257       1.083  -8.928 -41.271  1.00  0.00           C  
ATOM   4022  O   VAL A 257       1.481  -8.564 -40.140  1.00  0.00           O  
ATOM   4023  N   PHE A 258       0.380 -10.038 -41.370  1.00  0.00           N  
ATOM   4024  HN  PHE A 258       0.082 -10.220 -42.305  1.00  0.00           H  
ATOM   4025  CA  PHE A 258      -0.138 -10.912 -40.369  1.00  0.00           C  
ATOM   4026  HA  PHE A 258      -0.701 -10.389 -39.611  1.00  0.00           H  
ATOM   4027  CB  PHE A 258      -1.072 -12.019 -40.947  1.00  0.00           C  
ATOM   4028  HB1 PHE A 258      -1.335 -12.746 -40.148  1.00  0.00           H  
ATOM   4029  HB2 PHE A 258      -0.522 -12.552 -41.753  1.00  0.00           H  
ATOM   4030  CG  PHE A 258      -2.320 -11.618 -41.601  1.00  0.00           C  
ATOM   4031  CD1 PHE A 258      -3.173 -12.714 -41.986  1.00  0.00           C  
ATOM   4032  HD1 PHE A 258      -2.846 -13.724 -41.785  1.00  0.00           H  
ATOM   4033  CE1 PHE A 258      -4.497 -12.563 -42.521  1.00  0.00           C  
ATOM   4034  HE1 PHE A 258      -5.087 -13.408 -42.844  1.00  0.00           H  
ATOM   4035  CZ  PHE A 258      -4.918 -11.232 -42.717  1.00  0.00           C  
ATOM   4036  HZ  PHE A 258      -5.812 -11.023 -43.286  1.00  0.00           H  
ATOM   4037  CD2 PHE A 258      -2.744 -10.263 -41.954  1.00  0.00           C  
ATOM   4038  HD2 PHE A 258      -2.093  -9.401 -41.942  1.00  0.00           H  
ATOM   4039  CE2 PHE A 258      -4.025 -10.143 -42.470  1.00  0.00           C  
ATOM   4040  HE2 PHE A 258      -4.354  -9.176 -42.821  1.00  0.00           H  
ATOM   4041  C   PHE A 258       1.021 -11.628 -39.604  1.00  0.00           C  
ATOM   4042  O   PHE A 258       0.971 -11.709 -38.415  1.00  0.00           O  
ATOM   4043  N   GLY A 259       2.069 -12.009 -40.307  1.00  0.00           N  
ATOM   4044  HN  GLY A 259       2.171 -11.897 -41.293  1.00  0.00           H  
ATOM   4045  CA  GLY A 259       3.253 -12.611 -39.633  1.00  0.00           C  
ATOM   4046  HA1 GLY A 259       3.956 -12.654 -40.452  1.00  0.00           H  
ATOM   4047  HA2 GLY A 259       3.017 -13.563 -39.184  1.00  0.00           H  
ATOM   4048  C   GLY A 259       3.915 -11.725 -38.705  1.00  0.00           C  
ATOM   4049  O   GLY A 259       4.066 -12.026 -37.536  1.00  0.00           O  
ATOM   4050  N   VAL A 260       4.366 -10.532 -39.065  1.00  0.00           N  
ATOM   4051  HN  VAL A 260       4.278 -10.219 -40.008  1.00  0.00           H  
ATOM   4052  CA  VAL A 260       5.053  -9.658 -38.134  1.00  0.00           C  
ATOM   4053  HA  VAL A 260       5.929 -10.168 -37.764  1.00  0.00           H  
ATOM   4054  CB  VAL A 260       5.528  -8.380 -38.864  1.00  0.00           C  
ATOM   4055  HB  VAL A 260       4.693  -7.774 -39.277  1.00  0.00           H  
ATOM   4056  CG1 VAL A 260       6.517  -7.604 -37.954  1.00  0.00           C  
ATOM   4057 1HG1 VAL A 260       7.263  -8.265 -37.464  1.00  0.00           H  
ATOM   4058 2HG1 VAL A 260       5.843  -7.118 -37.217  1.00  0.00           H  
ATOM   4059 3HG1 VAL A 260       7.014  -6.800 -38.537  1.00  0.00           H  
ATOM   4060  CG2 VAL A 260       6.459  -8.853 -40.107  1.00  0.00           C  
ATOM   4061 1HG2 VAL A 260       7.273  -9.456 -39.650  1.00  0.00           H  
ATOM   4062 3HG2 VAL A 260       6.844  -7.966 -40.653  1.00  0.00           H  
ATOM   4063 2HG2 VAL A 260       5.955  -9.493 -40.864  1.00  0.00           H  
ATOM   4064  C   VAL A 260       4.301  -9.266 -36.843  1.00  0.00           C  
ATOM   4065  O   VAL A 260       4.751  -9.495 -35.706  1.00  0.00           O  
ATOM   4066  N   THR A 261       3.035  -8.840 -37.045  1.00  0.00           N  
ATOM   4067  HN  THR A 261       2.870  -8.713 -38.021  1.00  0.00           H  
ATOM   4068  CA  THR A 261       2.065  -8.447 -36.021  1.00  0.00           C  
ATOM   4069  HA  THR A 261       2.593  -7.743 -35.395  1.00  0.00           H  
ATOM   4070  CB  THR A 261       0.830  -7.732 -36.596  1.00  0.00           C  
ATOM   4071  HB  THR A 261       0.137  -7.372 -35.805  1.00  0.00           H  
ATOM   4072  OG1 THR A 261       0.214  -8.550 -37.628  1.00  0.00           O  
ATOM   4073  HG1 THR A 261       0.643  -8.372 -38.468  1.00  0.00           H  
ATOM   4074  CG2 THR A 261       1.229  -6.460 -37.406  1.00  0.00           C  
ATOM   4075 1HG2 THR A 261       0.321  -5.992 -37.842  1.00  0.00           H  
ATOM   4076 2HG2 THR A 261       1.886  -6.579 -38.295  1.00  0.00           H  
ATOM   4077 3HG2 THR A 261       1.768  -5.781 -36.711  1.00  0.00           H  
ATOM   4078  C   THR A 261       1.704  -9.571 -35.041  1.00  0.00           C  
ATOM   4079  O   THR A 261       1.581  -9.326 -33.837  1.00  0.00           O  
ATOM   4080  N   THR A 262       1.596 -10.877 -35.533  1.00  0.00           N  
ATOM   4081  HN  THR A 262       1.609 -11.131 -36.496  1.00  0.00           H  
ATOM   4082  CA  THR A 262       1.466 -12.020 -34.706  1.00  0.00           C  
ATOM   4083  HA  THR A 262       0.601 -11.871 -34.076  1.00  0.00           H  
ATOM   4084  CB  THR A 262       1.185 -13.306 -35.458  1.00  0.00           C  
ATOM   4085  HB  THR A 262       1.086 -14.142 -34.734  1.00  0.00           H  
ATOM   4086  OG1 THR A 262       2.078 -13.622 -36.559  1.00  0.00           O  
ATOM   4087  HG1 THR A 262       2.390 -12.758 -36.838  1.00  0.00           H  
ATOM   4088  CG2 THR A 262      -0.252 -13.236 -36.026  1.00  0.00           C  
ATOM   4089 1HG2 THR A 262      -0.998 -12.999 -35.237  1.00  0.00           H  
ATOM   4090 2HG2 THR A 262      -0.489 -14.259 -36.392  1.00  0.00           H  
ATOM   4091 3HG2 THR A 262      -0.321 -12.513 -36.866  1.00  0.00           H  
ATOM   4092  C   THR A 262       2.654 -12.227 -33.863  1.00  0.00           C  
ATOM   4093  O   THR A 262       2.537 -12.459 -32.639  1.00  0.00           O  
ATOM   4094  N   VAL A 263       3.853 -12.174 -34.421  1.00  0.00           N  
ATOM   4095  HN  VAL A 263       3.847 -12.147 -35.419  1.00  0.00           H  
ATOM   4096  CA  VAL A 263       5.096 -12.231 -33.653  1.00  0.00           C  
ATOM   4097  HA  VAL A 263       5.084 -13.151 -33.086  1.00  0.00           H  
ATOM   4098  CB  VAL A 263       6.375 -12.134 -34.596  1.00  0.00           C  
ATOM   4099  HB  VAL A 263       6.247 -11.362 -35.384  1.00  0.00           H  
ATOM   4100  CG1 VAL A 263       7.660 -11.991 -33.715  1.00  0.00           C  
ATOM   4101 1HG1 VAL A 263       8.559 -12.114 -34.357  1.00  0.00           H  
ATOM   4102 2HG1 VAL A 263       7.604 -12.756 -32.911  1.00  0.00           H  
ATOM   4103 3HG1 VAL A 263       7.611 -10.938 -33.368  1.00  0.00           H  
ATOM   4104  CG2 VAL A 263       6.456 -13.479 -35.344  1.00  0.00           C  
ATOM   4105 1HG2 VAL A 263       7.395 -13.522 -35.936  1.00  0.00           H  
ATOM   4106 3HG2 VAL A 263       5.609 -13.665 -36.038  1.00  0.00           H  
ATOM   4107 2HG2 VAL A 263       6.453 -14.282 -34.577  1.00  0.00           H  
ATOM   4108  C   VAL A 263       5.179 -11.150 -32.570  1.00  0.00           C  
ATOM   4109  O   VAL A 263       5.500 -11.509 -31.441  1.00  0.00           O  
ATOM   4110  N   LEU A 264       4.869  -9.849 -32.767  1.00  0.00           N  
ATOM   4111  HN  LEU A 264       4.696  -9.556 -33.705  1.00  0.00           H  
ATOM   4112  CA  LEU A 264       4.685  -8.763 -31.746  1.00  0.00           C  
ATOM   4113  HA  LEU A 264       5.684  -8.637 -31.354  1.00  0.00           H  
ATOM   4114  CB  LEU A 264       4.214  -7.443 -32.449  1.00  0.00           C  
ATOM   4115  HB1 LEU A 264       3.295  -7.662 -33.032  1.00  0.00           H  
ATOM   4116  HB2 LEU A 264       4.900  -7.271 -33.306  1.00  0.00           H  
ATOM   4117  CG  LEU A 264       3.836  -6.260 -31.568  1.00  0.00           C  
ATOM   4118  HG  LEU A 264       2.970  -6.457 -30.900  1.00  0.00           H  
ATOM   4119  CD1 LEU A 264       4.988  -5.912 -30.521  1.00  0.00           C  
ATOM   4120 2HD1 LEU A 264       5.239  -6.752 -29.839  1.00  0.00           H  
ATOM   4121 1HD1 LEU A 264       4.701  -5.087 -29.834  1.00  0.00           H  
ATOM   4122 3HD1 LEU A 264       5.923  -5.723 -31.088  1.00  0.00           H  
ATOM   4123  CD2 LEU A 264       3.489  -4.962 -32.273  1.00  0.00           C  
ATOM   4124 1HD2 LEU A 264       3.419  -4.259 -31.416  1.00  0.00           H  
ATOM   4125 2HD2 LEU A 264       2.484  -5.037 -32.743  1.00  0.00           H  
ATOM   4126 3HD2 LEU A 264       4.275  -4.609 -32.974  1.00  0.00           H  
ATOM   4127  C   LEU A 264       3.785  -9.226 -30.692  1.00  0.00           C  
ATOM   4128  O   LEU A 264       4.179  -9.260 -29.511  1.00  0.00           O  
ATOM   4129  N   THR A 265       2.505  -9.567 -31.014  1.00  0.00           N  
ATOM   4130  HN  THR A 265       2.288  -9.610 -31.986  1.00  0.00           H  
ATOM   4131  CA  THR A 265       1.474  -9.784 -30.043  1.00  0.00           C  
ATOM   4132  HA  THR A 265       1.448  -8.883 -29.447  1.00  0.00           H  
ATOM   4133  CB  THR A 265       0.237 -10.119 -30.804  1.00  0.00           C  
ATOM   4134  HB  THR A 265       0.361 -11.038 -31.417  1.00  0.00           H  
ATOM   4135  OG1 THR A 265      -0.155  -9.075 -31.664  1.00  0.00           O  
ATOM   4136  HG1 THR A 265       0.438  -8.983 -32.414  1.00  0.00           H  
ATOM   4137  CG2 THR A 265      -1.083 -10.393 -29.964  1.00  0.00           C  
ATOM   4138 3HG2 THR A 265      -1.260  -9.568 -29.242  1.00  0.00           H  
ATOM   4139 2HG2 THR A 265      -1.007 -11.317 -29.350  1.00  0.00           H  
ATOM   4140 1HG2 THR A 265      -1.938 -10.601 -30.643  1.00  0.00           H  
ATOM   4141  C   THR A 265       1.860 -10.995 -29.156  1.00  0.00           C  
ATOM   4142  O   THR A 265       1.795 -10.926 -27.927  1.00  0.00           O  
ATOM   4143  N   MET A 266       2.289 -12.188 -29.666  1.00  0.00           N  
ATOM   4144  HN  MET A 266       2.516 -12.048 -30.626  1.00  0.00           H  
ATOM   4145  CA  MET A 266       2.718 -13.284 -28.785  1.00  0.00           C  
ATOM   4146  HA  MET A 266       1.929 -13.545 -28.096  1.00  0.00           H  
ATOM   4147  CB  MET A 266       2.993 -14.441 -29.763  1.00  0.00           C  
ATOM   4148  HB1 MET A 266       3.578 -15.252 -29.280  1.00  0.00           H  
ATOM   4149  HB2 MET A 266       3.548 -14.036 -30.636  1.00  0.00           H  
ATOM   4150  CG  MET A 266       1.759 -15.163 -30.334  1.00  0.00           C  
ATOM   4151  HG1 MET A 266       2.084 -16.141 -30.752  1.00  0.00           H  
ATOM   4152  HG2 MET A 266       1.447 -14.485 -31.157  1.00  0.00           H  
ATOM   4153  SD  MET A 266       0.453 -15.663 -29.154  1.00  0.00           S  
ATOM   4154  CE  MET A 266       1.549 -16.595 -28.127  1.00  0.00           C  
ATOM   4155  HE1 MET A 266       1.930 -17.469 -28.697  1.00  0.00           H  
ATOM   4156  HE2 MET A 266       1.043 -17.019 -27.234  1.00  0.00           H  
ATOM   4157  HE3 MET A 266       2.433 -16.061 -27.717  1.00  0.00           H  
ATOM   4158  C   MET A 266       3.858 -12.990 -27.862  1.00  0.00           C  
ATOM   4159  O   MET A 266       3.847 -13.396 -26.713  1.00  0.00           O  
ATOM   4160  N   THR A 267       4.874 -12.310 -28.366  1.00  0.00           N  
ATOM   4161  HN  THR A 267       4.828 -12.108 -29.341  1.00  0.00           H  
ATOM   4162  CA  THR A 267       6.021 -11.882 -27.613  1.00  0.00           C  
ATOM   4163  HA  THR A 267       6.470 -12.759 -27.169  1.00  0.00           H  
ATOM   4164  CB  THR A 267       7.001 -11.132 -28.437  1.00  0.00           C  
ATOM   4165  HB  THR A 267       6.568 -10.123 -28.603  1.00  0.00           H  
ATOM   4166  OG1 THR A 267       7.264 -11.845 -29.641  1.00  0.00           O  
ATOM   4167  HG1 THR A 267       6.573 -11.584 -30.254  1.00  0.00           H  
ATOM   4168  CG2 THR A 267       8.333 -11.008 -27.637  1.00  0.00           C  
ATOM   4169 2HG2 THR A 267       8.273 -10.334 -26.756  1.00  0.00           H  
ATOM   4170 3HG2 THR A 267       9.201 -10.613 -28.208  1.00  0.00           H  
ATOM   4171 1HG2 THR A 267       8.644 -12.040 -27.368  1.00  0.00           H  
ATOM   4172  C   THR A 267       5.612 -10.922 -26.462  1.00  0.00           C  
ATOM   4173  O   THR A 267       5.970 -11.045 -25.309  1.00  0.00           O  
ATOM   4174  N   THR A 268       4.822  -9.840 -26.688  1.00  0.00           N  
ATOM   4175  HN  THR A 268       4.449  -9.725 -27.605  1.00  0.00           H  
ATOM   4176  CA  THR A 268       4.261  -9.016 -25.618  1.00  0.00           C  
ATOM   4177  HA  THR A 268       5.065  -8.698 -24.971  1.00  0.00           H  
ATOM   4178  CB  THR A 268       3.421  -7.824 -26.255  1.00  0.00           C  
ATOM   4179  HB  THR A 268       3.052  -8.167 -27.245  1.00  0.00           H  
ATOM   4180  OG1 THR A 268       4.292  -6.772 -26.602  1.00  0.00           O  
ATOM   4181  HG1 THR A 268       3.787  -6.089 -26.155  1.00  0.00           H  
ATOM   4182  CG2 THR A 268       2.374  -7.250 -25.314  1.00  0.00           C  
ATOM   4183 1HG2 THR A 268       1.739  -8.116 -25.030  1.00  0.00           H  
ATOM   4184 2HG2 THR A 268       1.770  -6.392 -25.680  1.00  0.00           H  
ATOM   4185 3HG2 THR A 268       2.876  -6.930 -24.375  1.00  0.00           H  
ATOM   4186  C   THR A 268       3.341  -9.847 -24.746  1.00  0.00           C  
ATOM   4187  O   THR A 268       3.494  -9.615 -23.582  1.00  0.00           O  
ATOM   4188  N   LEU A 269       2.500 -10.723 -25.242  1.00  0.00           N  
ATOM   4189  HN  LEU A 269       2.314 -10.865 -26.212  1.00  0.00           H  
ATOM   4190  CA  LEU A 269       1.687 -11.511 -24.362  1.00  0.00           C  
ATOM   4191  HA  LEU A 269       1.247 -10.751 -23.733  1.00  0.00           H  
ATOM   4192  CB  LEU A 269       0.665 -12.314 -25.141  1.00  0.00           C  
ATOM   4193  HB1 LEU A 269       1.055 -13.074 -25.852  1.00  0.00           H  
ATOM   4194  HB2 LEU A 269       0.085 -11.566 -25.723  1.00  0.00           H  
ATOM   4195  CG  LEU A 269      -0.405 -13.075 -24.279  1.00  0.00           C  
ATOM   4196  HG  LEU A 269       0.080 -13.905 -23.724  1.00  0.00           H  
ATOM   4197  CD1 LEU A 269      -1.131 -12.102 -23.291  1.00  0.00           C  
ATOM   4198 1HD1 LEU A 269      -1.723 -12.674 -22.545  1.00  0.00           H  
ATOM   4199 2HD1 LEU A 269      -1.889 -11.452 -23.776  1.00  0.00           H  
ATOM   4200 3HD1 LEU A 269      -0.389 -11.583 -22.647  1.00  0.00           H  
ATOM   4201  CD2 LEU A 269      -1.425 -13.699 -25.246  1.00  0.00           C  
ATOM   4202 1HD2 LEU A 269      -2.238 -14.216 -24.693  1.00  0.00           H  
ATOM   4203 2HD2 LEU A 269      -0.924 -14.568 -25.724  1.00  0.00           H  
ATOM   4204 3HD2 LEU A 269      -1.868 -12.954 -25.941  1.00  0.00           H  
ATOM   4205  C   LEU A 269       2.492 -12.428 -23.436  1.00  0.00           C  
ATOM   4206  O   LEU A 269       2.194 -12.403 -22.178  1.00  0.00           O  
ATOM   4207  N   SER A 270       3.649 -13.023 -23.863  1.00  0.00           N  
ATOM   4208  HN  SER A 270       3.787 -13.015 -24.850  1.00  0.00           H  
ATOM   4209  CA  SER A 270       4.593 -13.711 -23.004  1.00  0.00           C  
ATOM   4210  HA  SER A 270       4.047 -14.462 -22.451  1.00  0.00           H  
ATOM   4211  CB  SER A 270       5.671 -14.510 -23.776  1.00  0.00           C  
ATOM   4212  HB1 SER A 270       6.161 -13.897 -24.562  1.00  0.00           H  
ATOM   4213  HB2 SER A 270       5.131 -15.375 -24.214  1.00  0.00           H  
ATOM   4214  OG  SER A 270       6.564 -15.118 -22.876  1.00  0.00           O  
ATOM   4215  HG  SER A 270       6.168 -15.747 -22.270  1.00  0.00           H  
ATOM   4216  C   SER A 270       5.211 -12.817 -21.945  1.00  0.00           C  
ATOM   4217  O   SER A 270       5.183 -13.190 -20.753  1.00  0.00           O  
ATOM   4218  N   ILE A 271       5.751 -11.609 -22.341  1.00  0.00           N  
ATOM   4219  HN  ILE A 271       5.892 -11.412 -23.308  1.00  0.00           H  
ATOM   4220  CA  ILE A 271       6.298 -10.704 -21.356  1.00  0.00           C  
ATOM   4221  HA  ILE A 271       6.942 -11.361 -20.790  1.00  0.00           H  
ATOM   4222  CB  ILE A 271       7.197  -9.482 -21.848  1.00  0.00           C  
ATOM   4223  HB  ILE A 271       6.610  -8.651 -22.293  1.00  0.00           H  
ATOM   4224  CG2 ILE A 271       7.988  -8.927 -20.586  1.00  0.00           C  
ATOM   4225 3HG2 ILE A 271       7.349  -8.673 -19.714  1.00  0.00           H  
ATOM   4226 1HG2 ILE A 271       8.587  -8.070 -20.965  1.00  0.00           H  
ATOM   4227 2HG2 ILE A 271       8.730  -9.672 -20.227  1.00  0.00           H  
ATOM   4228  CG1 ILE A 271       8.207  -9.900 -22.930  1.00  0.00           C  
ATOM   4229 1HG1 ILE A 271       7.437 -10.267 -23.642  1.00  0.00           H  
ATOM   4230 2HG1 ILE A 271       8.868 -10.722 -22.582  1.00  0.00           H  
ATOM   4231  CD  ILE A 271       8.978  -8.753 -23.647  1.00  0.00           C  
ATOM   4232  HD2 ILE A 271       9.659  -8.215 -22.952  1.00  0.00           H  
ATOM   4233  HD3 ILE A 271       8.203  -8.053 -24.025  1.00  0.00           H  
ATOM   4234  HD1 ILE A 271       9.621  -9.210 -24.427  1.00  0.00           H  
ATOM   4235  C   ILE A 271       5.263 -10.184 -20.325  1.00  0.00           C  
ATOM   4236  O   ILE A 271       5.477 -10.026 -19.189  1.00  0.00           O  
ATOM   4237  N   SER A 272       4.025  -9.924 -20.784  1.00  0.00           N  
ATOM   4238  HN  SER A 272       3.987  -9.903 -21.779  1.00  0.00           H  
ATOM   4239  CA  SER A 272       2.863  -9.476 -19.934  1.00  0.00           C  
ATOM   4240  HA  SER A 272       3.206  -8.577 -19.443  1.00  0.00           H  
ATOM   4241  CB  SER A 272       1.754  -9.101 -20.951  1.00  0.00           C  
ATOM   4242  HB1 SER A 272       1.445 -10.011 -21.508  1.00  0.00           H  
ATOM   4243  HB2 SER A 272       2.192  -8.416 -21.707  1.00  0.00           H  
ATOM   4244  OG  SER A 272       0.547  -8.592 -20.280  1.00  0.00           O  
ATOM   4245  HG  SER A 272       0.656  -7.639 -20.257  1.00  0.00           H  
ATOM   4246  C   SER A 272       2.443 -10.475 -18.912  1.00  0.00           C  
ATOM   4247  O   SER A 272       2.352 -10.247 -17.692  1.00  0.00           O  
ATOM   4248  N   ALA A 273       2.280 -11.730 -19.395  1.00  0.00           N  
ATOM   4249  HN  ALA A 273       2.286 -11.831 -20.387  1.00  0.00           H  
ATOM   4250  CA  ALA A 273       1.861 -12.899 -18.628  1.00  0.00           C  
ATOM   4251  HA  ALA A 273       0.942 -12.637 -18.127  1.00  0.00           H  
ATOM   4252  CB  ALA A 273       1.708 -14.094 -19.696  1.00  0.00           C  
ATOM   4253  HB3 ALA A 273       1.282 -14.915 -19.082  1.00  0.00           H  
ATOM   4254  HB1 ALA A 273       2.572 -14.522 -20.249  1.00  0.00           H  
ATOM   4255  HB2 ALA A 273       0.941 -13.757 -20.425  1.00  0.00           H  
ATOM   4256  C   ALA A 273       2.906 -13.215 -17.545  1.00  0.00           C  
ATOM   4257  O   ALA A 273       2.555 -13.195 -16.369  1.00  0.00           O  
ATOM   4258  N   ARG A 274       4.223 -13.299 -17.927  1.00  0.00           N  
ATOM   4259  HN  ARG A 274       4.465 -13.196 -18.890  1.00  0.00           H  
ATOM   4260  CA  ARG A 274       5.361 -13.403 -16.977  1.00  0.00           C  
ATOM   4261  HA  ARG A 274       5.150 -14.249 -16.339  1.00  0.00           H  
ATOM   4262  CB  ARG A 274       6.672 -13.686 -17.759  1.00  0.00           C  
ATOM   4263  HB1 ARG A 274       7.583 -13.548 -17.138  1.00  0.00           H  
ATOM   4264  HB2 ARG A 274       6.689 -12.884 -18.528  1.00  0.00           H  
ATOM   4265  CG  ARG A 274       6.697 -15.177 -18.391  1.00  0.00           C  
ATOM   4266  HG1 ARG A 274       7.567 -15.270 -19.075  1.00  0.00           H  
ATOM   4267  HG2 ARG A 274       5.732 -15.312 -18.925  1.00  0.00           H  
ATOM   4268  CD  ARG A 274       6.773 -16.404 -17.420  1.00  0.00           C  
ATOM   4269  HD1 ARG A 274       6.685 -17.394 -17.916  1.00  0.00           H  
ATOM   4270  HD2 ARG A 274       5.856 -16.493 -16.799  1.00  0.00           H  
ATOM   4271  NE  ARG A 274       7.964 -16.311 -16.546  1.00  0.00           N  
ATOM   4272  HE  ARG A 274       8.324 -15.382 -16.453  1.00  0.00           H  
ATOM   4273  CZ  ARG A 274       8.381 -17.158 -15.674  1.00  0.00           C  
ATOM   4274  NH1 ARG A 274       9.111 -16.792 -14.619  1.00  0.00           N  
ATOM   4275 2HH1 ARG A 274       9.478 -15.862 -14.606  1.00  0.00           H  
ATOM   4276 1HH1 ARG A 274       9.360 -17.449 -13.908  1.00  0.00           H  
ATOM   4277  NH2 ARG A 274       8.037 -18.360 -15.664  1.00  0.00           N  
ATOM   4278 1HH2 ARG A 274       8.474 -19.006 -15.039  1.00  0.00           H  
ATOM   4279 2HH2 ARG A 274       7.453 -18.696 -16.404  1.00  0.00           H  
ATOM   4280  C   ARG A 274       5.589 -12.208 -16.048  1.00  0.00           C  
ATOM   4281  O   ARG A 274       6.048 -12.352 -14.883  1.00  0.00           O  
ATOM   4282  N   ASN A 275       5.232 -11.014 -16.500  1.00  0.00           N  
ATOM   4283  HN  ASN A 275       4.922 -10.979 -17.447  1.00  0.00           H  
ATOM   4284  CA  ASN A 275       5.141  -9.913 -15.643  1.00  0.00           C  
ATOM   4285  HA  ASN A 275       6.128  -9.889 -15.204  1.00  0.00           H  
ATOM   4286  CB  ASN A 275       5.141  -8.674 -16.580  1.00  0.00           C  
ATOM   4287  HB2 ASN A 275       4.314  -8.800 -17.312  1.00  0.00           H  
ATOM   4288  HB1 ASN A 275       6.095  -8.761 -17.141  1.00  0.00           H  
ATOM   4289  CG  ASN A 275       5.202  -7.365 -15.801  1.00  0.00           C  
ATOM   4290  OD1 ASN A 275       5.546  -7.357 -14.583  1.00  0.00           O  
ATOM   4291  ND2 ASN A 275       4.943  -6.227 -16.472  1.00  0.00           N  
ATOM   4292 1HD2 ASN A 275       4.777  -5.392 -15.949  1.00  0.00           H  
ATOM   4293 2HD2 ASN A 275       4.759  -6.304 -17.452  1.00  0.00           H  
ATOM   4294  C   ASN A 275       4.114  -9.984 -14.510  1.00  0.00           C  
ATOM   4295  O   ASN A 275       4.361  -9.680 -13.363  1.00  0.00           O  
ATOM   4296  N   SER A 276       2.895 -10.409 -14.902  1.00  0.00           N  
ATOM   4297  HN  SER A 276       2.721 -10.566 -15.871  1.00  0.00           H  
ATOM   4298  CA  SER A 276       1.726 -10.713 -14.107  1.00  0.00           C  
ATOM   4299  HA  SER A 276       1.738  -9.874 -13.428  1.00  0.00           H  
ATOM   4300  CB  SER A 276       0.350 -10.843 -14.817  1.00  0.00           C  
ATOM   4301  HB1 SER A 276       0.270 -11.589 -15.636  1.00  0.00           H  
ATOM   4302  HB2 SER A 276       0.265  -9.903 -15.405  1.00  0.00           H  
ATOM   4303  OG  SER A 276      -0.762 -10.983 -13.965  1.00  0.00           O  
ATOM   4304  HG  SER A 276      -0.993 -10.214 -13.439  1.00  0.00           H  
ATOM   4305  C   SER A 276       1.925 -11.862 -13.127  1.00  0.00           C  
ATOM   4306  O   SER A 276       1.531 -11.810 -11.961  1.00  0.00           O  
ATOM   4307  N   LEU A 277       2.543 -12.954 -13.598  1.00  0.00           N  
ATOM   4308  HN  LEU A 277       2.689 -12.939 -14.585  1.00  0.00           H  
ATOM   4309  CA  LEU A 277       3.063 -14.108 -12.778  1.00  0.00           C  
ATOM   4310  HA  LEU A 277       2.245 -14.576 -12.251  1.00  0.00           H  
ATOM   4311  CB  LEU A 277       3.630 -15.272 -13.658  1.00  0.00           C  
ATOM   4312  HB2 LEU A 277       4.436 -14.834 -14.286  1.00  0.00           H  
ATOM   4313  HB1 LEU A 277       2.816 -15.362 -14.409  1.00  0.00           H  
ATOM   4314  CG  LEU A 277       3.985 -16.594 -12.912  1.00  0.00           C  
ATOM   4315  HG  LEU A 277       4.539 -16.301 -11.995  1.00  0.00           H  
ATOM   4316  CD1 LEU A 277       2.794 -17.638 -12.661  1.00  0.00           C  
ATOM   4317 1HD1 LEU A 277       2.011 -17.322 -11.939  1.00  0.00           H  
ATOM   4318 2HD1 LEU A 277       3.298 -18.491 -12.160  1.00  0.00           H  
ATOM   4319 3HD1 LEU A 277       2.283 -17.917 -13.607  1.00  0.00           H  
ATOM   4320  CD2 LEU A 277       5.092 -17.214 -13.747  1.00  0.00           C  
ATOM   4321 1HD2 LEU A 277       5.270 -18.225 -13.323  1.00  0.00           H  
ATOM   4322 2HD2 LEU A 277       5.943 -16.539 -13.510  1.00  0.00           H  
ATOM   4323 3HD2 LEU A 277       4.976 -17.275 -14.850  1.00  0.00           H  
ATOM   4324  C   LEU A 277       4.092 -13.653 -11.662  1.00  0.00           C  
ATOM   4325  O   LEU A 277       4.962 -12.881 -11.921  1.00  0.00           O  
ATOM   4326  N   PRO A 278       4.042 -14.126 -10.433  1.00  0.00           N  
ATOM   4327  CD  PRO A 278       2.747 -14.527  -9.885  1.00  0.00           C  
ATOM   4328  HD1 PRO A 278       2.663 -15.547 -10.317  1.00  0.00           H  
ATOM   4329  HD2 PRO A 278       1.841 -13.939 -10.145  1.00  0.00           H  
ATOM   4330  CA  PRO A 278       5.092 -14.105  -9.428  1.00  0.00           C  
ATOM   4331  HA  PRO A 278       5.171 -13.071  -9.124  1.00  0.00           H  
ATOM   4332  CB  PRO A 278       4.501 -15.000  -8.323  1.00  0.00           C  
ATOM   4333  HB1 PRO A 278       4.868 -14.745  -7.307  1.00  0.00           H  
ATOM   4334  HB2 PRO A 278       4.765 -16.055  -8.548  1.00  0.00           H  
ATOM   4335  CG  PRO A 278       3.013 -14.710  -8.402  1.00  0.00           C  
ATOM   4336  HG1 PRO A 278       2.385 -15.550  -8.035  1.00  0.00           H  
ATOM   4337  HG2 PRO A 278       2.677 -13.768  -7.919  1.00  0.00           H  
ATOM   4338  C   PRO A 278       6.493 -14.472 -10.012  1.00  0.00           C  
ATOM   4339  O   PRO A 278       6.519 -14.876 -11.180  1.00  0.00           O  
ATOM   4340  N   LYS A 279       7.538 -14.216  -9.191  1.00  0.00           N  
ATOM   4341  HN  LYS A 279       7.355 -13.930  -8.254  1.00  0.00           H  
ATOM   4342  CA  LYS A 279       8.924 -14.325  -9.553  1.00  0.00           C  
ATOM   4343  HA  LYS A 279       9.049 -14.123 -10.606  1.00  0.00           H  
ATOM   4344  CB  LYS A 279       9.782 -13.329  -8.692  1.00  0.00           C  
ATOM   4345  HB1 LYS A 279      10.854 -13.597  -8.810  1.00  0.00           H  
ATOM   4346  HB2 LYS A 279       9.603 -13.437  -7.601  1.00  0.00           H  
ATOM   4347  CG  LYS A 279       9.549 -11.948  -9.169  1.00  0.00           C  
ATOM   4348  HG1 LYS A 279       9.473 -11.829 -10.271  1.00  0.00           H  
ATOM   4349  HG2 LYS A 279      10.340 -11.278  -8.769  1.00  0.00           H  
ATOM   4350  CD  LYS A 279       8.197 -11.343  -8.589  1.00  0.00           C  
ATOM   4351  HD1 LYS A 279       8.094 -11.495  -7.494  1.00  0.00           H  
ATOM   4352  HD2 LYS A 279       7.298 -11.822  -9.034  1.00  0.00           H  
ATOM   4353  CE  LYS A 279       7.893  -9.866  -9.058  1.00  0.00           C  
ATOM   4354  HE1 LYS A 279       8.002  -9.708 -10.152  1.00  0.00           H  
ATOM   4355  HE2 LYS A 279       8.550  -9.130  -8.547  1.00  0.00           H  
ATOM   4356  NZ  LYS A 279       6.499  -9.525  -8.744  1.00  0.00           N1+
ATOM   4357  HZ1 LYS A 279       6.207  -9.857  -7.802  1.00  0.00           H  
ATOM   4358  HZ2 LYS A 279       5.978 -10.114  -9.424  1.00  0.00           H  
ATOM   4359  HZ3 LYS A 279       6.232  -8.533  -8.902  1.00  0.00           H  
ATOM   4360  C   LYS A 279       9.476 -15.768  -9.399  1.00  0.00           C  
ATOM   4361  O   LYS A 279      10.656 -16.009  -8.981  1.00  0.00           O  
ATOM   4362  N   VAL A 280       8.610 -16.793  -9.759  1.00  0.00           N  
ATOM   4363  HN  VAL A 280       7.735 -16.542 -10.165  1.00  0.00           H  
ATOM   4364  CA  VAL A 280       9.031 -18.197  -9.768  1.00  0.00           C  
ATOM   4365  HA  VAL A 280       9.421 -18.344  -8.771  1.00  0.00           H  
ATOM   4366  CB  VAL A 280       7.828 -19.175  -9.931  1.00  0.00           C  
ATOM   4367  HB  VAL A 280       8.276 -20.185 -10.041  1.00  0.00           H  
ATOM   4368  CG1 VAL A 280       6.956 -19.104  -8.636  1.00  0.00           C  
ATOM   4369 1HG1 VAL A 280       6.047 -19.728  -8.769  1.00  0.00           H  
ATOM   4370 2HG1 VAL A 280       6.718 -18.043  -8.411  1.00  0.00           H  
ATOM   4371 3HG1 VAL A 280       7.623 -19.482  -7.832  1.00  0.00           H  
ATOM   4372  CG2 VAL A 280       7.001 -18.805 -11.201  1.00  0.00           C  
ATOM   4373 1HG2 VAL A 280       7.714 -18.741 -12.050  1.00  0.00           H  
ATOM   4374 2HG2 VAL A 280       6.482 -17.829 -11.094  1.00  0.00           H  
ATOM   4375 3HG2 VAL A 280       6.356 -19.641 -11.550  1.00  0.00           H  
ATOM   4376  C   VAL A 280      10.102 -18.426 -10.745  1.00  0.00           C  
ATOM   4377  O   VAL A 280      10.193 -17.887 -11.894  1.00  0.00           O  
ATOM   4378  N   ALA A 281      11.061 -19.303 -10.329  1.00  0.00           N  
ATOM   4379  HN  ALA A 281      11.066 -19.661  -9.398  1.00  0.00           H  
ATOM   4380  CA  ALA A 281      12.226 -19.523 -11.190  1.00  0.00           C  
ATOM   4381  HA  ALA A 281      12.602 -18.564 -11.516  1.00  0.00           H  
ATOM   4382  CB  ALA A 281      13.276 -20.248 -10.364  1.00  0.00           C  
ATOM   4383  HB1 ALA A 281      13.495 -19.598  -9.490  1.00  0.00           H  
ATOM   4384  HB2 ALA A 281      14.279 -20.443 -10.800  1.00  0.00           H  
ATOM   4385  HB3 ALA A 281      12.803 -21.186 -10.001  1.00  0.00           H  
ATOM   4386  C   ALA A 281      12.017 -20.365 -12.474  1.00  0.00           C  
ATOM   4387  O   ALA A 281      12.891 -20.495 -13.279  1.00  0.00           O  
ATOM   4388  N   TYR A 282      10.853 -21.048 -12.583  1.00  0.00           N  
ATOM   4389  HN  TYR A 282      10.131 -20.880 -11.914  1.00  0.00           H  
ATOM   4390  CA  TYR A 282      10.562 -22.101 -13.516  1.00  0.00           C  
ATOM   4391  HA  TYR A 282      11.443 -22.245 -14.123  1.00  0.00           H  
ATOM   4392  CB  TYR A 282      10.283 -23.429 -12.693  1.00  0.00           C  
ATOM   4393  HB2 TYR A 282      11.267 -23.844 -12.386  1.00  0.00           H  
ATOM   4394  HB1 TYR A 282       9.875 -24.250 -13.320  1.00  0.00           H  
ATOM   4395  CG  TYR A 282       9.408 -23.313 -11.507  1.00  0.00           C  
ATOM   4396  CD1 TYR A 282       9.938 -23.206 -10.226  1.00  0.00           C  
ATOM   4397  HD1 TYR A 282      10.978 -23.487 -10.160  1.00  0.00           H  
ATOM   4398  CE1 TYR A 282       9.075 -23.191  -9.084  1.00  0.00           C  
ATOM   4399  HE1 TYR A 282       9.534 -23.276  -8.110  1.00  0.00           H  
ATOM   4400  CZ  TYR A 282       7.731 -22.823  -9.255  1.00  0.00           C  
ATOM   4401  OH  TYR A 282       6.882 -22.541  -8.168  1.00  0.00           O  
ATOM   4402  HH  TYR A 282       7.323 -22.596  -7.318  1.00  0.00           H  
ATOM   4403  CD2 TYR A 282       8.031 -23.171 -11.651  1.00  0.00           C  
ATOM   4404  HD2 TYR A 282       7.583 -23.331 -12.621  1.00  0.00           H  
ATOM   4405  CE2 TYR A 282       7.210 -22.886 -10.525  1.00  0.00           C  
ATOM   4406  HE2 TYR A 282       6.145 -22.732 -10.626  1.00  0.00           H  
ATOM   4407  C   TYR A 282       9.510 -21.758 -14.429  1.00  0.00           C  
ATOM   4408  O   TYR A 282       8.823 -20.752 -14.257  1.00  0.00           O  
ATOM   4409  N   ALA A 283       9.469 -22.515 -15.486  1.00  0.00           N  
ATOM   4410  HN  ALA A 283      10.067 -23.289 -15.672  1.00  0.00           H  
ATOM   4411  CA  ALA A 283       8.398 -22.442 -16.434  1.00  0.00           C  
ATOM   4412  HA  ALA A 283       8.216 -21.401 -16.653  1.00  0.00           H  
ATOM   4413  CB  ALA A 283       8.791 -23.055 -17.771  1.00  0.00           C  
ATOM   4414  HB3 ALA A 283       9.725 -22.510 -18.020  1.00  0.00           H  
ATOM   4415  HB2 ALA A 283       7.981 -22.755 -18.470  1.00  0.00           H  
ATOM   4416  HB1 ALA A 283       8.917 -24.157 -17.844  1.00  0.00           H  
ATOM   4417  C   ALA A 283       7.104 -22.947 -15.945  1.00  0.00           C  
ATOM   4418  O   ALA A 283       7.041 -24.062 -15.435  1.00  0.00           O  
ATOM   4419  N   THR A 284       5.981 -22.199 -16.043  1.00  0.00           N  
ATOM   4420  HN  THR A 284       5.964 -21.318 -16.509  1.00  0.00           H  
ATOM   4421  CA  THR A 284       4.731 -22.759 -15.551  1.00  0.00           C  
ATOM   4422  HA  THR A 284       4.874 -23.508 -14.786  1.00  0.00           H  
ATOM   4423  CB  THR A 284       3.848 -21.659 -14.879  1.00  0.00           C  
ATOM   4424  HB  THR A 284       2.981 -22.164 -14.402  1.00  0.00           H  
ATOM   4425  OG1 THR A 284       3.451 -20.657 -15.795  1.00  0.00           O  
ATOM   4426  HG1 THR A 284       4.208 -20.089 -15.962  1.00  0.00           H  
ATOM   4427  CG2 THR A 284       4.654 -21.106 -13.758  1.00  0.00           C  
ATOM   4428 2HG2 THR A 284       4.093 -20.355 -13.163  1.00  0.00           H  
ATOM   4429 3HG2 THR A 284       5.496 -20.492 -14.141  1.00  0.00           H  
ATOM   4430 1HG2 THR A 284       5.030 -21.929 -13.113  1.00  0.00           H  
ATOM   4431  C   THR A 284       3.880 -23.502 -16.563  1.00  0.00           C  
ATOM   4432  O   THR A 284       4.327 -23.617 -17.710  1.00  0.00           O  
ATOM   4433  N   ALA A 285       2.645 -24.042 -16.282  1.00  0.00           N  
ATOM   4434  HN  ALA A 285       2.179 -23.952 -15.405  1.00  0.00           H  
ATOM   4435  CA  ALA A 285       1.814 -24.768 -17.249  1.00  0.00           C  
ATOM   4436  HA  ALA A 285       2.296 -25.580 -17.771  1.00  0.00           H  
ATOM   4437  CB  ALA A 285       0.642 -25.479 -16.516  1.00  0.00           C  
ATOM   4438  HB2 ALA A 285      -0.040 -24.754 -16.023  1.00  0.00           H  
ATOM   4439  HB3 ALA A 285       1.202 -26.084 -15.771  1.00  0.00           H  
ATOM   4440  HB1 ALA A 285       0.130 -26.130 -17.258  1.00  0.00           H  
ATOM   4441  C   ALA A 285       1.355 -23.872 -18.368  1.00  0.00           C  
ATOM   4442  O   ALA A 285       1.229 -24.188 -19.514  1.00  0.00           O  
ATOM   4443  N   MET A 286       0.983 -22.605 -17.976  1.00  0.00           N  
ATOM   4444  HN  MET A 286       1.058 -22.451 -16.994  1.00  0.00           H  
ATOM   4445  CA  MET A 286       0.627 -21.594 -18.924  1.00  0.00           C  
ATOM   4446  HA  MET A 286      -0.170 -21.959 -19.555  1.00  0.00           H  
ATOM   4447  CB  MET A 286      -0.090 -20.492 -18.189  1.00  0.00           C  
ATOM   4448  HB1 MET A 286       0.492 -20.345 -17.255  1.00  0.00           H  
ATOM   4449  HB2 MET A 286      -1.087 -20.854 -17.855  1.00  0.00           H  
ATOM   4450  CG  MET A 286      -0.231 -19.011 -18.855  1.00  0.00           C  
ATOM   4451  HG1 MET A 286       0.787 -18.701 -19.177  1.00  0.00           H  
ATOM   4452  HG2 MET A 286      -0.565 -18.292 -18.077  1.00  0.00           H  
ATOM   4453  SD  MET A 286      -1.450 -18.898 -20.193  1.00  0.00           S  
ATOM   4454  CE  MET A 286      -2.913 -18.744 -19.099  1.00  0.00           C  
ATOM   4455  HE2 MET A 286      -3.794 -18.818 -19.770  1.00  0.00           H  
ATOM   4456  HE1 MET A 286      -2.858 -17.753 -18.600  1.00  0.00           H  
ATOM   4457  HE3 MET A 286      -2.836 -19.534 -18.322  1.00  0.00           H  
ATOM   4458  C   MET A 286       1.738 -21.055 -19.836  1.00  0.00           C  
ATOM   4459  O   MET A 286       1.623 -20.727 -21.065  1.00  0.00           O  
ATOM   4460  N   ASP A 287       2.980 -20.994 -19.263  1.00  0.00           N  
ATOM   4461  HN  ASP A 287       3.087 -21.117 -18.280  1.00  0.00           H  
ATOM   4462  CA  ASP A 287       4.136 -20.410 -19.923  1.00  0.00           C  
ATOM   4463  HA  ASP A 287       3.808 -19.423 -20.213  1.00  0.00           H  
ATOM   4464  CB  ASP A 287       5.369 -20.406 -19.069  1.00  0.00           C  
ATOM   4465  HB2 ASP A 287       6.327 -20.167 -19.576  1.00  0.00           H  
ATOM   4466  HB1 ASP A 287       5.528 -21.394 -18.587  1.00  0.00           H  
ATOM   4467  CG  ASP A 287       5.091 -19.367 -18.025  1.00  0.00           C  
ATOM   4468  OD1 ASP A 287       4.263 -18.457 -18.276  1.00  0.00           O  
ATOM   4469  OD2 ASP A 287       5.650 -19.544 -16.911  1.00  0.00           O  
ATOM   4470  C   ASP A 287       4.447 -21.311 -21.178  1.00  0.00           C  
ATOM   4471  O   ASP A 287       4.807 -20.885 -22.249  1.00  0.00           O  
ATOM   4472  N   TRP A 288       4.340 -22.699 -20.978  1.00  0.00           N  
ATOM   4473  HN  TRP A 288       4.120 -22.984 -20.048  1.00  0.00           H  
ATOM   4474  CA  TRP A 288       4.491 -23.655 -22.085  1.00  0.00           C  
ATOM   4475  HA  TRP A 288       5.456 -23.415 -22.506  1.00  0.00           H  
ATOM   4476  CB  TRP A 288       4.613 -25.156 -21.555  1.00  0.00           C  
ATOM   4477  HB1 TRP A 288       4.542 -25.818 -22.445  1.00  0.00           H  
ATOM   4478  HB2 TRP A 288       3.754 -25.285 -20.862  1.00  0.00           H  
ATOM   4479  CG  TRP A 288       5.822 -25.463 -20.810  1.00  0.00           C  
ATOM   4480  CD1 TRP A 288       5.951 -25.694 -19.465  1.00  0.00           C  
ATOM   4481  HD1 TRP A 288       5.091 -25.749 -18.813  1.00  0.00           H  
ATOM   4482  NE1 TRP A 288       7.292 -25.908 -19.236  1.00  0.00           N  
ATOM   4483  HE1 TRP A 288       7.651 -26.311 -18.422  1.00  0.00           H  
ATOM   4484  CE2 TRP A 288       8.022 -25.534 -20.267  1.00  0.00           C  
ATOM   4485  CD2 TRP A 288       7.171 -25.225 -21.298  1.00  0.00           C  
ATOM   4486  CE3 TRP A 288       7.633 -24.922 -22.554  1.00  0.00           C  
ATOM   4487  HE3 TRP A 288       6.893 -24.808 -23.333  1.00  0.00           H  
ATOM   4488  CZ3 TRP A 288       8.958 -24.995 -22.747  1.00  0.00           C  
ATOM   4489  HZ3 TRP A 288       9.270 -24.795 -23.761  1.00  0.00           H  
ATOM   4490  CZ2 TRP A 288       9.389 -25.715 -20.445  1.00  0.00           C  
ATOM   4491  HZ2 TRP A 288      10.085 -26.187 -19.767  1.00  0.00           H  
ATOM   4492  CH2 TRP A 288       9.816 -25.389 -21.739  1.00  0.00           C  
ATOM   4493  HH2 TRP A 288      10.874 -25.309 -21.940  1.00  0.00           H  
ATOM   4494  C   TRP A 288       3.411 -23.490 -23.158  1.00  0.00           C  
ATOM   4495  O   TRP A 288       3.667 -23.596 -24.332  1.00  0.00           O  
ATOM   4496  N   PHE A 289       2.124 -23.199 -22.819  1.00  0.00           N  
ATOM   4497  HN  PHE A 289       1.885 -23.124 -21.854  1.00  0.00           H  
ATOM   4498  CA  PHE A 289       1.088 -23.164 -23.848  1.00  0.00           C  
ATOM   4499  HA  PHE A 289       1.169 -24.008 -24.518  1.00  0.00           H  
ATOM   4500  CB  PHE A 289      -0.317 -23.040 -23.216  1.00  0.00           C  
ATOM   4501  HB2 PHE A 289      -0.431 -22.077 -22.672  1.00  0.00           H  
ATOM   4502  HB1 PHE A 289      -0.375 -23.860 -22.470  1.00  0.00           H  
ATOM   4503  CG  PHE A 289      -1.497 -23.170 -24.232  1.00  0.00           C  
ATOM   4504  CD1 PHE A 289      -2.230 -24.327 -24.345  1.00  0.00           C  
ATOM   4505  HD1 PHE A 289      -1.873 -25.218 -23.849  1.00  0.00           H  
ATOM   4506  CE1 PHE A 289      -3.371 -24.448 -25.077  1.00  0.00           C  
ATOM   4507  HE1 PHE A 289      -4.014 -25.315 -25.042  1.00  0.00           H  
ATOM   4508  CZ  PHE A 289      -3.703 -23.366 -25.904  1.00  0.00           C  
ATOM   4509  HZ  PHE A 289      -4.543 -23.505 -26.568  1.00  0.00           H  
ATOM   4510  CD2 PHE A 289      -1.868 -22.009 -25.020  1.00  0.00           C  
ATOM   4511  HD2 PHE A 289      -1.336 -21.071 -24.958  1.00  0.00           H  
ATOM   4512  CE2 PHE A 289      -2.963 -22.104 -25.850  1.00  0.00           C  
ATOM   4513  HE2 PHE A 289      -3.377 -21.330 -26.480  1.00  0.00           H  
ATOM   4514  C   PHE A 289       1.226 -21.907 -24.783  1.00  0.00           C  
ATOM   4515  O   PHE A 289       1.306 -22.038 -25.994  1.00  0.00           O  
ATOM   4516  N   ILE A 290       1.470 -20.742 -24.154  1.00  0.00           N  
ATOM   4517  HN  ILE A 290       1.408 -20.708 -23.160  1.00  0.00           H  
ATOM   4518  CA  ILE A 290       1.976 -19.466 -24.709  1.00  0.00           C  
ATOM   4519  HA  ILE A 290       1.155 -19.007 -25.241  1.00  0.00           H  
ATOM   4520  CB  ILE A 290       2.310 -18.492 -23.554  1.00  0.00           C  
ATOM   4521  HB  ILE A 290       2.861 -19.100 -22.806  1.00  0.00           H  
ATOM   4522  CG2 ILE A 290       3.112 -17.293 -24.029  1.00  0.00           C  
ATOM   4523 1HG2 ILE A 290       2.753 -16.899 -25.003  1.00  0.00           H  
ATOM   4524 2HG2 ILE A 290       4.144 -17.678 -24.181  1.00  0.00           H  
ATOM   4525 3HG2 ILE A 290       3.131 -16.420 -23.342  1.00  0.00           H  
ATOM   4526  CG1 ILE A 290       1.041 -18.108 -22.656  1.00  0.00           C  
ATOM   4527 1HG1 ILE A 290       1.365 -17.721 -21.667  1.00  0.00           H  
ATOM   4528 2HG1 ILE A 290       0.523 -19.060 -22.410  1.00  0.00           H  
ATOM   4529  CD  ILE A 290       0.109 -17.181 -23.353  1.00  0.00           C  
ATOM   4530  HD2 ILE A 290       0.671 -16.398 -23.905  1.00  0.00           H  
ATOM   4531  HD3 ILE A 290      -0.553 -16.599 -22.676  1.00  0.00           H  
ATOM   4532  HD1 ILE A 290      -0.587 -17.602 -24.110  1.00  0.00           H  
ATOM   4533  C   ILE A 290       3.204 -19.603 -25.638  1.00  0.00           C  
ATOM   4534  O   ILE A 290       3.247 -19.038 -26.794  1.00  0.00           O  
ATOM   4535  N   ALA A 291       4.196 -20.370 -25.206  1.00  0.00           N  
ATOM   4536  HN  ALA A 291       3.976 -20.873 -24.374  1.00  0.00           H  
ATOM   4537  CA  ALA A 291       5.426 -20.815 -25.955  1.00  0.00           C  
ATOM   4538  HA  ALA A 291       5.985 -19.950 -26.280  1.00  0.00           H  
ATOM   4539  CB  ALA A 291       6.290 -21.642 -24.941  1.00  0.00           C  
ATOM   4540  HB1 ALA A 291       7.159 -22.086 -25.471  1.00  0.00           H  
ATOM   4541  HB2 ALA A 291       5.690 -22.445 -24.459  1.00  0.00           H  
ATOM   4542  HB3 ALA A 291       6.720 -20.940 -24.195  1.00  0.00           H  
ATOM   4543  C   ALA A 291       5.235 -21.656 -27.172  1.00  0.00           C  
ATOM   4544  O   ALA A 291       5.825 -21.413 -28.226  1.00  0.00           O  
ATOM   4545  N   VAL A 292       4.356 -22.713 -27.085  1.00  0.00           N  
ATOM   4546  HN  VAL A 292       4.034 -23.016 -26.191  1.00  0.00           H  
ATOM   4547  CA  VAL A 292       3.979 -23.517 -28.236  1.00  0.00           C  
ATOM   4548  HA  VAL A 292       4.868 -23.980 -28.639  1.00  0.00           H  
ATOM   4549  CB  VAL A 292       3.111 -24.713 -27.880  1.00  0.00           C  
ATOM   4550  HB  VAL A 292       2.244 -24.346 -27.291  1.00  0.00           H  
ATOM   4551  CG1 VAL A 292       2.525 -25.411 -29.105  1.00  0.00           C  
ATOM   4552 1HG1 VAL A 292       1.739 -24.740 -29.511  1.00  0.00           H  
ATOM   4553 3HG1 VAL A 292       2.284 -26.471 -28.870  1.00  0.00           H  
ATOM   4554 2HG1 VAL A 292       3.360 -25.412 -29.837  1.00  0.00           H  
ATOM   4555  CG2 VAL A 292       4.001 -25.718 -27.185  1.00  0.00           C  
ATOM   4556 2HG2 VAL A 292       4.433 -25.344 -26.233  1.00  0.00           H  
ATOM   4557 1HG2 VAL A 292       4.866 -25.964 -27.837  1.00  0.00           H  
ATOM   4558 3HG2 VAL A 292       3.527 -26.666 -26.849  1.00  0.00           H  
ATOM   4559  C   VAL A 292       3.300 -22.801 -29.294  1.00  0.00           C  
ATOM   4560  O   VAL A 292       3.522 -22.918 -30.496  1.00  0.00           O  
ATOM   4561  N   CYS A 293       2.382 -21.884 -28.909  1.00  0.00           N  
ATOM   4562  HN  CYS A 293       2.214 -21.767 -27.934  1.00  0.00           H  
ATOM   4563  CA  CYS A 293       1.603 -21.027 -29.853  1.00  0.00           C  
ATOM   4564  HA  CYS A 293       1.188 -21.681 -30.605  1.00  0.00           H  
ATOM   4565  CB  CYS A 293       0.521 -20.326 -29.052  1.00  0.00           C  
ATOM   4566  HB1 CYS A 293       0.021 -19.490 -29.587  1.00  0.00           H  
ATOM   4567  HB2 CYS A 293       0.966 -19.793 -28.185  1.00  0.00           H  
ATOM   4568  SG  CYS A 293      -0.783 -21.454 -28.409  1.00  0.00           S  
ATOM   4569  HG  CYS A 293      -0.083 -21.744 -27.322  1.00  0.00           H  
ATOM   4570  C   CYS A 293       2.385 -19.953 -30.569  1.00  0.00           C  
ATOM   4571  O   CYS A 293       2.256 -19.697 -31.784  1.00  0.00           O  
ATOM   4572  N   TYR A 294       3.305 -19.389 -29.754  1.00  0.00           N  
ATOM   4573  HN  TYR A 294       3.381 -19.618 -28.787  1.00  0.00           H  
ATOM   4574  CA  TYR A 294       4.403 -18.494 -30.195  1.00  0.00           C  
ATOM   4575  HA  TYR A 294       4.040 -17.660 -30.776  1.00  0.00           H  
ATOM   4576  CB  TYR A 294       5.230 -17.807 -29.031  1.00  0.00           C  
ATOM   4577  HB1 TYR A 294       5.680 -18.656 -28.475  1.00  0.00           H  
ATOM   4578  HB2 TYR A 294       4.498 -17.361 -28.325  1.00  0.00           H  
ATOM   4579  CG  TYR A 294       6.198 -16.729 -29.534  1.00  0.00           C  
ATOM   4580  CD1 TYR A 294       7.308 -16.522 -28.751  1.00  0.00           C  
ATOM   4581  HD1 TYR A 294       7.469 -17.035 -27.814  1.00  0.00           H  
ATOM   4582  CE1 TYR A 294       8.203 -15.588 -29.080  1.00  0.00           C  
ATOM   4583  HE1 TYR A 294       9.122 -15.519 -28.515  1.00  0.00           H  
ATOM   4584  CZ  TYR A 294       8.147 -14.817 -30.181  1.00  0.00           C  
ATOM   4585  OH  TYR A 294       8.926 -13.722 -30.363  1.00  0.00           O  
ATOM   4586  HH  TYR A 294       8.353 -12.963 -30.239  1.00  0.00           H  
ATOM   4587  CD2 TYR A 294       6.028 -15.950 -30.648  1.00  0.00           C  
ATOM   4588  HD2 TYR A 294       5.063 -16.093 -31.111  1.00  0.00           H  
ATOM   4589  CE2 TYR A 294       7.008 -14.963 -30.973  1.00  0.00           C  
ATOM   4590  HE2 TYR A 294       6.740 -14.245 -31.734  1.00  0.00           H  
ATOM   4591  C   TYR A 294       5.267 -19.259 -31.264  1.00  0.00           C  
ATOM   4592  O   TYR A 294       5.632 -18.758 -32.344  1.00  0.00           O  
ATOM   4593  N   ALA A 295       5.486 -20.577 -31.018  1.00  0.00           N  
ATOM   4594  HN  ALA A 295       5.189 -21.055 -30.195  1.00  0.00           H  
ATOM   4595  CA  ALA A 295       6.268 -21.477 -31.850  1.00  0.00           C  
ATOM   4596  HA  ALA A 295       7.265 -21.065 -31.894  1.00  0.00           H  
ATOM   4597  CB  ALA A 295       6.552 -22.816 -31.171  1.00  0.00           C  
ATOM   4598  HB3 ALA A 295       5.617 -23.367 -30.930  1.00  0.00           H  
ATOM   4599  HB1 ALA A 295       7.145 -22.677 -30.241  1.00  0.00           H  
ATOM   4600  HB2 ALA A 295       7.034 -23.544 -31.858  1.00  0.00           H  
ATOM   4601  C   ALA A 295       5.637 -21.771 -33.255  1.00  0.00           C  
ATOM   4602  O   ALA A 295       6.334 -21.849 -34.274  1.00  0.00           O  
ATOM   4603  N   PHE A 296       4.320 -21.992 -33.378  1.00  0.00           N  
ATOM   4604  HN  PHE A 296       3.810 -22.120 -32.530  1.00  0.00           H  
ATOM   4605  CA  PHE A 296       3.528 -21.997 -34.571  1.00  0.00           C  
ATOM   4606  HA  PHE A 296       3.872 -22.718 -35.299  1.00  0.00           H  
ATOM   4607  CB  PHE A 296       2.001 -22.408 -34.227  1.00  0.00           C  
ATOM   4608  HB1 PHE A 296       1.392 -22.246 -35.142  1.00  0.00           H  
ATOM   4609  HB2 PHE A 296       1.599 -21.849 -33.355  1.00  0.00           H  
ATOM   4610  CG  PHE A 296       1.960 -23.961 -33.970  1.00  0.00           C  
ATOM   4611  CD1 PHE A 296       1.466 -24.533 -32.799  1.00  0.00           C  
ATOM   4612  HD1 PHE A 296       1.011 -23.868 -32.080  1.00  0.00           H  
ATOM   4613  CE1 PHE A 296       1.487 -25.861 -32.527  1.00  0.00           C  
ATOM   4614  HE1 PHE A 296       1.005 -26.202 -31.623  1.00  0.00           H  
ATOM   4615  CZ  PHE A 296       2.002 -26.779 -33.470  1.00  0.00           C  
ATOM   4616  HZ  PHE A 296       2.053 -27.844 -33.300  1.00  0.00           H  
ATOM   4617  CD2 PHE A 296       2.486 -24.881 -34.944  1.00  0.00           C  
ATOM   4618  HD2 PHE A 296       3.003 -24.505 -35.815  1.00  0.00           H  
ATOM   4619  CE2 PHE A 296       2.540 -26.246 -34.647  1.00  0.00           C  
ATOM   4620  HE2 PHE A 296       3.038 -26.924 -35.324  1.00  0.00           H  
ATOM   4621  C   PHE A 296       3.601 -20.636 -35.380  1.00  0.00           C  
ATOM   4622  O   PHE A 296       3.825 -20.661 -36.599  1.00  0.00           O  
ATOM   4623  N   VAL A 297       3.491 -19.489 -34.750  1.00  0.00           N  
ATOM   4624  HN  VAL A 297       3.139 -19.553 -33.819  1.00  0.00           H  
ATOM   4625  CA  VAL A 297       3.850 -18.180 -35.296  1.00  0.00           C  
ATOM   4626  HA  VAL A 297       3.245 -17.869 -36.135  1.00  0.00           H  
ATOM   4627  CB  VAL A 297       3.559 -17.076 -34.245  1.00  0.00           C  
ATOM   4628  HB  VAL A 297       4.085 -17.265 -33.285  1.00  0.00           H  
ATOM   4629  CG1 VAL A 297       3.905 -15.663 -34.679  1.00  0.00           C  
ATOM   4630 2HG1 VAL A 297       3.635 -15.439 -35.733  1.00  0.00           H  
ATOM   4631 1HG1 VAL A 297       4.988 -15.455 -34.546  1.00  0.00           H  
ATOM   4632 3HG1 VAL A 297       3.483 -14.975 -33.915  1.00  0.00           H  
ATOM   4633  CG2 VAL A 297       2.009 -17.133 -33.962  1.00  0.00           C  
ATOM   4634 1HG2 VAL A 297       1.600 -18.019 -33.432  1.00  0.00           H  
ATOM   4635 2HG2 VAL A 297       1.528 -17.150 -34.963  1.00  0.00           H  
ATOM   4636 3HG2 VAL A 297       1.568 -16.287 -33.392  1.00  0.00           H  
ATOM   4637  C   VAL A 297       5.267 -18.030 -35.732  1.00  0.00           C  
ATOM   4638  O   VAL A 297       5.549 -17.694 -36.856  1.00  0.00           O  
ATOM   4639  N   PHE A 298       6.297 -18.491 -34.997  1.00  0.00           N  
ATOM   4640  HN  PHE A 298       6.036 -18.951 -34.152  1.00  0.00           H  
ATOM   4641  CA  PHE A 298       7.709 -18.607 -35.441  1.00  0.00           C  
ATOM   4642  HA  PHE A 298       7.987 -17.600 -35.716  1.00  0.00           H  
ATOM   4643  CB  PHE A 298       8.634 -18.925 -34.184  1.00  0.00           C  
ATOM   4644  HB1 PHE A 298       8.181 -19.648 -33.471  1.00  0.00           H  
ATOM   4645  HB2 PHE A 298       8.640 -18.013 -33.549  1.00  0.00           H  
ATOM   4646  CG  PHE A 298       9.996 -19.349 -34.558  1.00  0.00           C  
ATOM   4647  CD1 PHE A 298      10.776 -18.358 -35.255  1.00  0.00           C  
ATOM   4648  HD1 PHE A 298      10.213 -17.449 -35.403  1.00  0.00           H  
ATOM   4649  CE1 PHE A 298      12.158 -18.539 -35.455  1.00  0.00           C  
ATOM   4650  HE1 PHE A 298      12.730 -17.749 -35.918  1.00  0.00           H  
ATOM   4651  CZ  PHE A 298      12.729 -19.796 -35.305  1.00  0.00           C  
ATOM   4652  HZ  PHE A 298      13.772 -19.855 -35.579  1.00  0.00           H  
ATOM   4653  CD2 PHE A 298      10.624 -20.592 -34.293  1.00  0.00           C  
ATOM   4654  HD2 PHE A 298      10.102 -21.362 -33.744  1.00  0.00           H  
ATOM   4655  CE2 PHE A 298      12.012 -20.761 -34.539  1.00  0.00           C  
ATOM   4656  HE2 PHE A 298      12.454 -21.722 -34.326  1.00  0.00           H  
ATOM   4657  C   PHE A 298       7.946 -19.527 -36.671  1.00  0.00           C  
ATOM   4658  O   PHE A 298       8.795 -19.325 -37.518  1.00  0.00           O  
ATOM   4659  N   SER A 299       7.198 -20.605 -36.679  1.00  0.00           N  
ATOM   4660  HN  SER A 299       6.649 -20.844 -35.882  1.00  0.00           H  
ATOM   4661  CA  SER A 299       7.230 -21.645 -37.706  1.00  0.00           C  
ATOM   4662  HA  SER A 299       8.268 -21.814 -37.954  1.00  0.00           H  
ATOM   4663  CB  SER A 299       6.547 -22.907 -37.256  1.00  0.00           C  
ATOM   4664  HB1 SER A 299       6.511 -23.539 -38.169  1.00  0.00           H  
ATOM   4665  HB2 SER A 299       5.559 -22.707 -36.788  1.00  0.00           H  
ATOM   4666  OG  SER A 299       7.209 -23.686 -36.215  1.00  0.00           O  
ATOM   4667  HG  SER A 299       7.131 -23.279 -35.349  1.00  0.00           H  
ATOM   4668  C   SER A 299       6.500 -21.113 -38.949  1.00  0.00           C  
ATOM   4669  O   SER A 299       6.864 -21.520 -40.057  1.00  0.00           O  
ATOM   4670  N   ALA A 300       5.585 -20.109 -38.966  1.00  0.00           N  
ATOM   4671  HN  ALA A 300       5.237 -19.609 -38.177  1.00  0.00           H  
ATOM   4672  CA  ALA A 300       5.074 -19.466 -40.215  1.00  0.00           C  
ATOM   4673  HA  ALA A 300       4.870 -20.263 -40.915  1.00  0.00           H  
ATOM   4674  CB  ALA A 300       3.702 -18.759 -39.861  1.00  0.00           C  
ATOM   4675  HB1 ALA A 300       2.960 -19.545 -39.605  1.00  0.00           H  
ATOM   4676  HB2 ALA A 300       3.422 -18.114 -40.721  1.00  0.00           H  
ATOM   4677  HB3 ALA A 300       3.861 -18.134 -38.956  1.00  0.00           H  
ATOM   4678  C   ALA A 300       6.017 -18.480 -40.742  1.00  0.00           C  
ATOM   4679  O   ALA A 300       6.091 -18.357 -41.987  1.00  0.00           O  
ATOM   4680  N   LEU A 301       6.716 -17.698 -39.874  1.00  0.00           N  
ATOM   4681  HN  LEU A 301       6.531 -17.759 -38.897  1.00  0.00           H  
ATOM   4682  CA  LEU A 301       7.868 -16.875 -40.140  1.00  0.00           C  
ATOM   4683  HA  LEU A 301       7.491 -16.234 -40.923  1.00  0.00           H  
ATOM   4684  CB  LEU A 301       8.258 -16.049 -38.884  1.00  0.00           C  
ATOM   4685  HB1 LEU A 301       8.668 -16.822 -38.198  1.00  0.00           H  
ATOM   4686  HB2 LEU A 301       7.321 -15.697 -38.402  1.00  0.00           H  
ATOM   4687  CG  LEU A 301       9.325 -14.942 -39.040  1.00  0.00           C  
ATOM   4688  HG  LEU A 301      10.316 -15.308 -39.386  1.00  0.00           H  
ATOM   4689  CD1 LEU A 301       9.041 -13.944 -40.226  1.00  0.00           C  
ATOM   4690 3HD1 LEU A 301       8.115 -13.355 -40.062  1.00  0.00           H  
ATOM   4691 1HD1 LEU A 301       8.910 -14.449 -41.208  1.00  0.00           H  
ATOM   4692 2HD1 LEU A 301       9.829 -13.192 -40.450  1.00  0.00           H  
ATOM   4693  CD2 LEU A 301       9.694 -14.217 -37.785  1.00  0.00           C  
ATOM   4694 1HD2 LEU A 301       9.941 -14.913 -36.955  1.00  0.00           H  
ATOM   4695 2HD2 LEU A 301       8.844 -13.666 -37.329  1.00  0.00           H  
ATOM   4696 3HD2 LEU A 301      10.499 -13.463 -37.916  1.00  0.00           H  
ATOM   4697  C   LEU A 301       9.032 -17.670 -40.782  1.00  0.00           C  
ATOM   4698  O   LEU A 301       9.676 -17.242 -41.785  1.00  0.00           O  
ATOM   4699  N   ILE A 302       9.421 -18.908 -40.211  1.00  0.00           N  
ATOM   4700  HN  ILE A 302       8.975 -19.290 -39.404  1.00  0.00           H  
ATOM   4701  CA  ILE A 302      10.376 -19.784 -40.789  1.00  0.00           C  
ATOM   4702  HA  ILE A 302      11.283 -19.222 -40.963  1.00  0.00           H  
ATOM   4703  CB  ILE A 302      10.892 -20.890 -39.902  1.00  0.00           C  
ATOM   4704  HB  ILE A 302      10.036 -21.365 -39.375  1.00  0.00           H  
ATOM   4705  CG2 ILE A 302      11.661 -22.018 -40.566  1.00  0.00           C  
ATOM   4706 3HG2 ILE A 302      12.524 -21.547 -41.083  1.00  0.00           H  
ATOM   4707 2HG2 ILE A 302      11.012 -22.611 -41.246  1.00  0.00           H  
ATOM   4708 1HG2 ILE A 302      12.093 -22.689 -39.794  1.00  0.00           H  
ATOM   4709  CG1 ILE A 302      11.721 -20.324 -38.703  1.00  0.00           C  
ATOM   4710 1HG1 ILE A 302      11.719 -21.134 -37.941  1.00  0.00           H  
ATOM   4711 2HG1 ILE A 302      11.111 -19.453 -38.385  1.00  0.00           H  
ATOM   4712  CD  ILE A 302      13.121 -19.767 -39.091  1.00  0.00           C  
ATOM   4713  HD1 ILE A 302      13.145 -19.241 -40.070  1.00  0.00           H  
ATOM   4714  HD2 ILE A 302      13.819 -20.626 -39.197  1.00  0.00           H  
ATOM   4715  HD3 ILE A 302      13.414 -19.004 -38.337  1.00  0.00           H  
ATOM   4716  C   ILE A 302      10.009 -20.278 -42.247  1.00  0.00           C  
ATOM   4717  O   ILE A 302      10.854 -20.244 -43.166  1.00  0.00           O  
ATOM   4718  N   GLU A 303       8.696 -20.712 -42.371  1.00  0.00           N  
ATOM   4719  HN  GLU A 303       8.111 -20.717 -41.563  1.00  0.00           H  
ATOM   4720  CA  GLU A 303       8.058 -21.037 -43.657  1.00  0.00           C  
ATOM   4721  HA  GLU A 303       8.697 -21.786 -44.101  1.00  0.00           H  
ATOM   4722  CB  GLU A 303       6.579 -21.516 -43.474  1.00  0.00           C  
ATOM   4723  HB1 GLU A 303       5.851 -20.958 -42.847  1.00  0.00           H  
ATOM   4724  HB2 GLU A 303       6.684 -22.432 -42.854  1.00  0.00           H  
ATOM   4725  CG  GLU A 303       5.812 -21.972 -44.763  1.00  0.00           C  
ATOM   4726  HG1 GLU A 303       5.368 -22.940 -44.447  1.00  0.00           H  
ATOM   4727  HG2 GLU A 303       6.509 -22.089 -45.622  1.00  0.00           H  
ATOM   4728  CD  GLU A 303       4.723 -21.036 -45.308  1.00  0.00           C  
ATOM   4729  OE1 GLU A 303       3.669 -21.758 -45.531  1.00  0.00           O  
ATOM   4730  OE2 GLU A 303       4.934 -19.826 -45.595  1.00  0.00           O  
ATOM   4731  C   GLU A 303       8.064 -19.942 -44.724  1.00  0.00           C  
ATOM   4732  O   GLU A 303       8.537 -20.172 -45.816  1.00  0.00           O  
ATOM   4733  N   PHE A 304       7.789 -18.658 -44.405  1.00  0.00           N  
ATOM   4734  HN  PHE A 304       7.485 -18.595 -43.457  1.00  0.00           H  
ATOM   4735  CA  PHE A 304       7.993 -17.497 -45.334  1.00  0.00           C  
ATOM   4736  HA  PHE A 304       7.601 -17.745 -46.310  1.00  0.00           H  
ATOM   4737  CB  PHE A 304       7.534 -16.185 -44.615  1.00  0.00           C  
ATOM   4738  HB1 PHE A 304       8.104 -16.003 -43.679  1.00  0.00           H  
ATOM   4739  HB2 PHE A 304       6.481 -16.199 -44.263  1.00  0.00           H  
ATOM   4740  CG  PHE A 304       7.768 -15.050 -45.560  1.00  0.00           C  
ATOM   4741  CD1 PHE A 304       8.462 -13.923 -45.042  1.00  0.00           C  
ATOM   4742  HD1 PHE A 304       8.768 -13.840 -44.011  1.00  0.00           H  
ATOM   4743  CE1 PHE A 304       8.684 -12.803 -45.914  1.00  0.00           C  
ATOM   4744  HE1 PHE A 304       9.209 -11.902 -45.632  1.00  0.00           H  
ATOM   4745  CZ  PHE A 304       8.314 -12.942 -47.251  1.00  0.00           C  
ATOM   4746  HZ  PHE A 304       8.493 -12.133 -47.943  1.00  0.00           H  
ATOM   4747  CD2 PHE A 304       7.336 -15.124 -46.909  1.00  0.00           C  
ATOM   4748  HD2 PHE A 304       6.755 -15.986 -47.201  1.00  0.00           H  
ATOM   4749  CE2 PHE A 304       7.669 -14.098 -47.798  1.00  0.00           C  
ATOM   4750  HE2 PHE A 304       7.455 -14.208 -48.852  1.00  0.00           H  
ATOM   4751  C   PHE A 304       9.510 -17.267 -45.664  1.00  0.00           C  
ATOM   4752  O   PHE A 304       9.844 -17.036 -46.798  1.00  0.00           O  
ATOM   4753  N   ALA A 305      10.433 -17.307 -44.622  1.00  0.00           N  
ATOM   4754  HN  ALA A 305      10.176 -17.402 -43.663  1.00  0.00           H  
ATOM   4755  CA  ALA A 305      11.828 -17.032 -44.926  1.00  0.00           C  
ATOM   4756  HA  ALA A 305      11.983 -16.121 -45.486  1.00  0.00           H  
ATOM   4757  CB  ALA A 305      12.820 -17.080 -43.744  1.00  0.00           C  
ATOM   4758  HB1 ALA A 305      13.782 -16.573 -43.977  1.00  0.00           H  
ATOM   4759  HB3 ALA A 305      12.996 -18.081 -43.297  1.00  0.00           H  
ATOM   4760  HB2 ALA A 305      12.364 -16.427 -42.969  1.00  0.00           H  
ATOM   4761  C   ALA A 305      12.325 -18.103 -45.935  1.00  0.00           C  
ATOM   4762  O   ALA A 305      13.079 -17.805 -46.865  1.00  0.00           O  
ATOM   4763  N   THR A 306      12.003 -19.364 -45.740  1.00  0.00           N  
ATOM   4764  HN  THR A 306      11.326 -19.543 -45.030  1.00  0.00           H  
ATOM   4765  CA  THR A 306      12.382 -20.572 -46.600  1.00  0.00           C  
ATOM   4766  HA  THR A 306      13.439 -20.793 -46.595  1.00  0.00           H  
ATOM   4767  CB  THR A 306      11.752 -21.851 -46.086  1.00  0.00           C  
ATOM   4768  HB  THR A 306      10.685 -21.658 -45.841  1.00  0.00           H  
ATOM   4769  OG1 THR A 306      12.393 -22.111 -44.878  1.00  0.00           O  
ATOM   4770  HG1 THR A 306      11.843 -21.814 -44.150  1.00  0.00           H  
ATOM   4771  CG2 THR A 306      12.076 -23.143 -46.836  1.00  0.00           C  
ATOM   4772 1HG2 THR A 306      12.048 -24.050 -46.195  1.00  0.00           H  
ATOM   4773 2HG2 THR A 306      13.113 -23.084 -47.231  1.00  0.00           H  
ATOM   4774 3HG2 THR A 306      11.395 -23.257 -47.706  1.00  0.00           H  
ATOM   4775  C   THR A 306      11.796 -20.541 -47.952  1.00  0.00           C  
ATOM   4776  O   THR A 306      12.390 -20.889 -48.960  1.00  0.00           O  
ATOM   4777  N   VAL A 307      10.496 -20.174 -48.079  1.00  0.00           N  
ATOM   4778  HN  VAL A 307       9.892 -19.955 -47.316  1.00  0.00           H  
ATOM   4779  CA  VAL A 307       9.874 -19.985 -49.360  1.00  0.00           C  
ATOM   4780  HA  VAL A 307      10.027 -20.870 -49.960  1.00  0.00           H  
ATOM   4781  CB  VAL A 307       8.336 -19.964 -49.225  1.00  0.00           C  
ATOM   4782  HB  VAL A 307       8.118 -19.152 -48.499  1.00  0.00           H  
ATOM   4783  CG1 VAL A 307       7.589 -19.503 -50.497  1.00  0.00           C  
ATOM   4784 1HG1 VAL A 307       7.630 -20.241 -51.325  1.00  0.00           H  
ATOM   4785 3HG1 VAL A 307       7.870 -18.485 -50.839  1.00  0.00           H  
ATOM   4786 2HG1 VAL A 307       6.519 -19.444 -50.204  1.00  0.00           H  
ATOM   4787  CG2 VAL A 307       7.849 -21.402 -48.936  1.00  0.00           C  
ATOM   4788 1HG2 VAL A 307       8.484 -21.921 -48.186  1.00  0.00           H  
ATOM   4789 2HG2 VAL A 307       7.945 -21.943 -49.901  1.00  0.00           H  
ATOM   4790 3HG2 VAL A 307       6.807 -21.310 -48.564  1.00  0.00           H  
ATOM   4791  C   VAL A 307      10.491 -18.810 -50.126  1.00  0.00           C  
ATOM   4792  O   VAL A 307      10.812 -18.835 -51.333  1.00  0.00           O  
ATOM   4793  N   ASN A 308      10.696 -17.603 -49.486  1.00  0.00           N  
ATOM   4794  HN  ASN A 308      10.496 -17.480 -48.517  1.00  0.00           H  
ATOM   4795  CA  ASN A 308      11.207 -16.388 -50.109  1.00  0.00           C  
ATOM   4796  HA  ASN A 308      10.577 -16.118 -50.944  1.00  0.00           H  
ATOM   4797  CB  ASN A 308      11.212 -15.229 -49.034  1.00  0.00           C  
ATOM   4798  HB2 ASN A 308      11.891 -15.445 -48.181  1.00  0.00           H  
ATOM   4799  HB1 ASN A 308      10.142 -15.254 -48.738  1.00  0.00           H  
ATOM   4800  CG  ASN A 308      11.468 -13.893 -49.569  1.00  0.00           C  
ATOM   4801  OD1 ASN A 308      12.575 -13.300 -49.490  1.00  0.00           O  
ATOM   4802  ND2 ASN A 308      10.462 -13.319 -50.188  1.00  0.00           N  
ATOM   4803 1HD2 ASN A 308      10.606 -12.421 -50.603  1.00  0.00           H  
ATOM   4804 2HD2 ASN A 308       9.721 -13.942 -50.442  1.00  0.00           H  
ATOM   4805  C   ASN A 308      12.591 -16.524 -50.470  1.00  0.00           C  
ATOM   4806  O   ASN A 308      12.966 -15.961 -51.493  1.00  0.00           O  
ATOM   4807  N   TYR A 309      13.442 -17.246 -49.797  1.00  0.00           N  
ATOM   4808  HN  TYR A 309      13.208 -17.775 -48.985  1.00  0.00           H  
ATOM   4809  CA  TYR A 309      14.882 -17.410 -50.160  1.00  0.00           C  
ATOM   4810  HA  TYR A 309      15.317 -16.440 -50.348  1.00  0.00           H  
ATOM   4811  CB  TYR A 309      15.680 -18.105 -49.014  1.00  0.00           C  
ATOM   4812  HB1 TYR A 309      15.099 -19.009 -48.726  1.00  0.00           H  
ATOM   4813  HB2 TYR A 309      15.716 -17.420 -48.140  1.00  0.00           H  
ATOM   4814  CG  TYR A 309      17.132 -18.473 -49.292  1.00  0.00           C  
ATOM   4815  CD1 TYR A 309      18.165 -17.504 -49.470  1.00  0.00           C  
ATOM   4816  HD1 TYR A 309      17.944 -16.452 -49.373  1.00  0.00           H  
ATOM   4817  CE1 TYR A 309      19.502 -17.836 -49.662  1.00  0.00           C  
ATOM   4818  HE1 TYR A 309      20.309 -17.124 -49.750  1.00  0.00           H  
ATOM   4819  CZ  TYR A 309      19.805 -19.222 -49.600  1.00  0.00           C  
ATOM   4820  OH  TYR A 309      21.119 -19.657 -49.766  1.00  0.00           O  
ATOM   4821  HH  TYR A 309      21.577 -18.817 -49.823  1.00  0.00           H  
ATOM   4822  CD2 TYR A 309      17.490 -19.823 -49.245  1.00  0.00           C  
ATOM   4823  HD2 TYR A 309      16.704 -20.538 -49.051  1.00  0.00           H  
ATOM   4824  CE2 TYR A 309      18.815 -20.242 -49.509  1.00  0.00           C  
ATOM   4825  HE2 TYR A 309      19.066 -21.292 -49.525  1.00  0.00           H  
ATOM   4826  C   TYR A 309      15.010 -18.180 -51.449  1.00  0.00           C  
ATOM   4827  O   TYR A 309      15.890 -17.934 -52.253  1.00  0.00           O  
ATOM   4828  N   PHE A 310      14.078 -19.059 -51.766  1.00  0.00           N  
ATOM   4829  HN  PHE A 310      13.376 -19.265 -51.090  1.00  0.00           H  
ATOM   4830  CA  PHE A 310      14.138 -19.825 -52.977  1.00  0.00           C  
ATOM   4831  HA  PHE A 310      15.156 -19.724 -53.324  1.00  0.00           H  
ATOM   4832  CB  PHE A 310      13.776 -21.313 -52.504  1.00  0.00           C  
ATOM   4833  HB1 PHE A 310      13.568 -21.933 -53.402  1.00  0.00           H  
ATOM   4834  HB2 PHE A 310      12.838 -21.332 -51.909  1.00  0.00           H  
ATOM   4835  CG  PHE A 310      14.845 -21.842 -51.557  1.00  0.00           C  
ATOM   4836  CD1 PHE A 310      16.215 -21.811 -51.915  1.00  0.00           C  
ATOM   4837  HD1 PHE A 310      16.485 -21.245 -52.794  1.00  0.00           H  
ATOM   4838  CE1 PHE A 310      17.138 -22.478 -51.110  1.00  0.00           C  
ATOM   4839  HE1 PHE A 310      18.167 -22.582 -51.419  1.00  0.00           H  
ATOM   4840  CZ  PHE A 310      16.753 -23.271 -50.019  1.00  0.00           C  
ATOM   4841  HZ  PHE A 310      17.508 -23.732 -49.400  1.00  0.00           H  
ATOM   4842  CD2 PHE A 310      14.371 -22.613 -50.426  1.00  0.00           C  
ATOM   4843  HD2 PHE A 310      13.328 -22.814 -50.226  1.00  0.00           H  
ATOM   4844  CE2 PHE A 310      15.337 -23.315 -49.663  1.00  0.00           C  
ATOM   4845  HE2 PHE A 310      15.019 -23.810 -48.756  1.00  0.00           H  
ATOM   4846  C   PHE A 310      13.188 -19.394 -54.110  1.00  0.00           C  
ATOM   4847  O   PHE A 310      13.260 -19.925 -55.212  1.00  0.00           O  
ATOM   4848  N   THR A 311      12.262 -18.439 -53.823  1.00  0.00           N  
ATOM   4849  HN  THR A 311      12.123 -17.959 -52.960  1.00  0.00           H  
ATOM   4850  CA  THR A 311      11.174 -18.057 -54.776  1.00  0.00           C  
ATOM   4851  HA  THR A 311      10.652 -18.947 -55.097  1.00  0.00           H  
ATOM   4852  CB  THR A 311      10.294 -17.040 -54.115  1.00  0.00           C  
ATOM   4853  HB  THR A 311      10.919 -16.353 -53.507  1.00  0.00           H  
ATOM   4854  OG1 THR A 311       9.372 -17.720 -53.237  1.00  0.00           O  
ATOM   4855  HG1 THR A 311       9.887 -18.138 -52.543  1.00  0.00           H  
ATOM   4856  CG2 THR A 311       9.438 -16.187 -55.081  1.00  0.00           C  
ATOM   4857 1HG2 THR A 311      10.028 -15.325 -55.459  1.00  0.00           H  
ATOM   4858 2HG2 THR A 311       8.518 -15.723 -54.667  1.00  0.00           H  
ATOM   4859 3HG2 THR A 311       9.056 -16.788 -55.935  1.00  0.00           H  
ATOM   4860  C   THR A 311      11.691 -17.398 -56.113  1.00  0.00           C  
ATOM   4861  O   THR A 311      12.503 -16.478 -56.056  1.00  0.00           O  
ATOM   4862  N   LYS A 312      11.208 -17.916 -57.244  1.00  0.00           N  
ATOM   4863  HN  LYS A 312      10.469 -18.585 -57.280  1.00  0.00           H  
ATOM   4864  CA  LYS A 312      11.743 -17.649 -58.585  1.00  0.00           C  
ATOM   4865  HA  LYS A 312      10.971 -18.188 -59.114  1.00  0.00           H  
ATOM   4866  CB  LYS A 312      11.764 -16.171 -59.025  1.00  0.00           C  
ATOM   4867  HB1 LYS A 312      12.169 -16.242 -60.057  1.00  0.00           H  
ATOM   4868  HB2 LYS A 312      12.572 -15.655 -58.463  1.00  0.00           H  
ATOM   4869  CG  LYS A 312      10.447 -15.399 -59.124  1.00  0.00           C  
ATOM   4870  HG2 LYS A 312      10.027 -15.494 -58.101  1.00  0.00           H  
ATOM   4871  HG1 LYS A 312       9.807 -15.867 -59.902  1.00  0.00           H  
ATOM   4872  CD  LYS A 312      10.653 -13.985 -59.609  1.00  0.00           C  
ATOM   4873  HD1 LYS A 312      11.244 -14.057 -60.548  1.00  0.00           H  
ATOM   4874  HD2 LYS A 312      11.374 -13.492 -58.922  1.00  0.00           H  
ATOM   4875  CE  LYS A 312       9.444 -13.069 -59.663  1.00  0.00           C  
ATOM   4876  HE2 LYS A 312       9.732 -12.119 -60.161  1.00  0.00           H  
ATOM   4877  HE1 LYS A 312       9.032 -12.901 -58.646  1.00  0.00           H  
ATOM   4878  NZ  LYS A 312       8.408 -13.678 -60.558  1.00  0.00           N1+
ATOM   4879  HZ3 LYS A 312       8.720 -13.751 -61.547  1.00  0.00           H  
ATOM   4880  HZ1 LYS A 312       7.591 -13.035 -60.526  1.00  0.00           H  
ATOM   4881  HZ2 LYS A 312       8.018 -14.614 -60.326  1.00  0.00           H  
ATOM   4882  C   LYS A 312      13.048 -18.396 -58.841  1.00  0.00           C  
ATOM   4883  O   LYS A 312      13.268 -18.991 -59.887  1.00  0.00           O  
ATOM   4884  N   SER A 313      14.133 -18.394 -57.971  1.00  0.00           N  
ATOM   4885  HN  SER A 313      14.090 -17.848 -57.138  1.00  0.00           H  
ATOM   4886  CA  SER A 313      15.328 -19.211 -58.280  1.00  0.00           C  
ATOM   4887  HA  SER A 313      15.623 -18.987 -59.295  1.00  0.00           H  
ATOM   4888  CB  SER A 313      16.475 -18.831 -57.250  1.00  0.00           C  
ATOM   4889  HB1 SER A 313      16.684 -17.762 -57.469  1.00  0.00           H  
ATOM   4890  HB2 SER A 313      17.397 -19.411 -57.468  1.00  0.00           H  
ATOM   4891  OG  SER A 313      16.198 -18.979 -55.837  1.00  0.00           O  
ATOM   4892  HG  SER A 313      15.831 -18.177 -55.457  1.00  0.00           H  
ATOM   4893  C   SER A 313      15.219 -20.725 -58.233  1.00  0.00           C  
ATOM   4894  O   SER A 313      15.750 -21.435 -59.113  1.00  0.00           O  
ATOM   4895  N   GLN A 314      14.560 -21.330 -57.220  1.00  0.00           N  
ATOM   4896  HN  GLN A 314      14.149 -20.691 -56.576  1.00  0.00           H  
ATOM   4897  CA  GLN A 314      14.501 -22.740 -56.839  1.00  0.00           C  
ATOM   4898  HA  GLN A 314      14.739 -23.426 -57.638  1.00  0.00           H  
ATOM   4899  CB  GLN A 314      15.484 -22.950 -55.661  1.00  0.00           C  
ATOM   4900  HB1 GLN A 314      15.271 -23.951 -55.230  1.00  0.00           H  
ATOM   4901  HB2 GLN A 314      15.347 -22.127 -54.927  1.00  0.00           H  
ATOM   4902  CG  GLN A 314      16.996 -23.087 -56.072  1.00  0.00           C  
ATOM   4903  HG2 GLN A 314      17.559 -23.424 -55.175  1.00  0.00           H  
ATOM   4904  HG1 GLN A 314      17.331 -22.065 -56.348  1.00  0.00           H  
ATOM   4905  CD  GLN A 314      17.250 -23.973 -57.340  1.00  0.00           C  
ATOM   4906  OE1 GLN A 314      16.673 -25.049 -57.570  1.00  0.00           O  
ATOM   4907  NE2 GLN A 314      18.360 -23.691 -57.992  1.00  0.00           N  
ATOM   4908 2HE2 GLN A 314      18.819 -22.836 -57.750  1.00  0.00           H  
ATOM   4909 1HE2 GLN A 314      18.689 -24.269 -58.739  1.00  0.00           H  
ATOM   4910  C   GLN A 314      13.134 -23.276 -56.435  1.00  0.00           C  
ATOM   4911  O   GLN A 314      12.855 -23.658 -55.323  1.00  0.00           O  
ATOM   4912  N   PRO A 315      12.081 -23.149 -57.358  1.00  0.00           N  
ATOM   4913  CD  PRO A 315      12.223 -22.647 -58.715  1.00  0.00           C  
ATOM   4914  HD1 PRO A 315      13.071 -23.120 -59.253  1.00  0.00           H  
ATOM   4915  HD2 PRO A 315      12.351 -21.548 -58.611  1.00  0.00           H  
ATOM   4916  CA  PRO A 315      10.721 -23.082 -56.900  1.00  0.00           C  
ATOM   4917  HA  PRO A 315      10.676 -22.407 -56.058  1.00  0.00           H  
ATOM   4918  CB  PRO A 315       9.860 -22.739 -58.118  1.00  0.00           C  
ATOM   4919  HB1 PRO A 315       9.591 -21.661 -58.115  1.00  0.00           H  
ATOM   4920  HB2 PRO A 315       8.898 -23.288 -58.199  1.00  0.00           H  
ATOM   4921  CG  PRO A 315      10.809 -22.861 -59.334  1.00  0.00           C  
ATOM   4922  HG1 PRO A 315      10.897 -23.882 -59.765  1.00  0.00           H  
ATOM   4923  HG2 PRO A 315      10.624 -22.147 -60.165  1.00  0.00           H  
ATOM   4924  C   PRO A 315      10.274 -24.408 -56.497  1.00  0.00           C  
ATOM   4925  O   PRO A 315       9.358 -24.465 -55.682  1.00  0.00           O  
ATOM   4926  N   ALA A 316      10.997 -25.486 -56.930  1.00  0.00           N  
ATOM   4927  HN  ALA A 316      11.787 -25.438 -57.536  1.00  0.00           H  
ATOM   4928  CA  ALA A 316      10.709 -26.825 -56.461  1.00  0.00           C  
ATOM   4929  HA  ALA A 316       9.635 -26.937 -56.455  1.00  0.00           H  
ATOM   4930  CB  ALA A 316      11.436 -27.993 -57.235  1.00  0.00           C  
ATOM   4931  HB2 ALA A 316      11.108 -29.004 -56.913  1.00  0.00           H  
ATOM   4932  HB3 ALA A 316      12.544 -27.914 -57.275  1.00  0.00           H  
ATOM   4933  HB1 ALA A 316      10.919 -28.078 -58.215  1.00  0.00           H  
ATOM   4934  C   ALA A 316      11.154 -27.000 -55.006  1.00  0.00           C  
ATOM   4935  O   ALA A 316      10.501 -27.756 -54.288  1.00  0.00           O  
ATOM   4936  N   ARG A 317      12.206 -26.273 -54.547  1.00  0.00           N  
ATOM   4937  HN  ARG A 317      12.749 -25.670 -55.126  1.00  0.00           H
[truncated: 1,821,973 more chars]
