# Supplementary material for: Mutational Analysis of Anesthetic Binding Sites and Their Effects on GABAA Receptor Activation and Modulation by Positive Allosteric Modulators of the α7 Nicotinic Receptor
Source: Biomolecules. 2023 Apr 20;13(4):698. doi: 10.3390/biom13040698 (PMC10135968; doi:10.3390/biom13040698)
Supplement: Supplementary file 1 [file biomolecules-13-00698-s001.zip › PAM-2 at beta-alpha interface.pdb]

REMARK   Accelrys Discovery Studio PDB file
REMARK   Created:  2023-03-14T13:29:52Z
MODEL        1
ATOM      1  CAY ASP A  10     -25.404 -16.798  53.441  1.00  0.00           C  
ATOM      2  HY3 ASP A  10     -24.307 -16.978  53.453  1.00  0.00           H  
ATOM      3  HY2 ASP A  10     -25.796 -17.447  54.253  1.00  0.00           H  
ATOM      4  HY1 ASP A  10     -25.435 -15.712  53.675  1.00  0.00           H  
ATOM      5  CY  ASP A  10     -26.116 -17.033  52.231  1.00  0.00           C  
ATOM      6  OY  ASP A  10     -26.117 -18.225  51.737  1.00  0.00           O  
ATOM      7  N   ASP A  10     -26.840 -16.025  51.728  1.00  0.00           N  
ATOM      8  HN  ASP A  10     -26.893 -15.131  52.167  1.00  0.00           H  
ATOM      9  CA  ASP A  10     -27.658 -16.200  50.564  1.00  0.00           C  
ATOM     10  HA  ASP A  10     -28.267 -17.087  50.657  1.00  0.00           H  
ATOM     11  CB  ASP A  10     -28.625 -15.007  50.420  1.00  0.00           C  
ATOM     12  HB1 ASP A  10     -29.126 -14.840  51.398  1.00  0.00           H  
ATOM     13  HB2 ASP A  10     -29.367 -15.134  49.603  1.00  0.00           H  
ATOM     14  CG  ASP A  10     -27.807 -13.751  50.164  1.00  0.00           C  
ATOM     15  OD1 ASP A  10     -27.507 -13.437  48.974  1.00  0.00           O  
ATOM     16  OD2 ASP A  10     -27.315 -13.096  51.131  1.00  0.00           O  
ATOM     17  C   ASP A  10     -26.847 -16.455  49.283  1.00  0.00           C  
ATOM     18  O   ASP A  10     -25.658 -16.241  49.263  1.00  0.00           O  
ATOM     19  HY  ASP A  10     -25.251 -16.752  51.631  1.00  0.00           H  
ATOM     20  HY  ASP A  10     -25.131 -18.519  51.527  1.00  0.00           H  
ATOM     21  N   ASN A  11     -27.453 -16.821  48.166  1.00  0.00           N  
ATOM     22  HN  ASN A  11     -28.431 -16.696  48.024  1.00  0.00           H  
ATOM     23  CA  ASN A  11     -26.700 -17.291  46.987  1.00  0.00           C  
ATOM     24  HA  ASN A  11     -26.018 -18.075  47.286  1.00  0.00           H  
ATOM     25  CB  ASN A  11     -27.681 -17.853  45.904  1.00  0.00           C  
ATOM     26  HB1 ASN A  11     -27.137 -18.041  44.955  1.00  0.00           H  
ATOM     27  HB2 ASN A  11     -28.455 -17.089  45.678  1.00  0.00           H  
ATOM     28  CG  ASN A  11     -28.236 -19.167  46.478  1.00  0.00           C  
ATOM     29  OD1 ASN A  11     -27.845 -19.695  47.516  1.00  0.00           O  
ATOM     30  ND2 ASN A  11     -29.165 -19.776  45.759  1.00  0.00           N  
ATOM     31 1HD2 ASN A  11     -29.620 -19.373  44.965  1.00  0.00           H  
ATOM     32 2HD2 ASN A  11     -29.510 -20.588  46.229  1.00  0.00           H  
ATOM     33  C   ASN A  11     -25.767 -16.250  46.430  1.00  0.00           C  
ATOM     34  O   ASN A  11     -24.623 -16.498  46.114  1.00  0.00           O  
ATOM     35  N   THR A  12     -26.294 -14.983  46.442  1.00  0.00           N  
ATOM     36  HN  THR A  12     -27.191 -14.825  46.848  1.00  0.00           H  
ATOM     37  CA  THR A  12     -25.469 -13.879  46.039  1.00  0.00           C  
ATOM     38  HA  THR A  12     -25.044 -14.064  45.064  1.00  0.00           H  
ATOM     39  CB  THR A  12     -26.302 -12.565  45.806  1.00  0.00           C  
ATOM     40  HB  THR A  12     -27.030 -12.465  46.640  1.00  0.00           H  
ATOM     41  OG1 THR A  12     -27.109 -12.587  44.591  1.00  0.00           O  
ATOM     42  HG1 THR A  12     -27.788 -11.925  44.742  1.00  0.00           H  
ATOM     43  CG2 THR A  12     -25.404 -11.287  45.751  1.00  0.00           C  
ATOM     44 1HG2 THR A  12     -24.847 -11.147  46.702  1.00  0.00           H  
ATOM     45 2HG2 THR A  12     -26.015 -10.406  45.463  1.00  0.00           H  
ATOM     46 3HG2 THR A  12     -24.567 -11.485  45.047  1.00  0.00           H  
ATOM     47  C   THR A  12     -24.275 -13.633  46.977  1.00  0.00           C  
ATOM     48  O   THR A  12     -23.190 -13.273  46.563  1.00  0.00           O  
ATOM     49  N   THR A  13     -24.441 -13.788  48.315  1.00  0.00           N  
ATOM     50  HN  THR A  13     -25.389 -13.980  48.558  1.00  0.00           H  
ATOM     51  CA  THR A  13     -23.447 -13.606  49.382  1.00  0.00           C  
ATOM     52  HA  THR A  13     -22.983 -12.686  49.062  1.00  0.00           H  
ATOM     53  CB  THR A  13     -24.057 -13.518  50.846  1.00  0.00           C  
ATOM     54  HB  THR A  13     -24.744 -14.373  51.023  1.00  0.00           H  
ATOM     55  OG1 THR A  13     -24.876 -12.318  51.110  1.00  0.00           O  
ATOM     56  HG1 THR A  13     -25.768 -12.642  50.963  1.00  0.00           H  
ATOM     57  CG2 THR A  13     -22.969 -13.689  51.878  1.00  0.00           C  
ATOM     58 2HG2 THR A  13     -22.651 -14.745  52.023  1.00  0.00           H  
ATOM     59 3HG2 THR A  13     -23.281 -13.352  52.890  1.00  0.00           H  
ATOM     60 1HG2 THR A  13     -22.114 -13.030  51.621  1.00  0.00           H  
ATOM     61  C   THR A  13     -22.395 -14.619  49.254  1.00  0.00           C  
ATOM     62  O   THR A  13     -21.176 -14.321  49.231  1.00  0.00           O  
ATOM     63  N   VAL A  14     -22.770 -15.829  49.103  1.00  0.00           N  
ATOM     64  HN  VAL A  14     -23.727 -16.087  49.209  1.00  0.00           H  
ATOM     65  CA  VAL A  14     -21.829 -16.906  48.804  1.00  0.00           C  
ATOM     66  HA  VAL A  14     -20.967 -16.796  49.446  1.00  0.00           H  
ATOM     67  CB  VAL A  14     -22.521 -18.223  48.967  1.00  0.00           C  
ATOM     68  HB  VAL A  14     -23.359 -18.369  48.253  1.00  0.00           H  
ATOM     69  CG1 VAL A  14     -21.620 -19.390  48.613  1.00  0.00           C  
ATOM     70 2HG1 VAL A  14     -21.364 -19.314  47.535  1.00  0.00           H  
ATOM     71 3HG1 VAL A  14     -22.122 -20.358  48.828  1.00  0.00           H  
ATOM     72 1HG1 VAL A  14     -20.707 -19.430  49.244  1.00  0.00           H  
ATOM     73  CG2 VAL A  14     -22.960 -18.459  50.414  1.00  0.00           C  
ATOM     74 2HG2 VAL A  14     -22.125 -18.550  51.140  1.00  0.00           H  
ATOM     75 1HG2 VAL A  14     -23.557 -19.394  50.466  1.00  0.00           H  
ATOM     76 3HG2 VAL A  14     -23.632 -17.606  50.652  1.00  0.00           H  
ATOM     77  C   VAL A  14     -21.161 -16.699  47.459  1.00  0.00           C  
ATOM     78  O   VAL A  14     -19.955 -16.932  47.346  1.00  0.00           O  
ATOM     79  N   PHE A  15     -21.799 -16.227  46.398  1.00  0.00           N  
ATOM     80  HN  PHE A  15     -22.795 -16.205  46.376  1.00  0.00           H  
ATOM     81  CA  PHE A  15     -21.150 -15.819  45.127  1.00  0.00           C  
ATOM     82  HA  PHE A  15     -20.581 -16.701  44.872  1.00  0.00           H  
ATOM     83  CB  PHE A  15     -22.193 -15.471  44.015  1.00  0.00           C  
ATOM     84  HB1 PHE A  15     -22.878 -14.696  44.420  1.00  0.00           H  
ATOM     85  HB2 PHE A  15     -22.749 -16.430  43.935  1.00  0.00           H  
ATOM     86  CG  PHE A  15     -21.530 -15.089  42.721  1.00  0.00           C  
ATOM     87  CD1 PHE A  15     -21.874 -13.764  42.205  1.00  0.00           C  
ATOM     88  HD1 PHE A  15     -22.529 -13.205  42.857  1.00  0.00           H  
ATOM     89  CE1 PHE A  15     -21.466 -13.454  40.879  1.00  0.00           C  
ATOM     90  HE1 PHE A  15     -21.799 -12.491  40.521  1.00  0.00           H  
ATOM     91  CZ  PHE A  15     -20.481 -14.253  40.187  1.00  0.00           C  
ATOM     92  HZ  PHE A  15     -20.126 -13.911  39.227  1.00  0.00           H  
ATOM     93  CD2 PHE A  15     -20.632 -15.892  42.023  1.00  0.00           C  
ATOM     94  HD2 PHE A  15     -20.215 -16.800  42.432  1.00  0.00           H  
ATOM     95  CE2 PHE A  15     -20.159 -15.506  40.745  1.00  0.00           C  
ATOM     96  HE2 PHE A  15     -19.411 -16.157  40.316  1.00  0.00           H  
ATOM     97  C   PHE A  15     -20.053 -14.661  45.292  1.00  0.00           C  
ATOM     98  O   PHE A  15     -18.913 -14.789  44.772  1.00  0.00           O  
ATOM     99  N   THR A  16     -20.355 -13.523  45.988  1.00  0.00           N  
ATOM    100  HN  THR A  16     -21.307 -13.332  46.216  1.00  0.00           H  
ATOM    101  CA  THR A  16     -19.515 -12.344  46.348  1.00  0.00           C  
ATOM    102  HA  THR A  16     -19.072 -11.985  45.431  1.00  0.00           H  
ATOM    103  CB  THR A  16     -20.227 -11.223  47.125  1.00  0.00           C  
ATOM    104  HB  THR A  16     -20.360 -11.428  48.209  1.00  0.00           H  
ATOM    105  OG1 THR A  16     -21.459 -10.890  46.508  1.00  0.00           O  
ATOM    106  HG1 THR A  16     -22.046 -11.647  46.563  1.00  0.00           H  
ATOM    107  CG2 THR A  16     -19.382  -9.919  46.974  1.00  0.00           C  
ATOM    108 1HG2 THR A  16     -18.520  -9.777  47.660  1.00  0.00           H  
ATOM    109 2HG2 THR A  16     -20.058  -9.079  47.241  1.00  0.00           H  
ATOM    110 3HG2 THR A  16     -18.990  -9.867  45.935  1.00  0.00           H  
ATOM    111  C   THR A  16     -18.315 -12.793  47.079  1.00  0.00           C  
ATOM    112  O   THR A  16     -17.170 -12.507  46.654  1.00  0.00           O  
ATOM    113  N   ARG A  17     -18.496 -13.671  48.126  1.00  0.00           N  
ATOM    114  HN  ARG A  17     -19.410 -13.942  48.418  1.00  0.00           H  
ATOM    115  CA  ARG A  17     -17.455 -14.402  48.833  1.00  0.00           C  
ATOM    116  HA  ARG A  17     -16.795 -13.638  49.215  1.00  0.00           H  
ATOM    117  CB  ARG A  17     -18.059 -15.247  50.015  1.00  0.00           C  
ATOM    118  HB1 ARG A  17     -17.377 -16.096  50.232  1.00  0.00           H  
ATOM    119  HB2 ARG A  17     -18.949 -15.777  49.617  1.00  0.00           H  
ATOM    120  CG  ARG A  17     -18.416 -14.324  51.223  1.00  0.00           C  
ATOM    121  HG1 ARG A  17     -19.043 -13.472  50.885  1.00  0.00           H  
ATOM    122  HG2 ARG A  17     -17.548 -13.807  51.683  1.00  0.00           H  
ATOM    123  CD  ARG A  17     -19.195 -15.027  52.342  1.00  0.00           C  
ATOM    124  HD1 ARG A  17     -18.473 -15.759  52.763  1.00  0.00           H  
ATOM    125  HD2 ARG A  17     -20.209 -15.391  52.073  1.00  0.00           H  
ATOM    126  NE  ARG A  17     -19.433 -14.050  53.517  1.00  0.00           N  
ATOM    127  HE  ARG A  17     -19.337 -13.068  53.352  1.00  0.00           H  
ATOM    128  CZ  ARG A  17     -19.950 -14.387  54.675  1.00  0.00           C  
ATOM    129  NH1 ARG A  17     -20.026 -13.367  55.538  1.00  0.00           N  
ATOM    130 1HH1 ARG A  17     -20.663 -13.365  56.309  1.00  0.00           H  
ATOM    131 2HH1 ARG A  17     -19.449 -12.574  55.341  1.00  0.00           H  
ATOM    132  NH2 ARG A  17     -20.450 -15.513  55.037  1.00  0.00           N  
ATOM    133 1HH2 ARG A  17     -20.423 -16.272  54.385  1.00  0.00           H  
ATOM    134 2HH2 ARG A  17     -20.505 -15.598  56.031  1.00  0.00           H  
ATOM    135  C   ARG A  17     -16.565 -15.238  47.979  1.00  0.00           C  
ATOM    136  O   ARG A  17     -15.346 -15.090  48.117  1.00  0.00           O  
ATOM    137  N   ILE A  18     -17.080 -16.050  47.096  1.00  0.00           N  
ATOM    138  HN  ILE A  18     -18.058 -16.141  46.925  1.00  0.00           H  
ATOM    139  CA  ILE A  18     -16.238 -16.797  46.193  1.00  0.00           C  
ATOM    140  HA  ILE A  18     -15.594 -17.485  46.722  1.00  0.00           H  
ATOM    141  CB  ILE A  18     -16.919 -17.880  45.249  1.00  0.00           C  
ATOM    142  HB  ILE A  18     -17.778 -17.355  44.780  1.00  0.00           H  
ATOM    143  CG2 ILE A  18     -16.042 -18.432  44.196  1.00  0.00           C  
ATOM    144 1HG2 ILE A  18     -15.654 -17.652  43.507  1.00  0.00           H  
ATOM    145 2HG2 ILE A  18     -16.566 -18.963  43.374  1.00  0.00           H  
ATOM    146 3HG2 ILE A  18     -15.245 -19.064  44.643  1.00  0.00           H  
ATOM    147  CG1 ILE A  18     -17.547 -18.956  46.163  1.00  0.00           C  
ATOM    148 2HG1 ILE A  18     -18.400 -18.541  46.741  1.00  0.00           H  
ATOM    149 1HG1 ILE A  18     -16.800 -19.406  46.850  1.00  0.00           H  
ATOM    150  CD  ILE A  18     -18.242 -20.091  45.394  1.00  0.00           C  
ATOM    151  HD1 ILE A  18     -19.015 -20.544  46.052  1.00  0.00           H  
ATOM    152  HD2 ILE A  18     -17.581 -20.782  44.828  1.00  0.00           H  
ATOM    153  HD3 ILE A  18     -18.876 -19.642  44.600  1.00  0.00           H  
ATOM    154  C   ILE A  18     -15.347 -15.881  45.258  1.00  0.00           C  
ATOM    155  O   ILE A  18     -14.205 -16.284  45.114  1.00  0.00           O  
ATOM    156  N   LEU A  19     -15.852 -14.775  44.712  1.00  0.00           N  
ATOM    157  HN  LEU A  19     -16.814 -14.535  44.817  1.00  0.00           H  
ATOM    158  CA  LEU A  19     -15.119 -13.796  43.926  1.00  0.00           C  
ATOM    159  HA  LEU A  19     -14.694 -14.382  43.124  1.00  0.00           H  
ATOM    160  CB  LEU A  19     -15.993 -12.655  43.368  1.00  0.00           C  
ATOM    161  HB1 LEU A  19     -15.440 -11.774  42.977  1.00  0.00           H  
ATOM    162  HB2 LEU A  19     -16.428 -12.251  44.309  1.00  0.00           H  
ATOM    163  CG  LEU A  19     -17.079 -13.095  42.392  1.00  0.00           C  
ATOM    164  HG  LEU A  19     -17.406 -14.108  42.712  1.00  0.00           H  
ATOM    165  CD1 LEU A  19     -18.255 -12.198  42.420  1.00  0.00           C  
ATOM    166 1HD1 LEU A  19     -19.023 -12.485  41.671  1.00  0.00           H  
ATOM    167 2HD1 LEU A  19     -17.938 -11.189  42.080  1.00  0.00           H  
ATOM    168 3HD1 LEU A  19     -18.697 -12.092  43.435  1.00  0.00           H  
ATOM    169  CD2 LEU A  19     -16.604 -13.179  40.952  1.00  0.00           C  
ATOM    170 1HD2 LEU A  19     -15.946 -12.311  40.736  1.00  0.00           H  
ATOM    171 2HD2 LEU A  19     -17.469 -13.253  40.258  1.00  0.00           H  
ATOM    172 3HD2 LEU A  19     -15.993 -14.086  40.760  1.00  0.00           H  
ATOM    173  C   LEU A  19     -13.950 -13.164  44.690  1.00  0.00           C  
ATOM    174  O   LEU A  19     -12.858 -13.057  44.113  1.00  0.00           O  
ATOM    175  N   ASP A  20     -14.180 -12.898  45.969  1.00  0.00           N  
ATOM    176  HN  ASP A  20     -15.118 -13.040  46.276  1.00  0.00           H  
ATOM    177  CA  ASP A  20     -13.202 -12.453  47.003  1.00  0.00           C  
ATOM    178  HA  ASP A  20     -12.591 -11.624  46.681  1.00  0.00           H  
ATOM    179  CB  ASP A  20     -13.853 -12.014  48.350  1.00  0.00           C  
ATOM    180  HB1 ASP A  20     -13.093 -11.937  49.156  1.00  0.00           H  
ATOM    181  HB2 ASP A  20     -14.478 -12.862  48.703  1.00  0.00           H  
ATOM    182  CG  ASP A  20     -14.566 -10.687  48.405  1.00  0.00           C  
ATOM    183  OD1 ASP A  20     -14.913 -10.278  49.551  1.00  0.00           O  
ATOM    184  OD2 ASP A  20     -14.682  -9.978  47.370  1.00  0.00           O  
ATOM    185  C   ASP A  20     -12.175 -13.558  47.231  1.00  0.00           C  
ATOM    186  O   ASP A  20     -10.999 -13.210  47.188  1.00  0.00           O  
ATOM    187  N   ARG A  21     -12.488 -14.842  47.398  1.00  0.00           N  
ATOM    188  HN  ARG A  21     -13.484 -14.841  47.347  1.00  0.00           H  
ATOM    189  CA  ARG A  21     -11.595 -15.813  47.916  1.00  0.00           C  
ATOM    190  HA  ARG A  21     -10.736 -15.281  48.296  1.00  0.00           H  
ATOM    191  CB  ARG A  21     -12.282 -16.611  49.034  1.00  0.00           C  
ATOM    192  HB1 ARG A  21     -12.807 -15.845  49.645  1.00  0.00           H  
ATOM    193  HB2 ARG A  21     -11.540 -16.994  49.766  1.00  0.00           H  
ATOM    194  CG  ARG A  21     -13.375 -17.643  48.656  1.00  0.00           C  
ATOM    195  HG1 ARG A  21     -12.846 -18.528  48.241  1.00  0.00           H  
ATOM    196  HG2 ARG A  21     -14.036 -17.205  47.878  1.00  0.00           H  
ATOM    197  CD  ARG A  21     -14.335 -18.193  49.782  1.00  0.00           C  
ATOM    198  HD2 ARG A  21     -14.760 -17.303  50.294  1.00  0.00           H  
ATOM    199  HD1 ARG A  21     -13.695 -18.643  50.572  1.00  0.00           H  
ATOM    200  NE  ARG A  21     -15.290 -19.203  49.315  1.00  0.00           N  
ATOM    201  HE  ARG A  21     -15.129 -19.779  48.514  1.00  0.00           H  
ATOM    202  CZ  ARG A  21     -16.499 -19.493  49.917  1.00  0.00           C  
ATOM    203  NH1 ARG A  21     -17.050 -18.863  50.915  1.00  0.00           N  
ATOM    204 2HH1 ARG A  21     -16.505 -18.186  51.411  1.00  0.00           H  
ATOM    205 1HH1 ARG A  21     -17.973 -19.066  51.241  1.00  0.00           H  
ATOM    206  NH2 ARG A  21     -17.145 -20.464  49.294  1.00  0.00           N  
ATOM    207 1HH2 ARG A  21     -16.705 -20.953  48.540  1.00  0.00           H  
ATOM    208 2HH2 ARG A  21     -18.086 -20.709  49.533  1.00  0.00           H  
ATOM    209  C   ARG A  21     -11.097 -16.912  46.996  1.00  0.00           C  
ATOM    210  O   ARG A  21     -10.222 -17.647  47.387  1.00  0.00           O  
ATOM    211  N   LEU A  22     -11.548 -16.975  45.747  1.00  0.00           N  
ATOM    212  HN  LEU A  22     -12.275 -16.369  45.434  1.00  0.00           H  
ATOM    213  CA  LEU A  22     -11.224 -17.965  44.701  1.00  0.00           C  
ATOM    214  HA  LEU A  22     -11.713 -18.876  45.012  1.00  0.00           H  
ATOM    215  CB  LEU A  22     -11.832 -17.589  43.344  1.00  0.00           C  
ATOM    216  HB1 LEU A  22     -11.551 -16.556  43.044  1.00  0.00           H  
ATOM    217  HB2 LEU A  22     -12.926 -17.557  43.531  1.00  0.00           H  
ATOM    218  CG  LEU A  22     -11.510 -18.533  42.101  1.00  0.00           C  
ATOM    219  HG  LEU A  22     -10.434 -18.782  41.981  1.00  0.00           H  
ATOM    220  CD1 LEU A  22     -12.310 -19.772  42.052  1.00  0.00           C  
ATOM    221 2HD1 LEU A  22     -13.372 -19.641  42.351  1.00  0.00           H  
ATOM    222 1HD1 LEU A  22     -11.965 -20.524  42.794  1.00  0.00           H  
ATOM    223 3HD1 LEU A  22     -12.445 -20.196  41.034  1.00  0.00           H  
ATOM    224  CD2 LEU A  22     -11.882 -17.679  40.945  1.00  0.00           C  
ATOM    225 1HD2 LEU A  22     -12.981 -17.547  40.844  1.00  0.00           H  
ATOM    226 2HD2 LEU A  22     -11.646 -18.234  40.012  1.00  0.00           H  
ATOM    227 3HD2 LEU A  22     -11.263 -16.764  40.822  1.00  0.00           H  
ATOM    228  C   LEU A  22      -9.716 -18.172  44.558  1.00  0.00           C  
ATOM    229  O   LEU A  22      -9.213 -19.286  44.332  1.00  0.00           O  
ATOM    230  N   LEU A  23      -9.016 -17.056  44.434  1.00  0.00           N  
ATOM    231  HN  LEU A  23      -9.569 -16.233  44.332  1.00  0.00           H  
ATOM    232  CA  LEU A  23      -7.646 -17.029  44.193  1.00  0.00           C  
ATOM    233  HA  LEU A  23      -7.318 -17.987  43.819  1.00  0.00           H  
ATOM    234  CB  LEU A  23      -7.232 -16.026  43.016  1.00  0.00           C  
ATOM    235  HB1 LEU A  23      -6.122 -16.083  43.024  1.00  0.00           H  
ATOM    236  HB2 LEU A  23      -7.621 -15.007  43.227  1.00  0.00           H  
ATOM    237  CG  LEU A  23      -7.727 -16.617  41.710  1.00  0.00           C  
ATOM    238  HG  LEU A  23      -8.780 -16.970  41.762  1.00  0.00           H  
ATOM    239  CD1 LEU A  23      -7.881 -15.417  40.831  1.00  0.00           C  
ATOM    240 1HD1 LEU A  23      -8.637 -14.783  41.342  1.00  0.00           H  
ATOM    241 3HD1 LEU A  23      -8.206 -15.749  39.822  1.00  0.00           H  
ATOM    242 2HD1 LEU A  23      -6.919 -14.892  40.644  1.00  0.00           H  
ATOM    243  CD2 LEU A  23      -6.811 -17.611  41.058  1.00  0.00           C  
ATOM    244 1HD2 LEU A  23      -7.109 -18.090  40.102  1.00  0.00           H  
ATOM    245 2HD2 LEU A  23      -6.616 -18.384  41.831  1.00  0.00           H  
ATOM    246 3HD2 LEU A  23      -5.861 -17.060  40.895  1.00  0.00           H  
ATOM    247  C   LEU A  23      -6.771 -16.728  45.405  1.00  0.00           C  
ATOM    248  O   LEU A  23      -5.531 -16.526  45.341  1.00  0.00           O  
ATOM    249  N   ASP A  24      -7.391 -16.703  46.618  1.00  0.00           N  
ATOM    250  HN  ASP A  24      -8.388 -16.697  46.630  1.00  0.00           H  
ATOM    251  CA  ASP A  24      -6.575 -16.626  47.929  1.00  0.00           C  
ATOM    252  HA  ASP A  24      -5.858 -15.840  47.746  1.00  0.00           H  
ATOM    253  CB  ASP A  24      -7.482 -16.089  49.072  1.00  0.00           C  
ATOM    254  HB1 ASP A  24      -7.100 -16.560  50.003  1.00  0.00           H  
ATOM    255  HB2 ASP A  24      -8.537 -16.400  48.919  1.00  0.00           H  
ATOM    256  CG  ASP A  24      -7.566 -14.554  49.219  1.00  0.00           C  
ATOM    257  OD1 ASP A  24      -8.152 -14.185  50.243  1.00  0.00           O  
ATOM    258  OD2 ASP A  24      -7.106 -13.821  48.357  1.00  0.00           O  
ATOM    259  C   ASP A  24      -5.776 -17.953  48.181  1.00  0.00           C  
ATOM    260  O   ASP A  24      -6.382 -19.020  48.010  1.00  0.00           O  
ATOM    261  N   GLY A  25      -4.438 -17.867  48.337  1.00  0.00           N  
ATOM    262  HN  GLY A  25      -4.072 -16.942  48.386  1.00  0.00           H  
ATOM    263  CA  GLY A  25      -3.540 -19.019  48.402  1.00  0.00           C  
ATOM    264  HA1 GLY A  25      -3.923 -19.701  49.146  1.00  0.00           H  
ATOM    265  HA2 GLY A  25      -2.566 -18.686  48.726  1.00  0.00           H  
ATOM    266  C   GLY A  25      -3.291 -19.770  47.146  1.00  0.00           C  
ATOM    267  O   GLY A  25      -3.242 -20.977  47.099  1.00  0.00           O  
ATOM    268  N   TYR A  26      -2.969 -19.005  46.127  1.00  0.00           N  
ATOM    269  HN  TYR A  26      -2.845 -18.034  46.313  1.00  0.00           H  
ATOM    270  CA  TYR A  26      -2.627 -19.533  44.801  1.00  0.00           C  
ATOM    271  HA  TYR A  26      -2.183 -20.517  44.842  1.00  0.00           H  
ATOM    272  CB  TYR A  26      -3.945 -19.837  44.031  1.00  0.00           C  
ATOM    273  HB1 TYR A  26      -4.721 -19.066  44.224  1.00  0.00           H  
ATOM    274  HB2 TYR A  26      -4.283 -20.821  44.420  1.00  0.00           H  
ATOM    275  CG  TYR A  26      -3.814 -19.949  42.549  1.00  0.00           C  
ATOM    276  CD1 TYR A  26      -3.756 -18.837  41.732  1.00  0.00           C  
ATOM    277  HD1 TYR A  26      -3.981 -17.862  42.139  1.00  0.00           H  
ATOM    278  CE1 TYR A  26      -3.649 -19.016  40.349  1.00  0.00           C  
ATOM    279  HE1 TYR A  26      -3.678 -18.102  39.775  1.00  0.00           H  
ATOM    280  CZ  TYR A  26      -3.472 -20.234  39.760  1.00  0.00           C  
ATOM    281  OH  TYR A  26      -3.347 -20.423  38.388  1.00  0.00           O  
ATOM    282  HH  TYR A  26      -3.179 -21.368  38.349  1.00  0.00           H  
ATOM    283  CD2 TYR A  26      -3.668 -21.212  41.992  1.00  0.00           C  
ATOM    284  HD2 TYR A  26      -3.661 -22.126  42.567  1.00  0.00           H  
ATOM    285  CE2 TYR A  26      -3.578 -21.380  40.649  1.00  0.00           C  
ATOM    286  HE2 TYR A  26      -3.457 -22.380  40.262  1.00  0.00           H  
ATOM    287  C   TYR A  26      -1.602 -18.665  44.043  1.00  0.00           C  
ATOM    288  O   TYR A  26      -1.720 -17.435  43.972  1.00  0.00           O  
ATOM    289  N   ASP A  27      -0.613 -19.320  43.432  1.00  0.00           N  
ATOM    290  HN  ASP A  27      -0.582 -20.310  43.547  1.00  0.00           H  
ATOM    291  CA  ASP A  27       0.486 -18.724  42.730  1.00  0.00           C  
ATOM    292  HA  ASP A  27       0.618 -17.674  42.943  1.00  0.00           H  
ATOM    293  CB  ASP A  27       1.701 -19.276  43.409  1.00  0.00           C  
ATOM    294  HB1 ASP A  27       1.732 -20.346  43.109  1.00  0.00           H  
ATOM    295  HB2 ASP A  27       1.787 -19.192  44.513  1.00  0.00           H  
ATOM    296  CG  ASP A  27       3.018 -18.609  42.965  1.00  0.00           C  
ATOM    297  OD1 ASP A  27       4.009 -18.884  43.637  1.00  0.00           O  
ATOM    298  OD2 ASP A  27       2.981 -17.820  42.003  1.00  0.00           O  
ATOM    299  C   ASP A  27       0.362 -19.033  41.223  1.00  0.00           C  
ATOM    300  O   ASP A  27       0.352 -20.219  40.830  1.00  0.00           O  
ATOM    301  N   ASN A  28       0.206 -18.006  40.309  1.00  0.00           N  
ATOM    302  HN  ASN A  28       0.519 -17.075  40.483  1.00  0.00           H  
ATOM    303  CA  ASN A  28      -0.126 -18.287  38.961  1.00  0.00           C  
ATOM    304  HA  ASN A  28      -0.719 -19.189  38.952  1.00  0.00           H  
ATOM    305  CB  ASN A  28      -0.981 -17.051  38.435  1.00  0.00           C  
ATOM    306  HB1 ASN A  28      -1.891 -17.051  39.073  1.00  0.00           H  
ATOM    307  HB2 ASN A  28      -1.367 -17.283  37.419  1.00  0.00           H  
ATOM    308  CG  ASN A  28      -0.291 -15.635  38.454  1.00  0.00           C  
ATOM    309  OD1 ASN A  28       0.897 -15.379  38.654  1.00  0.00           O  
ATOM    310  ND2 ASN A  28      -1.254 -14.670  38.138  1.00  0.00           N  
ATOM    311 1HD2 ASN A  28      -2.196 -14.810  38.447  1.00  0.00           H  
ATOM    312 2HD2 ASN A  28      -0.870 -13.754  38.259  1.00  0.00           H  
ATOM    313  C   ASN A  28       1.230 -18.445  38.151  1.00  0.00           C  
ATOM    314  O   ASN A  28       1.198 -18.739  36.988  1.00  0.00           O  
ATOM    315  N   ARG A  29       2.371 -18.282  38.783  1.00  0.00           N  
ATOM    316  HN  ARG A  29       2.417 -18.051  39.752  1.00  0.00           H  
ATOM    317  CA  ARG A  29       3.701 -18.301  38.140  1.00  0.00           C  
ATOM    318  HA  ARG A  29       3.692 -17.504  37.412  1.00  0.00           H  
ATOM    319  CB  ARG A  29       4.815 -17.929  39.195  1.00  0.00           C  
ATOM    320  HB1 ARG A  29       5.821 -18.174  38.793  1.00  0.00           H  
ATOM    321  HB2 ARG A  29       4.497 -18.501  40.093  1.00  0.00           H  
ATOM    322  CG  ARG A  29       4.831 -16.379  39.251  1.00  0.00           C  
ATOM    323  HG2 ARG A  29       3.798 -16.022  39.453  1.00  0.00           H  
ATOM    324  HG1 ARG A  29       5.205 -16.008  38.273  1.00  0.00           H  
ATOM    325  CD  ARG A  29       5.799 -15.796  40.258  1.00  0.00           C  
ATOM    326  HD2 ARG A  29       5.673 -14.696  40.349  1.00  0.00           H  
ATOM    327  HD1 ARG A  29       6.853 -16.048  40.016  1.00  0.00           H  
ATOM    328  NE  ARG A  29       5.485 -16.435  41.588  1.00  0.00           N  
ATOM    329  HE  ARG A  29       4.700 -17.030  41.760  1.00  0.00           H  
ATOM    330  CZ  ARG A  29       6.425 -16.534  42.560  1.00  0.00           C  
ATOM    331  NH1 ARG A  29       7.480 -15.726  42.690  1.00  0.00           N  
ATOM    332 1HH1 ARG A  29       7.389 -14.786  42.362  1.00  0.00           H  
ATOM    333 2HH1 ARG A  29       7.988 -15.829  43.546  1.00  0.00           H  
ATOM    334  NH2 ARG A  29       6.177 -17.251  43.628  1.00  0.00           N  
ATOM    335 1HH2 ARG A  29       5.313 -17.724  43.799  1.00  0.00           H  
ATOM    336 2HH2 ARG A  29       6.762 -17.187  44.437  1.00  0.00           H  
ATOM    337  C   ARG A  29       4.039 -19.538  37.419  1.00  0.00           C  
ATOM    338  O   ARG A  29       4.672 -19.443  36.343  1.00  0.00           O  
ATOM    339  N   LEU A  30       3.668 -20.715  37.931  1.00  0.00           N  
ATOM    340  HN  LEU A  30       3.033 -20.747  38.699  1.00  0.00           H  
ATOM    341  CA  LEU A  30       4.001 -21.961  37.247  1.00  0.00           C  
ATOM    342  HA  LEU A  30       4.438 -21.777  36.277  1.00  0.00           H  
ATOM    343  CB  LEU A  30       5.179 -22.760  38.034  1.00  0.00           C  
ATOM    344  HB1 LEU A  30       5.508 -23.598  37.383  1.00  0.00           H  
ATOM    345  HB2 LEU A  30       4.826 -23.233  38.976  1.00  0.00           H  
ATOM    346  CG  LEU A  30       6.415 -21.901  38.255  1.00  0.00           C  
ATOM    347  HG  LEU A  30       5.986 -21.021  38.780  1.00  0.00           H  
ATOM    348  CD1 LEU A  30       7.267 -22.447  39.437  1.00  0.00           C  
ATOM    349 2HD1 LEU A  30       7.815 -23.371  39.153  1.00  0.00           H  
ATOM    350 1HD1 LEU A  30       6.697 -22.690  40.358  1.00  0.00           H  
ATOM    351 3HD1 LEU A  30       8.028 -21.735  39.819  1.00  0.00           H  
ATOM    352  CD2 LEU A  30       7.211 -21.600  37.055  1.00  0.00           C  
ATOM    353 1HD2 LEU A  30       8.066 -20.927  37.283  1.00  0.00           H  
ATOM    354 3HD2 LEU A  30       6.662 -20.994  36.304  1.00  0.00           H  
ATOM    355 2HD2 LEU A  30       7.548 -22.561  36.612  1.00  0.00           H  
ATOM    356  C   LEU A  30       2.749 -22.841  37.223  1.00  0.00           C  
ATOM    357  O   LEU A  30       1.687 -22.466  37.738  1.00  0.00           O  
ATOM    358  N   ARG A  31       2.848 -24.024  36.505  1.00  0.00           N  
ATOM    359  HN  ARG A  31       3.721 -24.125  36.034  1.00  0.00           H  
ATOM    360  CA  ARG A  31       1.720 -24.852  36.210  1.00  0.00           C  
ATOM    361  HA  ARG A  31       0.954 -24.165  35.881  1.00  0.00           H  
ATOM    362  CB  ARG A  31       2.081 -25.670  34.990  1.00  0.00           C  
ATOM    363  HB1 ARG A  31       2.506 -24.997  34.216  1.00  0.00           H  
ATOM    364  HB2 ARG A  31       1.167 -26.143  34.574  1.00  0.00           H  
ATOM    365  CG  ARG A  31       3.135 -26.738  35.306  1.00  0.00           C  
ATOM    366  HG2 ARG A  31       2.616 -27.526  35.891  1.00  0.00           H  
ATOM    367  HG1 ARG A  31       3.952 -26.307  35.922  1.00  0.00           H  
ATOM    368  CD  ARG A  31       3.732 -27.394  33.983  1.00  0.00           C  
ATOM    369  HD2 ARG A  31       4.186 -26.728  33.219  1.00  0.00           H  
ATOM    370  HD1 ARG A  31       2.941 -28.048  33.556  1.00  0.00           H  
ATOM    371  NE  ARG A  31       4.793 -28.279  34.506  1.00  0.00           N  
ATOM    372  HE  ARG A  31       5.727 -27.924  34.490  1.00  0.00           H  
ATOM    373  CZ  ARG A  31       4.632 -29.547  34.848  1.00  0.00           C  
ATOM    374  NH1 ARG A  31       3.504 -30.125  34.958  1.00  0.00           N  
ATOM    375 1HH1 ARG A  31       2.731 -29.671  34.516  1.00  0.00           H  
ATOM    376 2HH1 ARG A  31       3.505 -31.073  35.276  1.00  0.00           H  
ATOM    377  NH2 ARG A  31       5.688 -30.307  34.989  1.00  0.00           N  
ATOM    378 1HH2 ARG A  31       6.573 -29.845  35.038  1.00  0.00           H  
ATOM    379 2HH2 ARG A  31       5.550 -31.245  35.306  1.00  0.00           H  
ATOM    380  C   ARG A  31       1.265 -25.820  37.320  1.00  0.00           C  
ATOM    381  O   ARG A  31       2.039 -25.993  38.249  1.00  0.00           O  
ATOM    382  N   PRO A  32       0.004 -26.206  37.469  1.00  0.00           N  
ATOM    383  CD  PRO A  32      -0.967 -26.071  36.372  1.00  0.00           C  
ATOM    384  HD1 PRO A  32      -0.622 -26.635  35.479  1.00  0.00           H  
ATOM    385  HD2 PRO A  32      -0.945 -24.969  36.234  1.00  0.00           H  
ATOM    386  CA  PRO A  32      -0.419 -27.211  38.471  1.00  0.00           C  
ATOM    387  HA  PRO A  32      -0.191 -26.774  39.433  1.00  0.00           H  
ATOM    388  CB  PRO A  32      -1.915 -27.317  38.189  1.00  0.00           C  
ATOM    389  HB1 PRO A  32      -2.430 -26.765  39.003  1.00  0.00           H  
ATOM    390  HB2 PRO A  32      -2.171 -28.398  38.203  1.00  0.00           H  
ATOM    391  CG  PRO A  32      -2.301 -26.588  36.898  1.00  0.00           C  
ATOM    392  HG1 PRO A  32      -2.808 -27.261  36.174  1.00  0.00           H  
ATOM    393  HG2 PRO A  32      -2.894 -25.738  37.296  1.00  0.00           H  
ATOM    394  C   PRO A  32       0.257 -28.536  38.245  1.00  0.00           C  
ATOM    395  O   PRO A  32       0.412 -28.979  37.068  1.00  0.00           O  
ATOM    396  N   GLY A  33       0.607 -29.269  39.295  1.00  0.00           N  
ATOM    397  HN  GLY A  33       0.469 -28.854  40.191  1.00  0.00           H  
ATOM    398  CA  GLY A  33       1.159 -30.631  39.230  1.00  0.00           C  
ATOM    399  HA1 GLY A  33       0.629 -31.100  38.414  1.00  0.00           H  
ATOM    400  HA2 GLY A  33       0.998 -31.116  40.182  1.00  0.00           H  
ATOM    401  C   GLY A  33       2.655 -30.551  39.065  1.00  0.00           C  
ATOM    402  O   GLY A  33       3.215 -31.456  38.410  1.00  0.00           O  
ATOM    403  N   LEU A  34       3.289 -29.452  39.570  1.00  0.00           N  
ATOM    404  HN  LEU A  34       2.846 -28.795  40.174  1.00  0.00           H  
ATOM    405  CA  LEU A  34       4.548 -28.996  38.930  1.00  0.00           C  
ATOM    406  HA  LEU A  34       4.335 -28.829  37.885  1.00  0.00           H  
ATOM    407  CB  LEU A  34       5.076 -27.751  39.732  1.00  0.00           C  
ATOM    408  HB2 LEU A  34       5.419 -28.112  40.725  1.00  0.00           H  
ATOM    409  HB1 LEU A  34       4.128 -27.188  39.859  1.00  0.00           H  
ATOM    410  CG  LEU A  34       6.323 -26.981  39.259  1.00  0.00           C  
ATOM    411  HG  LEU A  34       7.145 -27.727  39.209  1.00  0.00           H  
ATOM    412  CD1 LEU A  34       6.102 -26.174  37.929  1.00  0.00           C  
ATOM    413 1HD1 LEU A  34       6.037 -26.897  37.088  1.00  0.00           H  
ATOM    414 2HD1 LEU A  34       7.048 -25.649  37.675  1.00  0.00           H  
ATOM    415 3HD1 LEU A  34       5.234 -25.482  37.965  1.00  0.00           H  
ATOM    416  CD2 LEU A  34       6.745 -26.079  40.366  1.00  0.00           C  
ATOM    417 1HD2 LEU A  34       5.860 -25.639  40.873  1.00  0.00           H  
ATOM    418 2HD2 LEU A  34       7.485 -25.315  40.045  1.00  0.00           H  
ATOM    419 3HD2 LEU A  34       7.217 -26.702  41.155  1.00  0.00           H  
ATOM    420  C   LEU A  34       5.702 -30.018  38.884  1.00  0.00           C  
ATOM    421  O   LEU A  34       6.428 -30.214  37.923  1.00  0.00           O  
ATOM    422  N   GLY A  35       5.991 -30.778  40.025  1.00  0.00           N  
ATOM    423  HN  GLY A  35       5.513 -30.418  40.822  1.00  0.00           H  
ATOM    424  CA  GLY A  35       6.786 -32.011  39.964  1.00  0.00           C  
ATOM    425  HA1 GLY A  35       7.432 -31.949  40.827  1.00  0.00           H  
ATOM    426  HA2 GLY A  35       7.403 -31.943  39.080  1.00  0.00           H  
ATOM    427  C   GLY A  35       5.982 -33.316  39.955  1.00  0.00           C  
ATOM    428  O   GLY A  35       6.502 -34.393  39.568  1.00  0.00           O  
ATOM    429  N   GLU A  36       4.774 -33.178  40.465  1.00  0.00           N  
ATOM    430  HN  GLU A  36       4.457 -32.262  40.699  1.00  0.00           H  
ATOM    431  CA  GLU A  36       3.733 -34.298  40.572  1.00  0.00           C  
ATOM    432  HA  GLU A  36       4.088 -35.101  41.201  1.00  0.00           H  
ATOM    433  CB  GLU A  36       2.354 -33.754  41.108  1.00  0.00           C  
ATOM    434  HB1 GLU A  36       2.350 -32.799  40.538  1.00  0.00           H  
ATOM    435  HB2 GLU A  36       2.451 -33.534  42.192  1.00  0.00           H  
ATOM    436  CG  GLU A  36       1.127 -34.683  40.888  1.00  0.00           C  
ATOM    437  HG1 GLU A  36       1.428 -35.691  41.247  1.00  0.00           H  
ATOM    438  HG2 GLU A  36       0.784 -34.778  39.835  1.00  0.00           H  
ATOM    439  CD  GLU A  36      -0.051 -34.232  41.782  1.00  0.00           C  
ATOM    440  OE1 GLU A  36      -0.447 -34.990  42.720  1.00  0.00           O  
ATOM    441  OE2 GLU A  36      -0.354 -33.019  41.644  1.00  0.00           O  
ATOM    442  C   GLU A  36       3.487 -35.112  39.321  1.00  0.00           C  
ATOM    443  O   GLU A  36       3.556 -36.356  39.281  1.00  0.00           O  
ATOM    444  N   ARG A  37       3.153 -34.393  38.204  1.00  0.00           N  
ATOM    445  HN  ARG A  37       2.935 -33.423  38.279  1.00  0.00           H  
ATOM    446  CA  ARG A  37       2.772 -34.986  37.000  1.00  0.00           C  
ATOM    447  HA  ARG A  37       3.445 -35.826  36.905  1.00  0.00           H  
ATOM    448  CB  ARG A  37       1.266 -35.319  36.971  1.00  0.00           C  
ATOM    449  HB1 ARG A  37       1.160 -35.926  37.895  1.00  0.00           H  
ATOM    450  HB2 ARG A  37       1.179 -36.009  36.103  1.00  0.00           H  
ATOM    451  CG  ARG A  37       0.236 -34.162  36.959  1.00  0.00           C  
ATOM    452  HG1 ARG A  37       0.210 -33.686  35.955  1.00  0.00           H  
ATOM    453  HG2 ARG A  37       0.558 -33.270  37.538  1.00  0.00           H  
ATOM    454  CD  ARG A  37      -1.214 -34.555  37.313  1.00  0.00           C  
ATOM    455  HD1 ARG A  37      -1.856 -33.702  37.009  1.00  0.00           H  
ATOM    456  HD2 ARG A  37      -1.385 -34.949  38.339  1.00  0.00           H  
ATOM    457  NE  ARG A  37      -1.500 -35.663  36.344  1.00  0.00           N  
ATOM    458  HE  ARG A  37      -0.797 -35.963  35.698  1.00  0.00           H  
ATOM    459  CZ  ARG A  37      -2.721 -36.240  36.189  1.00  0.00           C  
ATOM    460  NH1 ARG A  37      -3.694 -35.984  37.027  1.00  0.00           N  
ATOM    461 1HH1 ARG A  37      -3.448 -35.394  37.796  1.00  0.00           H  
ATOM    462 2HH1 ARG A  37      -4.606 -36.232  36.701  1.00  0.00           H  
ATOM    463  NH2 ARG A  37      -2.913 -36.892  35.066  1.00  0.00           N  
ATOM    464 1HH2 ARG A  37      -2.254 -36.885  34.313  1.00  0.00           H  
ATOM    465 2HH2 ARG A  37      -3.825 -37.171  34.769  1.00  0.00           H  
ATOM    466  C   ARG A  37       3.087 -34.071  35.849  1.00  0.00           C  
ATOM    467  O   ARG A  37       3.125 -32.872  36.032  1.00  0.00           O  
ATOM    468  N   VAL A  38       3.157 -34.690  34.634  1.00  0.00           N  
ATOM    469  HN  VAL A  38       3.228 -35.677  34.514  1.00  0.00           H  
ATOM    470  CA  VAL A  38       3.188 -33.848  33.414  1.00  0.00           C  
ATOM    471  HA  VAL A  38       3.845 -33.030  33.668  1.00  0.00           H  
ATOM    472  CB  VAL A  38       3.736 -34.649  32.203  1.00  0.00           C  
ATOM    473  HB  VAL A  38       3.039 -35.510  32.124  1.00  0.00           H  
ATOM    474  CG1 VAL A  38       3.784 -33.836  30.937  1.00  0.00           C  
ATOM    475 1HG1 VAL A  38       2.754 -33.609  30.590  1.00  0.00           H  
ATOM    476 2HG1 VAL A  38       4.251 -34.488  30.168  1.00  0.00           H  
ATOM    477 3HG1 VAL A  38       4.327 -32.883  31.118  1.00  0.00           H  
ATOM    478  CG2 VAL A  38       5.092 -35.312  32.472  1.00  0.00           C  
ATOM    479 1HG2 VAL A  38       5.033 -35.979  33.358  1.00  0.00           H  
ATOM    480 2HG2 VAL A  38       5.815 -34.473  32.565  1.00  0.00           H  
ATOM    481 3HG2 VAL A  38       5.400 -35.975  31.635  1.00  0.00           H  
ATOM    482  C   VAL A  38       1.843 -33.232  33.037  1.00  0.00           C  
ATOM    483  O   VAL A  38       0.850 -33.921  33.105  1.00  0.00           O  
ATOM    484  N   THR A  39       1.706 -31.935  32.673  1.00  0.00           N  
ATOM    485  HN  THR A  39       2.514 -31.370  32.523  1.00  0.00           H  
ATOM    486  CA  THR A  39       0.412 -31.202  32.534  1.00  0.00           C  
ATOM    487  HA  THR A  39      -0.195 -31.609  33.330  1.00  0.00           H  
ATOM    488  CB  THR A  39       0.613 -29.760  32.673  1.00  0.00           C  
ATOM    489  HB  THR A  39       1.298 -29.317  31.920  1.00  0.00           H  
ATOM    490  OG1 THR A  39       1.018 -29.487  33.995  1.00  0.00           O  
ATOM    491  HG1 THR A  39       0.287 -29.824  34.518  1.00  0.00           H  
ATOM    492  CG2 THR A  39      -0.678 -29.036  32.538  1.00  0.00           C  
ATOM    493 1HG2 THR A  39      -1.467 -29.321  33.267  1.00  0.00           H  
ATOM    494 2HG2 THR A  39      -0.982 -29.112  31.472  1.00  0.00           H  
ATOM    495 3HG2 THR A  39      -0.491 -27.946  32.640  1.00  0.00           H  
ATOM    496  C   THR A  39      -0.225 -31.432  31.163  1.00  0.00           C  
ATOM    497  O   THR A  39       0.405 -31.289  30.109  1.00  0.00           O  
ATOM    498  N   GLU A  40      -1.371 -32.049  31.132  1.00  0.00           N  
ATOM    499  HN  GLU A  40      -1.674 -32.350  32.033  1.00  0.00           H  
ATOM    500  CA  GLU A  40      -2.048 -32.550  29.895  1.00  0.00           C  
ATOM    501  HA  GLU A  40      -1.303 -32.571  29.113  1.00  0.00           H  
ATOM    502  CB  GLU A  40      -2.735 -33.956  30.084  1.00  0.00           C  
ATOM    503  HB2 GLU A  40      -3.108 -34.281  29.090  1.00  0.00           H  
ATOM    504  HB1 GLU A  40      -3.694 -33.767  30.612  1.00  0.00           H  
ATOM    505  CG  GLU A  40      -1.860 -35.089  30.761  1.00  0.00           C  
ATOM    506  HG1 GLU A  40      -1.801 -34.848  31.844  1.00  0.00           H  
ATOM    507  HG2 GLU A  40      -0.832 -35.084  30.340  1.00  0.00           H  
ATOM    508  CD  GLU A  40      -2.564 -36.356  30.636  1.00  0.00           C  
ATOM    509  OE1 GLU A  40      -3.033 -37.005  31.590  1.00  0.00           O  
ATOM    510  OE2 GLU A  40      -2.755 -36.806  29.448  1.00  0.00           O  
ATOM    511  C   GLU A  40      -3.194 -31.628  29.496  1.00  0.00           C  
ATOM    512  O   GLU A  40      -4.128 -31.467  30.221  1.00  0.00           O  
ATOM    513  N   VAL A  41      -3.229 -30.886  28.381  1.00  0.00           N  
ATOM    514  HN  VAL A  41      -2.349 -30.793  27.923  1.00  0.00           H  
ATOM    515  CA  VAL A  41      -4.171 -29.835  28.091  1.00  0.00           C  
ATOM    516  HA  VAL A  41      -4.874 -29.827  28.911  1.00  0.00           H  
ATOM    517  CB  VAL A  41      -3.389 -28.538  27.885  1.00  0.00           C  
ATOM    518  HB  VAL A  41      -2.678 -28.735  27.054  1.00  0.00           H  
ATOM    519  CG1 VAL A  41      -4.356 -27.408  27.514  1.00  0.00           C  
ATOM    520 1HG1 VAL A  41      -5.191 -27.480  28.243  1.00  0.00           H  
ATOM    521 3HG1 VAL A  41      -4.795 -27.538  26.503  1.00  0.00           H  
ATOM    522 2HG1 VAL A  41      -3.743 -26.481  27.491  1.00  0.00           H  
ATOM    523  CG2 VAL A  41      -2.652 -28.168  29.222  1.00  0.00           C  
ATOM    524 1HG2 VAL A  41      -3.292 -28.030  30.120  1.00  0.00           H  
ATOM    525 2HG2 VAL A  41      -2.127 -27.241  28.909  1.00  0.00           H  
ATOM    526 3HG2 VAL A  41      -1.937 -28.952  29.552  1.00  0.00           H  
ATOM    527  C   VAL A  41      -4.960 -30.239  26.837  1.00  0.00           C  
ATOM    528  O   VAL A  41      -4.378 -30.470  25.779  1.00  0.00           O  
ATOM    529  N   LYS A  42      -6.308 -30.264  26.942  1.00  0.00           N  
ATOM    530  HN  LYS A  42      -6.676 -29.947  27.812  1.00  0.00           H  
ATOM    531  CA  LYS A  42      -7.150 -30.289  25.858  1.00  0.00           C  
ATOM    532  HA  LYS A  42      -6.787 -31.108  25.257  1.00  0.00           H  
ATOM    533  CB  LYS A  42      -8.558 -30.745  26.371  1.00  0.00           C  
ATOM    534  HB1 LYS A  42      -9.305 -30.896  25.562  1.00  0.00           H  
ATOM    535  HB2 LYS A  42      -9.107 -29.965  26.942  1.00  0.00           H  
ATOM    536  CG  LYS A  42      -8.431 -32.061  27.148  1.00  0.00           C  
ATOM    537  HG1 LYS A  42      -7.821 -31.832  28.048  1.00  0.00           H  
ATOM    538  HG2 LYS A  42      -7.867 -32.844  26.598  1.00  0.00           H  
ATOM    539  CD  LYS A  42      -9.784 -32.709  27.589  1.00  0.00           C  
ATOM    540  HD1 LYS A  42     -10.406 -32.903  26.690  1.00  0.00           H  
ATOM    541  HD2 LYS A  42     -10.340 -31.891  28.096  1.00  0.00           H  
ATOM    542  CE  LYS A  42      -9.626 -33.837  28.591  1.00  0.00           C  
ATOM    543  HE1 LYS A  42     -10.579 -34.371  28.793  1.00  0.00           H  
ATOM    544  HE2 LYS A  42      -9.216 -33.667  29.609  1.00  0.00           H  
ATOM    545  NZ  LYS A  42      -8.720 -34.897  27.913  1.00  0.00           N1+
ATOM    546  HZ2 LYS A  42      -7.799 -34.503  27.638  1.00  0.00           H  
ATOM    547  HZ1 LYS A  42      -9.148 -35.413  27.117  1.00  0.00           H  
ATOM    548  HZ3 LYS A  42      -8.447 -35.599  28.631  1.00  0.00           H  
ATOM    549  C   LYS A  42      -7.112 -28.955  25.028  1.00  0.00           C  
ATOM    550  O   LYS A  42      -7.183 -27.892  25.599  1.00  0.00           O  
ATOM    551  N   THR A  43      -6.987 -29.011  23.675  1.00  0.00           N  
ATOM    552  HN  THR A  43      -6.944 -29.906  23.236  1.00  0.00           H  
ATOM    553  CA  THR A  43      -6.929 -27.852  22.832  1.00  0.00           C  
ATOM    554  HA  THR A  43      -7.266 -26.966  23.349  1.00  0.00           H  
ATOM    555  CB  THR A  43      -5.463 -27.516  22.486  1.00  0.00           C  
ATOM    556  HB  THR A  43      -4.866 -28.445  22.367  1.00  0.00           H  
ATOM    557  OG1 THR A  43      -4.932 -26.873  23.624  1.00  0.00           O  
ATOM    558  HG1 THR A  43      -5.402 -27.293  24.348  1.00  0.00           H  
ATOM    559  CG2 THR A  43      -5.306 -26.636  21.268  1.00  0.00           C  
ATOM    560 1HG2 THR A  43      -6.020 -25.789  21.357  1.00  0.00           H  
ATOM    561 3HG2 THR A  43      -5.629 -27.120  20.322  1.00  0.00           H  
ATOM    562 2HG2 THR A  43      -4.298 -26.175  21.194  1.00  0.00           H  
ATOM    563  C   THR A  43      -7.726 -28.177  21.568  1.00  0.00           C  
ATOM    564  O   THR A  43      -7.625 -29.253  20.965  1.00  0.00           O  
ATOM    565  N   ASP A  44      -8.552 -27.224  21.100  1.00  0.00           N  
ATOM    566  HN  ASP A  44      -8.623 -26.334  21.546  1.00  0.00           H  
ATOM    567  CA  ASP A  44      -9.263 -27.305  19.836  1.00  0.00           C  
ATOM    568  HA  ASP A  44      -8.648 -27.784  19.088  1.00  0.00           H  
ATOM    569  CB  ASP A  44     -10.632 -28.131  19.895  1.00  0.00           C  
ATOM    570  HB2 ASP A  44     -10.461 -29.192  20.180  1.00  0.00           H  
ATOM    571  HB1 ASP A  44     -11.098 -28.136  18.886  1.00  0.00           H  
ATOM    572  CG  ASP A  44     -11.728 -27.605  20.816  1.00  0.00           C  
ATOM    573  OD1 ASP A  44     -12.830 -27.274  20.312  1.00  0.00           O  
ATOM    574  OD2 ASP A  44     -11.544 -27.690  22.063  1.00  0.00           O  
ATOM    575  C   ASP A  44      -9.561 -25.909  19.334  1.00  0.00           C  
ATOM    576  O   ASP A  44      -9.411 -24.968  20.065  1.00  0.00           O  
ATOM    577  N   ILE A  45      -9.976 -25.861  18.071  1.00  0.00           N  
ATOM    578  HN  ILE A  45     -10.063 -26.641  17.455  1.00  0.00           H  
ATOM    579  CA  ILE A  45     -10.108 -24.621  17.324  1.00  0.00           C  
ATOM    580  HA  ILE A  45     -10.364 -23.861  18.047  1.00  0.00           H  
ATOM    581  CB  ILE A  45      -8.832 -24.251  16.530  1.00  0.00           C  
ATOM    582  HB  ILE A  45      -9.105 -23.301  16.023  1.00  0.00           H  
ATOM    583  CG2 ILE A  45      -7.530 -23.859  17.333  1.00  0.00           C  
ATOM    584 3HG2 ILE A  45      -6.976 -24.766  17.656  1.00  0.00           H  
ATOM    585 1HG2 ILE A  45      -7.778 -23.393  18.310  1.00  0.00           H  
ATOM    586 2HG2 ILE A  45      -6.852 -23.225  16.722  1.00  0.00           H  
ATOM    587  CG1 ILE A  45      -8.430 -25.219  15.366  1.00  0.00           C  
ATOM    588 1HG1 ILE A  45      -9.337 -25.689  14.929  1.00  0.00           H  
ATOM    589 2HG1 ILE A  45      -7.714 -25.966  15.768  1.00  0.00           H  
ATOM    590  CD  ILE A  45      -7.628 -24.664  14.148  1.00  0.00           C  
ATOM    591  HD1 ILE A  45      -7.082 -25.522  13.700  1.00  0.00           H  
ATOM    592  HD3 ILE A  45      -6.836 -23.925  14.397  1.00  0.00           H  
ATOM    593  HD2 ILE A  45      -8.297 -24.405  13.301  1.00  0.00           H  
ATOM    594  C   ILE A  45     -11.219 -24.574  16.355  1.00  0.00           C  
ATOM    595  O   ILE A  45     -11.508 -25.554  15.700  1.00  0.00           O  
ATOM    596  N   PHE A  46     -11.969 -23.496  16.322  1.00  0.00           N  
ATOM    597  HN  PHE A  46     -11.753 -22.738  16.931  1.00  0.00           H  
ATOM    598  CA  PHE A  46     -13.034 -23.369  15.378  1.00  0.00           C  
ATOM    599  HA  PHE A  46     -13.108 -24.139  14.626  1.00  0.00           H  
ATOM    600  CB  PHE A  46     -14.331 -23.282  16.104  1.00  0.00           C  
ATOM    601  HB1 PHE A  46     -14.151 -22.483  16.854  1.00  0.00           H  
ATOM    602  HB2 PHE A  46     -14.569 -24.214  16.661  1.00  0.00           H  
ATOM    603  CG  PHE A  46     -15.593 -22.926  15.305  1.00  0.00           C  
ATOM    604  CD1 PHE A  46     -15.964 -23.744  14.189  1.00  0.00           C  
ATOM    605  HD1 PHE A  46     -15.280 -24.536  13.923  1.00  0.00           H  
ATOM    606  CE1 PHE A  46     -17.105 -23.472  13.494  1.00  0.00           C  
ATOM    607  HE1 PHE A  46     -17.526 -24.090  12.714  1.00  0.00           H  
ATOM    608  CZ  PHE A  46     -17.826 -22.357  13.789  1.00  0.00           C  
ATOM    609  HZ  PHE A  46     -18.736 -22.197  13.230  1.00  0.00           H  
ATOM    610  CD2 PHE A  46     -16.433 -21.820  15.664  1.00  0.00           C  
ATOM    611  HD2 PHE A  46     -16.154 -21.119  16.436  1.00  0.00           H  
ATOM    612  CE2 PHE A  46     -17.444 -21.435  14.789  1.00  0.00           C  
ATOM    613  HE2 PHE A  46     -18.112 -20.655  15.127  1.00  0.00           H  
ATOM    614  C   PHE A  46     -12.720 -22.245  14.365  1.00  0.00           C  
ATOM    615  O   PHE A  46     -12.413 -21.170  14.820  1.00  0.00           O  
ATOM    616  N   VAL A  47     -12.599 -22.504  13.046  1.00  0.00           N  
ATOM    617  HN  VAL A  47     -12.949 -23.359  12.671  1.00  0.00           H  
ATOM    618  CA  VAL A  47     -12.146 -21.522  12.076  1.00  0.00           C  
ATOM    619  HA  VAL A  47     -11.445 -20.851  12.551  1.00  0.00           H  
ATOM    620  CB  VAL A  47     -11.529 -22.335  10.873  1.00  0.00           C  
ATOM    621  HB  VAL A  47     -12.163 -23.141  10.445  1.00  0.00           H  
ATOM    622  CG1 VAL A  47     -11.086 -21.367   9.764  1.00  0.00           C  
ATOM    623 2HG1 VAL A  47     -11.973 -20.909   9.278  1.00  0.00           H  
ATOM    624 3HG1 VAL A  47     -10.512 -22.015   9.067  1.00  0.00           H  
ATOM    625 1HG1 VAL A  47     -10.398 -20.575  10.132  1.00  0.00           H  
ATOM    626  CG2 VAL A  47     -10.285 -23.088  11.348  1.00  0.00           C  
ATOM    627 2HG2 VAL A  47      -9.847 -23.829  10.643  1.00  0.00           H  
ATOM    628 3HG2 VAL A  47     -10.577 -23.646  12.264  1.00  0.00           H  
ATOM    629 1HG2 VAL A  47      -9.431 -22.437  11.636  1.00  0.00           H  
ATOM    630  C   VAL A  47     -13.393 -20.772  11.535  1.00  0.00           C  
ATOM    631  O   VAL A  47     -14.324 -21.321  10.953  1.00  0.00           O  
ATOM    632  N   THR A  48     -13.533 -19.523  11.878  1.00  0.00           N  
ATOM    633  HN  THR A  48     -12.834 -19.040  12.399  1.00  0.00           H  
ATOM    634  CA  THR A  48     -14.740 -18.757  11.591  1.00  0.00           C  
ATOM    635  HA  THR A  48     -15.523 -19.452  11.325  1.00  0.00           H  
ATOM    636  CB  THR A  48     -15.161 -17.964  12.790  1.00  0.00           C  
ATOM    637  HB  THR A  48     -16.010 -17.302  12.517  1.00  0.00           H  
ATOM    638  OG1 THR A  48     -14.206 -17.057  13.264  1.00  0.00           O  
ATOM    639  HG1 THR A  48     -14.288 -16.331  12.642  1.00  0.00           H  
ATOM    640  CG2 THR A  48     -15.675 -18.796  13.936  1.00  0.00           C  
ATOM    641 2HG2 THR A  48     -14.964 -19.529  14.376  1.00  0.00           H  
ATOM    642 3HG2 THR A  48     -16.627 -19.308  13.680  1.00  0.00           H  
ATOM    643 1HG2 THR A  48     -16.002 -18.129  14.763  1.00  0.00           H  
ATOM    644  C   THR A  48     -14.508 -17.907  10.390  1.00  0.00           C  
ATOM    645  O   THR A  48     -15.437 -17.567   9.694  1.00  0.00           O  
ATOM    646  N   SER A  49     -13.200 -17.766   9.944  1.00  0.00           N  
ATOM    647  HN  SER A  49     -12.533 -18.147  10.579  1.00  0.00           H  
ATOM    648  CA  SER A  49     -12.908 -17.174   8.670  1.00  0.00           C  
ATOM    649  HA  SER A  49     -13.678 -17.437   7.960  1.00  0.00           H  
ATOM    650  CB  SER A  49     -12.824 -15.631   8.567  1.00  0.00           C  
ATOM    651  HB1 SER A  49     -12.496 -15.490   7.516  1.00  0.00           H  
ATOM    652  HB2 SER A  49     -12.165 -15.273   9.387  1.00  0.00           H  
ATOM    653  OG  SER A  49     -14.112 -15.103   8.777  1.00  0.00           O  
ATOM    654  HG  SER A  49     -14.221 -14.954   9.719  1.00  0.00           H  
ATOM    655  C   SER A  49     -11.595 -17.800   8.133  1.00  0.00           C  
ATOM    656  O   SER A  49     -10.803 -18.307   8.880  1.00  0.00           O  
ATOM    657  N   PHE A  50     -11.425 -17.807   6.753  1.00  0.00           N  
ATOM    658  HN  PHE A  50     -12.211 -17.559   6.192  1.00  0.00           H  
ATOM    659  CA  PHE A  50     -10.224 -18.223   6.024  1.00  0.00           C  
ATOM    660  HA  PHE A  50      -9.334 -18.219   6.634  1.00  0.00           H  
ATOM    661  CB  PHE A  50     -10.287 -19.653   5.381  1.00  0.00           C  
ATOM    662  HB2 PHE A  50     -11.006 -19.816   4.550  1.00  0.00           H  
ATOM    663  HB1 PHE A  50     -10.680 -20.311   6.186  1.00  0.00           H  
ATOM    664  CG  PHE A  50      -8.942 -20.264   4.878  1.00  0.00           C  
ATOM    665  CD1 PHE A  50      -8.311 -19.931   3.697  1.00  0.00           C  
ATOM    666  HD1 PHE A  50      -8.810 -19.138   3.161  1.00  0.00           H  
ATOM    667  CE1 PHE A  50      -7.201 -20.574   3.333  1.00  0.00           C  
ATOM    668  HE1 PHE A  50      -6.733 -20.214   2.429  1.00  0.00           H  
ATOM    669  CZ  PHE A  50      -6.584 -21.551   4.116  1.00  0.00           C  
ATOM    670  HZ  PHE A  50      -5.645 -21.974   3.790  1.00  0.00           H  
ATOM    671  CD2 PHE A  50      -8.352 -21.183   5.743  1.00  0.00           C  
ATOM    672  HD2 PHE A  50      -8.818 -21.310   6.709  1.00  0.00           H  
ATOM    673  CE2 PHE A  50      -7.171 -21.850   5.355  1.00  0.00           C  
ATOM    674  HE2 PHE A  50      -6.740 -22.459   6.135  1.00  0.00           H  
ATOM    675  C   PHE A  50     -10.115 -17.313   4.797  1.00  0.00           C  
ATOM    676  O   PHE A  50     -11.025 -17.297   3.973  1.00  0.00           O  
ATOM    677  N   GLY A  51      -9.092 -16.428   4.761  1.00  0.00           N  
ATOM    678  HN  GLY A  51      -8.399 -16.336   5.473  1.00  0.00           H  
ATOM    679  CA  GLY A  51      -8.836 -15.375   3.744  1.00  0.00           C  
ATOM    680  HA1 GLY A  51      -8.325 -14.618   4.321  1.00  0.00           H  
ATOM    681  HA2 GLY A  51      -9.752 -15.049   3.274  1.00  0.00           H  
ATOM    682  C   GLY A  51      -7.915 -15.652   2.553  1.00  0.00           C  
ATOM    683  O   GLY A  51      -7.340 -16.749   2.625  1.00  0.00           O  
ATOM    684  N   PRO A  52      -7.804 -14.701   1.612  1.00  0.00           N  
ATOM    685  CD  PRO A  52      -8.689 -13.567   1.482  1.00  0.00           C  
ATOM    686  HD1 PRO A  52      -8.800 -13.109   2.488  1.00  0.00           H  
ATOM    687  HD2 PRO A  52      -9.655 -13.952   1.092  1.00  0.00           H  
ATOM    688  CA  PRO A  52      -7.111 -14.807   0.393  1.00  0.00           C  
ATOM    689  HA  PRO A  52      -7.577 -15.629  -0.131  1.00  0.00           H  
ATOM    690  CB  PRO A  52      -7.424 -13.557  -0.416  1.00  0.00           C  
ATOM    691  HB1 PRO A  52      -8.173 -13.860  -1.178  1.00  0.00           H  
ATOM    692  HB2 PRO A  52      -6.574 -13.091  -0.957  1.00  0.00           H  
ATOM    693  CG  PRO A  52      -7.961 -12.578   0.560  1.00  0.00           C  
ATOM    694  HG1 PRO A  52      -7.228 -12.035   1.195  1.00  0.00           H  
ATOM    695  HG2 PRO A  52      -8.625 -11.780   0.165  1.00  0.00           H  
ATOM    696  C   PRO A  52      -5.632 -15.071   0.529  1.00  0.00           C  
ATOM    697  O   PRO A  52      -4.961 -14.324   1.320  1.00  0.00           O  
ATOM    698  N   VAL A  53      -5.098 -16.076  -0.179  1.00  0.00           N  
ATOM    699  HN  VAL A  53      -5.761 -16.697  -0.590  1.00  0.00           H  
ATOM    700  CA  VAL A  53      -3.719 -16.475  -0.125  1.00  0.00           C  
ATOM    701  HA  VAL A  53      -3.233 -16.310   0.825  1.00  0.00           H  
ATOM    702  CB  VAL A  53      -3.452 -17.887  -0.615  1.00  0.00           C  
ATOM    703  HB  VAL A  53      -3.764 -18.131  -1.653  1.00  0.00           H  
ATOM    704  CG1 VAL A  53      -1.953 -18.252  -0.496  1.00  0.00           C  
ATOM    705 2HG1 VAL A  53      -1.757 -19.325  -0.706  1.00  0.00           H  
ATOM    706 1HG1 VAL A  53      -1.564 -18.066   0.528  1.00  0.00           H  
ATOM    707 3HG1 VAL A  53      -1.359 -17.709  -1.262  1.00  0.00           H  
ATOM    708  CG2 VAL A  53      -4.267 -18.864   0.232  1.00  0.00           C  
ATOM    709 3HG2 VAL A  53      -5.347 -18.801  -0.019  1.00  0.00           H  
ATOM    710 2HG2 VAL A  53      -4.103 -18.894   1.330  1.00  0.00           H  
ATOM    711 1HG2 VAL A  53      -3.932 -19.828  -0.206  1.00  0.00           H  
ATOM    712  C   VAL A  53      -2.889 -15.685  -1.188  1.00  0.00           C  
ATOM    713  O   VAL A  53      -3.120 -15.663  -2.390  1.00  0.00           O  
ATOM    714  N   SER A  54      -1.853 -14.946  -0.693  1.00  0.00           N  
ATOM    715  HN  SER A  54      -1.530 -14.898   0.249  1.00  0.00           H  
ATOM    716  CA  SER A  54      -0.965 -14.391  -1.664  1.00  0.00           C  
ATOM    717  HA  SER A  54      -1.473 -14.017  -2.541  1.00  0.00           H  
ATOM    718  CB  SER A  54      -0.225 -13.082  -1.195  1.00  0.00           C  
ATOM    719  HB1 SER A  54       0.184 -13.246  -0.176  1.00  0.00           H  
ATOM    720  HB2 SER A  54      -0.855 -12.167  -1.157  1.00  0.00           H  
ATOM    721  OG  SER A  54       0.767 -12.724  -2.152  1.00  0.00           O  
ATOM    722  HG  SER A  54       0.664 -11.780  -2.301  1.00  0.00           H  
ATOM    723  C   SER A  54       0.079 -15.390  -1.969  1.00  0.00           C  
ATOM    724  O   SER A  54       0.765 -15.938  -1.176  1.00  0.00           O  
ATOM    725  N   ASP A  55       0.271 -15.529  -3.313  1.00  0.00           N  
ATOM    726  HN  ASP A  55      -0.322 -14.933  -3.849  1.00  0.00           H  
ATOM    727  CA  ASP A  55       1.067 -16.539  -3.940  1.00  0.00           C  
ATOM    728  HA  ASP A  55       1.420 -17.231  -3.190  1.00  0.00           H  
ATOM    729  CB  ASP A  55       0.277 -17.272  -5.103  1.00  0.00           C  
ATOM    730  HB2 ASP A  55      -0.570 -17.849  -4.674  1.00  0.00           H  
ATOM    731  HB1 ASP A  55       0.946 -18.009  -5.598  1.00  0.00           H  
ATOM    732  CG  ASP A  55      -0.252 -16.333  -6.164  1.00  0.00           C  
ATOM    733  OD1 ASP A  55      -0.838 -16.710  -7.197  1.00  0.00           O  
ATOM    734  OD2 ASP A  55      -0.027 -15.105  -6.021  1.00  0.00           O  
ATOM    735  C   ASP A  55       2.348 -15.876  -4.432  1.00  0.00           C  
ATOM    736  O   ASP A  55       3.275 -16.563  -4.887  1.00  0.00           O  
HETATM  737  N   HSD A  56       2.448 -14.563  -4.245  1.00  0.00           N  
HETATM  738  HN  HSD A  56       1.595 -14.082  -4.064  1.00  0.00           H  
HETATM  739  CA  HSD A  56       3.560 -13.710  -4.379  1.00  0.00           C  
HETATM  740  HA  HSD A  56       4.206 -14.157  -5.121  1.00  0.00           H  
HETATM  741  CB  HSD A  56       3.142 -12.374  -4.966  1.00  0.00           C  
HETATM  742  HB1 HSD A  56       2.533 -11.793  -4.242  1.00  0.00           H  
HETATM  743  HB2 HSD A  56       2.369 -12.512  -5.752  1.00  0.00           H  
HETATM  744  ND1 HSD A  56       5.072 -10.833  -4.576  1.00  0.00           N  
HETATM  745  HD1 HSD A  56       5.027 -10.719  -3.583  1.00  0.00           H  
HETATM  746  CG  HSD A  56       4.207 -11.475  -5.390  1.00  0.00           C  
HETATM  747  CE1 HSD A  56       5.854 -10.152  -5.401  1.00  0.00           C  
HETATM  748  HE1 HSD A  56       6.729  -9.531  -5.214  1.00  0.00           H  
HETATM  749  NE2 HSD A  56       5.529 -10.297  -6.699  1.00  0.00           N  
HETATM  750  CD2 HSD A  56       4.410 -11.066  -6.654  1.00  0.00           C  
HETATM  751  HD2 HSD A  56       3.918 -11.427  -7.548  1.00  0.00           H  
HETATM  752  C   HSD A  56       4.299 -13.536  -3.062  1.00  0.00           C  
HETATM  753  O   HSD A  56       5.528 -13.627  -2.920  1.00  0.00           O  
HETATM  754  HE2 HSD A  56       6.029  -9.902  -7.558  1.00  0.00           H  
ATOM    755  N   ASP A  57       3.632 -13.397  -1.949  1.00  0.00           N  
ATOM    756  HN  ASP A  57       2.671 -13.154  -2.053  1.00  0.00           H  
ATOM    757  CA  ASP A  57       4.307 -13.087  -0.719  1.00  0.00           C  
ATOM    758  HA  ASP A  57       5.287 -12.637  -0.764  1.00  0.00           H  
ATOM    759  CB  ASP A  57       3.513 -12.063   0.138  1.00  0.00           C  
ATOM    760  HB1 ASP A  57       3.979 -11.806   1.113  1.00  0.00           H  
ATOM    761  HB2 ASP A  57       2.449 -12.330   0.313  1.00  0.00           H  
ATOM    762  CG  ASP A  57       3.520 -10.742  -0.682  1.00  0.00           C  
ATOM    763  OD1 ASP A  57       4.285 -10.511  -1.659  1.00  0.00           O  
ATOM    764  OD2 ASP A  57       2.674  -9.854  -0.341  1.00  0.00           O  
ATOM    765  C   ASP A  57       4.424 -14.297   0.185  1.00  0.00           C  
ATOM    766  O   ASP A  57       5.268 -14.366   1.069  1.00  0.00           O  
ATOM    767  N   MET A  58       3.662 -15.384  -0.146  1.00  0.00           N  
ATOM    768  HN  MET A  58       2.990 -15.281  -0.874  1.00  0.00           H  
ATOM    769  CA  MET A  58       3.818 -16.678   0.435  1.00  0.00           C  
ATOM    770  HA  MET A  58       3.180 -17.265  -0.208  1.00  0.00           H  
ATOM    771  CB  MET A  58       5.257 -17.285   0.347  1.00  0.00           C  
ATOM    772  HB1 MET A  58       5.329 -18.107   1.090  1.00  0.00           H  
ATOM    773  HB2 MET A  58       5.997 -16.510   0.644  1.00  0.00           H  
ATOM    774  CG  MET A  58       5.547 -18.041  -1.000  1.00  0.00           C  
ATOM    775  HG1 MET A  58       4.702 -18.707  -1.276  1.00  0.00           H  
ATOM    776  HG2 MET A  58       6.371 -18.745  -0.752  1.00  0.00           H  
ATOM    777  SD  MET A  58       6.078 -17.010  -2.424  1.00  0.00           S  
ATOM    778  CE  MET A  58       7.569 -16.254  -1.613  1.00  0.00           C  
ATOM    779  HE1 MET A  58       8.094 -16.993  -0.970  1.00  0.00           H  
ATOM    780  HE2 MET A  58       7.180 -15.449  -0.953  1.00  0.00           H  
ATOM    781  HE3 MET A  58       8.044 -15.708  -2.455  1.00  0.00           H  
ATOM    782  C   MET A  58       3.190 -16.689   1.804  1.00  0.00           C  
ATOM    783  O   MET A  58       3.648 -17.140   2.800  1.00  0.00           O  
ATOM    784  N   GLU A  59       1.955 -16.143   1.898  1.00  0.00           N  
ATOM    785  HN  GLU A  59       1.561 -15.759   1.065  1.00  0.00           H  
ATOM    786  CA  GLU A  59       1.221 -16.035   3.111  1.00  0.00           C  
ATOM    787  HA  GLU A  59       1.428 -16.963   3.623  1.00  0.00           H  
ATOM    788  CB  GLU A  59       1.680 -14.896   4.107  1.00  0.00           C  
ATOM    789  HB1 GLU A  59       2.744 -14.976   4.419  1.00  0.00           H  
ATOM    790  HB2 GLU A  59       1.081 -14.858   5.043  1.00  0.00           H  
ATOM    791  CG  GLU A  59       1.523 -13.583   3.404  1.00  0.00           C  
ATOM    792  HG1 GLU A  59       0.428 -13.392   3.418  1.00  0.00           H  
ATOM    793  HG2 GLU A  59       1.947 -13.740   2.388  1.00  0.00           H  
ATOM    794  CD  GLU A  59       2.214 -12.398   4.046  1.00  0.00           C  
ATOM    795  OE1 GLU A  59       3.032 -11.664   3.457  1.00  0.00           O  
ATOM    796  OE2 GLU A  59       1.982 -12.210   5.270  1.00  0.00           O  
ATOM    797  C   GLU A  59      -0.310 -15.882   2.937  1.00  0.00           C  
ATOM    798  O   GLU A  59      -0.756 -15.502   1.846  1.00  0.00           O  
ATOM    799  N   TYR A  60      -1.091 -16.260   4.001  1.00  0.00           N  
ATOM    800  HN  TYR A  60      -0.586 -16.719   4.727  1.00  0.00           H  
ATOM    801  CA  TYR A  60      -2.574 -16.308   4.166  1.00  0.00           C  
ATOM    802  HA  TYR A  60      -2.988 -15.530   3.541  1.00  0.00           H  
ATOM    803  CB  TYR A  60      -3.050 -17.725   3.751  1.00  0.00           C  
ATOM    804  HB1 TYR A  60      -2.396 -17.922   2.875  1.00  0.00           H  
ATOM    805  HB2 TYR A  60      -4.067 -17.560   3.337  1.00  0.00           H  
ATOM    806  CG  TYR A  60      -2.922 -18.823   4.858  1.00  0.00           C  
ATOM    807  CD1 TYR A  60      -1.716 -19.509   5.120  1.00  0.00           C  
ATOM    808  HD1 TYR A  60      -0.825 -19.160   4.618  1.00  0.00           H  
ATOM    809  CE1 TYR A  60      -1.695 -20.534   6.101  1.00  0.00           C  
ATOM    810  HE1 TYR A  60      -0.732 -20.931   6.388  1.00  0.00           H  
ATOM    811  CZ  TYR A  60      -2.893 -20.808   6.872  1.00  0.00           C  
ATOM    812  OH  TYR A  60      -2.733 -21.872   7.809  1.00  0.00           O  
ATOM    813  HH  TYR A  60      -1.812 -22.134   7.878  1.00  0.00           H  
ATOM    814  CD2 TYR A  60      -4.065 -19.153   5.562  1.00  0.00           C  
ATOM    815  HD2 TYR A  60      -4.954 -18.623   5.253  1.00  0.00           H  
ATOM    816  CE2 TYR A  60      -4.076 -20.165   6.574  1.00  0.00           C  
ATOM    817  HE2 TYR A  60      -4.998 -20.337   7.109  1.00  0.00           H  
ATOM    818  C   TYR A  60      -3.033 -15.961   5.501  1.00  0.00           C  
ATOM    819  O   TYR A  60      -2.291 -15.707   6.451  1.00  0.00           O  
ATOM    820  N   THR A  61      -4.338 -15.744   5.636  1.00  0.00           N  
ATOM    821  HN  THR A  61      -4.896 -15.794   4.811  1.00  0.00           H  
ATOM    822  CA  THR A  61      -4.936 -15.195   6.868  1.00  0.00           C  
ATOM    823  HA  THR A  61      -4.202 -15.123   7.657  1.00  0.00           H  
ATOM    824  CB  THR A  61      -5.386 -13.702   6.778  1.00  0.00           C  
ATOM    825  HB  THR A  61      -6.287 -13.610   6.137  1.00  0.00           H  
ATOM    826  OG1 THR A  61      -4.216 -12.960   6.198  1.00  0.00           O  
ATOM    827  HG1 THR A  61      -4.337 -12.911   5.246  1.00  0.00           H  
ATOM    828  CG2 THR A  61      -5.581 -13.206   8.214  1.00  0.00           C  
ATOM    829 1HG2 THR A  61      -5.758 -12.108   8.215  1.00  0.00           H  
ATOM    830 2HG2 THR A  61      -4.678 -13.398   8.833  1.00  0.00           H  
ATOM    831 3HG2 THR A  61      -6.427 -13.671   8.763  1.00  0.00           H  
ATOM    832  C   THR A  61      -6.194 -15.950   7.427  1.00  0.00           C  
ATOM    833  O   THR A  61      -7.251 -15.932   6.785  1.00  0.00           O  
ATOM    834  N   ILE A  62      -6.141 -16.574   8.631  1.00  0.00           N  
ATOM    835  HN  ILE A  62      -5.274 -16.498   9.118  1.00  0.00           H  
ATOM    836  CA  ILE A  62      -7.166 -17.457   9.260  1.00  0.00           C  
ATOM    837  HA  ILE A  62      -8.098 -17.531   8.718  1.00  0.00           H  
ATOM    838  CB  ILE A  62      -6.649 -18.949   9.364  1.00  0.00           C  
ATOM    839  HB  ILE A  62      -6.342 -19.085   8.305  1.00  0.00           H  
ATOM    840  CG2 ILE A  62      -5.498 -19.199  10.332  1.00  0.00           C  
ATOM    841 1HG2 ILE A  62      -5.841 -19.179  11.389  1.00  0.00           H  
ATOM    842 3HG2 ILE A  62      -4.684 -18.465  10.152  1.00  0.00           H  
ATOM    843 2HG2 ILE A  62      -5.191 -20.257  10.185  1.00  0.00           H  
ATOM    844  CG1 ILE A  62      -7.824 -19.947   9.573  1.00  0.00           C  
ATOM    845 1HG1 ILE A  62      -8.537 -19.787   8.736  1.00  0.00           H  
ATOM    846 2HG1 ILE A  62      -8.278 -19.801  10.577  1.00  0.00           H  
ATOM    847  CD  ILE A  62      -7.301 -21.393   9.579  1.00  0.00           C  
ATOM    848  HD3 ILE A  62      -6.924 -21.577  10.607  1.00  0.00           H  
ATOM    849  HD1 ILE A  62      -6.458 -21.548   8.872  1.00  0.00           H  
ATOM    850  HD2 ILE A  62      -7.979 -22.170   9.166  1.00  0.00           H  
ATOM    851  C   ILE A  62      -7.638 -16.833  10.587  1.00  0.00           C  
ATOM    852  O   ILE A  62      -6.877 -16.367  11.433  1.00  0.00           O  
ATOM    853  N   ASP A  63      -8.987 -16.708  10.656  1.00  0.00           N  
ATOM    854  HN  ASP A  63      -9.631 -17.242  10.113  1.00  0.00           H  
ATOM    855  CA  ASP A  63      -9.546 -16.174  11.881  1.00  0.00           C  
ATOM    856  HA  ASP A  63      -8.749 -15.737  12.464  1.00  0.00           H  
ATOM    857  CB  ASP A  63     -10.678 -15.119  11.787  1.00  0.00           C  
ATOM    858  HB2 ASP A  63     -10.953 -14.705  12.780  1.00  0.00           H  
ATOM    859  HB1 ASP A  63     -11.576 -15.546  11.291  1.00  0.00           H  
ATOM    860  CG  ASP A  63     -10.222 -13.890  11.067  1.00  0.00           C  
ATOM    861  OD1 ASP A  63     -11.091 -12.987  10.960  1.00  0.00           O  
ATOM    862  OD2 ASP A  63      -9.022 -13.722  10.671  1.00  0.00           O  
ATOM    863  C   ASP A  63     -10.084 -17.422  12.630  1.00  0.00           C  
ATOM    864  O   ASP A  63     -10.702 -18.297  12.060  1.00  0.00           O  
ATOM    865  N   VAL A  64      -9.693 -17.580  13.911  1.00  0.00           N  
ATOM    866  HN  VAL A  64      -9.133 -16.878  14.341  1.00  0.00           H  
ATOM    867  CA  VAL A  64      -9.882 -18.765  14.763  1.00  0.00           C  
ATOM    868  HA  VAL A  64     -10.686 -19.339  14.325  1.00  0.00           H  
ATOM    869  CB  VAL A  64      -8.659 -19.719  14.756  1.00  0.00           C  
ATOM    870  HB  VAL A  64      -9.000 -20.662  15.231  1.00  0.00           H  
ATOM    871  CG1 VAL A  64      -8.366 -20.206  13.320  1.00  0.00           C  
ATOM    872 1HG1 VAL A  64      -7.973 -19.313  12.789  1.00  0.00           H  
ATOM    873 2HG1 VAL A  64      -9.234 -20.665  12.799  1.00  0.00           H  
ATOM    874 3HG1 VAL A  64      -7.571 -20.978  13.400  1.00  0.00           H  
ATOM    875  CG2 VAL A  64      -7.448 -19.236  15.433  1.00  0.00           C  
ATOM    876 2HG2 VAL A  64      -6.698 -20.054  15.479  1.00  0.00           H  
ATOM    877 1HG2 VAL A  64      -7.625 -18.943  16.491  1.00  0.00           H  
ATOM    878 3HG2 VAL A  64      -7.070 -18.314  14.940  1.00  0.00           H  
ATOM    879  C   VAL A  64     -10.438 -18.487  16.135  1.00  0.00           C  
ATOM    880  O   VAL A  64      -9.983 -17.618  16.866  1.00  0.00           O  
ATOM    881  N   PHE A  65     -11.457 -19.291  16.498  1.00  0.00           N  
ATOM    882  HN  PHE A  65     -11.927 -19.778  15.766  1.00  0.00           H  
ATOM    883  CA  PHE A  65     -11.943 -19.378  17.908  1.00  0.00           C  
ATOM    884  HA  PHE A  65     -11.743 -18.447  18.418  1.00  0.00           H  
ATOM    885  CB  PHE A  65     -13.416 -19.575  17.915  1.00  0.00           C  
ATOM    886  HB1 PHE A  65     -13.786 -20.337  17.195  1.00  0.00           H  
ATOM    887  HB2 PHE A  65     -13.719 -18.549  17.617  1.00  0.00           H  
ATOM    888  CG  PHE A  65     -13.965 -19.732  19.339  1.00  0.00           C  
ATOM    889  CD1 PHE A  65     -14.699 -20.907  19.711  1.00  0.00           C  
ATOM    890  HD1 PHE A  65     -14.729 -21.705  18.984  1.00  0.00           H  
ATOM    891  CE1 PHE A  65     -15.316 -20.947  20.955  1.00  0.00           C  
ATOM    892  HE1 PHE A  65     -15.648 -21.908  21.317  1.00  0.00           H  
ATOM    893  CZ  PHE A  65     -15.228 -19.904  21.860  1.00  0.00           C  
ATOM    894  HZ  PHE A  65     -15.650 -20.082  22.837  1.00  0.00           H  
ATOM    895  CD2 PHE A  65     -13.899 -18.689  20.239  1.00  0.00           C  
ATOM    896  HD2 PHE A  65     -13.334 -17.815  19.951  1.00  0.00           H  
ATOM    897  CE2 PHE A  65     -14.576 -18.704  21.451  1.00  0.00           C  
ATOM    898  HE2 PHE A  65     -14.450 -17.879  22.136  1.00  0.00           H  
ATOM    899  C   PHE A  65     -11.141 -20.437  18.677  1.00  0.00           C  
ATOM    900  O   PHE A  65     -11.114 -21.583  18.273  1.00  0.00           O  
ATOM    901  N   PHE A  66     -10.457 -20.004  19.685  1.00  0.00           N  
ATOM    902  HN  PHE A  66     -10.577 -19.078  20.034  1.00  0.00           H  
ATOM    903  CA  PHE A  66      -9.338 -20.776  20.191  1.00  0.00           C  
ATOM    904  HA  PHE A  66      -9.219 -21.630  19.540  1.00  0.00           H  
ATOM    905  CB  PHE A  66      -8.048 -19.867  20.258  1.00  0.00           C  
ATOM    906  HB2 PHE A  66      -8.201 -19.005  20.943  1.00  0.00           H  
ATOM    907  HB1 PHE A  66      -8.066 -19.453  19.227  1.00  0.00           H  
ATOM    908  CG  PHE A  66      -6.792 -20.652  20.561  1.00  0.00           C  
ATOM    909  CD1 PHE A  66      -6.232 -20.699  21.868  1.00  0.00           C  
ATOM    910  HD1 PHE A  66      -6.746 -20.175  22.661  1.00  0.00           H  
ATOM    911  CE1 PHE A  66      -4.959 -21.250  22.025  1.00  0.00           C  
ATOM    912  HE1 PHE A  66      -4.468 -21.284  22.986  1.00  0.00           H  
ATOM    913  CZ  PHE A  66      -4.183 -21.664  20.969  1.00  0.00           C  
ATOM    914  HZ  PHE A  66      -3.228 -22.115  21.192  1.00  0.00           H  
ATOM    915  CD2 PHE A  66      -6.026 -21.181  19.513  1.00  0.00           C  
ATOM    916  HD2 PHE A  66      -6.446 -21.085  18.523  1.00  0.00           H  
ATOM    917  CE2 PHE A  66      -4.776 -21.696  19.692  1.00  0.00           C  
ATOM    918  HE2 PHE A  66      -4.135 -22.024  18.887  1.00  0.00           H  
ATOM    919  C   PHE A  66      -9.697 -21.205  21.566  1.00  0.00           C  
ATOM    920  O   PHE A  66     -10.166 -20.398  22.321  1.00  0.00           O  
ATOM    921  N   ARG A  67      -9.519 -22.436  21.890  1.00  0.00           N  
ATOM    922  HN  ARG A  67      -9.092 -23.163  21.358  1.00  0.00           H  
ATOM    923  CA  ARG A  67     -10.020 -22.983  23.116  1.00  0.00           C  
ATOM    924  HA  ARG A  67     -10.088 -22.219  23.877  1.00  0.00           H  
ATOM    925  CB  ARG A  67     -11.248 -23.929  22.957  1.00  0.00           C  
ATOM    926  HB1 ARG A  67     -11.626 -24.250  23.950  1.00  0.00           H  
ATOM    927  HB2 ARG A  67     -11.001 -24.931  22.545  1.00  0.00           H  
ATOM    928  CG  ARG A  67     -12.367 -23.407  22.006  1.00  0.00           C  
ATOM    929  HG1 ARG A  67     -12.177 -23.631  20.935  1.00  0.00           H  
ATOM    930  HG2 ARG A  67     -12.421 -22.299  21.935  1.00  0.00           H  
ATOM    931  CD  ARG A  67     -13.814 -23.909  22.394  1.00  0.00           C  
ATOM    932  HD1 ARG A  67     -14.499 -23.535  21.605  1.00  0.00           H  
ATOM    933  HD2 ARG A  67     -14.074 -23.463  23.378  1.00  0.00           H  
ATOM    934  NE  ARG A  67     -13.726 -25.343  22.430  1.00  0.00           N  
ATOM    935  HE  ARG A  67     -13.120 -25.764  21.754  1.00  0.00           H  
ATOM    936  CZ  ARG A  67     -14.355 -26.106  23.265  1.00  0.00           C  
ATOM    937  NH1 ARG A  67     -14.095 -27.365  23.265  1.00  0.00           N  
ATOM    938 2HH1 ARG A  67     -13.352 -27.682  22.675  1.00  0.00           H  
ATOM    939 1HH1 ARG A  67     -14.521 -27.965  23.942  1.00  0.00           H  
ATOM    940  NH2 ARG A  67     -15.315 -25.618  24.051  1.00  0.00           N  
ATOM    941 1HH2 ARG A  67     -15.621 -24.668  24.008  1.00  0.00           H  
ATOM    942 2HH2 ARG A  67     -15.757 -26.356  24.563  1.00  0.00           H  
ATOM    943  C   ARG A  67      -8.996 -23.924  23.681  1.00  0.00           C  
ATOM    944  O   ARG A  67      -8.451 -24.796  23.004  1.00  0.00           O  
ATOM    945  N   GLN A  68      -8.691 -23.773  24.977  1.00  0.00           N  
ATOM    946  HN  GLN A  68      -9.269 -23.109  25.445  1.00  0.00           H  
ATOM    947  CA  GLN A  68      -7.923 -24.776  25.707  1.00  0.00           C  
ATOM    948  HA  GLN A  68      -7.827 -25.684  25.130  1.00  0.00           H  
ATOM    949  CB  GLN A  68      -6.432 -24.270  25.975  1.00  0.00           C  
ATOM    950  HB1 GLN A  68      -5.805 -25.085  26.395  1.00  0.00           H  
ATOM    951  HB2 GLN A  68      -6.424 -23.395  26.660  1.00  0.00           H  
ATOM    952  CG  GLN A  68      -5.822 -23.758  24.634  1.00  0.00           C  
ATOM    953  HG2 GLN A  68      -6.274 -22.774  24.389  1.00  0.00           H  
ATOM    954  HG1 GLN A  68      -5.760 -24.540  23.845  1.00  0.00           H  
ATOM    955  CD  GLN A  68      -4.340 -23.401  24.908  1.00  0.00           C  
ATOM    956  OE1 GLN A  68      -3.959 -22.299  25.357  1.00  0.00           O  
ATOM    957  NE2 GLN A  68      -3.510 -24.441  24.676  1.00  0.00           N  
ATOM    958 1HE2 GLN A  68      -2.529 -24.269  24.587  1.00  0.00           H  
ATOM    959 2HE2 GLN A  68      -3.837 -25.306  24.298  1.00  0.00           H  
ATOM    960  C   GLN A  68      -8.548 -25.046  27.068  1.00  0.00           C  
ATOM    961  O   GLN A  68      -9.151 -24.155  27.645  1.00  0.00           O  
ATOM    962  N   SER A  69      -8.310 -26.265  27.582  1.00  0.00           N  
ATOM    963  HN  SER A  69      -7.725 -26.882  27.059  1.00  0.00           H  
ATOM    964  CA  SER A  69      -8.905 -26.756  28.832  1.00  0.00           C  
ATOM    965  HA  SER A  69      -9.114 -25.908  29.467  1.00  0.00           H  
ATOM    966  CB  SER A  69     -10.304 -27.506  28.667  1.00  0.00           C  
ATOM    967  HB1 SER A  69     -10.099 -28.360  27.988  1.00  0.00           H  
ATOM    968  HB2 SER A  69     -11.060 -26.758  28.347  1.00  0.00           H  
ATOM    969  OG  SER A  69     -10.802 -27.949  29.894  1.00  0.00           O  
ATOM    970  HG  SER A  69     -10.737 -27.237  30.535  1.00  0.00           H  
ATOM    971  C   SER A  69      -7.932 -27.700  29.601  1.00  0.00           C  
ATOM    972  O   SER A  69      -7.295 -28.603  29.074  1.00  0.00           O  
ATOM    973  N   TRP A  70      -7.926 -27.528  30.921  1.00  0.00           N  
ATOM    974  HN  TRP A  70      -8.620 -26.937  31.323  1.00  0.00           H  
ATOM    975  CA  TRP A  70      -7.146 -28.228  31.856  1.00  0.00           C  
ATOM    976  HA  TRP A  70      -7.184 -29.293  31.683  1.00  0.00           H  
ATOM    977  CB  TRP A  70      -5.633 -27.931  31.895  1.00  0.00           C  
ATOM    978  HB1 TRP A  70      -5.243 -28.102  30.869  1.00  0.00           H  
ATOM    979  HB2 TRP A  70      -4.956 -28.584  32.486  1.00  0.00           H  
ATOM    980  CG  TRP A  70      -5.344 -26.486  32.279  1.00  0.00           C  
ATOM    981  CD1 TRP A  70      -4.823 -26.164  33.526  1.00  0.00           C  
ATOM    982  HD1 TRP A  70      -4.611 -26.872  34.314  1.00  0.00           H  
ATOM    983  NE1 TRP A  70      -4.750 -24.786  33.611  1.00  0.00           N  
ATOM    984  HE1 TRP A  70      -4.456 -24.212  34.345  1.00  0.00           H  
ATOM    985  CE2 TRP A  70      -5.161 -24.163  32.471  1.00  0.00           C  
ATOM    986  CD2 TRP A  70      -5.552 -25.198  31.581  1.00  0.00           C  
ATOM    987  CE3 TRP A  70      -6.069 -24.832  30.330  1.00  0.00           C  
ATOM    988  HE3 TRP A  70      -6.505 -25.573  29.677  1.00  0.00           H  
ATOM    989  CZ3 TRP A  70      -6.250 -23.443  29.995  1.00  0.00           C  
ATOM    990  HZ3 TRP A  70      -6.829 -23.201  29.117  1.00  0.00           H  
ATOM    991  CZ2 TRP A  70      -5.338 -22.793  32.142  1.00  0.00           C  
ATOM    992  HZ2 TRP A  70      -5.056 -22.030  32.852  1.00  0.00           H  
ATOM    993  CH2 TRP A  70      -5.824 -22.448  30.856  1.00  0.00           C  
ATOM    994  HH2 TRP A  70      -5.911 -21.386  30.678  1.00  0.00           H  
ATOM    995  C   TRP A  70      -7.798 -28.099  33.209  1.00  0.00           C  
ATOM    996  O   TRP A  70      -8.734 -27.314  33.381  1.00  0.00           O  
ATOM    997  N   LYS A  71      -7.336 -28.825  34.280  1.00  0.00           N  
ATOM    998  HN  LYS A  71      -6.746 -29.623  34.189  1.00  0.00           H  
ATOM    999  CA  LYS A  71      -7.891 -28.890  35.614  1.00  0.00           C  
ATOM   1000  HA  LYS A  71      -8.519 -28.012  35.648  1.00  0.00           H  
ATOM   1001  CB  LYS A  71      -8.674 -30.215  35.699  1.00  0.00           C  
ATOM   1002  HB1 LYS A  71      -8.070 -31.084  35.357  1.00  0.00           H  
ATOM   1003  HB2 LYS A  71      -9.626 -30.047  35.151  1.00  0.00           H  
ATOM   1004  CG  LYS A  71      -9.249 -30.581  37.085  1.00  0.00           C  
ATOM   1005  HG1 LYS A  71      -9.387 -29.631  37.645  1.00  0.00           H  
ATOM   1006  HG2 LYS A  71      -8.445 -31.183  37.560  1.00  0.00           H  
ATOM   1007  CD  LYS A  71     -10.606 -31.287  37.214  1.00  0.00           C  
ATOM   1008  HD1 LYS A  71     -11.494 -30.721  36.859  1.00  0.00           H  
ATOM   1009  HD2 LYS A  71     -10.758 -31.422  38.306  1.00  0.00           H  
ATOM   1010  CE  LYS A  71     -10.558 -32.597  36.449  1.00  0.00           C  
ATOM   1011  HE2 LYS A  71      -9.871 -33.324  36.934  1.00  0.00           H  
ATOM   1012  HE1 LYS A  71     -10.338 -32.405  35.378  1.00  0.00           H  
ATOM   1013  NZ  LYS A  71     -11.911 -33.325  36.563  1.00  0.00           N1+
ATOM   1014  HZ2 LYS A  71     -11.888 -34.034  35.803  1.00  0.00           H  
ATOM   1015  HZ3 LYS A  71     -12.663 -32.622  36.415  1.00  0.00           H  
ATOM   1016  HZ1 LYS A  71     -12.119 -33.727  37.499  1.00  0.00           H  
ATOM   1017  C   LYS A  71      -6.884 -28.605  36.698  1.00  0.00           C  
ATOM   1018  O   LYS A  71      -5.767 -29.196  36.691  1.00  0.00           O  
ATOM   1019  N   ASP A  72      -7.245 -27.735  37.669  1.00  0.00           N  
ATOM   1020  HN  ASP A  72      -8.148 -27.333  37.538  1.00  0.00           H  
ATOM   1021  CA  ASP A  72      -6.487 -27.518  38.828  1.00  0.00           C  
ATOM   1022  HA  ASP A  72      -5.730 -28.288  38.807  1.00  0.00           H  
ATOM   1023  CB  ASP A  72      -5.958 -26.100  38.818  1.00  0.00           C  
ATOM   1024  HB1 ASP A  72      -6.754 -25.352  39.023  1.00  0.00           H  
ATOM   1025  HB2 ASP A  72      -5.453 -25.862  37.857  1.00  0.00           H  
ATOM   1026  CG  ASP A  72      -4.800 -25.796  39.797  1.00  0.00           C  
ATOM   1027  OD1 ASP A  72      -4.534 -26.519  40.738  1.00  0.00           O  
ATOM   1028  OD2 ASP A  72      -4.257 -24.683  39.692  1.00  0.00           O  
ATOM   1029  C   ASP A  72      -7.493 -27.720  39.899  1.00  0.00           C  
ATOM   1030  O   ASP A  72      -8.377 -26.949  40.135  1.00  0.00           O  
ATOM   1031  N   GLU A  73      -7.239 -28.736  40.718  1.00  0.00           N  
ATOM   1032  HN  GLU A  73      -6.468 -29.355  40.592  1.00  0.00           H  
ATOM   1033  CA  GLU A  73      -8.085 -29.137  41.853  1.00  0.00           C  
ATOM   1034  HA  GLU A  73      -9.127 -28.999  41.605  1.00  0.00           H  
ATOM   1035  CB  GLU A  73      -8.063 -30.616  42.118  1.00  0.00           C  
ATOM   1036  HB2 GLU A  73      -8.669 -30.850  43.020  1.00  0.00           H  
ATOM   1037  HB1 GLU A  73      -7.023 -30.947  42.325  1.00  0.00           H  
ATOM   1038  CG  GLU A  73      -8.838 -31.323  41.017  1.00  0.00           C  
ATOM   1039  HG2 GLU A  73      -8.446 -31.176  39.989  1.00  0.00           H  
ATOM   1040  HG1 GLU A  73      -9.882 -30.944  41.036  1.00  0.00           H  
ATOM   1041  CD  GLU A  73      -8.860 -32.815  41.182  1.00  0.00           C  
ATOM   1042  OE1 GLU A  73      -9.470 -33.228  42.238  1.00  0.00           O  
ATOM   1043  OE2 GLU A  73      -8.327 -33.620  40.394  1.00  0.00           O  
ATOM   1044  C   GLU A  73      -7.807 -28.230  43.085  1.00  0.00           C  
ATOM   1045  O   GLU A  73      -8.576 -28.204  44.022  1.00  0.00           O  
ATOM   1046  N   ARG A  74      -6.783 -27.362  43.057  1.00  0.00           N  
ATOM   1047  HN  ARG A  74      -6.256 -27.365  42.211  1.00  0.00           H  
ATOM   1048  CA  ARG A  74      -6.616 -26.266  44.070  1.00  0.00           C  
ATOM   1049  HA  ARG A  74      -6.738 -26.677  45.061  1.00  0.00           H  
ATOM   1050  CB  ARG A  74      -5.274 -25.624  43.871  1.00  0.00           C  
ATOM   1051  HB2 ARG A  74      -5.164 -24.819  44.628  1.00  0.00           H  
ATOM   1052  HB1 ARG A  74      -5.354 -25.078  42.907  1.00  0.00           H  
ATOM   1053  CG  ARG A  74      -4.059 -26.551  44.002  1.00  0.00           C  
ATOM   1054  HG1 ARG A  74      -4.052 -27.392  43.278  1.00  0.00           H  
ATOM   1055  HG2 ARG A  74      -4.095 -27.109  44.963  1.00  0.00           H  
ATOM   1056  CD  ARG A  74      -2.757 -25.808  43.823  1.00  0.00           C  
ATOM   1057  HD1 ARG A  74      -1.920 -26.533  43.914  1.00  0.00           H  
ATOM   1058  HD2 ARG A  74      -2.560 -24.944  44.494  1.00  0.00           H  
ATOM   1059  NE  ARG A  74      -2.704 -25.359  42.472  1.00  0.00           N  
ATOM   1060  HE  ARG A  74      -3.523 -25.586  41.945  1.00  0.00           H  
ATOM   1061  CZ  ARG A  74      -1.614 -24.888  41.831  1.00  0.00           C  
ATOM   1062  NH1 ARG A  74      -0.480 -24.643  42.369  1.00  0.00           N  
ATOM   1063 1HH1 ARG A  74      -0.234 -25.160  43.188  1.00  0.00           H  
ATOM   1064 2HH1 ARG A  74       0.264 -24.362  41.763  1.00  0.00           H  
ATOM   1065  NH2 ARG A  74      -1.679 -24.595  40.528  1.00  0.00           N  
ATOM   1066 1HH2 ARG A  74      -2.615 -24.591  40.177  1.00  0.00           H  
ATOM   1067 2HH2 ARG A  74      -1.130 -23.871  40.111  1.00  0.00           H  
ATOM   1068  C   ARG A  74      -7.658 -25.167  43.933  1.00  0.00           C  
ATOM   1069  O   ARG A  74      -7.892 -24.352  44.777  1.00  0.00           O  
ATOM   1070  N   LEU A  75      -8.291 -25.169  42.744  1.00  0.00           N  
ATOM   1071  HN  LEU A  75      -8.209 -25.958  42.139  1.00  0.00           H  
ATOM   1072  CA  LEU A  75      -9.368 -24.254  42.350  1.00  0.00           C  
ATOM   1073  HA  LEU A  75      -9.287 -23.419  43.029  1.00  0.00           H  
ATOM   1074  CB  LEU A  75      -9.101 -23.641  40.983  1.00  0.00           C  
ATOM   1075  HB2 LEU A  75      -9.958 -23.117  40.506  1.00  0.00           H  
ATOM   1076  HB1 LEU A  75      -9.032 -24.538  40.332  1.00  0.00           H  
ATOM   1077  CG  LEU A  75      -7.799 -22.804  40.937  1.00  0.00           C  
ATOM   1078  HG  LEU A  75      -6.939 -23.400  41.310  1.00  0.00           H  
ATOM   1079  CD1 LEU A  75      -7.420 -22.503  39.493  1.00  0.00           C  
ATOM   1080 1HD1 LEU A  75      -7.224 -23.498  39.038  1.00  0.00           H  
ATOM   1081 2HD1 LEU A  75      -6.523 -21.851  39.425  1.00  0.00           H  
ATOM   1082 3HD1 LEU A  75      -8.290 -22.013  39.005  1.00  0.00           H  
ATOM   1083  CD2 LEU A  75      -7.904 -21.502  41.759  1.00  0.00           C  
ATOM   1084 1HD2 LEU A  75      -7.909 -21.811  42.826  1.00  0.00           H  
ATOM   1085 2HD2 LEU A  75      -8.900 -21.080  41.504  1.00  0.00           H  
ATOM   1086 3HD2 LEU A  75      -7.056 -20.804  41.591  1.00  0.00           H  
ATOM   1087  C   LEU A  75     -10.766 -24.799  42.373  1.00  0.00           C  
ATOM   1088  O   LEU A  75     -11.703 -24.097  41.998  1.00  0.00           O  
ATOM   1089  N   LYS A  76     -10.961 -26.025  42.953  1.00  0.00           N  
ATOM   1090  HN  LYS A  76     -10.262 -26.652  43.287  1.00  0.00           H  
ATOM   1091  CA  LYS A  76     -12.306 -26.607  43.214  1.00  0.00           C  
ATOM   1092  HA  LYS A  76     -12.926 -26.621  42.330  1.00  0.00           H  
ATOM   1093  CB  LYS A  76     -12.116 -28.056  43.668  1.00  0.00           C  
ATOM   1094  HB1 LYS A  76     -11.437 -28.652  43.022  1.00  0.00           H  
ATOM   1095  HB2 LYS A  76     -13.154 -28.448  43.711  1.00  0.00           H  
ATOM   1096  CG  LYS A  76     -11.601 -28.112  45.051  1.00  0.00           C  
ATOM   1097  HG1 LYS A  76     -12.389 -27.971  45.822  1.00  0.00           H  
ATOM   1098  HG2 LYS A  76     -10.730 -27.453  45.251  1.00  0.00           H  
ATOM   1099  CD  LYS A  76     -10.926 -29.501  45.385  1.00  0.00           C  
ATOM   1100  HD1 LYS A  76     -10.408 -29.795  44.447  1.00  0.00           H  
ATOM   1101  HD2 LYS A  76     -11.729 -30.258  45.509  1.00  0.00           H  
ATOM   1102  CE  LYS A  76     -10.019 -29.558  46.618  1.00  0.00           C  
ATOM   1103  HE2 LYS A  76     -10.557 -29.153  47.502  1.00  0.00           H  
ATOM   1104  HE1 LYS A  76      -9.201 -28.895  46.264  1.00  0.00           H  
ATOM   1105  NZ  LYS A  76      -9.469 -30.840  47.036  1.00  0.00           N1+
ATOM   1106  HZ1 LYS A  76     -10.150 -31.625  47.056  1.00  0.00           H  
ATOM   1107  HZ2 LYS A  76      -9.097 -30.713  47.999  1.00  0.00           H  
ATOM   1108  HZ3 LYS A  76      -8.726 -31.113  46.361  1.00  0.00           H  
ATOM   1109  C   LYS A  76     -13.098 -25.797  44.264  1.00  0.00           C  
ATOM   1110  O   LYS A  76     -12.559 -25.339  45.278  1.00  0.00           O  
ATOM   1111  N   PHE A  77     -14.435 -25.640  43.983  1.00  0.00           N  
ATOM   1112  HN  PHE A  77     -14.925 -25.991  43.189  1.00  0.00           H  
ATOM   1113  CA  PHE A  77     -15.257 -24.758  44.796  1.00  0.00           C  
ATOM   1114  HA  PHE A  77     -14.768 -24.541  45.734  1.00  0.00           H  
ATOM   1115  CB  PHE A  77     -15.444 -23.316  44.218  1.00  0.00           C  
ATOM   1116  HB1 PHE A  77     -14.437 -22.925  43.960  1.00  0.00           H  
ATOM   1117  HB2 PHE A  77     -15.932 -22.697  45.000  1.00  0.00           H  
ATOM   1118  CG  PHE A  77     -16.345 -23.304  43.009  1.00  0.00           C  
ATOM   1119  CD1 PHE A  77     -17.728 -23.082  42.993  1.00  0.00           C  
ATOM   1120  HD1 PHE A  77     -18.278 -22.843  43.891  1.00  0.00           H  
ATOM   1121  CE1 PHE A  77     -18.495 -23.042  41.796  1.00  0.00           C  
ATOM   1122  HE1 PHE A  77     -19.546 -22.791  41.814  1.00  0.00           H  
ATOM   1123  CZ  PHE A  77     -17.835 -23.444  40.599  1.00  0.00           C  
ATOM   1124  HZ  PHE A  77     -18.374 -23.595  39.676  1.00  0.00           H  
ATOM   1125  CD2 PHE A  77     -15.649 -23.522  41.783  1.00  0.00           C  
ATOM   1126  HD2 PHE A  77     -14.578 -23.588  41.667  1.00  0.00           H  
ATOM   1127  CE2 PHE A  77     -16.414 -23.577  40.593  1.00  0.00           C  
ATOM   1128  HE2 PHE A  77     -15.901 -23.734  39.655  1.00  0.00           H  
ATOM   1129  C   PHE A  77     -16.612 -25.464  45.066  1.00  0.00           C  
ATOM   1130  O   PHE A  77     -17.018 -26.455  44.411  1.00  0.00           O  
ATOM   1131  N   LYS A  78     -17.279 -25.036  46.173  1.00  0.00           N  
ATOM   1132  HN  LYS A  78     -16.850 -24.345  46.750  1.00  0.00           H  
ATOM   1133  CA  LYS A  78     -18.715 -25.250  46.217  1.00  0.00           C  
ATOM   1134  HA  LYS A  78     -19.030 -25.674  45.275  1.00  0.00           H  
ATOM   1135  CB  LYS A  78     -19.361 -26.065  47.392  1.00  0.00           C  
ATOM   1136  HB1 LYS A  78     -20.437 -26.183  47.142  1.00  0.00           H  
ATOM   1137  HB2 LYS A  78     -19.383 -25.500  48.349  1.00  0.00           H  
ATOM   1138  CG  LYS A  78     -18.741 -27.427  47.560  1.00  0.00           C  
ATOM   1139  HG1 LYS A  78     -19.134 -27.894  48.488  1.00  0.00           H  
ATOM   1140  HG2 LYS A  78     -17.648 -27.307  47.718  1.00  0.00           H  
ATOM   1141  CD  LYS A  78     -19.123 -28.301  46.312  1.00  0.00           C  
ATOM   1142  HD1 LYS A  78     -18.823 -27.866  45.334  1.00  0.00           H  
ATOM   1143  HD2 LYS A  78     -20.209 -28.539  46.317  1.00  0.00           H  
ATOM   1144  CE  LYS A  78     -18.473 -29.736  46.227  1.00  0.00           C  
ATOM   1145  HE1 LYS A  78     -17.371 -29.621  46.151  1.00  0.00           H  
ATOM   1146  HE2 LYS A  78     -18.827 -30.195  45.279  1.00  0.00           H  
ATOM   1147  NZ  LYS A  78     -18.732 -30.674  47.367  1.00  0.00           N1+
ATOM   1148  HZ1 LYS A  78     -19.721 -30.990  47.404  1.00  0.00           H  
ATOM   1149  HZ2 LYS A  78     -18.419 -30.223  48.249  1.00  0.00           H  
ATOM   1150  HZ3 LYS A  78     -18.090 -31.491  47.309  1.00  0.00           H  
ATOM   1151  C   LYS A  78     -19.496 -23.949  46.370  1.00  0.00           C  
ATOM   1152  O   LYS A  78     -19.342 -23.094  47.228  1.00  0.00           O  
ATOM   1153  N   GLY A  79     -20.476 -23.888  45.412  1.00  0.00           N  
ATOM   1154  HN  GLY A  79     -20.535 -24.532  44.653  1.00  0.00           H  
ATOM   1155  CA  GLY A  79     -21.495 -22.813  45.350  1.00  0.00           C  
ATOM   1156  HA1 GLY A  79     -21.269 -22.047  44.622  1.00  0.00           H  
ATOM   1157  HA2 GLY A  79     -21.739 -22.440  46.333  1.00  0.00           H  
ATOM   1158  C   GLY A  79     -22.802 -23.333  44.903  1.00  0.00           C  
ATOM   1159  O   GLY A  79     -22.914 -24.518  44.535  1.00  0.00           O  
ATOM   1160  N   PRO A  80     -23.796 -22.474  44.832  1.00  0.00           N  
ATOM   1161  CD  PRO A  80     -23.819 -21.040  45.211  1.00  0.00           C  
ATOM   1162  HD1 PRO A  80     -23.091 -20.373  44.699  1.00  0.00           H  
ATOM   1163  HD2 PRO A  80     -23.566 -21.012  46.292  1.00  0.00           H  
ATOM   1164  CA  PRO A  80     -25.130 -22.986  44.381  1.00  0.00           C  
ATOM   1165  HA  PRO A  80     -25.515 -23.911  44.785  1.00  0.00           H  
ATOM   1166  CB  PRO A  80     -26.132 -21.754  44.794  1.00  0.00           C  
ATOM   1167  HB2 PRO A  80     -26.634 -21.981  45.760  1.00  0.00           H  
ATOM   1168  HB1 PRO A  80     -26.843 -21.479  43.986  1.00  0.00           H  
ATOM   1169  CG  PRO A  80     -25.228 -20.491  44.986  1.00  0.00           C  
ATOM   1170  HG1 PRO A  80     -25.124 -19.897  44.053  1.00  0.00           H  
ATOM   1171  HG2 PRO A  80     -25.502 -19.900  45.885  1.00  0.00           H  
ATOM   1172  C   PRO A  80     -25.145 -23.127  42.850  1.00  0.00           C  
ATOM   1173  O   PRO A  80     -26.185 -23.213  42.225  1.00  0.00           O  
ATOM   1174  N   MET A  81     -24.028 -23.122  42.178  1.00  0.00           N  
ATOM   1175  HN  MET A  81     -23.216 -23.057  42.753  1.00  0.00           H  
ATOM   1176  CA  MET A  81     -23.964 -23.244  40.692  1.00  0.00           C  
ATOM   1177  HA  MET A  81     -24.905 -23.608  40.306  1.00  0.00           H  
ATOM   1178  CB  MET A  81     -23.750 -21.805  40.036  1.00  0.00           C  
ATOM   1179  HB2 MET A  81     -24.426 -21.130  40.602  1.00  0.00           H  
ATOM   1180  HB1 MET A  81     -24.065 -21.816  38.971  1.00  0.00           H  
ATOM   1181  CG  MET A  81     -22.342 -21.280  40.105  1.00  0.00           C  
ATOM   1182  HG1 MET A  81     -22.309 -20.370  39.472  1.00  0.00           H  
ATOM   1183  HG2 MET A  81     -21.733 -21.966  39.478  1.00  0.00           H  
ATOM   1184  SD  MET A  81     -21.633 -20.672  41.624  1.00  0.00           S  
ATOM   1185  CE  MET A  81     -22.717 -19.154  41.909  1.00  0.00           C  
ATOM   1186  HE3 MET A  81     -22.794 -19.014  43.009  1.00  0.00           H  
ATOM   1187  HE1 MET A  81     -23.776 -19.422  41.710  1.00  0.00           H  
ATOM   1188  HE2 MET A  81     -22.461 -18.255  41.307  1.00  0.00           H  
ATOM   1189  C   MET A  81     -22.786 -24.180  40.303  1.00  0.00           C  
ATOM   1190  O   MET A  81     -21.945 -24.383  41.142  1.00  0.00           O  
ATOM   1191  N   THR A  82     -22.753 -24.743  39.058  1.00  0.00           N  
ATOM   1192  HN  THR A  82     -23.450 -24.440  38.412  1.00  0.00           H  
ATOM   1193  CA  THR A  82     -21.771 -25.650  38.601  1.00  0.00           C  
ATOM   1194  HA  THR A  82     -21.249 -26.135  39.413  1.00  0.00           H  
ATOM   1195  CB  THR A  82     -22.507 -26.696  37.779  1.00  0.00           C  
ATOM   1196  HB  THR A  82     -23.054 -26.270  36.910  1.00  0.00           H  
ATOM   1197  OG1 THR A  82     -23.392 -27.411  38.602  1.00  0.00           O  
ATOM   1198  HG1 THR A  82     -23.948 -26.653  38.802  1.00  0.00           H  
ATOM   1199  CG2 THR A  82     -21.595 -27.776  37.220  1.00  0.00           C  
ATOM   1200 2HG2 THR A  82     -20.908 -28.196  37.986  1.00  0.00           H  
ATOM   1201 1HG2 THR A  82     -20.939 -27.268  36.482  1.00  0.00           H  
ATOM   1202 3HG2 THR A  82     -22.205 -28.620  36.833  1.00  0.00           H  
ATOM   1203  C   THR A  82     -20.682 -24.939  37.802  1.00  0.00           C  
ATOM   1204  O   THR A  82     -19.604 -25.467  37.515  1.00  0.00           O  
ATOM   1205  N   VAL A  83     -20.879 -23.657  37.410  1.00  0.00           N  
ATOM   1206  HN  VAL A  83     -21.710 -23.131  37.576  1.00  0.00           H  
ATOM   1207  CA  VAL A  83     -19.789 -23.007  36.598  1.00  0.00           C  
ATOM   1208  HA  VAL A  83     -18.865 -23.477  36.904  1.00  0.00           H  
ATOM   1209  CB  VAL A  83     -19.919 -23.201  35.077  1.00  0.00           C  
ATOM   1210  HB  VAL A  83     -19.958 -24.298  34.907  1.00  0.00           H  
ATOM   1211  CG1 VAL A  83     -21.220 -22.570  34.541  1.00  0.00           C  
ATOM   1212 1HG1 VAL A  83     -21.327 -22.699  33.442  1.00  0.00           H  
ATOM   1213 2HG1 VAL A  83     -21.285 -21.462  34.589  1.00  0.00           H  
ATOM   1214 3HG1 VAL A  83     -22.146 -23.006  34.973  1.00  0.00           H  
ATOM   1215  CG2 VAL A  83     -18.706 -22.630  34.311  1.00  0.00           C  
ATOM   1216 3HG2 VAL A  83     -18.750 -22.905  33.236  1.00  0.00           H  
ATOM   1217 1HG2 VAL A  83     -17.749 -23.086  34.648  1.00  0.00           H  
ATOM   1218 2HG2 VAL A  83     -18.507 -21.544  34.434  1.00  0.00           H  
ATOM   1219  C   VAL A  83     -19.616 -21.524  37.015  1.00  0.00           C  
ATOM   1220  O   VAL A  83     -20.584 -20.774  37.073  1.00  0.00           O  
ATOM   1221  N   LEU A  84     -18.397 -21.087  37.227  1.00  0.00           N  
ATOM   1222  HN  LEU A  84     -17.591 -21.660  37.097  1.00  0.00           H  
ATOM   1223  CA  LEU A  84     -18.250 -19.656  37.416  1.00  0.00           C  
ATOM   1224  HA  LEU A  84     -19.151 -19.250  37.852  1.00  0.00           H  
ATOM   1225  CB  LEU A  84     -17.007 -19.328  38.296  1.00  0.00           C  
ATOM   1226  HB2 LEU A  84     -16.904 -18.234  38.461  1.00  0.00           H  
ATOM   1227  HB1 LEU A  84     -16.049 -19.542  37.776  1.00  0.00           H  
ATOM   1228  CG  LEU A  84     -16.934 -19.975  39.752  1.00  0.00           C  
ATOM   1229  HG  LEU A  84     -17.197 -21.048  39.634  1.00  0.00           H  
ATOM   1230  CD1 LEU A  84     -15.484 -19.809  40.296  1.00  0.00           C  
ATOM   1231 1HD1 LEU A  84     -15.203 -18.736  40.354  1.00  0.00           H  
ATOM   1232 3HD1 LEU A  84     -14.725 -20.337  39.680  1.00  0.00           H  
ATOM   1233 2HD1 LEU A  84     -15.524 -20.052  41.380  1.00  0.00           H  
ATOM   1234  CD2 LEU A  84     -17.923 -19.391  40.740  1.00  0.00           C  
ATOM   1235 2HD2 LEU A  84     -17.999 -20.171  41.525  1.00  0.00           H  
ATOM   1236 3HD2 LEU A  84     -18.898 -19.366  40.209  1.00  0.00           H  
ATOM   1237 1HD2 LEU A  84     -17.560 -18.388  41.053  1.00  0.00           H  
ATOM   1238  C   LEU A  84     -18.116 -18.822  36.157  1.00  0.00           C  
ATOM   1239  O   LEU A  84     -17.094 -19.030  35.419  1.00  0.00           O  
ATOM   1240  N   ARG A  85     -19.030 -17.884  35.859  1.00  0.00           N  
ATOM   1241  HN  ARG A  85     -19.788 -17.837  36.504  1.00  0.00           H  
ATOM   1242  CA  ARG A  85     -19.072 -17.080  34.672  1.00  0.00           C  
ATOM   1243  HA  ARG A  85     -18.785 -17.717  33.849  1.00  0.00           H  
ATOM   1244  CB  ARG A  85     -20.555 -16.566  34.621  1.00  0.00           C  
ATOM   1245  HB1 ARG A  85     -20.681 -16.116  33.613  1.00  0.00           H  
ATOM   1246  HB2 ARG A  85     -20.774 -15.722  35.309  1.00  0.00           H  
ATOM   1247  CG  ARG A  85     -21.618 -17.821  34.720  1.00  0.00           C  
ATOM   1248  HG1 ARG A  85     -21.702 -18.045  35.804  1.00  0.00           H  
ATOM   1249  HG2 ARG A  85     -21.133 -18.671  34.193  1.00  0.00           H  
ATOM   1250  CD  ARG A  85     -22.976 -17.612  34.070  1.00  0.00           C  
ATOM   1251  HD1 ARG A  85     -23.608 -18.521  33.972  1.00  0.00           H  
ATOM   1252  HD2 ARG A  85     -22.651 -17.287  33.058  1.00  0.00           H  
ATOM   1253  NE  ARG A  85     -23.760 -16.527  34.682  1.00  0.00           N  
ATOM   1254  HE  ARG A  85     -23.915 -15.651  34.224  1.00  0.00           H  
ATOM   1255  CZ  ARG A  85     -24.334 -16.632  35.850  1.00  0.00           C  
ATOM   1256  NH1 ARG A  85     -25.133 -15.652  36.201  1.00  0.00           N  
ATOM   1257 1HH1 ARG A  85     -25.172 -14.810  35.662  1.00  0.00           H  
ATOM   1258 2HH1 ARG A  85     -25.637 -15.674  37.064  1.00  0.00           H  
ATOM   1259  NH2 ARG A  85     -24.380 -17.716  36.616  1.00  0.00           N  
ATOM   1260 1HH2 ARG A  85     -23.968 -18.560  36.272  1.00  0.00           H  
ATOM   1261 2HH2 ARG A  85     -25.035 -17.600  37.364  1.00  0.00           H  
ATOM   1262  C   ARG A  85     -18.076 -15.862  34.727  1.00  0.00           C  
ATOM   1263  O   ARG A  85     -18.462 -14.689  34.607  1.00  0.00           O  
ATOM   1264  N   LEU A  86     -16.793 -16.088  34.996  1.00  0.00           N  
ATOM   1265  HN  LEU A  86     -16.547 -17.053  34.962  1.00  0.00           H  
ATOM   1266  CA  LEU A  86     -15.817 -15.074  35.180  1.00  0.00           C  
ATOM   1267  HA  LEU A  86     -16.232 -14.289  35.794  1.00  0.00           H  
ATOM   1268  CB  LEU A  86     -14.480 -15.677  35.651  1.00  0.00           C  
ATOM   1269  HB2 LEU A  86     -13.897 -14.788  35.978  1.00  0.00           H  
ATOM   1270  HB1 LEU A  86     -14.052 -16.241  34.796  1.00  0.00           H  
ATOM   1271  CG  LEU A  86     -14.659 -16.485  36.951  1.00  0.00           C  
ATOM   1272  HG  LEU A  86     -15.387 -17.287  36.706  1.00  0.00           H  
ATOM   1273  CD1 LEU A  86     -13.318 -17.083  37.333  1.00  0.00           C  
ATOM   1274 3HD1 LEU A  86     -12.806 -17.528  36.452  1.00  0.00           H  
ATOM   1275 1HD1 LEU A  86     -13.450 -17.825  38.150  1.00  0.00           H  
ATOM   1276 2HD1 LEU A  86     -12.544 -16.370  37.687  1.00  0.00           H  
ATOM   1277  CD2 LEU A  86     -15.119 -15.524  38.055  1.00  0.00           C  
ATOM   1278 1HD2 LEU A  86     -16.128 -15.108  37.852  1.00  0.00           H  
ATOM   1279 3HD2 LEU A  86     -14.442 -14.658  38.220  1.00  0.00           H  
ATOM   1280 2HD2 LEU A  86     -15.240 -16.014  39.044  1.00  0.00           H  
ATOM   1281  C   LEU A  86     -15.455 -14.268  33.903  1.00  0.00           C  
ATOM   1282  O   LEU A  86     -15.489 -14.742  32.715  1.00  0.00           O  
ATOM   1283  N   ASN A  87     -15.215 -12.985  34.130  1.00  0.00           N  
ATOM   1284  HN  ASN A  87     -15.169 -12.652  35.068  1.00  0.00           H  
ATOM   1285  CA  ASN A  87     -14.868 -11.999  33.190  1.00  0.00           C  
ATOM   1286  HA  ASN A  87     -15.520 -12.034  32.329  1.00  0.00           H  
ATOM   1287  CB  ASN A  87     -14.988 -10.639  33.849  1.00  0.00           C  
ATOM   1288  HB1 ASN A  87     -14.751  -9.820  33.137  1.00  0.00           H  
ATOM   1289  HB2 ASN A  87     -14.227 -10.487  34.645  1.00  0.00           H  
ATOM   1290  CG  ASN A  87     -16.263 -10.194  34.558  1.00  0.00           C  
ATOM   1291  OD1 ASN A  87     -16.184  -9.960  35.747  1.00  0.00           O  
ATOM   1292  ND2 ASN A  87     -17.461 -10.212  33.892  1.00  0.00           N  
ATOM   1293 1HD2 ASN A  87     -18.305 -10.206  34.429  1.00  0.00           H  
ATOM   1294 2HD2 ASN A  87     -17.413 -10.498  32.935  1.00  0.00           H  
ATOM   1295  C   ASN A  87     -13.388 -12.050  32.636  1.00  0.00           C  
ATOM   1296  O   ASN A  87     -12.642 -12.959  33.028  1.00  0.00           O  
ATOM   1297  N   ASN A  88     -13.009 -11.179  31.637  1.00  0.00           N  
ATOM   1298  HN  ASN A  88     -13.592 -10.453  31.281  1.00  0.00           H  
ATOM   1299  CA  ASN A  88     -11.745 -11.331  30.984  1.00  0.00           C  
ATOM   1300  HA  ASN A  88     -11.799 -12.245  30.409  1.00  0.00           H  
ATOM   1301  CB  ASN A  88     -11.428 -10.156  29.992  1.00  0.00           C  
ATOM   1302  HB1 ASN A  88     -10.480 -10.438  29.489  1.00  0.00           H  
ATOM   1303  HB2 ASN A  88     -11.335  -9.163  30.484  1.00  0.00           H  
ATOM   1304  CG  ASN A  88     -12.397 -10.024  28.793  1.00  0.00           C  
ATOM   1305  OD1 ASN A  88     -13.444 -10.701  28.672  1.00  0.00           O  
ATOM   1306  ND2 ASN A  88     -12.021  -9.212  27.797  1.00  0.00           N  
ATOM   1307 1HD2 ASN A  88     -11.300  -8.549  27.998  1.00  0.00           H  
ATOM   1308 2HD2 ASN A  88     -12.642  -9.145  27.016  1.00  0.00           H  
ATOM   1309  C   ASN A  88     -10.561 -11.397  32.001  1.00  0.00           C  
ATOM   1310  O   ASN A  88      -9.694 -12.182  31.798  1.00  0.00           O  
ATOM   1311  N   LEU A  89     -10.489 -10.522  33.083  1.00  0.00           N  
ATOM   1312  HN  LEU A  89     -11.203  -9.847  33.253  1.00  0.00           H  
ATOM   1313  CA  LEU A  89      -9.287 -10.373  33.926  1.00  0.00           C  
ATOM   1314  HA  LEU A  89      -8.499 -10.055  33.260  1.00  0.00           H  
ATOM   1315  CB  LEU A  89      -9.503  -9.197  34.981  1.00  0.00           C  
ATOM   1316  HB1 LEU A  89     -10.498  -9.103  35.468  1.00  0.00           H  
ATOM   1317  HB2 LEU A  89      -9.524  -8.302  34.323  1.00  0.00           H  
ATOM   1318  CG  LEU A  89      -8.317  -8.974  36.022  1.00  0.00           C  
ATOM   1319  HG  LEU A  89      -8.304  -9.921  36.603  1.00  0.00           H  
ATOM   1320  CD1 LEU A  89      -6.947  -8.791  35.275  1.00  0.00           C  
ATOM   1321 1HD1 LEU A  89      -6.134  -8.561  35.997  1.00  0.00           H  
ATOM   1322 2HD1 LEU A  89      -6.987  -7.901  34.612  1.00  0.00           H  
ATOM   1323 3HD1 LEU A  89      -6.550  -9.737  34.845  1.00  0.00           H  
ATOM   1324  CD2 LEU A  89      -8.478  -7.712  36.957  1.00  0.00           C  
ATOM   1325 3HD2 LEU A  89      -8.270  -6.753  36.436  1.00  0.00           H  
ATOM   1326 1HD2 LEU A  89      -7.719  -7.758  37.767  1.00  0.00           H  
ATOM   1327 2HD2 LEU A  89      -9.420  -7.701  37.547  1.00  0.00           H  
ATOM   1328  C   LEU A  89      -8.895 -11.638  34.630  1.00  0.00           C  
ATOM   1329  O   LEU A  89      -7.707 -11.877  34.771  1.00  0.00           O  
ATOM   1330  N   MET A  90      -9.850 -12.530  34.927  1.00  0.00           N  
ATOM   1331  HN  MET A  90     -10.748 -12.270  34.584  1.00  0.00           H  
ATOM   1332  CA  MET A  90      -9.592 -13.838  35.543  1.00  0.00           C  
ATOM   1333  HA  MET A  90      -8.852 -13.667  36.309  1.00  0.00           H  
ATOM   1334  CB  MET A  90     -10.885 -14.407  36.051  1.00  0.00           C  
ATOM   1335  HB1 MET A  90     -10.775 -15.471  36.353  1.00  0.00           H  
ATOM   1336  HB2 MET A  90     -11.671 -14.412  35.266  1.00  0.00           H  
ATOM   1337  CG  MET A  90     -11.434 -13.660  37.298  1.00  0.00           C  
ATOM   1338  HG1 MET A  90     -12.431 -14.121  37.468  1.00  0.00           H  
ATOM   1339  HG2 MET A  90     -11.624 -12.590  37.062  1.00  0.00           H  
ATOM   1340  SD  MET A  90     -10.474 -13.788  38.852  1.00  0.00           S  
ATOM   1341  CE  MET A  90     -11.697 -13.343  40.136  1.00  0.00           C  
ATOM   1342  HE1 MET A  90     -12.352 -12.589  39.651  1.00  0.00           H  
ATOM   1343  HE2 MET A  90     -11.293 -13.072  41.136  1.00  0.00           H  
ATOM   1344  HE3 MET A  90     -12.216 -14.309  40.313  1.00  0.00           H  
ATOM   1345  C   MET A  90      -8.857 -14.784  34.654  1.00  0.00           C  
ATOM   1346  O   MET A  90      -8.193 -15.732  35.103  1.00  0.00           O  
ATOM   1347  N   ALA A  91      -8.961 -14.575  33.321  1.00  0.00           N  
ATOM   1348  HN  ALA A  91      -9.520 -13.839  32.949  1.00  0.00           H  
ATOM   1349  CA  ALA A  91      -8.110 -15.248  32.300  1.00  0.00           C  
ATOM   1350  HA  ALA A  91      -8.123 -16.311  32.485  1.00  0.00           H  
ATOM   1351  CB  ALA A  91      -8.599 -14.981  30.911  1.00  0.00           C  
ATOM   1352  HB3 ALA A  91      -8.725 -13.893  30.722  1.00  0.00           H  
ATOM   1353  HB1 ALA A  91      -9.647 -15.323  30.770  1.00  0.00           H  
ATOM   1354  HB2 ALA A  91      -7.914 -15.407  30.148  1.00  0.00           H  
ATOM   1355  C   ALA A  91      -6.715 -14.942  32.306  1.00  0.00           C  
ATOM   1356  O   ALA A  91      -5.857 -15.776  31.890  1.00  0.00           O  
ATOM   1357  N   SER A  92      -6.229 -13.817  32.945  1.00  0.00           N  
ATOM   1358  HN  SER A  92      -6.904 -13.193  33.331  1.00  0.00           H  
ATOM   1359  CA  SER A  92      -4.804 -13.558  33.106  1.00  0.00           C  
ATOM   1360  HA  SER A  92      -4.178 -14.245  32.554  1.00  0.00           H  
ATOM   1361  CB  SER A  92      -4.398 -12.109  32.585  1.00  0.00           C  
ATOM   1362  HB1 SER A  92      -4.331 -12.071  31.476  1.00  0.00           H  
ATOM   1363  HB2 SER A  92      -3.382 -11.859  32.962  1.00  0.00           H  
ATOM   1364  OG  SER A  92      -5.333 -11.106  32.938  1.00  0.00           O  
ATOM   1365  HG  SER A  92      -6.120 -11.183  32.393  1.00  0.00           H  
ATOM   1366  C   SER A  92      -4.398 -13.603  34.575  1.00  0.00           C  
ATOM   1367  O   SER A  92      -3.253 -13.360  34.951  1.00  0.00           O  
ATOM   1368  N   LYS A  93      -5.373 -13.883  35.533  1.00  0.00           N  
ATOM   1369  HN  LYS A  93      -6.308 -14.110  35.267  1.00  0.00           H  
ATOM   1370  CA  LYS A  93      -4.947 -14.143  36.927  1.00  0.00           C  
ATOM   1371  HA  LYS A  93      -3.982 -13.717  37.156  1.00  0.00           H  
ATOM   1372  CB  LYS A  93      -5.963 -13.757  38.064  1.00  0.00           C  
ATOM   1373  HB1 LYS A  93      -5.503 -14.014  39.042  1.00  0.00           H  
ATOM   1374  HB2 LYS A  93      -6.860 -14.392  37.901  1.00  0.00           H  
ATOM   1375  CG  LYS A  93      -6.352 -12.277  38.141  1.00  0.00           C  
ATOM   1376  HG1 LYS A  93      -7.213 -12.105  38.821  1.00  0.00           H  
ATOM   1377  HG2 LYS A  93      -6.541 -11.943  37.098  1.00  0.00           H  
ATOM   1378  CD  LYS A  93      -5.243 -11.401  38.815  1.00  0.00           C  
ATOM   1379  HD1 LYS A  93      -4.294 -11.535  38.251  1.00  0.00           H  
ATOM   1380  HD2 LYS A  93      -5.006 -11.791  39.828  1.00  0.00           H  
ATOM   1381  CE  LYS A  93      -5.668  -9.957  38.909  1.00  0.00           C  
ATOM   1382  HE2 LYS A  93      -6.491  -9.891  39.652  1.00  0.00           H  
ATOM   1383  HE1 LYS A  93      -6.020  -9.576  37.927  1.00  0.00           H  
ATOM   1384  NZ  LYS A  93      -4.650  -9.110  39.412  1.00  0.00           N1+
ATOM   1385  HZ2 LYS A  93      -3.925  -9.561  40.005  1.00  0.00           H  
ATOM   1386  HZ1 LYS A  93      -5.027  -8.366  40.033  1.00  0.00           H  
ATOM   1387  HZ3 LYS A  93      -4.145  -8.660  38.623  1.00  0.00           H  
ATOM   1388  C   LYS A  93      -4.540 -15.628  37.081  1.00  0.00           C  
ATOM   1389  O   LYS A  93      -3.773 -15.989  37.946  1.00  0.00           O  
ATOM   1390  N   ILE A  94      -5.122 -16.517  36.301  1.00  0.00           N  
ATOM   1391  HN  ILE A  94      -6.004 -16.432  35.846  1.00  0.00           H  
ATOM   1392  CA  ILE A  94      -4.579 -17.892  36.203  1.00  0.00           C  
ATOM   1393  HA  ILE A  94      -4.504 -18.310  37.197  1.00  0.00           H  
ATOM   1394  CB  ILE A  94      -5.620 -18.639  35.471  1.00  0.00           C  
ATOM   1395  HB  ILE A  94      -5.361 -19.710  35.329  1.00  0.00           H  
ATOM   1396  CG2 ILE A  94      -6.781 -18.769  36.539  1.00  0.00           C  
ATOM   1397 1HG2 ILE A  94      -7.546 -19.504  36.210  1.00  0.00           H  
ATOM   1398 2HG2 ILE A  94      -7.202 -17.789  36.848  1.00  0.00           H  
ATOM   1399 3HG2 ILE A  94      -6.384 -19.278  37.445  1.00  0.00           H  
ATOM   1400  CG1 ILE A  94      -6.033 -18.193  34.100  1.00  0.00           C  
ATOM   1401 1HG1 ILE A  94      -5.174 -18.165  33.395  1.00  0.00           H  
ATOM   1402 2HG1 ILE A  94      -6.471 -17.172  34.091  1.00  0.00           H  
ATOM   1403  CD  ILE A  94      -7.154 -19.041  33.423  1.00  0.00           C  
ATOM   1404  HD1 ILE A  94      -8.123 -19.010  33.966  1.00  0.00           H  
ATOM   1405  HD2 ILE A  94      -6.858 -20.111  33.446  1.00  0.00           H  
ATOM   1406  HD3 ILE A  94      -7.251 -18.720  32.364  1.00  0.00           H  
ATOM   1407  C   ILE A  94      -3.271 -18.063  35.479  1.00  0.00           C  
ATOM   1408  O   ILE A  94      -2.873 -17.374  34.578  1.00  0.00           O  
ATOM   1409  N   TRP A  95      -2.529 -19.244  35.803  1.00  0.00           N  
ATOM   1410  HN  TRP A  95      -2.735 -19.762  36.629  1.00  0.00           H  
ATOM   1411  CA  TRP A  95      -1.542 -19.825  34.975  1.00  0.00           C  
ATOM   1412  HA  TRP A  95      -0.765 -19.090  34.828  1.00  0.00           H  
ATOM   1413  CB  TRP A  95      -0.964 -21.089  35.610  1.00  0.00           C  
ATOM   1414  HB1 TRP A  95      -1.720 -21.868  35.850  1.00  0.00           H  
ATOM   1415  HB2 TRP A  95      -0.339 -20.772  36.471  1.00  0.00           H  
ATOM   1416  CG  TRP A  95       0.058 -21.772  34.807  1.00  0.00           C  
ATOM   1417  CD1 TRP A  95       1.308 -21.281  34.531  1.00  0.00           C  
ATOM   1418  HD1 TRP A  95       1.735 -20.463  35.095  1.00  0.00           H  
ATOM   1419  NE1 TRP A  95       1.839 -21.908  33.480  1.00  0.00           N  
ATOM   1420  HE1 TRP A  95       2.637 -21.678  32.966  1.00  0.00           H  
ATOM   1421  CE2 TRP A  95       1.014 -22.858  33.105  1.00  0.00           C  
ATOM   1422  CD2 TRP A  95      -0.096 -22.901  33.912  1.00  0.00           C  
ATOM   1423  CE3 TRP A  95      -1.127 -23.753  33.778  1.00  0.00           C  
ATOM   1424  HE3 TRP A  95      -2.066 -23.625  34.298  1.00  0.00           H  
ATOM   1425  CZ3 TRP A  95      -0.999 -24.723  32.750  1.00  0.00           C  
ATOM   1426  HZ3 TRP A  95      -1.696 -25.531  32.590  1.00  0.00           H  
ATOM   1427  CZ2 TRP A  95       1.145 -23.901  32.147  1.00  0.00           C  
ATOM   1428  HZ2 TRP A  95       1.935 -23.826  31.414  1.00  0.00           H  
ATOM   1429  CH2 TRP A  95       0.092 -24.793  31.906  1.00  0.00           C  
ATOM   1430  HH2 TRP A  95       0.132 -25.489  31.081  1.00  0.00           H  
ATOM   1431  C   TRP A  95      -2.226 -20.186  33.647  1.00  0.00           C  
ATOM   1432  O   TRP A  95      -3.378 -20.644  33.601  1.00  0.00           O  
ATOM   1433  N   THR A  96      -1.434 -20.101  32.478  1.00  0.00           N  
ATOM   1434  HN  THR A  96      -0.541 -19.658  32.444  1.00  0.00           H  
ATOM   1435  CA  THR A  96      -2.071 -20.451  31.261  1.00  0.00           C  
ATOM   1436  HA  THR A  96      -2.855 -21.159  31.487  1.00  0.00           H  
ATOM   1437  CB  THR A  96      -2.641 -19.272  30.439  1.00  0.00           C  
ATOM   1438  HB  THR A  96      -2.664 -19.645  29.392  1.00  0.00           H  
ATOM   1439  OG1 THR A  96      -1.756 -18.206  30.430  1.00  0.00           O  
ATOM   1440  HG1 THR A  96      -1.045 -18.429  29.824  1.00  0.00           H  
ATOM   1441  CG2 THR A  96      -3.961 -18.826  31.005  1.00  0.00           C  
ATOM   1442 1HG2 THR A  96      -3.889 -18.706  32.108  1.00  0.00           H  
ATOM   1443 2HG2 THR A  96      -4.845 -19.480  30.850  1.00  0.00           H  
ATOM   1444 3HG2 THR A  96      -4.159 -17.802  30.622  1.00  0.00           H  
ATOM   1445  C   THR A  96      -1.043 -21.232  30.435  1.00  0.00           C  
ATOM   1446  O   THR A  96       0.161 -20.969  30.537  1.00  0.00           O  
ATOM   1447  N   PRO A  97      -1.345 -22.205  29.674  1.00  0.00           N  
ATOM   1448  CD  PRO A  97      -2.704 -22.661  29.402  1.00  0.00           C  
ATOM   1449  HD1 PRO A  97      -3.185 -21.737  29.016  1.00  0.00           H  
ATOM   1450  HD2 PRO A  97      -3.185 -22.945  30.362  1.00  0.00           H  
ATOM   1451  CA  PRO A  97      -0.405 -22.970  28.869  1.00  0.00           C  
ATOM   1452  HA  PRO A  97       0.507 -23.249  29.375  1.00  0.00           H  
ATOM   1453  CB  PRO A  97      -1.234 -24.276  28.541  1.00  0.00           C  
ATOM   1454  HB1 PRO A  97      -1.263 -24.934  29.435  1.00  0.00           H  
ATOM   1455  HB2 PRO A  97      -0.935 -24.941  27.702  1.00  0.00           H  
ATOM   1456  CG  PRO A  97      -2.611 -23.743  28.271  1.00  0.00           C  
ATOM   1457  HG2 PRO A  97      -2.625 -23.166  27.323  1.00  0.00           H  
ATOM   1458  HG1 PRO A  97      -3.477 -24.438  28.252  1.00  0.00           H  
ATOM   1459  C   PRO A  97      -0.001 -22.247  27.535  1.00  0.00           C  
ATOM   1460  O   PRO A  97      -0.068 -22.826  26.382  1.00  0.00           O  
ATOM   1461  N   ASP A  98       0.583 -21.016  27.640  1.00  0.00           N  
ATOM   1462  HN  ASP A  98       0.538 -20.573  28.532  1.00  0.00           H  
ATOM   1463  CA  ASP A  98       1.007 -20.105  26.603  1.00  0.00           C  
ATOM   1464  HA  ASP A  98       0.056 -19.667  26.339  1.00  0.00           H  
ATOM   1465  CB  ASP A  98       1.912 -18.906  27.259  1.00  0.00           C  
ATOM   1466  HB2 ASP A  98       2.062 -18.192  26.420  1.00  0.00           H  
ATOM   1467  HB1 ASP A  98       2.919 -19.222  27.604  1.00  0.00           H  
ATOM   1468  CG  ASP A  98       1.234 -18.237  28.407  1.00  0.00           C  
ATOM   1469  OD1 ASP A  98       0.004 -18.273  28.555  1.00  0.00           O  
ATOM   1470  OD2 ASP A  98       1.960 -17.503  29.131  1.00  0.00           O  
ATOM   1471  C   ASP A  98       1.679 -20.670  25.309  1.00  0.00           C  
ATOM   1472  O   ASP A  98       2.816 -21.121  25.181  1.00  0.00           O  
ATOM   1473  N   THR A  99       0.859 -20.689  24.272  1.00  0.00           N  
ATOM   1474  HN  THR A  99      -0.002 -20.206  24.421  1.00  0.00           H  
ATOM   1475  CA  THR A  99       1.080 -21.269  22.942  1.00  0.00           C  
ATOM   1476  HA  THR A  99       1.838 -22.037  22.999  1.00  0.00           H  
ATOM   1477  CB  THR A  99      -0.171 -21.765  22.295  1.00  0.00           C  
ATOM   1478  HB  THR A  99      -0.037 -22.044  21.228  1.00  0.00           H  
ATOM   1479  OG1 THR A  99      -1.267 -20.870  22.383  1.00  0.00           O  
ATOM   1480  HG1 THR A  99      -0.960 -20.140  21.840  1.00  0.00           H  
ATOM   1481  CG2 THR A  99      -0.579 -23.018  22.977  1.00  0.00           C  
ATOM   1482 1HG2 THR A  99       0.353 -23.563  23.241  1.00  0.00           H  
ATOM   1483 2HG2 THR A  99      -1.117 -23.716  22.301  1.00  0.00           H  
ATOM   1484 3HG2 THR A  99      -1.090 -22.808  23.941  1.00  0.00           H  
ATOM   1485  C   THR A  99       1.755 -20.422  21.992  1.00  0.00           C  
ATOM   1486  O   THR A  99       1.855 -19.185  22.143  1.00  0.00           O  
ATOM   1487  N   PHE A 100       2.425 -21.006  20.954  1.00  0.00           N  
ATOM   1488  HN  PHE A 100       2.333 -21.998  20.914  1.00  0.00           H  
ATOM   1489  CA  PHE A 100       3.187 -20.403  19.879  1.00  0.00           C  
ATOM   1490  HA  PHE A 100       2.899 -19.363  19.882  1.00  0.00           H  
ATOM   1491  CB  PHE A 100       4.677 -20.354  20.314  1.00  0.00           C  
ATOM   1492  HB2 PHE A 100       4.737 -21.333  20.835  1.00  0.00           H  
ATOM   1493  HB1 PHE A 100       4.862 -19.546  21.054  1.00  0.00           H  
ATOM   1494  CG  PHE A 100       5.664 -20.385  19.212  1.00  0.00           C  
ATOM   1495  CD1 PHE A 100       6.369 -21.602  18.924  1.00  0.00           C  
ATOM   1496  HD1 PHE A 100       6.169 -22.403  19.620  1.00  0.00           H  
ATOM   1497  CE1 PHE A 100       7.315 -21.692  17.838  1.00  0.00           C  
ATOM   1498  HE1 PHE A 100       7.982 -22.531  17.699  1.00  0.00           H  
ATOM   1499  CZ  PHE A 100       7.545 -20.618  17.050  1.00  0.00           C  
ATOM   1500  HZ  PHE A 100       8.223 -20.715  16.215  1.00  0.00           H  
ATOM   1501  CD2 PHE A 100       5.935 -19.266  18.365  1.00  0.00           C  
ATOM   1502  HD2 PHE A 100       5.489 -18.315  18.617  1.00  0.00           H  
ATOM   1503  CE2 PHE A 100       6.881 -19.421  17.334  1.00  0.00           C  
ATOM   1504  HE2 PHE A 100       7.146 -18.505  16.827  1.00  0.00           H  
ATOM   1505  C   PHE A 100       2.991 -20.963  18.456  1.00  0.00           C  
ATOM   1506  O   PHE A 100       2.921 -22.156  18.236  1.00  0.00           O  
ATOM   1507  N   PHE A 101       2.839 -20.015  17.476  1.00  0.00           N  
ATOM   1508  HN  PHE A 101       2.999 -19.039  17.594  1.00  0.00           H  
ATOM   1509  CA  PHE A 101       2.555 -20.506  16.072  1.00  0.00           C  
ATOM   1510  HA  PHE A 101       2.075 -21.467  16.187  1.00  0.00           H  
ATOM   1511  CB  PHE A 101       1.520 -19.634  15.309  1.00  0.00           C  
ATOM   1512  HB1 PHE A 101       1.453 -20.050  14.281  1.00  0.00           H  
ATOM   1513  HB2 PHE A 101       1.821 -18.566  15.243  1.00  0.00           H  
ATOM   1514  CG  PHE A 101       0.157 -19.636  15.880  1.00  0.00           C  
ATOM   1515  CD1 PHE A 101      -0.099 -18.947  17.073  1.00  0.00           C  
ATOM   1516  HD1 PHE A 101       0.616 -18.307  17.569  1.00  0.00           H  
ATOM   1517  CE1 PHE A 101      -1.366 -19.001  17.600  1.00  0.00           C  
ATOM   1518  HE1 PHE A 101      -1.588 -18.389  18.461  1.00  0.00           H  
ATOM   1519  CZ  PHE A 101      -2.418 -19.777  17.046  1.00  0.00           C  
ATOM   1520  HZ  PHE A 101      -3.399 -19.595  17.457  1.00  0.00           H  
ATOM   1521  CD2 PHE A 101      -0.867 -20.276  15.200  1.00  0.00           C  
ATOM   1522  HD2 PHE A 101      -0.709 -20.723  14.230  1.00  0.00           H  
ATOM   1523  CE2 PHE A 101      -2.193 -20.297  15.729  1.00  0.00           C  
ATOM   1524  HE2 PHE A 101      -3.009 -20.884  15.334  1.00  0.00           H  
ATOM   1525  C   PHE A 101       3.735 -20.662  15.242  1.00  0.00           C  
ATOM   1526  O   PHE A 101       4.440 -19.733  14.875  1.00  0.00           O  
HETATM 1527  N   HSD A 102       4.094 -21.910  14.904  1.00  0.00           N  
HETATM 1528  HN  HSD A 102       3.593 -22.747  15.115  1.00  0.00           H  
HETATM 1529  CA  HSD A 102       5.306 -22.215  14.135  1.00  0.00           C  
HETATM 1530  HA  HSD A 102       6.067 -21.709  14.710  1.00  0.00           H  
HETATM 1531  CB  HSD A 102       5.608 -23.756  14.001  1.00  0.00           C  
HETATM 1532  HB1 HSD A 102       6.514 -24.033  13.419  1.00  0.00           H  
HETATM 1533  HB2 HSD A 102       4.707 -24.350  13.732  1.00  0.00           H  
HETATM 1534  ND1 HSD A 102       6.933 -25.297  15.535  1.00  0.00           N  
HETATM 1535  HD1 HSD A 102       7.544 -25.755  14.889  1.00  0.00           H  
HETATM 1536  CG  HSD A 102       5.918 -24.404  15.380  1.00  0.00           C  
HETATM 1537  CE1 HSD A 102       6.943 -25.662  16.847  1.00  0.00           C  
HETATM 1538  HE1 HSD A 102       7.660 -26.407  17.190  1.00  0.00           H  
HETATM 1539  NE2 HSD A 102       6.034 -25.061  17.518  1.00  0.00           N  
HETATM 1540  CD2 HSD A 102       5.391 -24.296  16.589  1.00  0.00           C  
HETATM 1541  HD2 HSD A 102       4.766 -23.468  16.903  1.00  0.00           H  
HETATM 1542  C   HSD A 102       5.487 -21.564  12.772  1.00  0.00           C  
HETATM 1543  O   HSD A 102       6.564 -20.949  12.567  1.00  0.00           O  
HETATM 1544  HE2 HSD A 102       5.827 -25.141  18.565  1.00  0.00           H  
ATOM   1545  N   ASN A 103       4.423 -21.593  11.966  1.00  0.00           N  
ATOM   1546  HN  ASN A 103       3.683 -22.243  12.121  1.00  0.00           H  
ATOM   1547  CA  ASN A 103       4.481 -20.824  10.683  1.00  0.00           C  
ATOM   1548  HA  ASN A 103       5.516 -20.771  10.377  1.00  0.00           H  
ATOM   1549  CB  ASN A 103       3.859 -21.644   9.490  1.00  0.00           C  
ATOM   1550  HB1 ASN A 103       4.452 -22.557   9.272  1.00  0.00           H  
ATOM   1551  HB2 ASN A 103       3.803 -20.929   8.641  1.00  0.00           H  
ATOM   1552  CG  ASN A 103       2.397 -22.143   9.672  1.00  0.00           C  
ATOM   1553  OD1 ASN A 103       1.926 -22.542  10.708  1.00  0.00           O  
ATOM   1554  ND2 ASN A 103       1.669 -21.898   8.561  1.00  0.00           N  
ATOM   1555 1HD2 ASN A 103       0.711 -22.182   8.538  1.00  0.00           H  
ATOM   1556 2HD2 ASN A 103       2.251 -21.789   7.755  1.00  0.00           H  
ATOM   1557  C   ASN A 103       3.823 -19.505  10.746  1.00  0.00           C  
ATOM   1558  O   ASN A 103       3.911 -18.691   9.835  1.00  0.00           O  
ATOM   1559  N   GLY A 104       3.269 -19.222  11.926  1.00  0.00           N  
ATOM   1560  HN  GLY A 104       3.501 -19.858  12.657  1.00  0.00           H  
ATOM   1561  CA  GLY A 104       2.613 -17.959  12.211  1.00  0.00           C  
ATOM   1562  HA2 GLY A 104       2.470 -18.005  13.280  1.00  0.00           H  
ATOM   1563  HA1 GLY A 104       1.674 -17.833  11.692  1.00  0.00           H  
ATOM   1564  C   GLY A 104       3.526 -16.721  11.890  1.00  0.00           C  
ATOM   1565  O   GLY A 104       4.717 -16.646  11.898  1.00  0.00           O  
ATOM   1566  N   LYS A 105       2.942 -15.597  11.548  1.00  0.00           N  
ATOM   1567  HN  LYS A 105       1.951 -15.564  11.441  1.00  0.00           H  
ATOM   1568  CA  LYS A 105       3.624 -14.249  11.396  1.00  0.00           C  
ATOM   1569  HA  LYS A 105       4.692 -14.387  11.473  1.00  0.00           H  
ATOM   1570  CB  LYS A 105       3.389 -13.864   9.914  1.00  0.00           C  
ATOM   1571  HB1 LYS A 105       4.041 -12.996   9.681  1.00  0.00           H  
ATOM   1572  HB2 LYS A 105       2.313 -13.651   9.740  1.00  0.00           H  
ATOM   1573  CG  LYS A 105       3.849 -14.909   8.809  1.00  0.00           C  
ATOM   1574  HG1 LYS A 105       3.163 -15.780   8.854  1.00  0.00           H  
ATOM   1575  HG2 LYS A 105       4.873 -15.293   9.003  1.00  0.00           H  
ATOM   1576  CD  LYS A 105       3.822 -14.319   7.363  1.00  0.00           C  
ATOM   1577  HD2 LYS A 105       2.841 -13.971   6.976  1.00  0.00           H  
ATOM   1578  HD1 LYS A 105       3.910 -15.163   6.646  1.00  0.00           H  
ATOM   1579  CE  LYS A 105       4.845 -13.169   7.081  1.00  0.00           C  
ATOM   1580  HE1 LYS A 105       5.906 -13.471   7.221  1.00  0.00           H  
ATOM   1581  HE2 LYS A 105       4.790 -12.293   7.763  1.00  0.00           H  
ATOM   1582  NZ  LYS A 105       4.725 -12.764   5.651  1.00  0.00           N1+
ATOM   1583  HZ2 LYS A 105       3.743 -12.485   5.454  1.00  0.00           H  
ATOM   1584  HZ1 LYS A 105       4.969 -13.555   5.021  1.00  0.00           H  
ATOM   1585  HZ3 LYS A 105       5.290 -11.901   5.512  1.00  0.00           H  
ATOM   1586  C   LYS A 105       3.125 -13.207  12.403  1.00  0.00           C  
ATOM   1587  O   LYS A 105       3.906 -12.665  13.141  1.00  0.00           O  
ATOM   1588  N   LYS A 106       1.822 -13.017  12.487  1.00  0.00           N  
ATOM   1589  HN  LYS A 106       1.319 -13.664  11.921  1.00  0.00           H  
ATOM   1590  CA  LYS A 106       1.119 -12.187  13.444  1.00  0.00           C  
ATOM   1591  HA  LYS A 106       1.782 -12.069  14.287  1.00  0.00           H  
ATOM   1592  CB  LYS A 106       0.523 -10.903  12.839  1.00  0.00           C  
ATOM   1593  HB2 LYS A 106      -0.341 -11.031  12.153  1.00  0.00           H  
ATOM   1594  HB1 LYS A 106       1.371 -10.320  12.421  1.00  0.00           H  
ATOM   1595  CG  LYS A 106      -0.039 -10.075  13.965  1.00  0.00           C  
ATOM   1596  HG2 LYS A 106       0.640  -9.972  14.838  1.00  0.00           H  
ATOM   1597  HG1 LYS A 106      -0.966 -10.576  14.317  1.00  0.00           H  
ATOM   1598  CD  LYS A 106      -0.477  -8.691  13.511  1.00  0.00           C  
ATOM   1599  HD1 LYS A 106       0.374  -8.065  13.168  1.00  0.00           H  
ATOM   1600  HD2 LYS A 106      -0.890  -8.099  14.356  1.00  0.00           H  
ATOM   1601  CE  LYS A 106      -1.391  -8.763  12.269  1.00  0.00           C  
ATOM   1602  HE2 LYS A 106      -2.283  -9.377  12.521  1.00  0.00           H  
ATOM   1603  HE1 LYS A 106      -0.904  -9.185  11.364  1.00  0.00           H  
ATOM   1604  NZ  LYS A 106      -1.772  -7.400  11.905  1.00  0.00           N1+
ATOM   1605  HZ1 LYS A 106      -2.143  -7.450  10.934  1.00  0.00           H  
ATOM   1606  HZ2 LYS A 106      -1.014  -6.689  11.933  1.00  0.00           H  
ATOM   1607  HZ3 LYS A 106      -2.570  -7.090  12.495  1.00  0.00           H  
ATOM   1608  C   LYS A 106      -0.058 -12.955  13.959  1.00  0.00           C  
ATOM   1609  O   LYS A 106      -1.053 -13.180  13.255  1.00  0.00           O  
ATOM   1610  N   SER A 107      -0.061 -13.369  15.203  1.00  0.00           N  
ATOM   1611  HN  SER A 107       0.739 -13.161  15.762  1.00  0.00           H  
ATOM   1612  CA  SER A 107      -1.204 -13.954  15.939  1.00  0.00           C  
ATOM   1613  HA  SER A 107      -1.958 -14.210  15.209  1.00  0.00           H  
ATOM   1614  CB  SER A 107      -0.793 -15.241  16.654  1.00  0.00           C  
ATOM   1615  HB1 SER A 107      -0.162 -15.038  17.546  1.00  0.00           H  
ATOM   1616  HB2 SER A 107      -0.262 -15.878  15.914  1.00  0.00           H  
ATOM   1617  OG  SER A 107      -1.959 -16.036  17.085  1.00  0.00           O  
ATOM   1618  HG  SER A 107      -1.567 -16.912  17.112  1.00  0.00           H  
ATOM   1619  C   SER A 107      -1.861 -12.936  16.947  1.00  0.00           C  
ATOM   1620  O   SER A 107      -1.165 -12.606  17.927  1.00  0.00           O  
ATOM   1621  N   VAL A 108      -3.116 -12.430  16.778  1.00  0.00           N  
ATOM   1622  HN  VAL A 108      -3.743 -12.720  16.060  1.00  0.00           H  
ATOM   1623  CA  VAL A 108      -3.530 -11.395  17.603  1.00  0.00           C  
ATOM   1624  HA  VAL A 108      -3.099 -11.469  18.591  1.00  0.00           H  
ATOM   1625  CB  VAL A 108      -3.212  -9.991  16.980  1.00  0.00           C  
ATOM   1626  HB  VAL A 108      -2.192 -10.109  16.556  1.00  0.00           H  
ATOM   1627  CG1 VAL A 108      -4.128  -9.660  15.814  1.00  0.00           C  
ATOM   1628 2HG1 VAL A 108      -5.188  -9.636  16.146  1.00  0.00           H  
ATOM   1629 1HG1 VAL A 108      -4.045 -10.475  15.063  1.00  0.00           H  
ATOM   1630 3HG1 VAL A 108      -3.814  -8.803  15.180  1.00  0.00           H  
ATOM   1631  CG2 VAL A 108      -3.019  -8.829  18.030  1.00  0.00           C  
ATOM   1632 1HG2 VAL A 108      -2.221  -9.192  18.712  1.00  0.00           H  
ATOM   1633 2HG2 VAL A 108      -3.979  -8.602  18.542  1.00  0.00           H  
ATOM   1634 3HG2 VAL A 108      -2.744  -7.856  17.570  1.00  0.00           H  
ATOM   1635  C   VAL A 108      -5.030 -11.432  17.984  1.00  0.00           C  
ATOM   1636  O   VAL A 108      -5.826 -11.836  17.158  1.00  0.00           O  
ATOM   1637  N   ALA A 109      -5.363 -11.086  19.277  1.00  0.00           N  
ATOM   1638  HN  ALA A 109      -4.687 -10.605  19.831  1.00  0.00           H  
ATOM   1639  CA  ALA A 109      -6.712 -11.092  19.775  1.00  0.00           C  
ATOM   1640  HA  ALA A 109      -7.093 -12.084  19.580  1.00  0.00           H  
ATOM   1641  CB  ALA A 109      -6.803 -10.849  21.256  1.00  0.00           C  
ATOM   1642  HB1 ALA A 109      -7.854 -10.714  21.590  1.00  0.00           H  
ATOM   1643  HB2 ALA A 109      -6.255  -9.960  21.636  1.00  0.00           H  
ATOM   1644  HB3 ALA A 109      -6.419 -11.724  21.823  1.00  0.00           H  
ATOM   1645  C   ALA A 109      -7.583 -10.024  19.061  1.00  0.00           C  
ATOM   1646  O   ALA A 109      -7.103  -9.053  18.525  1.00  0.00           O  
HETATM 1647  N   HSD A 110      -8.925 -10.236  19.014  1.00  0.00           N  
HETATM 1648  HN  HSD A 110      -9.248 -11.140  19.280  1.00  0.00           H  
HETATM 1649  CA  HSD A 110      -9.921  -9.214  18.587  1.00  0.00           C  
HETATM 1650  HA  HSD A 110      -9.491  -8.659  17.767  1.00  0.00           H  
HETATM 1651  CB  HSD A 110     -11.239  -9.899  18.010  1.00  0.00           C  
HETATM 1652  HB2 HSD A 110     -11.870  -9.026  17.738  1.00  0.00           H  
HETATM 1653  HB1 HSD A 110     -11.726 -10.478  18.824  1.00  0.00           H  
HETATM 1654  ND1 HSD A 110     -12.109 -11.294  16.010  1.00  0.00           N  
HETATM 1655  HD1 HSD A 110     -13.010 -10.862  16.014  1.00  0.00           H  
HETATM 1656  CG  HSD A 110     -11.040 -10.880  16.824  1.00  0.00           C  
HETATM 1657  CE1 HSD A 110     -11.605 -12.012  14.985  1.00  0.00           C  
HETATM 1658  HE1 HSD A 110     -12.190 -12.292  14.109  1.00  0.00           H  
HETATM 1659  NE2 HSD A 110     -10.296 -12.155  15.126  1.00  0.00           N  
HETATM 1660  CD2 HSD A 110      -9.988 -11.399  16.233  1.00  0.00           C  
HETATM 1661  HD2 HSD A 110      -8.979 -11.124  16.518  1.00  0.00           H  
HETATM 1662  C   HSD A 110     -10.300  -8.204  19.693  1.00  0.00           C  
HETATM 1663  O   HSD A 110     -10.625  -8.624  20.822  1.00  0.00           O  
HETATM 1664  HE2 HSD A 110      -9.629 -12.729  14.517  1.00  0.00           H  
ATOM   1665  N   ASN A 111     -10.239  -6.844  19.466  1.00  0.00           N  
ATOM   1666  HN  ASN A 111     -10.170  -6.454  18.551  1.00  0.00           H  
ATOM   1667  CA  ASN A 111     -10.088  -5.907  20.626  1.00  0.00           C  
ATOM   1668  HA  ASN A 111     -10.021  -6.545  21.495  1.00  0.00           H  
ATOM   1669  CB  ASN A 111      -8.621  -5.345  20.637  1.00  0.00           C  
ATOM   1670  HB1 ASN A 111      -7.942  -6.214  20.506  1.00  0.00           H  
ATOM   1671  HB2 ASN A 111      -8.427  -4.754  21.557  1.00  0.00           H  
ATOM   1672  CG  ASN A 111      -8.332  -4.298  19.558  1.00  0.00           C  
ATOM   1673  OD1 ASN A 111      -9.149  -3.919  18.746  1.00  0.00           O  
ATOM   1674  ND2 ASN A 111      -7.026  -3.982  19.507  1.00  0.00           N  
ATOM   1675 1HD2 ASN A 111      -6.787  -3.451  18.694  1.00  0.00           H  
ATOM   1676 2HD2 ASN A 111      -6.349  -4.249  20.193  1.00  0.00           H  
ATOM   1677  C   ASN A 111     -11.231  -4.919  20.815  1.00  0.00           C  
ATOM   1678  O   ASN A 111     -11.082  -4.050  21.630  1.00  0.00           O  
ATOM   1679  N   MET A 112     -12.388  -5.065  20.200  1.00  0.00           N  
ATOM   1680  HN  MET A 112     -12.472  -5.684  19.422  1.00  0.00           H  
ATOM   1681  CA  MET A 112     -13.634  -4.403  20.613  1.00  0.00           C  
ATOM   1682  HA  MET A 112     -13.367  -3.494  21.132  1.00  0.00           H  
ATOM   1683  CB  MET A 112     -14.512  -4.083  19.385  1.00  0.00           C  
ATOM   1684  HB1 MET A 112     -14.528  -5.005  18.765  1.00  0.00           H  
ATOM   1685  HB2 MET A 112     -14.123  -3.287  18.715  1.00  0.00           H  
ATOM   1686  CG  MET A 112     -16.013  -3.798  19.610  1.00  0.00           C  
ATOM   1687  HG1 MET A 112     -16.428  -4.744  20.020  1.00  0.00           H  
ATOM   1688  HG2 MET A 112     -16.514  -3.722  18.621  1.00  0.00           H  
ATOM   1689  SD  MET A 112     -16.303  -2.253  20.642  1.00  0.00           S  
ATOM   1690  CE  MET A 112     -18.014  -2.585  21.028  1.00  0.00           C  
ATOM   1691  HE1 MET A 112     -18.553  -1.832  21.642  1.00  0.00           H  
ATOM   1692  HE2 MET A 112     -18.249  -3.538  21.547  1.00  0.00           H  
ATOM   1693  HE3 MET A 112     -18.620  -2.681  20.102  1.00  0.00           H  
ATOM   1694  C   MET A 112     -14.210  -5.378  21.642  1.00  0.00           C  
ATOM   1695  O   MET A 112     -14.522  -6.486  21.263  1.00  0.00           O  
ATOM   1696  N   THR A 113     -14.547  -4.994  22.886  1.00  0.00           N  
ATOM   1697  HN  THR A 113     -15.284  -5.502  23.327  1.00  0.00           H  
ATOM   1698  CA  THR A 113     -14.276  -3.716  23.562  1.00  0.00           C  
ATOM   1699  HA  THR A 113     -14.385  -2.898  22.866  1.00  0.00           H  
ATOM   1700  CB  THR A 113     -15.222  -3.546  24.809  1.00  0.00           C  
ATOM   1701  HB  THR A 113     -14.964  -2.637  25.393  1.00  0.00           H  
ATOM   1702  OG1 THR A 113     -15.424  -4.681  25.619  1.00  0.00           O  
ATOM   1703  HG1 THR A 113     -16.059  -4.502  26.316  1.00  0.00           H  
ATOM   1704  CG2 THR A 113     -16.626  -3.219  24.179  1.00  0.00           C  
ATOM   1705 1HG2 THR A 113     -16.873  -3.876  23.318  1.00  0.00           H  
ATOM   1706 2HG2 THR A 113     -16.609  -2.247  23.641  1.00  0.00           H  
ATOM   1707 3HG2 THR A 113     -17.532  -3.388  24.799  1.00  0.00           H  
ATOM   1708  C   THR A 113     -12.874  -3.647  24.180  1.00  0.00           C  
ATOM   1709  O   THR A 113     -12.497  -2.539  24.535  1.00  0.00           O  
ATOM   1710  N   MET A 114     -12.301  -4.844  24.312  1.00  0.00           N  
ATOM   1711  HN  MET A 114     -12.737  -5.683  23.994  1.00  0.00           H  
ATOM   1712  CA  MET A 114     -10.985  -5.119  24.905  1.00  0.00           C  
ATOM   1713  HA  MET A 114     -10.322  -4.366  24.506  1.00  0.00           H  
ATOM   1714  CB  MET A 114     -11.019  -5.087  26.446  1.00  0.00           C  
ATOM   1715  HB1 MET A 114     -10.491  -5.957  26.890  1.00  0.00           H  
ATOM   1716  HB2 MET A 114     -12.087  -5.213  26.727  1.00  0.00           H  
ATOM   1717  CG  MET A 114     -10.578  -3.820  27.164  1.00  0.00           C  
ATOM   1718  HG1 MET A 114     -10.753  -4.135  28.215  1.00  0.00           H  
ATOM   1719  HG2 MET A 114     -11.335  -3.068  26.853  1.00  0.00           H  
ATOM   1720  SD  MET A 114      -8.850  -3.339  26.964  1.00  0.00           S  
ATOM   1721  CE  MET A 114      -8.939  -1.571  27.544  1.00  0.00           C  
ATOM   1722  HE2 MET A 114      -8.003  -1.031  27.289  1.00  0.00           H  
ATOM   1723  HE3 MET A 114      -9.099  -1.457  28.638  1.00  0.00           H  
ATOM   1724  HE1 MET A 114      -9.673  -0.942  26.998  1.00  0.00           H  
ATOM   1725  C   MET A 114     -10.715  -6.436  24.241  1.00  0.00           C  
ATOM   1726  O   MET A 114     -11.591  -7.098  23.677  1.00  0.00           O  
ATOM   1727  N   PRO A 115      -9.417  -6.723  24.165  1.00  0.00           N  
ATOM   1728  CD  PRO A 115      -8.308  -5.981  24.675  1.00  0.00           C  
ATOM   1729  HD1 PRO A 115      -8.356  -5.950  25.784  1.00  0.00           H  
ATOM   1730  HD2 PRO A 115      -8.230  -4.954  24.257  1.00  0.00           H  
ATOM   1731  CA  PRO A 115      -8.957  -8.016  23.619  1.00  0.00           C  
ATOM   1732  HA  PRO A 115      -9.185  -8.066  22.565  1.00  0.00           H  
ATOM   1733  CB  PRO A 115      -7.470  -8.099  24.084  1.00  0.00           C  
ATOM   1734  HB1 PRO A 115      -6.880  -8.756  23.409  1.00  0.00           H  
ATOM   1735  HB2 PRO A 115      -7.474  -8.643  25.053  1.00  0.00           H  
ATOM   1736  CG  PRO A 115      -7.064  -6.698  24.193  1.00  0.00           C  
ATOM   1737  HG1 PRO A 115      -6.286  -6.580  24.977  1.00  0.00           H  
ATOM   1738  HG2 PRO A 115      -6.780  -6.288  23.200  1.00  0.00           H  
ATOM   1739  C   PRO A 115      -9.671  -9.240  24.139  1.00  0.00           C  
ATOM   1740  O   PRO A 115      -9.697  -9.544  25.299  1.00  0.00           O  
ATOM   1741  N   ASN A 116     -10.231 -10.144  23.211  1.00  0.00           N  
ATOM   1742  HN  ASN A 116     -10.215  -9.825  22.266  1.00  0.00           H  
ATOM   1743  CA  ASN A 116     -11.167 -11.200  23.612  1.00  0.00           C  
ATOM   1744  HA  ASN A 116     -11.759 -10.767  24.404  1.00  0.00           H  
ATOM   1745  CB  ASN A 116     -12.146 -11.505  22.453  1.00  0.00           C  
ATOM   1746  HB2 ASN A 116     -12.811 -12.329  22.791  1.00  0.00           H  
ATOM   1747  HB1 ASN A 116     -11.476 -11.918  21.669  1.00  0.00           H  
ATOM   1748  CG  ASN A 116     -13.096 -10.457  21.858  1.00  0.00           C  
ATOM   1749  OD1 ASN A 116     -13.494 -10.563  20.714  1.00  0.00           O  
ATOM   1750  ND2 ASN A 116     -13.412  -9.342  22.520  1.00  0.00           N  
ATOM   1751 1HD2 ASN A 116     -14.018  -8.646  22.134  1.00  0.00           H  
ATOM   1752 2HD2 ASN A 116     -13.149  -9.130  23.462  1.00  0.00           H  
ATOM   1753  C   ASN A 116     -10.441 -12.394  24.107  1.00  0.00           C  
ATOM   1754  O   ASN A 116      -9.877 -13.178  23.319  1.00  0.00           O  
ATOM   1755  N   LYS A 117     -10.578 -12.619  25.423  1.00  0.00           N  
ATOM   1756  HN  LYS A 117     -11.214 -12.047  25.935  1.00  0.00           H  
ATOM   1757  CA  LYS A 117     -10.175 -13.818  26.124  1.00  0.00           C  
ATOM   1758  HA  LYS A 117     -10.109 -14.665  25.456  1.00  0.00           H  
ATOM   1759  CB  LYS A 117      -8.788 -13.670  26.925  1.00  0.00           C  
ATOM   1760  HB1 LYS A 117      -8.531 -14.535  27.574  1.00  0.00           H  
ATOM   1761  HB2 LYS A 117      -9.090 -12.883  27.649  1.00  0.00           H  
ATOM   1762  CG  LYS A 117      -7.641 -13.145  26.094  1.00  0.00           C  
ATOM   1763  HG1 LYS A 117      -7.896 -12.175  25.616  1.00  0.00           H  
ATOM   1764  HG2 LYS A 117      -7.393 -13.882  25.301  1.00  0.00           H  
ATOM   1765  CD  LYS A 117      -6.457 -12.998  27.073  1.00  0.00           C  
ATOM   1766  HD1 LYS A 117      -6.499 -13.866  27.766  1.00  0.00           H  
ATOM   1767  HD2 LYS A 117      -6.574 -12.099  27.716  1.00  0.00           H  
ATOM   1768  CE  LYS A 117      -5.121 -12.961  26.357  1.00  0.00           C  
ATOM   1769  HE2 LYS A 117      -5.047 -12.197  25.553  1.00  0.00           H  
ATOM   1770  HE1 LYS A 117      -4.847 -13.887  25.809  1.00  0.00           H  
ATOM   1771  NZ  LYS A 117      -4.077 -12.720  27.385  1.00  0.00           N1+
ATOM   1772  HZ1 LYS A 117      -3.150 -12.494  26.972  1.00  0.00           H  
ATOM   1773  HZ3 LYS A 117      -4.183 -13.469  28.100  1.00  0.00           H  
ATOM   1774  HZ2 LYS A 117      -4.360 -11.878  27.926  1.00  0.00           H  
ATOM   1775  C   LYS A 117     -11.260 -14.067  27.180  1.00  0.00           C  
ATOM   1776  O   LYS A 117     -11.698 -13.166  27.873  1.00  0.00           O  
ATOM   1777  N   LEU A 118     -11.722 -15.366  27.420  1.00  0.00           N  
ATOM   1778  HN  LEU A 118     -11.255 -16.129  26.980  1.00  0.00           H  
ATOM   1779  CA  LEU A 118     -12.890 -15.597  28.289  1.00  0.00           C  
ATOM   1780  HA  LEU A 118     -12.933 -14.789  29.006  1.00  0.00           H  
ATOM   1781  CB  LEU A 118     -14.258 -15.784  27.475  1.00  0.00           C  
ATOM   1782  HB1 LEU A 118     -14.171 -16.784  26.997  1.00  0.00           H  
ATOM   1783  HB2 LEU A 118     -14.205 -15.104  26.598  1.00  0.00           H  
ATOM   1784  CG  LEU A 118     -15.586 -15.776  28.153  1.00  0.00           C  
ATOM   1785  HG  LEU A 118     -15.838 -16.710  28.700  1.00  0.00           H  
ATOM   1786  CD1 LEU A 118     -15.674 -14.577  29.111  1.00  0.00           C  
ATOM   1787 3HD1 LEU A 118     -16.720 -14.245  29.283  1.00  0.00           H  
ATOM   1788 2HD1 LEU A 118     -15.052 -13.761  28.685  1.00  0.00           H  
ATOM   1789 1HD1 LEU A 118     -15.180 -14.823  30.075  1.00  0.00           H  
ATOM   1790  CD2 LEU A 118     -16.682 -15.665  27.091  1.00  0.00           C  
ATOM   1791 1HD2 LEU A 118     -16.681 -14.614  26.732  1.00  0.00           H  
ATOM   1792 2HD2 LEU A 118     -17.669 -15.772  27.589  1.00  0.00           H  
ATOM   1793 3HD2 LEU A 118     -16.415 -16.325  26.238  1.00  0.00           H  
ATOM   1794  C   LEU A 118     -12.635 -16.844  29.112  1.00  0.00           C  
ATOM   1795  O   LEU A 118     -12.181 -17.897  28.681  1.00  0.00           O  
ATOM   1796  N   LEU A 119     -13.134 -16.781  30.359  1.00  0.00           N  
ATOM   1797  HN  LEU A 119     -13.650 -16.023  30.749  1.00  0.00           H  
ATOM   1798  CA  LEU A 119     -12.923 -17.825  31.355  1.00  0.00           C  
ATOM   1799  HA  LEU A 119     -12.448 -18.648  30.841  1.00  0.00           H  
ATOM   1800  CB  LEU A 119     -11.994 -17.355  32.497  1.00  0.00           C  
ATOM   1801  HB1 LEU A 119     -12.551 -16.578  33.065  1.00  0.00           H  
ATOM   1802  HB2 LEU A 119     -11.213 -16.861  31.881  1.00  0.00           H  
ATOM   1803  CG  LEU A 119     -11.470 -18.420  33.529  1.00  0.00           C  
ATOM   1804  HG  LEU A 119     -12.379 -18.781  34.056  1.00  0.00           H  
ATOM   1805  CD1 LEU A 119     -10.742 -19.624  32.926  1.00  0.00           C  
ATOM   1806 2HD1 LEU A 119     -10.576 -20.402  33.703  1.00  0.00           H  
ATOM   1807 3HD1 LEU A 119      -9.736 -19.475  32.480  1.00  0.00           H  
ATOM   1808 1HD1 LEU A 119     -11.313 -20.104  32.103  1.00  0.00           H  
ATOM   1809  CD2 LEU A 119     -10.721 -17.804  34.659  1.00  0.00           C  
ATOM   1810 3HD2 LEU A 119      -9.862 -17.204  34.291  1.00  0.00           H  
ATOM   1811 1HD2 LEU A 119     -10.250 -18.573  35.307  1.00  0.00           H  
ATOM   1812 2HD2 LEU A 119     -11.367 -17.080  35.201  1.00  0.00           H  
ATOM   1813  C   LEU A 119     -14.156 -18.419  31.997  1.00  0.00           C  
ATOM   1814  O   LEU A 119     -15.105 -17.679  32.230  1.00  0.00           O  
ATOM   1815  N   ARG A 120     -14.126 -19.719  32.221  1.00  0.00           N  
ATOM   1816  HN  ARG A 120     -13.384 -20.212  31.774  1.00  0.00           H  
ATOM   1817  CA  ARG A 120     -15.052 -20.556  32.984  1.00  0.00           C  
ATOM   1818  HA  ARG A 120     -15.438 -19.834  33.688  1.00  0.00           H  
ATOM   1819  CB  ARG A 120     -16.193 -21.245  32.186  1.00  0.00           C  
ATOM   1820  HB2 ARG A 120     -16.542 -22.091  32.816  1.00  0.00           H  
ATOM   1821  HB1 ARG A 120     -15.727 -21.698  31.285  1.00  0.00           H  
ATOM   1822  CG  ARG A 120     -17.306 -20.329  31.921  1.00  0.00           C  
ATOM   1823  HG1 ARG A 120     -17.280 -19.542  32.705  1.00  0.00           H  
ATOM   1824  HG2 ARG A 120     -18.262 -20.896  31.906  1.00  0.00           H  
ATOM   1825  CD  ARG A 120     -17.258 -19.559  30.544  1.00  0.00           C  
ATOM   1826  HD1 ARG A 120     -17.218 -20.235  29.664  1.00  0.00           H  
ATOM   1827  HD2 ARG A 120     -16.284 -19.027  30.516  1.00  0.00           H  
ATOM   1828  NE  ARG A 120     -18.458 -18.735  30.504  1.00  0.00           N  
ATOM   1829  HE  ARG A 120     -19.286 -19.079  30.061  1.00  0.00           H  
ATOM   1830  CZ  ARG A 120     -18.528 -17.445  30.610  1.00  0.00           C  
ATOM   1831  NH1 ARG A 120     -17.548 -16.655  31.032  1.00  0.00           N  
ATOM   1832 1HH1 ARG A 120     -16.751 -17.082  31.460  1.00  0.00           H  
ATOM   1833 2HH1 ARG A 120     -17.691 -15.687  31.237  1.00  0.00           H  
ATOM   1834  NH2 ARG A 120     -19.726 -16.858  30.456  1.00  0.00           N  
ATOM   1835 1HH2 ARG A 120     -20.505 -17.462  30.289  1.00  0.00           H  
ATOM   1836 2HH2 ARG A 120     -19.740 -15.888  30.213  1.00  0.00           H  
ATOM   1837  C   ARG A 120     -14.299 -21.683  33.737  1.00  0.00           C  
ATOM   1838  O   ARG A 120     -13.377 -22.360  33.283  1.00  0.00           O  
ATOM   1839  N   ILE A 121     -14.557 -21.829  35.029  1.00  0.00           N  
ATOM   1840  HN  ILE A 121     -15.342 -21.384  35.455  1.00  0.00           H  
ATOM   1841  CA  ILE A 121     -14.014 -22.838  35.864  1.00  0.00           C  
ATOM   1842  HA  ILE A 121     -13.406 -23.581  35.370  1.00  0.00           H  
ATOM   1843  CB  ILE A 121     -13.223 -22.274  37.062  1.00  0.00           C  
ATOM   1844  HB  ILE A 121     -13.873 -21.732  37.780  1.00  0.00           H  
ATOM   1845  CG2 ILE A 121     -12.571 -23.443  37.803  1.00  0.00           C  
ATOM   1846 1HG2 ILE A 121     -13.369 -24.180  38.037  1.00  0.00           H  
ATOM   1847 2HG2 ILE A 121     -12.173 -23.232  38.820  1.00  0.00           H  
ATOM   1848 3HG2 ILE A 121     -11.786 -24.025  37.275  1.00  0.00           H  
ATOM   1849  CG1 ILE A 121     -12.100 -21.349  36.590  1.00  0.00           C  
ATOM   1850 1HG1 ILE A 121     -12.478 -20.609  35.852  1.00  0.00           H  
ATOM   1851 2HG1 ILE A 121     -11.330 -21.822  35.943  1.00  0.00           H  
ATOM   1852  CD  ILE A 121     -11.402 -20.560  37.749  1.00  0.00           C  
ATOM   1853  HD1 ILE A 121     -10.681 -19.822  37.337  1.00  0.00           H  
ATOM   1854  HD2 ILE A 121     -10.805 -21.216  38.418  1.00  0.00           H  
ATOM   1855  HD3 ILE A 121     -12.095 -19.965  38.381  1.00  0.00           H  
ATOM   1856  C   ILE A 121     -15.216 -23.552  36.317  1.00  0.00           C  
ATOM   1857  O   ILE A 121     -16.170 -22.915  36.845  1.00  0.00           O  
ATOM   1858  N   THR A 122     -15.277 -24.929  36.238  1.00  0.00           N  
ATOM   1859  HN  THR A 122     -14.541 -25.453  35.819  1.00  0.00           H  
ATOM   1860  CA  THR A 122     -16.432 -25.711  36.731  1.00  0.00           C  
ATOM   1861  HA  THR A 122     -17.238 -25.005  36.864  1.00  0.00           H  
ATOM   1862  CB  THR A 122     -16.890 -26.828  35.824  1.00  0.00           C  
ATOM   1863  HB  THR A 122     -17.630 -27.536  36.251  1.00  0.00           H  
ATOM   1864  OG1 THR A 122     -15.762 -27.589  35.317  1.00  0.00           O  
ATOM   1865  HG1 THR A 122     -15.317 -27.901  36.108  1.00  0.00           H  
ATOM   1866  CG2 THR A 122     -17.456 -26.174  34.499  1.00  0.00           C  
ATOM   1867 1HG2 THR A 122     -16.727 -25.422  34.128  1.00  0.00           H  
ATOM   1868 3HG2 THR A 122     -18.353 -25.581  34.778  1.00  0.00           H  
ATOM   1869 2HG2 THR A 122     -17.826 -26.864  33.710  1.00  0.00           H  
ATOM   1870  C   THR A 122     -16.216 -26.258  38.060  1.00  0.00           C  
ATOM   1871  O   THR A 122     -15.039 -26.502  38.401  1.00  0.00           O  
ATOM   1872  N   GLU A 123     -17.276 -26.561  38.832  1.00  0.00           N  
ATOM   1873  HN  GLU A 123     -18.210 -26.298  38.604  1.00  0.00           H  
ATOM   1874  CA  GLU A 123     -17.224 -27.204  40.131  1.00  0.00           C  
ATOM   1875  HA  GLU A 123     -17.292 -26.400  40.849  1.00  0.00           H  
ATOM   1876  CB  GLU A 123     -18.517 -27.969  40.400  1.00  0.00           C  
ATOM   1877  HB1 GLU A 123     -18.720 -28.771  39.660  1.00  0.00           H  
ATOM   1878  HB2 GLU A 123     -19.366 -27.265  40.267  1.00  0.00           H  
ATOM   1879  CG  GLU A 123     -18.460 -28.588  41.821  1.00  0.00           C  
ATOM   1880  HG1 GLU A 123     -18.219 -27.775  42.538  1.00  0.00           H  
ATOM   1881  HG2 GLU A 123     -17.607 -29.285  41.964  1.00  0.00           H  
ATOM   1882  CD  GLU A 123     -19.742 -29.327  42.200  1.00  0.00           C  
ATOM   1883  OE1 GLU A 123     -20.786 -28.763  42.590  1.00  0.00           O  
ATOM   1884  OE2 GLU A 123     -19.672 -30.574  42.017  1.00  0.00           O  
ATOM   1885  C   GLU A 123     -15.965 -27.889  40.614  1.00  0.00           C  
ATOM   1886  O   GLU A 123     -15.353 -27.430  41.568  1.00  0.00           O  
ATOM   1887  N   ASP A 124     -15.617 -28.954  39.881  1.00  0.00           N  
ATOM   1888  HN  ASP A 124     -16.074 -29.317  39.074  1.00  0.00           H  
ATOM   1889  CA  ASP A 124     -14.459 -29.799  40.121  1.00  0.00           C  
ATOM   1890  HA  ASP A 124     -14.482 -30.231  41.111  1.00  0.00           H  
ATOM   1891  CB  ASP A 124     -14.593 -30.932  39.046  1.00  0.00           C  
ATOM   1892  HB1 ASP A 124     -15.450 -31.581  39.325  1.00  0.00           H  
ATOM   1893  HB2 ASP A 124     -13.787 -31.685  39.177  1.00  0.00           H  
ATOM   1894  CG  ASP A 124     -14.506 -30.592  37.576  1.00  0.00           C  
ATOM   1895  OD1 ASP A 124     -14.379 -31.519  36.734  1.00  0.00           O  
ATOM   1896  OD2 ASP A 124     -14.648 -29.394  37.189  1.00  0.00           O  
ATOM   1897  C   ASP A 124     -13.059 -29.157  39.942  1.00  0.00           C  
ATOM   1898  O   ASP A 124     -12.133 -29.654  40.516  1.00  0.00           O  
ATOM   1899  N   GLY A 125     -12.929 -27.991  39.221  1.00  0.00           N  
ATOM   1900  HN  GLY A 125     -13.730 -27.713  38.697  1.00  0.00           H  
ATOM   1901  CA  GLY A 125     -11.606 -27.399  38.984  1.00  0.00           C  
ATOM   1902  HA1 GLY A 125     -10.814 -27.853  39.560  1.00  0.00           H  
ATOM   1903  HA2 GLY A 125     -11.709 -26.338  39.167  1.00  0.00           H  
ATOM   1904  C   GLY A 125     -11.226 -27.438  37.511  1.00  0.00           C  
ATOM   1905  O   GLY A 125     -10.069 -27.201  37.154  1.00  0.00           O  
ATOM   1906  N   THR A 126     -12.209 -27.700  36.625  1.00  0.00           N  
ATOM   1907  HN  THR A 126     -13.159 -27.765  36.921  1.00  0.00           H  
ATOM   1908  CA  THR A 126     -11.946 -27.654  35.191  1.00  0.00           C  
ATOM   1909  HA  THR A 126     -11.002 -28.159  35.052  1.00  0.00           H  
ATOM   1910  CB  THR A 126     -12.783 -28.691  34.399  1.00  0.00           C  
ATOM   1911  HB  THR A 126     -13.798 -28.255  34.279  1.00  0.00           H  
ATOM   1912  OG1 THR A 126     -12.804 -29.915  35.078  1.00  0.00           O  
ATOM   1913  HG1 THR A 126     -13.623 -29.930  35.578  1.00  0.00           H  
ATOM   1914  CG2 THR A 126     -12.167 -28.945  33.011  1.00  0.00           C  
ATOM   1915 1HG2 THR A 126     -11.936 -28.018  32.447  1.00  0.00           H  
ATOM   1916 2HG2 THR A 126     -12.809 -29.609  32.393  1.00  0.00           H  
ATOM   1917 3HG2 THR A 126     -11.141 -29.356  33.122  1.00  0.00           H  
ATOM   1918  C   THR A 126     -12.107 -26.349  34.471  1.00  0.00           C  
ATOM   1919  O   THR A 126     -13.195 -25.668  34.372  1.00  0.00           O  
ATOM   1920  N   LEU A 127     -10.990 -25.898  33.882  1.00  0.00           N  
ATOM   1921  HN  LEU A 127     -10.115 -26.375  33.896  1.00  0.00           H  
ATOM   1922  CA  LEU A 127     -10.878 -24.567  33.291  1.00  0.00           C  
ATOM   1923  HA  LEU A 127     -11.612 -23.904  33.726  1.00  0.00           H  
ATOM   1924  CB  LEU A 127      -9.470 -23.911  33.376  1.00  0.00           C  
ATOM   1925  HB1 LEU A 127      -9.579 -22.934  32.858  1.00  0.00           H  
ATOM   1926  HB2 LEU A 127      -8.700 -24.482  32.815  1.00  0.00           H  
ATOM   1927  CG  LEU A 127      -8.957 -23.557  34.805  1.00  0.00           C  
ATOM   1928  HG  LEU A 127      -9.810 -23.406  35.499  1.00  0.00           H  
ATOM   1929  CD1 LEU A 127      -8.162 -24.790  35.261  1.00  0.00           C  
ATOM   1930 3HD1 LEU A 127      -8.922 -25.580  35.443  1.00  0.00           H  
ATOM   1931 2HD1 LEU A 127      -7.676 -24.509  36.219  1.00  0.00           H  
ATOM   1932 1HD1 LEU A 127      -7.425 -25.220  34.549  1.00  0.00           H  
ATOM   1933  CD2 LEU A 127      -8.241 -22.196  34.866  1.00  0.00           C  
ATOM   1934 3HD2 LEU A 127      -8.907 -21.348  34.595  1.00  0.00           H  
ATOM   1935 1HD2 LEU A 127      -7.407 -22.330  34.143  1.00  0.00           H  
ATOM   1936 2HD2 LEU A 127      -7.873 -22.002  35.897  1.00  0.00           H  
ATOM   1937  C   LEU A 127     -11.190 -24.646  31.796  1.00  0.00           C  
ATOM   1938  O   LEU A 127     -10.717 -25.502  31.049  1.00  0.00           O  
ATOM   1939  N   LEU A 128     -12.043 -23.675  31.239  1.00  0.00           N  
ATOM   1940  HN  LEU A 128     -12.420 -22.925  31.776  1.00  0.00           H  
ATOM   1941  CA  LEU A 128     -12.342 -23.404  29.862  1.00  0.00           C  
ATOM   1942  HA  LEU A 128     -11.722 -24.016  29.225  1.00  0.00           H  
ATOM   1943  CB  LEU A 128     -13.824 -23.522  29.512  1.00  0.00           C  
ATOM   1944  HB2 LEU A 128     -14.443 -22.860  30.155  1.00  0.00           H  
ATOM   1945  HB1 LEU A 128     -14.086 -24.541  29.871  1.00  0.00           H  
ATOM   1946  CG  LEU A 128     -14.291 -23.311  28.056  1.00  0.00           C  
ATOM   1947  HG  LEU A 128     -14.268 -22.240  27.761  1.00  0.00           H  
ATOM   1948  CD1 LEU A 128     -13.357 -23.976  27.030  1.00  0.00           C  
ATOM   1949 1HD1 LEU A 128     -12.380 -23.447  26.993  1.00  0.00           H  
ATOM   1950 2HD1 LEU A 128     -13.788 -23.900  26.009  1.00  0.00           H  
ATOM   1951 3HD1 LEU A 128     -13.058 -25.016  27.283  1.00  0.00           H  
ATOM   1952  CD2 LEU A 128     -15.675 -23.891  27.853  1.00  0.00           C  
ATOM   1953 1HD2 LEU A 128     -15.689 -24.960  28.152  1.00  0.00           H  
ATOM   1954 3HD2 LEU A 128     -15.988 -23.761  26.794  1.00  0.00           H  
ATOM   1955 2HD2 LEU A 128     -16.349 -23.294  28.505  1.00  0.00           H  
ATOM   1956  C   LEU A 128     -11.767 -22.084  29.560  1.00  0.00           C  
ATOM   1957  O   LEU A 128     -12.266 -21.036  29.974  1.00  0.00           O  
ATOM   1958  N   TYR A 129     -10.586 -22.077  28.831  1.00  0.00           N  
ATOM   1959  HN  TYR A 129     -10.125 -22.895  28.497  1.00  0.00           H  
ATOM   1960  CA  TYR A 129      -9.987 -20.842  28.455  1.00  0.00           C  
ATOM   1961  HA  TYR A 129     -10.438 -20.018  28.986  1.00  0.00           H  
ATOM   1962  CB  TYR A 129      -8.501 -20.952  28.738  1.00  0.00           C  
ATOM   1963  HB1 TYR A 129      -8.099 -21.885  28.290  1.00  0.00           H  
ATOM   1964  HB2 TYR A 129      -8.174 -21.078  29.792  1.00  0.00           H  
ATOM   1965  CG  TYR A 129      -7.599 -19.788  28.276  1.00  0.00           C  
ATOM   1966  CD1 TYR A 129      -7.823 -18.422  28.418  1.00  0.00           C  
ATOM   1967  HD1 TYR A 129      -8.802 -18.101  28.745  1.00  0.00           H  
ATOM   1968  CE1 TYR A 129      -6.831 -17.426  28.124  1.00  0.00           C  
ATOM   1969  HE1 TYR A 129      -7.073 -16.375  28.164  1.00  0.00           H  
ATOM   1970  CZ  TYR A 129      -5.621 -17.887  27.658  1.00  0.00           C  
ATOM   1971  OH  TYR A 129      -4.658 -17.004  27.122  1.00  0.00           O  
ATOM   1972  HH  TYR A 129      -3.860 -17.491  26.909  1.00  0.00           H  
ATOM   1973  CD2 TYR A 129      -6.279 -20.228  27.909  1.00  0.00           C  
ATOM   1974  HD2 TYR A 129      -6.137 -21.285  27.735  1.00  0.00           H  
ATOM   1975  CE2 TYR A 129      -5.298 -19.259  27.626  1.00  0.00           C  
ATOM   1976  HE2 TYR A 129      -4.358 -19.546  27.177  1.00  0.00           H  
ATOM   1977  C   TYR A 129     -10.235 -20.609  26.953  1.00  0.00           C  
ATOM   1978  O   TYR A 129      -9.651 -21.370  26.166  1.00  0.00           O  
ATOM   1979  N   THR A 130     -11.135 -19.664  26.572  1.00  0.00           N  
ATOM   1980  HN  THR A 130     -11.442 -19.093  27.329  1.00  0.00           H  
ATOM   1981  CA  THR A 130     -11.326 -19.312  25.140  1.00  0.00           C  
ATOM   1982  HA  THR A 130     -10.750 -20.016  24.556  1.00  0.00           H  
ATOM   1983  CB  THR A 130     -12.761 -19.319  24.616  1.00  0.00           C  
ATOM   1984  HB  THR A 130     -12.769 -19.140  23.520  1.00  0.00           H  
ATOM   1985  OG1 THR A 130     -13.644 -18.395  25.250  1.00  0.00           O  
ATOM   1986  HG1 THR A 130     -13.600 -17.532  24.832  1.00  0.00           H  
ATOM   1987  CG2 THR A 130     -13.363 -20.774  24.779  1.00  0.00           C  
ATOM   1988 1HG2 THR A 130     -13.473 -21.132  25.824  1.00  0.00           H  
ATOM   1989 2HG2 THR A 130     -12.814 -21.528  24.175  1.00  0.00           H  
ATOM   1990 3HG2 THR A 130     -14.396 -20.826  24.374  1.00  0.00           H  
ATOM   1991  C   THR A 130     -10.805 -17.982  24.829  1.00  0.00           C  
ATOM   1992  O   THR A 130     -10.683 -17.014  25.627  1.00  0.00           O  
ATOM   1993  N   MET A 131     -10.393 -17.816  23.527  1.00  0.00           N  
ATOM   1994  HN  MET A 131     -10.333 -18.669  23.012  1.00  0.00           H  
ATOM   1995  CA  MET A 131      -9.974 -16.514  22.981  1.00  0.00           C  
ATOM   1996  HA  MET A 131     -10.346 -15.707  23.594  1.00  0.00           H  
ATOM   1997  CB  MET A 131      -8.462 -16.386  22.832  1.00  0.00           C  
ATOM   1998  HB2 MET A 131      -8.212 -15.310  22.941  1.00  0.00           H  
ATOM   1999  HB1 MET A 131      -8.020 -17.036  22.047  1.00  0.00           H  
ATOM   2000  CG  MET A 131      -7.760 -17.070  24.119  1.00  0.00           C  
ATOM   2001  HG1 MET A 131      -7.864 -18.172  24.024  1.00  0.00           H  
ATOM   2002  HG2 MET A 131      -8.234 -16.730  25.065  1.00  0.00           H  
ATOM   2003  SD  MET A 131      -6.058 -16.563  24.196  1.00  0.00           S  
ATOM   2004  CE  MET A 131      -5.350 -17.747  22.944  1.00  0.00           C  
ATOM   2005  HE1 MET A 131      -6.067 -17.964  22.123  1.00  0.00           H  
ATOM   2006  HE2 MET A 131      -5.127 -18.659  23.538  1.00  0.00           H  
ATOM   2007  HE3 MET A 131      -4.391 -17.365  22.532  1.00  0.00           H  
ATOM   2008  C   MET A 131     -10.458 -16.322  21.557  1.00  0.00           C  
ATOM   2009  O   MET A 131     -10.876 -17.294  20.971  1.00  0.00           O  
ATOM   2010  N   ARG A 132     -10.433 -15.136  20.950  1.00  0.00           N  
ATOM   2011  HN  ARG A 132      -9.975 -14.422  21.475  1.00  0.00           H  
ATOM   2012  CA  ARG A 132     -10.810 -14.822  19.500  1.00  0.00           C  
ATOM   2013  HA  ARG A 132     -10.984 -15.764  19.001  1.00  0.00           H  
ATOM   2014  CB  ARG A 132     -11.887 -13.730  19.561  1.00  0.00           C  
ATOM   2015  HB1 ARG A 132     -12.158 -13.455  18.519  1.00  0.00           H  
ATOM   2016  HB2 ARG A 132     -11.327 -12.994  20.178  1.00  0.00           H  
ATOM   2017  CG  ARG A 132     -13.282 -14.158  20.161  1.00  0.00           C  
ATOM   2018  HG2 ARG A 132     -13.901 -13.245  20.294  1.00  0.00           H  
ATOM   2019  HG1 ARG A 132     -13.195 -14.563  21.191  1.00  0.00           H  
ATOM   2020  CD  ARG A 132     -13.917 -15.077  19.154  1.00  0.00           C  
ATOM   2021  HD1 ARG A 132     -13.427 -16.027  18.852  1.00  0.00           H  
ATOM   2022  HD2 ARG A 132     -14.077 -14.589  18.169  1.00  0.00           H  
ATOM   2023  NE  ARG A 132     -15.256 -15.371  19.734  1.00  0.00           N  
ATOM   2024  HE  ARG A 132     -15.412 -15.105  20.686  1.00  0.00           H  
ATOM   2025  CZ  ARG A 132     -16.186 -16.103  19.243  1.00  0.00           C  
ATOM   2026  NH1 ARG A 132     -17.371 -16.169  19.722  1.00  0.00           N  
ATOM   2027 1HH1 ARG A 132     -18.057 -16.649  19.175  1.00  0.00           H  
ATOM   2028 2HH1 ARG A 132     -17.615 -15.612  20.515  1.00  0.00           H  
ATOM   2029  NH2 ARG A 132     -16.005 -16.687  18.072  1.00  0.00           N  
ATOM   2030 1HH2 ARG A 132     -15.272 -16.434  17.440  1.00  0.00           H  
ATOM   2031 2HH2 ARG A 132     -16.719 -17.328  17.788  1.00  0.00           H  
ATOM   2032  C   ARG A 132      -9.541 -14.303  18.894  1.00  0.00           C  
ATOM   2033  O   ARG A 132      -9.104 -13.245  19.226  1.00  0.00           O  
ATOM   2034  N   LEU A 133      -9.002 -15.151  17.975  1.00  0.00           N  
ATOM   2035  HN  LEU A 133      -9.479 -15.987  17.717  1.00  0.00           H  
ATOM   2036  CA  LEU A 133      -7.770 -14.938  17.297  1.00  0.00           C  
ATOM   2037  HA  LEU A 133      -7.257 -14.124  17.786  1.00  0.00           H  
ATOM   2038  CB  LEU A 133      -6.897 -16.254  17.428  1.00  0.00           C  
ATOM   2039  HB2 LEU A 133      -5.972 -16.170  16.818  1.00  0.00           H  
ATOM   2040  HB1 LEU A 133      -7.524 -17.073  17.015  1.00  0.00           H  
ATOM   2041  CG  LEU A 133      -6.427 -16.550  18.894  1.00  0.00           C  
ATOM   2042  HG  LEU A 133      -7.244 -16.918  19.551  1.00  0.00           H  
ATOM   2043  CD1 LEU A 133      -5.451 -17.760  18.840  1.00  0.00           C  
ATOM   2044 2HD1 LEU A 133      -5.992 -18.730  18.867  1.00  0.00           H  
ATOM   2045 3HD1 LEU A 133      -4.665 -17.625  19.612  1.00  0.00           H  
ATOM   2046 1HD1 LEU A 133      -4.974 -17.740  17.837  1.00  0.00           H  
ATOM   2047  CD2 LEU A 133      -5.697 -15.427  19.639  1.00  0.00           C  
ATOM   2048 1HD2 LEU A 133      -6.277 -14.525  19.930  1.00  0.00           H  
ATOM   2049 2HD2 LEU A 133      -4.761 -15.115  19.126  1.00  0.00           H  
ATOM   2050 3HD2 LEU A 133      -5.397 -15.918  20.590  1.00  0.00           H  
ATOM   2051  C   LEU A 133      -7.926 -14.711  15.802  1.00  0.00           C  
ATOM   2052  O   LEU A 133      -8.841 -15.341  15.168  1.00  0.00           O  
ATOM   2053  N   THR A 134      -7.218 -13.700  15.274  1.00  0.00           N  
ATOM   2054  HN  THR A 134      -6.649 -13.073  15.802  1.00  0.00           H  
ATOM   2055  CA  THR A 134      -6.949 -13.754  13.845  1.00  0.00           C  
ATOM   2056  HA  THR A 134      -7.401 -14.647  13.442  1.00  0.00           H  
ATOM   2057  CB  THR A 134      -7.418 -12.511  13.045  1.00  0.00           C  
ATOM   2058  HB  THR A 134      -8.526 -12.453  13.008  1.00  0.00           H  
ATOM   2059  OG1 THR A 134      -6.915 -12.572  11.702  1.00  0.00           O  
ATOM   2060  HG1 THR A 134      -7.414 -13.277  11.283  1.00  0.00           H  
ATOM   2061  CG2 THR A 134      -6.848 -11.266  13.667  1.00  0.00           C  
ATOM   2062 1HG2 THR A 134      -7.437 -10.442  13.209  1.00  0.00           H  
ATOM   2063 2HG2 THR A 134      -5.749 -11.144  13.554  1.00  0.00           H  
ATOM   2064 3HG2 THR A 134      -6.955 -11.093  14.759  1.00  0.00           H  
ATOM   2065  C   THR A 134      -5.493 -13.997  13.715  1.00  0.00           C  
ATOM   2066  O   THR A 134      -4.599 -13.408  14.364  1.00  0.00           O  
ATOM   2067  N   VAL A 135      -5.155 -14.914  12.817  1.00  0.00           N  
ATOM   2068  HN  VAL A 135      -5.854 -15.306  12.224  1.00  0.00           H  
ATOM   2069  CA  VAL A 135      -3.866 -15.508  12.605  1.00  0.00           C  
ATOM   2070  HA  VAL A 135      -3.146 -15.033  13.255  1.00  0.00           H  
ATOM   2071  CB  VAL A 135      -3.938 -17.049  12.950  1.00  0.00           C  
ATOM   2072  HB  VAL A 135      -4.686 -17.461  12.240  1.00  0.00           H  
ATOM   2073  CG1 VAL A 135      -2.624 -17.808  12.597  1.00  0.00           C  
ATOM   2074 1HG1 VAL A 135      -1.820 -17.647  13.347  1.00  0.00           H  
ATOM   2075 2HG1 VAL A 135      -2.186 -17.632  11.591  1.00  0.00           H  
ATOM   2076 3HG1 VAL A 135      -2.708 -18.915  12.647  1.00  0.00           H  
ATOM   2077  CG2 VAL A 135      -4.528 -17.289  14.400  1.00  0.00           C  
ATOM   2078 1HG2 VAL A 135      -4.532 -18.352  14.720  1.00  0.00           H  
ATOM   2079 3HG2 VAL A 135      -5.585 -16.946  14.394  1.00  0.00           H  
ATOM   2080 2HG2 VAL A 135      -3.973 -16.590  15.061  1.00  0.00           H  
ATOM   2081  C   VAL A 135      -3.313 -15.302  11.217  1.00  0.00           C  
ATOM   2082  O   VAL A 135      -3.907 -15.629  10.241  1.00  0.00           O  
ATOM   2083  N   ARG A 136      -2.060 -14.839  11.126  1.00  0.00           N  
ATOM   2084  HN  ARG A 136      -1.587 -14.643  11.981  1.00  0.00           H  
ATOM   2085  CA  ARG A 136      -1.480 -14.609   9.851  1.00  0.00           C  
ATOM   2086  HA  ARG A 136      -2.171 -14.845   9.055  1.00  0.00           H  
ATOM   2087  CB  ARG A 136      -0.840 -13.169   9.816  1.00  0.00           C  
ATOM   2088  HB1 ARG A 136      -0.086 -13.020  10.616  1.00  0.00           H  
ATOM   2089  HB2 ARG A 136      -1.644 -12.544  10.263  1.00  0.00           H  
ATOM   2090  CG  ARG A 136      -0.309 -12.633   8.437  1.00  0.00           C  
ATOM   2091  HG1 ARG A 136       0.490 -13.312   8.069  1.00  0.00           H  
ATOM   2092  HG2 ARG A 136       0.215 -11.695   8.718  1.00  0.00           H  
ATOM   2093  CD  ARG A 136      -1.405 -12.289   7.401  1.00  0.00           C  
ATOM   2094  HD2 ARG A 136      -2.160 -11.615   7.859  1.00  0.00           H  
ATOM   2095  HD1 ARG A 136      -1.883 -13.191   6.965  1.00  0.00           H  
ATOM   2096  NE  ARG A 136      -0.674 -11.611   6.271  1.00  0.00           N  
ATOM   2097  HE  ARG A 136       0.324 -11.547   6.284  1.00  0.00           H  
ATOM   2098  CZ  ARG A 136      -1.213 -11.143   5.137  1.00  0.00           C  
ATOM   2099  NH1 ARG A 136      -2.502 -11.113   4.996  1.00  0.00           N  
ATOM   2100 1HH1 ARG A 136      -3.058 -11.455   5.753  1.00  0.00           H  
ATOM   2101 2HH1 ARG A 136      -2.928 -10.953   4.105  1.00  0.00           H  
ATOM   2102  NH2 ARG A 136      -0.421 -10.642   4.211  1.00  0.00           N  
ATOM   2103 1HH2 ARG A 136      -0.855 -10.437   3.334  1.00  0.00           H  
ATOM   2104 2HH2 ARG A 136       0.513 -10.996   4.185  1.00  0.00           H  
ATOM   2105  C   ARG A 136      -0.385 -15.650   9.767  1.00  0.00           C  
ATOM   2106  O   ARG A 136       0.197 -15.947  10.804  1.00  0.00           O  
ATOM   2107  N   ALA A 137      -0.246 -16.347   8.651  1.00  0.00           N  
ATOM   2108  HN  ALA A 137      -0.783 -16.131   7.840  1.00  0.00           H  
ATOM   2109  CA  ALA A 137       0.536 -17.489   8.541  1.00  0.00           C  
ATOM   2110  HA  ALA A 137       1.352 -17.480   9.248  1.00  0.00           H  
ATOM   2111  CB  ALA A 137      -0.438 -18.597   8.890  1.00  0.00           C  
ATOM   2112  HB1 ALA A 137      -0.872 -18.351   9.883  1.00  0.00           H  
ATOM   2113  HB2 ALA A 137       0.103 -19.563   8.989  1.00  0.00           H  
ATOM   2114  HB3 ALA A 137      -1.281 -18.677   8.171  1.00  0.00           H  
ATOM   2115  C   ALA A 137       1.213 -17.787   7.214  1.00  0.00           C  
ATOM   2116  O   ALA A 137       0.551 -17.742   6.205  1.00  0.00           O  
ATOM   2117  N   GLU A 138       2.547 -18.151   7.165  1.00  0.00           N  
ATOM   2118  HN  GLU A 138       2.900 -18.411   8.061  1.00  0.00           H  
ATOM   2119  CA  GLU A 138       3.241 -18.562   6.001  1.00  0.00           C  
ATOM   2120  HA  GLU A 138       3.247 -17.734   5.308  1.00  0.00           H  
ATOM   2121  CB  GLU A 138       4.722 -18.965   6.332  1.00  0.00           C  
ATOM   2122  HB1 GLU A 138       5.288 -19.125   5.389  1.00  0.00           H  
ATOM   2123  HB2 GLU A 138       4.816 -19.860   6.983  1.00  0.00           H  
ATOM   2124  CG  GLU A 138       5.561 -17.827   7.000  1.00  0.00           C  
ATOM   2125  HG2 GLU A 138       5.158 -17.498   7.981  1.00  0.00           H  
ATOM   2126  HG1 GLU A 138       5.312 -16.897   6.445  1.00  0.00           H  
ATOM   2127  CD  GLU A 138       6.979 -17.962   6.958  1.00  0.00           C  
ATOM   2128  OE1 GLU A 138       7.635 -17.544   5.956  1.00  0.00           O  
ATOM   2129  OE2 GLU A 138       7.598 -18.349   7.942  1.00  0.00           O  
ATOM   2130  C   GLU A 138       2.723 -19.779   5.194  1.00  0.00           C  
ATOM   2131  O   GLU A 138       2.122 -20.718   5.681  1.00  0.00           O  
ATOM   2132  N   CYS A 139       2.996 -19.814   3.878  1.00  0.00           N  
ATOM   2133  HN  CYS A 139       3.487 -19.029   3.506  1.00  0.00           H  
ATOM   2134  CA  CYS A 139       2.373 -20.704   2.896  1.00  0.00           C  
ATOM   2135  HA  CYS A 139       2.275 -21.658   3.391  1.00  0.00           H  
ATOM   2136  CB  CYS A 139       0.931 -20.308   2.520  1.00  0.00           C  
ATOM   2137  HB1 CYS A 139       1.023 -19.260   2.162  1.00  0.00           H  
ATOM   2138  HB2 CYS A 139       0.394 -20.334   3.492  1.00  0.00           H  
ATOM   2139  SG  CYS A 139       0.089 -21.372   1.294  1.00  0.00           S  
ATOM   2140  HG  CYS A 139       0.783 -20.878   0.278  1.00  0.00           H  
ATOM   2141  C   CYS A 139       3.359 -20.754   1.658  1.00  0.00           C  
ATOM   2142  O   CYS A 139       3.193 -19.962   0.733  1.00  0.00           O  
ATOM   2143  N   PRO A 140       4.349 -21.640   1.483  1.00  0.00           N  
ATOM   2144  CD  PRO A 140       5.096 -22.075   2.688  1.00  0.00           C  
ATOM   2145  HD1 PRO A 140       4.485 -22.789   3.282  1.00  0.00           H  
ATOM   2146  HD2 PRO A 140       5.439 -21.156   3.209  1.00  0.00           H  
ATOM   2147  CA  PRO A 140       5.021 -22.041   0.273  1.00  0.00           C  
ATOM   2148  HA  PRO A 140       5.596 -21.155   0.048  1.00  0.00           H  
ATOM   2149  CB  PRO A 140       5.848 -23.180   0.744  1.00  0.00           C  
ATOM   2150  HB2 PRO A 140       6.729 -23.390   0.102  1.00  0.00           H  
ATOM   2151  HB1 PRO A 140       5.219 -24.090   0.836  1.00  0.00           H  
ATOM   2152  CG  PRO A 140       6.264 -22.860   2.181  1.00  0.00           C  
ATOM   2153  HG1 PRO A 140       6.407 -23.778   2.790  1.00  0.00           H  
ATOM   2154  HG2 PRO A 140       7.177 -22.225   2.184  1.00  0.00           H  
ATOM   2155  C   PRO A 140       4.125 -22.348  -0.830  1.00  0.00           C  
ATOM   2156  O   PRO A 140       3.667 -23.465  -0.843  1.00  0.00           O  
ATOM   2157  N   MET A 141       3.932 -21.444  -1.786  1.00  0.00           N  
ATOM   2158  HN  MET A 141       4.218 -20.503  -1.624  1.00  0.00           H  
ATOM   2159  CA  MET A 141       3.152 -21.755  -2.957  1.00  0.00           C  
ATOM   2160  HA  MET A 141       2.605 -22.663  -2.753  1.00  0.00           H  
ATOM   2161  CB  MET A 141       2.244 -20.572  -3.470  1.00  0.00           C  
ATOM   2162  HB1 MET A 141       1.809 -20.846  -4.454  1.00  0.00           H  
ATOM   2163  HB2 MET A 141       2.893 -19.685  -3.634  1.00  0.00           H  
ATOM   2164  CG  MET A 141       1.232 -20.167  -2.375  1.00  0.00           C  
ATOM   2165  HG2 MET A 141       0.860 -19.145  -2.603  1.00  0.00           H  
ATOM   2166  HG1 MET A 141       1.760 -20.155  -1.398  1.00  0.00           H  
ATOM   2167  SD  MET A 141      -0.257 -21.246  -2.303  1.00  0.00           S  
ATOM   2168  CE  MET A 141      -1.205 -20.513  -3.718  1.00  0.00           C  
ATOM   2169  HE3 MET A 141      -0.674 -20.736  -4.669  1.00  0.00           H  
ATOM   2170  HE1 MET A 141      -1.333 -19.410  -3.715  1.00  0.00           H  
ATOM   2171  HE2 MET A 141      -2.171 -21.047  -3.843  1.00  0.00           H  
ATOM   2172  C   MET A 141       3.989 -22.079  -4.131  1.00  0.00           C  
ATOM   2173  O   MET A 141       5.100 -21.595  -4.194  1.00  0.00           O  
HETATM 2174  N   HSD A 142       3.520 -23.017  -5.034  1.00  0.00           N  
HETATM 2175  HN  HSD A 142       2.682 -23.555  -4.971  1.00  0.00           H  
HETATM 2176  CA  HSD A 142       4.210 -23.404  -6.234  1.00  0.00           C  
HETATM 2177  HA  HSD A 142       5.003 -22.695  -6.425  1.00  0.00           H  
HETATM 2178  CB  HSD A 142       4.868 -24.836  -6.231  1.00  0.00           C  
HETATM 2179  HB1 HSD A 142       5.436 -25.000  -7.172  1.00  0.00           H  
HETATM 2180  HB2 HSD A 142       4.057 -25.596  -6.240  1.00  0.00           H  
HETATM 2181  ND1 HSD A 142       6.920 -24.647  -4.865  1.00  0.00           N  
HETATM 2182  HD1 HSD A 142       7.309 -23.920  -5.431  1.00  0.00           H  
HETATM 2183  CG  HSD A 142       5.727 -25.164  -5.051  1.00  0.00           C  
HETATM 2184  CE1 HSD A 142       7.372 -25.157  -3.701  1.00  0.00           C  
HETATM 2185  HE1 HSD A 142       8.279 -24.817  -3.201  1.00  0.00           H  
HETATM 2186  NE2 HSD A 142       6.573 -26.056  -3.195  1.00  0.00           N  
HETATM 2187  CD2 HSD A 142       5.547 -26.123  -4.078  1.00  0.00           C  
HETATM 2188  HD2 HSD A 142       4.598 -26.549  -3.778  1.00  0.00           H  
HETATM 2189  C   HSD A 142       3.237 -23.232  -7.367  1.00  0.00           C  
HETATM 2190  O   HSD A 142       2.069 -23.695  -7.380  1.00  0.00           O  
HETATM 2191  HE2 HSD A 142       6.698 -26.612  -2.290  1.00  0.00           H  
ATOM   2192  N   LEU A 143       3.665 -22.571  -8.446  1.00  0.00           N  
ATOM   2193  HN  LEU A 143       4.568 -22.151  -8.410  1.00  0.00           H  
ATOM   2194  CA  LEU A 143       2.855 -22.173  -9.584  1.00  0.00           C  
ATOM   2195  HA  LEU A 143       1.840 -22.482  -9.377  1.00  0.00           H  
ATOM   2196  CB  LEU A 143       2.937 -20.698  -9.930  1.00  0.00           C  
ATOM   2197  HB1 LEU A 143       2.281 -20.473 -10.798  1.00  0.00           H  
ATOM   2198  HB2 LEU A 143       3.976 -20.535 -10.288  1.00  0.00           H  
ATOM   2199  CG  LEU A 143       2.711 -19.748  -8.754  1.00  0.00           C  
ATOM   2200  HG  LEU A 143       3.350 -20.145  -7.937  1.00  0.00           H  
ATOM   2201  CD1 LEU A 143       3.210 -18.314  -8.988  1.00  0.00           C  
ATOM   2202 1HD1 LEU A 143       3.059 -17.655  -8.107  1.00  0.00           H  
ATOM   2203 2HD1 LEU A 143       2.577 -17.892  -9.797  1.00  0.00           H  
ATOM   2204 3HD1 LEU A 143       4.283 -18.234  -9.266  1.00  0.00           H  
ATOM   2205  CD2 LEU A 143       1.212 -19.817  -8.465  1.00  0.00           C  
ATOM   2206 1HD2 LEU A 143       0.879 -20.868  -8.324  1.00  0.00           H  
ATOM   2207 3HD2 LEU A 143       0.634 -19.340  -9.285  1.00  0.00           H  
ATOM   2208 2HD2 LEU A 143       0.935 -19.297  -7.523  1.00  0.00           H  
ATOM   2209  C   LEU A 143       3.089 -22.992 -10.811  1.00  0.00           C  
ATOM   2210  O   LEU A 143       2.682 -22.633 -11.926  1.00  0.00           O  
ATOM   2211  N   GLU A 144       3.775 -24.154 -10.698  1.00  0.00           N  
ATOM   2212  HN  GLU A 144       4.070 -24.511  -9.816  1.00  0.00           H  
ATOM   2213  CA  GLU A 144       3.971 -24.957 -11.905  1.00  0.00           C  
ATOM   2214  HA  GLU A 144       4.559 -24.424 -12.636  1.00  0.00           H  
ATOM   2215  CB  GLU A 144       4.943 -26.146 -11.652  1.00  0.00           C  
ATOM   2216  HB1 GLU A 144       5.925 -25.659 -11.476  1.00  0.00           H  
ATOM   2217  HB2 GLU A 144       5.021 -26.829 -12.525  1.00  0.00           H  
ATOM   2218  CG  GLU A 144       4.466 -27.055 -10.499  1.00  0.00           C  
ATOM   2219  HG1 GLU A 144       3.462 -27.489 -10.698  1.00  0.00           H  
ATOM   2220  HG2 GLU A 144       4.281 -26.509  -9.550  1.00  0.00           H  
ATOM   2221  CD  GLU A 144       5.372 -28.189 -10.256  1.00  0.00           C  
ATOM   2222  OE1 GLU A 144       6.478 -28.036  -9.714  1.00  0.00           O  
ATOM   2223  OE2 GLU A 144       5.040 -29.402 -10.539  1.00  0.00           O  
ATOM   2224  C   GLU A 144       2.731 -25.544 -12.588  1.00  0.00           C  
ATOM   2225  O   GLU A 144       2.652 -25.707 -13.797  1.00  0.00           O  
ATOM   2226  N   ASP A 145       1.644 -25.774 -11.808  1.00  0.00           N  
ATOM   2227  HN  ASP A 145       1.723 -25.595 -10.832  1.00  0.00           H  
ATOM   2228  CA  ASP A 145       0.424 -26.285 -12.249  1.00  0.00           C  
ATOM   2229  HA  ASP A 145       0.576 -26.889 -13.131  1.00  0.00           H  
ATOM   2230  CB  ASP A 145      -0.355 -27.134 -11.247  1.00  0.00           C  
ATOM   2231  HB1 ASP A 145      -1.433 -27.223 -11.500  1.00  0.00           H  
ATOM   2232  HB2 ASP A 145      -0.404 -26.693 -10.229  1.00  0.00           H  
ATOM   2233  CG  ASP A 145       0.135 -28.552 -11.024  1.00  0.00           C  
ATOM   2234  OD1 ASP A 145      -0.455 -29.147 -10.082  1.00  0.00           O  
ATOM   2235  OD2 ASP A 145       1.078 -29.088 -11.709  1.00  0.00           O  
ATOM   2236  C   ASP A 145      -0.499 -25.080 -12.602  1.00  0.00           C  
ATOM   2237  O   ASP A 145      -1.568 -25.382 -13.138  1.00  0.00           O  
ATOM   2238  N   PHE A 146      -0.133 -23.788 -12.375  1.00  0.00           N  
ATOM   2239  HN  PHE A 146       0.841 -23.603 -12.266  1.00  0.00           H  
ATOM   2240  CA  PHE A 146      -1.074 -22.696 -12.430  1.00  0.00           C  
ATOM   2241  HA  PHE A 146      -1.862 -22.823 -11.702  1.00  0.00           H  
ATOM   2242  CB  PHE A 146      -0.385 -21.307 -12.012  1.00  0.00           C  
ATOM   2243  HB1 PHE A 146       0.632 -21.284 -12.458  1.00  0.00           H  
ATOM   2244  HB2 PHE A 146      -0.277 -21.310 -10.906  1.00  0.00           H  
ATOM   2245  CG  PHE A 146      -1.085 -20.007 -12.366  1.00  0.00           C  
ATOM   2246  CD1 PHE A 146      -0.916 -19.458 -13.633  1.00  0.00           C  
ATOM   2247  HD1 PHE A 146      -0.354 -20.009 -14.374  1.00  0.00           H  
ATOM   2248  CE1 PHE A 146      -1.366 -18.156 -13.980  1.00  0.00           C  
ATOM   2249  HE1 PHE A 146      -1.339 -17.827 -15.009  1.00  0.00           H  
ATOM   2250  CZ  PHE A 146      -2.109 -17.465 -12.967  1.00  0.00           C  
ATOM   2251  HZ  PHE A 146      -2.750 -16.612 -13.132  1.00  0.00           H  
ATOM   2252  CD2 PHE A 146      -1.779 -19.301 -11.356  1.00  0.00           C  
ATOM   2253  HD2 PHE A 146      -1.904 -19.769 -10.390  1.00  0.00           H  
ATOM   2254  CE2 PHE A 146      -2.293 -18.061 -11.709  1.00  0.00           C  
ATOM   2255  HE2 PHE A 146      -2.978 -17.528 -11.066  1.00  0.00           H  
ATOM   2256  C   PHE A 146      -1.755 -22.601 -13.757  1.00  0.00           C  
ATOM   2257  O   PHE A 146      -1.167 -22.635 -14.850  1.00  0.00           O  
ATOM   2258  N   PRO A 147      -3.090 -22.294 -13.817  1.00  0.00           N  
ATOM   2259  CD  PRO A 147      -3.580 -21.844 -15.099  1.00  0.00           C  
ATOM   2260  HD1 PRO A 147      -3.510 -22.677 -15.830  1.00  0.00           H  
ATOM   2261  HD2 PRO A 147      -3.069 -20.957 -15.528  1.00  0.00           H  
ATOM   2262  CA  PRO A 147      -4.173 -22.116 -12.770  1.00  0.00           C  
ATOM   2263  HA  PRO A 147      -3.809 -21.532 -11.937  1.00  0.00           H  
ATOM   2264  CB  PRO A 147      -5.159 -21.088 -13.400  1.00  0.00           C  
ATOM   2265  HB1 PRO A 147      -4.996 -20.011 -13.181  1.00  0.00           H  
ATOM   2266  HB2 PRO A 147      -6.181 -21.283 -13.009  1.00  0.00           H  
ATOM   2267  CG  PRO A 147      -5.076 -21.487 -14.856  1.00  0.00           C  
ATOM   2268  HG1 PRO A 147      -5.545 -22.452 -15.145  1.00  0.00           H  
ATOM   2269  HG2 PRO A 147      -5.441 -20.684 -15.531  1.00  0.00           H  
ATOM   2270  C   PRO A 147      -4.674 -23.406 -12.141  1.00  0.00           C  
ATOM   2271  O   PRO A 147      -5.763 -23.401 -11.515  1.00  0.00           O  
ATOM   2272  N   MET A 148      -3.998 -24.507 -12.297  1.00  0.00           N  
ATOM   2273  HN  MET A 148      -3.159 -24.500 -12.832  1.00  0.00           H  
ATOM   2274  CA  MET A 148      -4.434 -25.781 -11.758  1.00  0.00           C  
ATOM   2275  HA  MET A 148      -5.475 -25.717 -11.476  1.00  0.00           H  
ATOM   2276  CB  MET A 148      -4.317 -26.982 -12.790  1.00  0.00           C  
ATOM   2277  HB1 MET A 148      -4.361 -27.972 -12.287  1.00  0.00           H  
ATOM   2278  HB2 MET A 148      -3.280 -26.964 -13.188  1.00  0.00           H  
ATOM   2279  CG  MET A 148      -5.375 -26.961 -13.960  1.00  0.00           C  
ATOM   2280  HG1 MET A 148      -6.401 -27.165 -13.585  1.00  0.00           H  
ATOM   2281  HG2 MET A 148      -5.268 -27.746 -14.739  1.00  0.00           H  
ATOM   2282  SD  MET A 148      -5.564 -25.527 -15.010  1.00  0.00           S  
ATOM   2283  CE  MET A 148      -3.848 -25.557 -15.565  1.00  0.00           C  
ATOM   2284  HE2 MET A 148      -3.498 -26.581 -15.820  1.00  0.00           H  
ATOM   2285  HE3 MET A 148      -3.127 -25.249 -14.778  1.00  0.00           H  
ATOM   2286  HE1 MET A 148      -3.767 -25.013 -16.529  1.00  0.00           H  
ATOM   2287  C   MET A 148      -3.637 -26.089 -10.443  1.00  0.00           C  
ATOM   2288  O   MET A 148      -3.520 -27.258 -10.080  1.00  0.00           O  
ATOM   2289  N   ASP A 149      -3.098 -25.113  -9.781  1.00  0.00           N  
ATOM   2290  HN  ASP A 149      -3.094 -24.142 -10.009  1.00  0.00           H  
ATOM   2291  CA  ASP A 149      -2.334 -25.191  -8.545  1.00  0.00           C  
ATOM   2292  HA  ASP A 149      -1.634 -25.995  -8.713  1.00  0.00           H  
ATOM   2293  CB  ASP A 149      -1.277 -24.064  -8.348  1.00  0.00           C  
ATOM   2294  HB1 ASP A 149      -0.686 -23.910  -9.276  1.00  0.00           H  
ATOM   2295  HB2 ASP A 149      -0.646 -24.235  -7.449  1.00  0.00           H  
ATOM   2296  CG  ASP A 149      -1.927 -22.676  -8.112  1.00  0.00           C  
ATOM   2297  OD1 ASP A 149      -2.514 -22.266  -9.134  1.00  0.00           O  
ATOM   2298  OD2 ASP A 149      -1.712 -21.949  -7.101  1.00  0.00           O  
ATOM   2299  C   ASP A 149      -3.107 -25.576  -7.277  1.00  0.00           C  
ATOM   2300  O   ASP A 149      -4.066 -24.890  -6.894  1.00  0.00           O  
ATOM   2301  N   ALA A 150      -2.671 -26.684  -6.611  1.00  0.00           N  
ATOM   2302  HN  ALA A 150      -1.851 -27.143  -6.944  1.00  0.00           H  
ATOM   2303  CA  ALA A 150      -3.396 -27.273  -5.458  1.00  0.00           C  
ATOM   2304  HA  ALA A 150      -4.238 -26.682  -5.129  1.00  0.00           H  
ATOM   2305  CB  ALA A 150      -4.053 -28.692  -5.751  1.00  0.00           C  
ATOM   2306  HB3 ALA A 150      -4.701 -28.560  -6.644  1.00  0.00           H  
ATOM   2307  HB1 ALA A 150      -4.579 -29.035  -4.834  1.00  0.00           H  
ATOM   2308  HB2 ALA A 150      -3.233 -29.411  -5.968  1.00  0.00           H  
ATOM   2309  C   ALA A 150      -2.414 -27.428  -4.380  1.00  0.00           C  
ATOM   2310  O   ALA A 150      -1.292 -27.915  -4.592  1.00  0.00           O  
HETATM 2311  N   HSD A 151      -2.787 -27.019  -3.145  1.00  0.00           N  
HETATM 2312  HN  HSD A 151      -3.688 -26.638  -2.957  1.00  0.00           H  
HETATM 2313  CA  HSD A 151      -1.906 -26.927  -2.022  1.00  0.00           C  
HETATM 2314  HA  HSD A 151      -1.049 -27.556  -2.214  1.00  0.00           H  
HETATM 2315  CB  HSD A 151      -1.378 -25.512  -1.946  1.00  0.00           C  
HETATM 2316  HB2 HSD A 151      -0.653 -25.440  -1.107  1.00  0.00           H  
HETATM 2317  HB1 HSD A 151      -2.216 -24.792  -1.826  1.00  0.00           H  
HETATM 2318  ND1 HSD A 151      -0.875 -24.340  -4.191  1.00  0.00           N  
HETATM 2319  HD1 HSD A 151      -1.843 -24.098  -4.262  1.00  0.00           H  
HETATM 2320  CG  HSD A 151      -0.443 -25.119  -3.081  1.00  0.00           C  
HETATM 2321  CE1 HSD A 151       0.255 -23.967  -4.888  1.00  0.00           C  
HETATM 2322  HE1 HSD A 151       0.223 -23.414  -5.826  1.00  0.00           H  
HETATM 2323  NE2 HSD A 151       1.312 -24.459  -4.279  1.00  0.00           N  
HETATM 2324  CD2 HSD A 151       0.860 -25.219  -3.204  1.00  0.00           C  
HETATM 2325  HD2 HSD A 151       1.517 -25.705  -2.493  1.00  0.00           H  
HETATM 2326  C   HSD A 151      -2.568 -27.126  -0.739  1.00  0.00           C  
HETATM 2327  O   HSD A 151      -3.696 -26.720  -0.536  1.00  0.00           O  
HETATM 2328  HE2 HSD A 151       2.333 -24.303  -4.560  1.00  0.00           H  
ATOM   2329  N   ALA A 152      -1.868 -27.790   0.214  1.00  0.00           N  
ATOM   2330  HN  ALA A 152      -0.972 -28.190   0.031  1.00  0.00           H  
ATOM   2331  CA  ALA A 152      -2.318 -27.903   1.595  1.00  0.00           C  
ATOM   2332  HA  ALA A 152      -3.390 -27.778   1.599  1.00  0.00           H  
ATOM   2333  CB  ALA A 152      -1.876 -29.218   2.199  1.00  0.00           C  
ATOM   2334  HB1 ALA A 152      -1.115 -29.804   1.638  1.00  0.00           H  
ATOM   2335  HB2 ALA A 152      -2.796 -29.796   2.433  1.00  0.00           H  
ATOM   2336  HB3 ALA A 152      -1.368 -29.139   3.183  1.00  0.00           H  
ATOM   2337  C   ALA A 152      -1.773 -26.706   2.300  1.00  0.00           C  
ATOM   2338  O   ALA A 152      -0.549 -26.706   2.556  1.00  0.00           O  
ATOM   2339  N   CYS A 153      -2.608 -25.689   2.656  1.00  0.00           N  
ATOM   2340  HN  CYS A 153      -3.577 -25.906   2.564  1.00  0.00           H  
ATOM   2341  CA  CYS A 153      -2.099 -24.651   3.482  1.00  0.00           C  
ATOM   2342  HA  CYS A 153      -1.194 -24.274   3.031  1.00  0.00           H  
ATOM   2343  CB  CYS A 153      -3.054 -23.349   3.579  1.00  0.00           C  
ATOM   2344  HB1 CYS A 153      -2.509 -22.607   4.200  1.00  0.00           H  
ATOM   2345  HB2 CYS A 153      -4.003 -23.521   4.130  1.00  0.00           H  
ATOM   2346  SG  CYS A 153      -3.451 -22.712   1.896  1.00  0.00           S  
ATOM   2347  HG  CYS A 153      -3.599 -23.904   1.336  1.00  0.00           H  
ATOM   2348  C   CYS A 153      -1.768 -25.077   4.933  1.00  0.00           C  
ATOM   2349  O   CYS A 153      -2.560 -25.802   5.534  1.00  0.00           O  
ATOM   2350  N   PRO A 154      -0.617 -24.696   5.531  1.00  0.00           N  
ATOM   2351  CD  PRO A 154       0.546 -24.176   4.845  1.00  0.00           C  
ATOM   2352  HD2 PRO A 154       0.349 -23.131   4.520  1.00  0.00           H  
ATOM   2353  HD1 PRO A 154       0.823 -24.849   4.007  1.00  0.00           H  
ATOM   2354  CA  PRO A 154      -0.340 -25.244   6.875  1.00  0.00           C  
ATOM   2355  HA  PRO A 154      -0.945 -26.116   7.070  1.00  0.00           H  
ATOM   2356  CB  PRO A 154       1.181 -25.373   6.800  1.00  0.00           C  
ATOM   2357  HB1 PRO A 154       1.408 -26.282   6.203  1.00  0.00           H  
ATOM   2358  HB2 PRO A 154       1.780 -25.311   7.734  1.00  0.00           H  
ATOM   2359  CG  PRO A 154       1.618 -24.180   5.945  1.00  0.00           C  
ATOM   2360  HG1 PRO A 154       1.656 -23.120   6.273  1.00  0.00           H  
ATOM   2361  HG2 PRO A 154       2.584 -24.331   5.417  1.00  0.00           H  
ATOM   2362  C   PRO A 154      -0.743 -24.375   7.991  1.00  0.00           C  
ATOM   2363  O   PRO A 154      -0.556 -23.217   7.962  1.00  0.00           O  
ATOM   2364  N   LEU A 155      -1.311 -24.947   9.053  1.00  0.00           N  
ATOM   2365  HN  LEU A 155      -1.479 -25.928   9.105  1.00  0.00           H  
ATOM   2366  CA  LEU A 155      -1.469 -24.176  10.308  1.00  0.00           C  
ATOM   2367  HA  LEU A 155      -0.873 -23.277  10.376  1.00  0.00           H  
ATOM   2368  CB  LEU A 155      -2.964 -24.039  10.635  1.00  0.00           C  
ATOM   2369  HB1 LEU A 155      -3.587 -24.959  10.619  1.00  0.00           H  
ATOM   2370  HB2 LEU A 155      -3.322 -23.382   9.814  1.00  0.00           H  
ATOM   2371  CG  LEU A 155      -3.401 -23.258  11.870  1.00  0.00           C  
ATOM   2372  HG  LEU A 155      -3.101 -23.933  12.700  1.00  0.00           H  
ATOM   2373  CD1 LEU A 155      -2.714 -21.929  12.065  1.00  0.00           C  
ATOM   2374 2HD1 LEU A 155      -2.708 -21.258  11.180  1.00  0.00           H  
ATOM   2375 3HD1 LEU A 155      -1.629 -22.097  12.236  1.00  0.00           H  
ATOM   2376 1HD1 LEU A 155      -3.180 -21.278  12.835  1.00  0.00           H  
ATOM   2377  CD2 LEU A 155      -4.900 -23.130  12.026  1.00  0.00           C  
ATOM   2378 2HD2 LEU A 155      -5.378 -24.105  11.791  1.00  0.00           H  
ATOM   2379 3HD2 LEU A 155      -5.209 -22.260  11.407  1.00  0.00           H  
ATOM   2380 1HD2 LEU A 155      -5.206 -22.991  13.085  1.00  0.00           H  
ATOM   2381  C   LEU A 155      -0.808 -25.011  11.363  1.00  0.00           C  
ATOM   2382  O   LEU A 155      -1.129 -26.154  11.479  1.00  0.00           O  
ATOM   2383  N   LYS A 156       0.225 -24.492  12.099  1.00  0.00           N  
ATOM   2384  HN  LYS A 156       0.641 -23.597  11.953  1.00  0.00           H  
ATOM   2385  CA  LYS A 156       0.821 -25.379  13.096  1.00  0.00           C  
ATOM   2386  HA  LYS A 156       0.065 -26.041  13.493  1.00  0.00           H  
ATOM   2387  CB  LYS A 156       1.950 -26.357  12.612  1.00  0.00           C  
ATOM   2388  HB1 LYS A 156       1.439 -27.121  11.988  1.00  0.00           H  
ATOM   2389  HB2 LYS A 156       2.391 -26.779  13.540  1.00  0.00           H  
ATOM   2390  CG  LYS A 156       2.972 -25.738  11.758  1.00  0.00           C  
ATOM   2391  HG1 LYS A 156       3.293 -24.767  12.189  1.00  0.00           H  
ATOM   2392  HG2 LYS A 156       2.398 -25.519  10.831  1.00  0.00           H  
ATOM   2393  CD  LYS A 156       4.164 -26.722  11.583  1.00  0.00           C  
ATOM   2394  HD1 LYS A 156       4.563 -26.869  12.609  1.00  0.00           H  
ATOM   2395  HD2 LYS A 156       4.924 -26.063  11.111  1.00  0.00           H  
ATOM   2396  CE  LYS A 156       3.919 -27.905  10.701  1.00  0.00           C  
ATOM   2397  HE2 LYS A 156       3.104 -28.519  11.141  1.00  0.00           H  
ATOM   2398  HE1 LYS A 156       4.831 -28.539  10.725  1.00  0.00           H  
ATOM   2399  NZ  LYS A 156       3.464 -27.573   9.342  1.00  0.00           N1+
ATOM   2400  HZ1 LYS A 156       3.821 -26.632   9.083  1.00  0.00           H  
ATOM   2401  HZ2 LYS A 156       2.426 -27.564   9.281  1.00  0.00           H  
ATOM   2402  HZ3 LYS A 156       3.867 -28.244   8.657  1.00  0.00           H  
ATOM   2403  C   LYS A 156       1.345 -24.629  14.344  1.00  0.00           C  
ATOM   2404  O   LYS A 156       1.901 -23.518  14.291  1.00  0.00           O  
ATOM   2405  N   PHE A 157       1.173 -25.244  15.494  1.00  0.00           N  
ATOM   2406  HN  PHE A 157       0.800 -26.168  15.478  1.00  0.00           H  
ATOM   2407  CA  PHE A 157       1.342 -24.461  16.684  1.00  0.00           C  
ATOM   2408  HA  PHE A 157       2.253 -23.896  16.554  1.00  0.00           H  
ATOM   2409  CB  PHE A 157       0.085 -23.567  16.961  1.00  0.00           C  
ATOM   2410  HB1 PHE A 157       0.089 -22.747  16.211  1.00  0.00           H  
ATOM   2411  HB2 PHE A 157       0.210 -22.990  17.903  1.00  0.00           H  
ATOM   2412  CG  PHE A 157      -1.345 -24.135  16.969  1.00  0.00           C  
ATOM   2413  CD1 PHE A 157      -2.039 -24.326  15.775  1.00  0.00           C  
ATOM   2414  HD1 PHE A 157      -1.578 -24.138  14.816  1.00  0.00           H  
ATOM   2415  CE1 PHE A 157      -3.380 -24.814  15.856  1.00  0.00           C  
ATOM   2416  HE1 PHE A 157      -3.916 -24.964  14.930  1.00  0.00           H  
ATOM   2417  CZ  PHE A 157      -3.994 -25.100  17.141  1.00  0.00           C  
ATOM   2418  HZ  PHE A 157      -4.981 -25.534  17.210  1.00  0.00           H  
ATOM   2419  CD2 PHE A 157      -2.013 -24.241  18.192  1.00  0.00           C  
ATOM   2420  HD2 PHE A 157      -1.445 -24.039  19.089  1.00  0.00           H  
ATOM   2421  CE2 PHE A 157      -3.313 -24.758  18.305  1.00  0.00           C  
ATOM   2422  HE2 PHE A 157      -3.796 -24.846  19.268  1.00  0.00           H  
ATOM   2423  C   PHE A 157       1.533 -25.428  17.902  1.00  0.00           C  
ATOM   2424  O   PHE A 157       1.117 -26.581  17.939  1.00  0.00           O  
ATOM   2425  N   GLY A 158       2.221 -24.901  18.933  1.00  0.00           N  
ATOM   2426  HN  GLY A 158       2.456 -23.943  18.781  1.00  0.00           H  
ATOM   2427  CA  GLY A 158       2.660 -25.718  20.032  1.00  0.00           C  
ATOM   2428  HA1 GLY A 158       3.484 -26.377  19.804  1.00  0.00           H  
ATOM   2429  HA2 GLY A 158       1.752 -26.190  20.380  1.00  0.00           H  
ATOM   2430  C   GLY A 158       3.019 -24.753  21.089  1.00  0.00           C  
ATOM   2431  O   GLY A 158       2.134 -23.906  21.385  1.00  0.00           O  
ATOM   2432  N   SER A 159       4.213 -24.742  21.634  1.00  0.00           N  
ATOM   2433  HN  SER A 159       4.771 -25.548  21.454  1.00  0.00           H  
ATOM   2434  CA  SER A 159       4.700 -23.820  22.671  1.00  0.00           C  
ATOM   2435  HA  SER A 159       4.284 -22.889  22.313  1.00  0.00           H  
ATOM   2436  CB  SER A 159       4.311 -24.238  24.130  1.00  0.00           C  
ATOM   2437  HB1 SER A 159       4.742 -25.181  24.529  1.00  0.00           H  
ATOM   2438  HB2 SER A 159       3.213 -24.412  24.148  1.00  0.00           H  
ATOM   2439  OG  SER A 159       4.666 -23.263  25.083  1.00  0.00           O  
ATOM   2440  HG  SER A 159       4.002 -22.586  25.230  1.00  0.00           H  
ATOM   2441  C   SER A 159       6.192 -23.655  22.518  1.00  0.00           C  
ATOM   2442  O   SER A 159       6.837 -24.600  22.095  1.00  0.00           O  
ATOM   2443  N   TYR A 160       6.798 -22.460  22.815  1.00  0.00           N  
ATOM   2444  HN  TYR A 160       6.239 -21.750  23.234  1.00  0.00           H  
ATOM   2445  CA  TYR A 160       8.234 -22.282  22.806  1.00  0.00           C  
ATOM   2446  HA  TYR A 160       8.629 -23.049  22.157  1.00  0.00           H  
ATOM   2447  CB  TYR A 160       8.631 -20.917  22.165  1.00  0.00           C  
ATOM   2448  HB2 TYR A 160       8.155 -20.098  22.745  1.00  0.00           H  
ATOM   2449  HB1 TYR A 160       8.065 -20.925  21.208  1.00  0.00           H  
ATOM   2450  CG  TYR A 160      10.109 -20.710  21.939  1.00  0.00           C  
ATOM   2451  CD1 TYR A 160      10.737 -21.537  21.052  1.00  0.00           C  
ATOM   2452  HD1 TYR A 160      10.091 -22.172  20.465  1.00  0.00           H  
ATOM   2453  CE1 TYR A 160      12.125 -21.563  20.974  1.00  0.00           C  
ATOM   2454  HE1 TYR A 160      12.422 -22.297  20.241  1.00  0.00           H  
ATOM   2455  CZ  TYR A 160      12.897 -20.670  21.744  1.00  0.00           C  
ATOM   2456  OH  TYR A 160      14.329 -20.717  21.811  1.00  0.00           O  
ATOM   2457  HH  TYR A 160      14.548 -21.481  21.274  1.00  0.00           H  
ATOM   2458  CD2 TYR A 160      10.807 -19.734  22.652  1.00  0.00           C  
ATOM   2459  HD2 TYR A 160      10.362 -19.163  23.453  1.00  0.00           H  
ATOM   2460  CE2 TYR A 160      12.281 -19.762  22.597  1.00  0.00           C  
ATOM   2461  HE2 TYR A 160      12.863 -18.983  23.067  1.00  0.00           H  
ATOM   2462  C   TYR A 160       8.909 -22.382  24.166  1.00  0.00           C  
ATOM   2463  O   TYR A 160      10.080 -22.695  24.273  1.00  0.00           O  
ATOM   2464  N   ALA A 161       8.126 -22.220  25.217  1.00  0.00           N  
ATOM   2465  HN  ALA A 161       7.169 -21.944  25.170  1.00  0.00           H  
ATOM   2466  CA  ALA A 161       8.660 -22.082  26.479  1.00  0.00           C  
ATOM   2467  HA  ALA A 161       9.740 -22.055  26.469  1.00  0.00           H  
ATOM   2468  CB  ALA A 161       8.262 -20.728  27.157  1.00  0.00           C  
ATOM   2469  HB1 ALA A 161       7.187 -20.627  27.417  1.00  0.00           H  
ATOM   2470  HB2 ALA A 161       8.568 -19.880  26.508  1.00  0.00           H  
ATOM   2471  HB3 ALA A 161       8.813 -20.691  28.121  1.00  0.00           H  
ATOM   2472  C   ALA A 161       8.260 -23.255  27.326  1.00  0.00           C  
ATOM   2473  O   ALA A 161       8.955 -23.666  28.246  1.00  0.00           O  
ATOM   2474  N   TYR A 162       7.075 -23.917  27.093  1.00  0.00           N  
ATOM   2475  HN  TYR A 162       6.454 -23.475  26.450  1.00  0.00           H  
ATOM   2476  CA  TYR A 162       6.664 -25.170  27.707  1.00  0.00           C  
ATOM   2477  HA  TYR A 162       7.317 -25.352  28.548  1.00  0.00           H  
ATOM   2478  CB  TYR A 162       5.177 -25.255  28.083  1.00  0.00           C  
ATOM   2479  HB1 TYR A 162       4.952 -26.228  28.570  1.00  0.00           H  
ATOM   2480  HB2 TYR A 162       4.696 -25.043  27.104  1.00  0.00           H  
ATOM   2481  CG  TYR A 162       4.861 -24.042  28.946  1.00  0.00           C  
ATOM   2482  CD1 TYR A 162       5.559 -23.904  30.131  1.00  0.00           C  
ATOM   2483  HD1 TYR A 162       6.367 -24.603  30.288  1.00  0.00           H  
ATOM   2484  CE1 TYR A 162       5.326 -22.809  31.003  1.00  0.00           C  
ATOM   2485  HE1 TYR A 162       5.971 -22.704  31.863  1.00  0.00           H  
ATOM   2486  CZ  TYR A 162       4.268 -21.924  30.721  1.00  0.00           C  
ATOM   2487  OH  TYR A 162       4.036 -20.967  31.662  1.00  0.00           O  
ATOM   2488  HH  TYR A 162       4.687 -21.010  32.365  1.00  0.00           H  
ATOM   2489  CD2 TYR A 162       3.747 -23.173  28.707  1.00  0.00           C  
ATOM   2490  HD2 TYR A 162       3.163 -23.410  27.829  1.00  0.00           H  
ATOM   2491  CE2 TYR A 162       3.433 -22.176  29.622  1.00  0.00           C  
ATOM   2492  HE2 TYR A 162       2.581 -21.530  29.475  1.00  0.00           H  
ATOM   2493  C   TYR A 162       6.957 -26.363  26.829  1.00  0.00           C  
ATOM   2494  O   TYR A 162       6.325 -26.654  25.835  1.00  0.00           O  
ATOM   2495  N   THR A 163       7.954 -27.165  27.225  1.00  0.00           N  
ATOM   2496  HN  THR A 163       8.489 -26.829  27.997  1.00  0.00           H  
ATOM   2497  CA  THR A 163       8.283 -28.450  26.741  1.00  0.00           C  
ATOM   2498  HA  THR A 163       8.291 -28.404  25.663  1.00  0.00           H  
ATOM   2499  CB  THR A 163       9.715 -28.886  27.107  1.00  0.00           C  
ATOM   2500  HB  THR A 163      10.012 -29.907  26.785  1.00  0.00           H  
ATOM   2501  OG1 THR A 163       9.851 -28.891  28.522  1.00  0.00           O  
ATOM   2502  HG1 THR A 163       9.733 -28.019  28.906  1.00  0.00           H  
ATOM   2503  CG2 THR A 163      10.757 -27.929  26.596  1.00  0.00           C  
ATOM   2504 2HG2 THR A 163      10.951 -28.061  25.509  1.00  0.00           H  
ATOM   2505 1HG2 THR A 163      11.763 -28.132  27.023  1.00  0.00           H  
ATOM   2506 3HG2 THR A 163      10.356 -26.933  26.879  1.00  0.00           H  
ATOM   2507  C   THR A 163       7.455 -29.642  27.108  1.00  0.00           C  
ATOM   2508  O   THR A 163       6.661 -29.544  28.056  1.00  0.00           O  
ATOM   2509  N   ARG A 164       7.509 -30.754  26.338  1.00  0.00           N  
ATOM   2510  HN  ARG A 164       8.100 -30.625  25.547  1.00  0.00           H  
ATOM   2511  CA  ARG A 164       6.800 -32.048  26.315  1.00  0.00           C  
ATOM   2512  HA  ARG A 164       5.792 -31.867  25.974  1.00  0.00           H  
ATOM   2513  CB  ARG A 164       7.548 -33.036  25.427  1.00  0.00           C  
ATOM   2514  HB2 ARG A 164       8.531 -33.163  25.929  1.00  0.00           H  
ATOM   2515  HB1 ARG A 164       7.846 -32.516  24.492  1.00  0.00           H  
ATOM   2516  CG  ARG A 164       6.817 -34.386  25.296  1.00  0.00           C  
ATOM   2517  HG1 ARG A 164       5.809 -34.121  24.911  1.00  0.00           H  
ATOM   2518  HG2 ARG A 164       6.690 -34.929  26.257  1.00  0.00           H  
ATOM   2519  CD  ARG A 164       7.540 -35.531  24.527  1.00  0.00           C  
ATOM   2520  HD2 ARG A 164       8.530 -35.763  24.976  1.00  0.00           H  
ATOM   2521  HD1 ARG A 164       7.711 -35.094  23.520  1.00  0.00           H  
ATOM   2522  NE  ARG A 164       6.760 -36.831  24.401  1.00  0.00           N  
ATOM   2523  HE  ARG A 164       5.924 -36.902  24.945  1.00  0.00           H  
ATOM   2524  CZ  ARG A 164       6.991 -37.804  23.543  1.00  0.00           C  
ATOM   2525  NH1 ARG A 164       5.995 -38.665  23.354  1.00  0.00           N  
ATOM   2526 2HH1 ARG A 164       5.138 -38.636  23.870  1.00  0.00           H  
ATOM   2527 1HH1 ARG A 164       6.025 -39.312  22.594  1.00  0.00           H  
ATOM   2528  NH2 ARG A 164       8.159 -38.015  22.989  1.00  0.00           N  
ATOM   2529 2HH2 ARG A 164       8.949 -37.416  23.116  1.00  0.00           H  
ATOM   2530 1HH2 ARG A 164       8.322 -38.871  22.498  1.00  0.00           H  
ATOM   2531  C   ARG A 164       6.664 -32.493  27.770  1.00  0.00           C  
ATOM   2532  O   ARG A 164       5.579 -32.927  28.155  1.00  0.00           O  
ATOM   2533  N   ALA A 165       7.701 -32.542  28.691  1.00  0.00           N  
ATOM   2534  HN  ALA A 165       8.584 -32.162  28.428  1.00  0.00           H  
ATOM   2535  CA  ALA A 165       7.537 -32.936  30.058  1.00  0.00           C  
ATOM   2536  HA  ALA A 165       6.773 -33.698  30.052  1.00  0.00           H  
ATOM   2537  CB  ALA A 165       8.778 -33.744  30.553  1.00  0.00           C  
ATOM   2538  HB1 ALA A 165       9.622 -33.137  30.946  1.00  0.00           H  
ATOM   2539  HB2 ALA A 165       9.188 -34.134  29.597  1.00  0.00           H  
ATOM   2540  HB3 ALA A 165       8.573 -34.539  31.301  1.00  0.00           H  
ATOM   2541  C   ALA A 165       7.070 -31.937  31.054  1.00  0.00           C  
ATOM   2542  O   ALA A 165       7.023 -32.205  32.245  1.00  0.00           O  
ATOM   2543  N   GLU A 166       6.775 -30.719  30.530  1.00  0.00           N  
ATOM   2544  HN  GLU A 166       6.991 -30.469  29.590  1.00  0.00           H  
ATOM   2545  CA  GLU A 166       6.111 -29.802  31.438  1.00  0.00           C  
ATOM   2546  HA  GLU A 166       6.115 -30.128  32.467  1.00  0.00           H  
ATOM   2547  CB  GLU A 166       6.801 -28.384  31.319  1.00  0.00           C  
ATOM   2548  HB2 GLU A 166       6.340 -27.813  32.154  1.00  0.00           H  
ATOM   2549  HB1 GLU A 166       6.651 -27.919  30.321  1.00  0.00           H  
ATOM   2550  CG  GLU A 166       8.359 -28.373  31.453  1.00  0.00           C  
ATOM   2551  HG1 GLU A 166       8.749 -29.139  30.749  1.00  0.00           H  
ATOM   2552  HG2 GLU A 166       8.667 -28.641  32.486  1.00  0.00           H  
ATOM   2553  CD  GLU A 166       9.029 -27.021  31.140  1.00  0.00           C  
ATOM   2554  OE1 GLU A 166       9.269 -26.162  32.061  1.00  0.00           O  
ATOM   2555  OE2 GLU A 166       9.226 -26.802  29.917  1.00  0.00           O  
ATOM   2556  C   GLU A 166       4.629 -29.745  30.929  1.00  0.00           C  
ATOM   2557  O   GLU A 166       3.720 -29.926  31.744  1.00  0.00           O  
ATOM   2558  N   VAL A 167       4.451 -29.433  29.642  1.00  0.00           N  
ATOM   2559  HN  VAL A 167       5.230 -29.369  29.024  1.00  0.00           H  
ATOM   2560  CA  VAL A 167       3.104 -29.339  29.091  1.00  0.00           C  
ATOM   2561  HA  VAL A 167       2.388 -29.761  29.781  1.00  0.00           H  
ATOM   2562  CB  VAL A 167       2.657 -27.915  28.899  1.00  0.00           C  
ATOM   2563  HB  VAL A 167       3.331 -27.379  28.198  1.00  0.00           H  
ATOM   2564  CG1 VAL A 167       1.226 -27.779  28.348  1.00  0.00           C  
ATOM   2565 2HG1 VAL A 167       0.888 -26.721  28.371  1.00  0.00           H  
ATOM   2566 3HG1 VAL A 167       0.477 -28.379  28.908  1.00  0.00           H  
ATOM   2567 1HG1 VAL A 167       1.169 -28.017  27.264  1.00  0.00           H  
ATOM   2568  CG2 VAL A 167       2.621 -27.066  30.224  1.00  0.00           C  
ATOM   2569 1HG2 VAL A 167       2.441 -26.034  29.855  1.00  0.00           H  
ATOM   2570 2HG2 VAL A 167       3.432 -27.161  30.979  1.00  0.00           H  
ATOM   2571 3HG2 VAL A 167       1.746 -27.447  30.791  1.00  0.00           H  
ATOM   2572  C   VAL A 167       2.970 -30.179  27.699  1.00  0.00           C  
ATOM   2573  O   VAL A 167       3.705 -29.988  26.671  1.00  0.00           O  
ATOM   2574  N   VAL A 168       1.995 -31.075  27.749  1.00  0.00           N  
ATOM   2575  HN  VAL A 168       1.413 -31.155  28.553  1.00  0.00           H  
ATOM   2576  CA  VAL A 168       1.500 -31.943  26.703  1.00  0.00           C  
ATOM   2577  HA  VAL A 168       2.155 -31.880  25.846  1.00  0.00           H  
ATOM   2578  CB  VAL A 168       1.229 -33.412  27.129  1.00  0.00           C  
ATOM   2579  HB  VAL A 168       0.498 -33.331  27.961  1.00  0.00           H  
ATOM   2580  CG1 VAL A 168       0.550 -34.282  25.978  1.00  0.00           C  
ATOM   2581 3HG1 VAL A 168      -0.348 -33.821  25.512  1.00  0.00           H  
ATOM   2582 1HG1 VAL A 168       0.289 -35.294  26.353  1.00  0.00           H  
ATOM   2583 2HG1 VAL A 168       1.305 -34.424  25.175  1.00  0.00           H  
ATOM   2584  CG2 VAL A 168       2.550 -33.969  27.596  1.00  0.00           C  
ATOM   2585 2HG2 VAL A 168       2.428 -35.044  27.850  1.00  0.00           H  
ATOM   2586 1HG2 VAL A 168       3.042 -33.419  28.427  1.00  0.00           H  
ATOM   2587 3HG2 VAL A 168       3.322 -33.895  26.801  1.00  0.00           H  
ATOM   2588  C   VAL A 168       0.230 -31.314  26.229  1.00  0.00           C  
ATOM   2589  O   VAL A 168      -0.602 -30.879  27.026  1.00  0.00           O  
ATOM   2590  N   TYR A 169      -0.047 -31.191  24.906  1.00  0.00           N  
ATOM   2591  HN  TYR A 169       0.631 -31.489  24.240  1.00  0.00           H  
ATOM   2592  CA  TYR A 169      -1.362 -30.779  24.359  1.00  0.00           C  
ATOM   2593  HA  TYR A 169      -2.070 -30.602  25.154  1.00  0.00           H  
ATOM   2594  CB  TYR A 169      -1.113 -29.433  23.541  1.00  0.00           C  
ATOM   2595  HB2 TYR A 169      -2.137 -29.088  23.285  1.00  0.00           H  
ATOM   2596  HB1 TYR A 169      -0.668 -29.574  22.533  1.00  0.00           H  
ATOM   2597  CG  TYR A 169      -0.423 -28.332  24.326  1.00  0.00           C  
ATOM   2598  CD1 TYR A 169      -1.184 -27.222  24.659  1.00  0.00           C  
ATOM   2599  HD1 TYR A 169      -2.258 -27.281  24.569  1.00  0.00           H  
ATOM   2600  CE1 TYR A 169      -0.573 -26.059  25.153  1.00  0.00           C  
ATOM   2601  HE1 TYR A 169      -1.171 -25.181  25.353  1.00  0.00           H  
ATOM   2602  CZ  TYR A 169       0.810 -26.018  25.316  1.00  0.00           C  
ATOM   2603  OH  TYR A 169       1.427 -24.806  25.787  1.00  0.00           O  
ATOM   2604  HH  TYR A 169       0.835 -24.063  25.923  1.00  0.00           H  
ATOM   2605  CD2 TYR A 169       0.977 -28.254  24.433  1.00  0.00           C  
ATOM   2606  HD2 TYR A 169       1.622 -29.069  24.138  1.00  0.00           H  
ATOM   2607  CE2 TYR A 169       1.550 -27.082  24.982  1.00  0.00           C  
ATOM   2608  HE2 TYR A 169       2.619 -26.981  25.098  1.00  0.00           H  
ATOM   2609  C   TYR A 169      -2.065 -31.841  23.557  1.00  0.00           C  
ATOM   2610  O   TYR A 169      -1.476 -32.425  22.627  1.00  0.00           O  
ATOM   2611  N   GLU A 170      -3.332 -32.170  23.882  1.00  0.00           N  
ATOM   2612  HN  GLU A 170      -3.715 -31.580  24.588  1.00  0.00           H  
ATOM   2613  CA  GLU A 170      -4.105 -33.153  23.159  1.00  0.00           C  
ATOM   2614  HA  GLU A 170      -3.525 -33.598  22.364  1.00  0.00           H  
ATOM   2615  CB  GLU A 170      -4.508 -34.311  24.064  1.00  0.00           C  
ATOM   2616  HB1 GLU A 170      -3.567 -34.652  24.546  1.00  0.00           H  
ATOM   2617  HB2 GLU A 170      -5.043 -35.168  23.602  1.00  0.00           H  
ATOM   2618  CG  GLU A 170      -5.442 -33.868  25.242  1.00  0.00           C  
ATOM   2619  HG1 GLU A 170      -6.493 -33.769  24.896  1.00  0.00           H  
ATOM   2620  HG2 GLU A 170      -5.199 -32.853  25.625  1.00  0.00           H  
ATOM   2621  CD  GLU A 170      -5.501 -34.838  26.344  1.00  0.00           C  
ATOM   2622  OE1 GLU A 170      -4.957 -35.951  26.213  1.00  0.00           O  
ATOM   2623  OE2 GLU A 170      -5.959 -34.455  27.428  1.00  0.00           O  
ATOM   2624  C   GLU A 170      -5.302 -32.445  22.546  1.00  0.00           C  
ATOM   2625  O   GLU A 170      -5.916 -31.478  23.062  1.00  0.00           O  
ATOM   2626  N   TRP A 171      -5.602 -32.818  21.297  1.00  0.00           N  
ATOM   2627  HN  TRP A 171      -4.971 -33.492  20.922  1.00  0.00           H  
ATOM   2628  CA  TRP A 171      -6.813 -32.423  20.601  1.00  0.00           C  
ATOM   2629  HA  TRP A 171      -6.864 -31.346  20.538  1.00  0.00           H  
ATOM   2630  CB  TRP A 171      -6.881 -33.023  19.132  1.00  0.00           C  
ATOM   2631  HB1 TRP A 171      -7.855 -32.694  18.712  1.00  0.00           H  
ATOM   2632  HB2 TRP A 171      -6.847 -34.131  19.200  1.00  0.00           H  
ATOM   2633  CG  TRP A 171      -5.853 -32.593  18.121  1.00  0.00           C  
ATOM   2634  CD1 TRP A 171      -4.784 -33.224  17.550  1.00  0.00           C  
ATOM   2635  HD1 TRP A 171      -4.354 -34.184  17.791  1.00  0.00           H  
ATOM   2636  NE1 TRP A 171      -4.221 -32.383  16.609  1.00  0.00           N  
ATOM   2637  HE1 TRP A 171      -3.486 -32.464  15.972  1.00  0.00           H  
ATOM   2638  CE2 TRP A 171      -4.873 -31.217  16.586  1.00  0.00           C  
ATOM   2639  CD2 TRP A 171      -5.876 -31.293  17.549  1.00  0.00           C  
ATOM   2640  CE3 TRP A 171      -6.675 -30.164  17.739  1.00  0.00           C  
ATOM   2641  HE3 TRP A 171      -7.417 -30.114  18.522  1.00  0.00           H  
ATOM   2642  CZ3 TRP A 171      -6.440 -28.990  17.020  1.00  0.00           C  
ATOM   2643  HZ3 TRP A 171      -7.073 -28.139  17.225  1.00  0.00           H  
ATOM   2644  CZ2 TRP A 171      -4.645 -30.046  15.781  1.00  0.00           C  
ATOM   2645  HZ2 TRP A 171      -3.910 -30.125  14.995  1.00  0.00           H  
ATOM   2646  CH2 TRP A 171      -5.414 -28.896  16.066  1.00  0.00           C  
ATOM   2647  HH2 TRP A 171      -5.065 -27.972  15.629  1.00  0.00           H  
ATOM   2648  C   TRP A 171      -8.060 -32.838  21.373  1.00  0.00           C  
ATOM   2649  O   TRP A 171      -8.281 -34.040  21.699  1.00  0.00           O  
ATOM   2650  N   THR A 172      -9.014 -31.884  21.674  1.00  0.00           N  
ATOM   2651  HN  THR A 172      -8.932 -30.912  21.469  1.00  0.00           H  
ATOM   2652  CA  THR A 172     -10.084 -32.159  22.577  1.00  0.00           C  
ATOM   2653  HA  THR A 172      -9.547 -32.364  23.493  1.00  0.00           H  
ATOM   2654  CB  THR A 172     -10.975 -30.933  22.799  1.00  0.00           C  
ATOM   2655  HB  THR A 172     -11.537 -30.719  21.865  1.00  0.00           H  
ATOM   2656  OG1 THR A 172     -10.272 -29.809  23.249  1.00  0.00           O  
ATOM   2657  HG1 THR A 172     -10.662 -29.091  22.745  1.00  0.00           H  
ATOM   2658  CG2 THR A 172     -12.088 -31.072  23.899  1.00  0.00           C  
ATOM   2659 1HG2 THR A 172     -12.771 -30.196  23.924  1.00  0.00           H  
ATOM   2660 2HG2 THR A 172     -11.616 -31.136  24.902  1.00  0.00           H  
ATOM   2661 3HG2 THR A 172     -12.717 -31.950  23.641  1.00  0.00           H  
ATOM   2662  C   THR A 172     -11.002 -33.330  22.354  1.00  0.00           C  
ATOM   2663  O   THR A 172     -11.091 -34.206  23.205  1.00  0.00           O  
ATOM   2664  N   ARG A 173     -11.594 -33.496  21.096  1.00  0.00           N  
ATOM   2665  HN  ARG A 173     -11.393 -32.969  20.273  1.00  0.00           H  
ATOM   2666  CA  ARG A 173     -12.664 -34.480  20.912  1.00  0.00           C  
ATOM   2667  HA  ARG A 173     -12.943 -35.163  21.701  1.00  0.00           H  
ATOM   2668  CB  ARG A 173     -13.998 -33.752  20.633  1.00  0.00           C  
ATOM   2669  HB1 ARG A 173     -14.399 -33.228  21.527  1.00  0.00           H  
ATOM   2670  HB2 ARG A 173     -14.802 -34.516  20.576  1.00  0.00           H  
ATOM   2671  CG  ARG A 173     -13.873 -32.629  19.542  1.00  0.00           C  
ATOM   2672  HG2 ARG A 173     -13.335 -33.084  18.683  1.00  0.00           H  
ATOM   2673  HG1 ARG A 173     -13.275 -31.793  19.966  1.00  0.00           H  
ATOM   2674  CD  ARG A 173     -15.277 -32.173  19.071  1.00  0.00           C  
ATOM   2675  HD2 ARG A 173     -15.891 -31.671  19.850  1.00  0.00           H  
ATOM   2676  HD1 ARG A 173     -15.813 -32.993  18.547  1.00  0.00           H  
ATOM   2677  NE  ARG A 173     -15.131 -31.049  18.134  1.00  0.00           N  
ATOM   2678  HE  ARG A 173     -15.310 -31.323  17.190  1.00  0.00           H  
ATOM   2679  CZ  ARG A 173     -14.544 -29.938  18.447  1.00  0.00           C  
ATOM   2680  NH1 ARG A 173     -14.305 -29.486  19.629  1.00  0.00           N  
ATOM   2681 1HH1 ARG A 173     -14.651 -30.001  20.412  1.00  0.00           H  
ATOM   2682 2HH1 ARG A 173     -14.013 -28.535  19.736  1.00  0.00           H  
ATOM   2683  NH2 ARG A 173     -14.307 -29.084  17.490  1.00  0.00           N  
ATOM   2684 1HH2 ARG A 173     -14.211 -29.463  16.570  1.00  0.00           H  
ATOM   2685 2HH2 ARG A 173     -14.309 -28.093  17.625  1.00  0.00           H  
ATOM   2686  C   ARG A 173     -12.255 -35.467  19.851  1.00  0.00           C  
ATOM   2687  O   ARG A 173     -13.109 -36.009  19.161  1.00  0.00           O  
ATOM   2688  N   GLU A 174     -11.001 -35.718  19.750  1.00  0.00           N  
ATOM   2689  HN  GLU A 174     -10.298 -35.148  20.171  1.00  0.00           H  
ATOM   2690  CA  GLU A 174     -10.307 -36.558  18.729  1.00  0.00           C  
ATOM   2691  HA  GLU A 174      -9.362 -36.909  19.119  1.00  0.00           H  
ATOM   2692  CB  GLU A 174     -11.088 -37.832  18.231  1.00  0.00           C  
ATOM   2693  HB1 GLU A 174     -10.407 -38.329  17.507  1.00  0.00           H  
ATOM   2694  HB2 GLU A 174     -12.036 -37.566  17.716  1.00  0.00           H  
ATOM   2695  CG  GLU A 174     -11.282 -38.911  19.351  1.00  0.00           C  
ATOM   2696  HG1 GLU A 174     -12.110 -38.540  19.992  1.00  0.00           H  
ATOM   2697  HG2 GLU A 174     -10.300 -39.099  19.835  1.00  0.00           H  
ATOM   2698  CD  GLU A 174     -11.664 -40.273  18.895  1.00  0.00           C  
ATOM   2699  OE1 GLU A 174     -10.895 -40.882  18.120  1.00  0.00           O  
ATOM   2700  OE2 GLU A 174     -12.759 -40.711  19.314  1.00  0.00           O  
ATOM   2701  C   GLU A 174      -9.888 -35.620  17.554  1.00  0.00           C  
ATOM   2702  O   GLU A 174     -10.502 -34.584  17.408  1.00  0.00           O  
ATOM   2703  N   PRO A 175      -8.864 -35.821  16.717  1.00  0.00           N  
ATOM   2704  CD  PRO A 175      -8.074 -37.020  16.646  1.00  0.00           C  
ATOM   2705  HD1 PRO A 175      -8.318 -37.491  15.671  1.00  0.00           H  
ATOM   2706  HD2 PRO A 175      -8.184 -37.663  17.546  1.00  0.00           H  
ATOM   2707  CA  PRO A 175      -8.176 -34.758  15.949  1.00  0.00           C  
ATOM   2708  HA  PRO A 175      -7.920 -33.893  16.545  1.00  0.00           H  
ATOM   2709  CB  PRO A 175      -6.803 -35.390  15.418  1.00  0.00           C  
ATOM   2710  HB2 PRO A 175      -5.983 -34.639  15.438  1.00  0.00           H  
ATOM   2711  HB1 PRO A 175      -6.700 -35.914  14.444  1.00  0.00           H  
ATOM   2712  CG  PRO A 175      -6.591 -36.612  16.412  1.00  0.00           C  
ATOM   2713  HG1 PRO A 175      -5.954 -37.347  15.875  1.00  0.00           H  
ATOM   2714  HG2 PRO A 175      -6.269 -36.324  17.435  1.00  0.00           H  
ATOM   2715  C   PRO A 175      -8.959 -34.237  14.756  1.00  0.00           C  
ATOM   2716  O   PRO A 175      -9.279 -33.044  14.713  1.00  0.00           O  
ATOM   2717  N   ALA A 176      -9.485 -35.173  13.865  1.00  0.00           N  
ATOM   2718  HN  ALA A 176      -9.154 -36.112  13.810  1.00  0.00           H  
ATOM   2719  CA  ALA A 176     -10.294 -34.726  12.781  1.00  0.00           C  
ATOM   2720  HA  ALA A 176      -9.667 -34.159  12.109  1.00  0.00           H  
ATOM   2721  CB  ALA A 176     -10.731 -35.972  11.904  1.00  0.00           C  
ATOM   2722  HB3 ALA A 176      -9.959 -36.759  11.765  1.00  0.00           H  
ATOM   2723  HB1 ALA A 176     -10.943 -35.698  10.849  1.00  0.00           H  
ATOM   2724  HB2 ALA A 176     -11.563 -36.563  12.343  1.00  0.00           H  
ATOM   2725  C   ALA A 176     -11.515 -34.001  13.142  1.00  0.00           C  
ATOM   2726  O   ALA A 176     -11.836 -32.989  12.553  1.00  0.00           O  
ATOM   2727  N   ARG A 177     -12.212 -34.442  14.197  1.00  0.00           N  
ATOM   2728  HN  ARG A 177     -12.001 -35.383  14.452  1.00  0.00           H  
ATOM   2729  CA  ARG A 177     -13.353 -33.820  14.882  1.00  0.00           C  
ATOM   2730  HA  ARG A 177     -14.086 -33.529  14.143  1.00  0.00           H  
ATOM   2731  CB  ARG A 177     -14.014 -34.853  15.841  1.00  0.00           C  
ATOM   2732  HB2 ARG A 177     -14.834 -34.326  16.375  1.00  0.00           H  
ATOM   2733  HB1 ARG A 177     -13.199 -35.105  16.552  1.00  0.00           H  
ATOM   2734  CG  ARG A 177     -14.751 -35.970  15.086  1.00  0.00           C  
ATOM   2735  HG1 ARG A 177     -14.030 -36.401  14.358  1.00  0.00           H  
ATOM   2736  HG2 ARG A 177     -15.596 -35.515  14.525  1.00  0.00           H  
ATOM   2737  CD  ARG A 177     -15.135 -37.120  15.994  1.00  0.00           C  
ATOM   2738  HD2 ARG A 177     -15.817 -36.691  16.759  1.00  0.00           H  
ATOM   2739  HD1 ARG A 177     -14.238 -37.648  16.380  1.00  0.00           H  
ATOM   2740  NE  ARG A 177     -15.957 -38.010  15.095  1.00  0.00           N  
ATOM   2741  HE  ARG A 177     -16.451 -37.637  14.309  1.00  0.00           H  
ATOM   2742  CZ  ARG A 177     -16.551 -39.176  15.455  1.00  0.00           C  
ATOM   2743  NH1 ARG A 177     -16.288 -39.827  16.554  1.00  0.00           N  
ATOM   2744 1HH1 ARG A 177     -15.604 -39.395  17.142  1.00  0.00           H  
ATOM   2745 2HH1 ARG A 177     -16.459 -40.804  16.430  1.00  0.00           H  
ATOM   2746  NH2 ARG A 177     -17.564 -39.670  14.737  1.00  0.00           N  
ATOM   2747 2HH2 ARG A 177     -18.030 -39.128  14.036  1.00  0.00           H  
ATOM   2748 1HH2 ARG A 177     -17.975 -40.547  14.982  1.00  0.00           H  
ATOM   2749  C   ARG A 177     -13.140 -32.502  15.541  1.00  0.00           C  
ATOM   2750  O   ARG A 177     -14.004 -31.586  15.609  1.00  0.00           O  
ATOM   2751  N   SER A 178     -11.883 -32.306  16.036  1.00  0.00           N  
ATOM   2752  HN  SER A 178     -11.149 -32.904  15.724  1.00  0.00           H  
ATOM   2753  CA  SER A 178     -11.430 -31.124  16.744  1.00  0.00           C  
ATOM   2754  HA  SER A 178     -12.233 -30.795  17.385  1.00  0.00           H  
ATOM   2755  CB  SER A 178     -10.142 -31.355  17.584  1.00  0.00           C  
ATOM   2756  HB2 SER A 178      -9.840 -30.351  17.948  1.00  0.00           H  
ATOM   2757  HB1 SER A 178      -9.251 -31.689  17.011  1.00  0.00           H  
ATOM   2758  OG  SER A 178     -10.367 -32.206  18.713  1.00  0.00           O  
ATOM   2759  HG  SER A 178     -10.611 -33.043  18.311  1.00  0.00           H  
ATOM   2760  C   SER A 178     -11.114 -29.958  15.804  1.00  0.00           C  
ATOM   2761  O   SER A 178     -10.868 -28.820  16.270  1.00  0.00           O  
ATOM   2762  N   VAL A 179     -10.997 -30.137  14.439  1.00  0.00           N  
ATOM   2763  HN  VAL A 179     -11.098 -31.034  14.014  1.00  0.00           H  
ATOM   2764  CA  VAL A 179     -10.748 -28.938  13.652  1.00  0.00           C  
ATOM   2765  HA  VAL A 179     -10.629 -27.983  14.142  1.00  0.00           H  
ATOM   2766  CB  VAL A 179      -9.430 -29.212  12.842  1.00  0.00           C  
ATOM   2767  HB  VAL A 179      -9.493 -30.218  12.376  1.00  0.00           H  
ATOM   2768  CG1 VAL A 179      -9.211 -28.212  11.627  1.00  0.00           C  
ATOM   2769 2HG1 VAL A 179      -8.158 -28.321  11.288  1.00  0.00           H  
ATOM   2770 1HG1 VAL A 179      -9.268 -27.154  11.962  1.00  0.00           H  
ATOM   2771 3HG1 VAL A 179      -9.971 -28.402  10.841  1.00  0.00           H  
ATOM   2772  CG2 VAL A 179      -8.193 -29.150  13.773  1.00  0.00           C  
ATOM   2773 1HG2 VAL A 179      -8.454 -29.415  14.820  1.00  0.00           H  
ATOM   2774 2HG2 VAL A 179      -7.723 -28.146  13.708  1.00  0.00           H  
ATOM   2775 3HG2 VAL A 179      -7.427 -29.869  13.412  1.00  0.00           H  
ATOM   2776  C   VAL A 179     -12.020 -28.721  12.788  1.00  0.00           C  
ATOM   2777  O   VAL A 179     -12.408 -29.477  11.910  1.00  0.00           O  
ATOM   2778  N   VAL A 180     -12.740 -27.612  13.071  1.00  0.00           N  
ATOM   2779  HN  VAL A 180     -12.521 -26.876  13.706  1.00  0.00           H  
ATOM   2780  CA  VAL A 180     -14.053 -27.428  12.502  1.00  0.00           C  
ATOM   2781  HA  VAL A 180     -14.231 -28.131  11.701  1.00  0.00           H  
ATOM   2782  CB  VAL A 180     -15.105 -27.507  13.575  1.00  0.00           C  
ATOM   2783  HB  VAL A 180     -14.817 -26.660  14.235  1.00  0.00           H  
ATOM   2784  CG1 VAL A 180     -16.541 -27.439  12.885  1.00  0.00           C  
ATOM   2785 1HG1 VAL A 180     -17.258 -27.430  13.734  1.00  0.00           H  
ATOM   2786 2HG1 VAL A 180     -16.824 -28.305  12.251  1.00  0.00           H  
ATOM   2787 3HG1 VAL A 180     -16.684 -26.511  12.290  1.00  0.00           H  
ATOM   2788  CG2 VAL A 180     -14.895 -28.809  14.292  1.00  0.00           C  
ATOM   2789 1HG2 VAL A 180     -13.992 -28.826  14.939  1.00  0.00           H  
ATOM   2790 2HG2 VAL A 180     -14.838 -29.566  13.479  1.00  0.00           H  
ATOM   2791 3HG2 VAL A 180     -15.822 -28.820  14.904  1.00  0.00           H  
ATOM   2792  C   VAL A 180     -14.056 -26.106  11.770  1.00  0.00           C  
ATOM   2793  O   VAL A 180     -13.562 -25.175  12.356  1.00  0.00           O  
ATOM   2794  N   VAL A 181     -14.417 -26.018  10.486  1.00  0.00           N  
ATOM   2795  HN  VAL A 181     -14.643 -26.839   9.968  1.00  0.00           H  
ATOM   2796  CA  VAL A 181     -14.580 -24.716   9.834  1.00  0.00           C  
ATOM   2797  HA  VAL A 181     -14.050 -23.995  10.440  1.00  0.00           H  
ATOM   2798  CB  VAL A 181     -13.953 -24.780   8.456  1.00  0.00           C  
ATOM   2799  HB  VAL A 181     -14.522 -25.568   7.917  1.00  0.00           H  
ATOM   2800  CG1 VAL A 181     -14.081 -23.469   7.606  1.00  0.00           C  
ATOM   2801 1HG1 VAL A 181     -13.449 -23.551   6.695  1.00  0.00           H  
ATOM   2802 2HG1 VAL A 181     -13.774 -22.529   8.112  1.00  0.00           H  
ATOM   2803 3HG1 VAL A 181     -15.150 -23.400   7.310  1.00  0.00           H  
ATOM   2804  CG2 VAL A 181     -12.484 -25.301   8.403  1.00  0.00           C  
ATOM   2805 2HG2 VAL A 181     -11.782 -24.574   8.865  1.00  0.00           H  
ATOM   2806 3HG2 VAL A 181     -12.054 -25.463   7.391  1.00  0.00           H  
ATOM   2807 1HG2 VAL A 181     -12.453 -26.357   8.749  1.00  0.00           H  
ATOM   2808  C   VAL A 181     -16.017 -24.294   9.764  1.00  0.00           C  
ATOM   2809  O   VAL A 181     -16.845 -25.104   9.426  1.00  0.00           O  
ATOM   2810  N   ALA A 182     -16.388 -22.998  10.012  1.00  0.00           N  
ATOM   2811  HN  ALA A 182     -15.678 -22.417  10.403  1.00  0.00           H  
ATOM   2812  CA  ALA A 182     -17.759 -22.463   9.904  1.00  0.00           C  
ATOM   2813  HA  ALA A 182     -18.201 -22.999  10.730  1.00  0.00           H  
ATOM   2814  CB  ALA A 182     -17.928 -20.978  10.213  1.00  0.00           C  
ATOM   2815  HB2 ALA A 182     -18.946 -20.679  10.539  1.00  0.00           H  
ATOM   2816  HB1 ALA A 182     -17.619 -20.289   9.398  1.00  0.00           H  
ATOM   2817  HB3 ALA A 182     -17.274 -20.748  11.082  1.00  0.00           H  
ATOM   2818  C   ALA A 182     -18.474 -22.753   8.604  1.00  0.00           C  
ATOM   2819  O   ALA A 182     -17.899 -23.112   7.615  1.00  0.00           O  
ATOM   2820  N   GLU A 183     -19.819 -22.603   8.564  1.00  0.00           N  
ATOM   2821  HN  GLU A 183     -20.353 -22.333   9.361  1.00  0.00           H  
ATOM   2822  CA  GLU A 183     -20.610 -22.819   7.262  1.00  0.00           C  
ATOM   2823  HA  GLU A 183     -20.476 -23.866   7.036  1.00  0.00           H  
ATOM   2824  CB  GLU A 183     -22.125 -22.497   7.326  1.00  0.00           C  
ATOM   2825  HB1 GLU A 183     -22.503 -22.821   6.333  1.00  0.00           H  
ATOM   2826  HB2 GLU A 183     -22.445 -21.437   7.425  1.00  0.00           H  
ATOM   2827  CG  GLU A 183     -22.883 -23.387   8.440  1.00  0.00           C  
ATOM   2828  HG1 GLU A 183     -23.968 -23.156   8.410  1.00  0.00           H  
ATOM   2829  HG2 GLU A 183     -22.427 -23.111   9.416  1.00  0.00           H  
ATOM   2830  CD  GLU A 183     -22.869 -24.847   8.315  1.00  0.00           C  
ATOM   2831  OE1 GLU A 183     -23.733 -25.419   7.588  1.00  0.00           O  
ATOM   2832  OE2 GLU A 183     -21.993 -25.545   8.929  1.00  0.00           O  
ATOM   2833  C   GLU A 183     -20.156 -21.997   6.047  1.00  0.00           C  
ATOM   2834  O   GLU A 183     -20.002 -22.436   4.948  1.00  0.00           O  
ATOM   2835  N   ASP A 184     -19.784 -20.714   6.257  1.00  0.00           N  
ATOM   2836  HN  ASP A 184     -19.917 -20.384   7.189  1.00  0.00           H  
ATOM   2837  CA  ASP A 184     -19.376 -19.749   5.289  1.00  0.00           C  
ATOM   2838  HA  ASP A 184     -19.208 -20.280   4.364  1.00  0.00           H  
ATOM   2839  CB  ASP A 184     -20.554 -18.806   5.126  1.00  0.00           C  
ATOM   2840  HB1 ASP A 184     -21.475 -19.415   5.003  1.00  0.00           H  
ATOM   2841  HB2 ASP A 184     -20.452 -18.333   4.125  1.00  0.00           H  
ATOM   2842  CG  ASP A 184     -20.778 -17.818   6.215  1.00  0.00           C  
ATOM   2843  OD1 ASP A 184     -20.533 -18.050   7.408  1.00  0.00           O  
ATOM   2844  OD2 ASP A 184     -21.265 -16.732   5.823  1.00  0.00           O  
ATOM   2845  C   ASP A 184     -18.030 -19.163   5.811  1.00  0.00           C  
ATOM   2846  O   ASP A 184     -17.728 -17.959   5.557  1.00  0.00           O  
ATOM   2847  N   GLY A 185     -17.230 -20.004   6.468  1.00  0.00           N  
ATOM   2848  HN  GLY A 185     -17.493 -20.931   6.725  1.00  0.00           H  
ATOM   2849  CA  GLY A 185     -15.829 -19.732   6.859  1.00  0.00           C  
ATOM   2850  HA1 GLY A 185     -15.414 -20.584   7.375  1.00  0.00           H  
ATOM   2851  HA2 GLY A 185     -15.893 -18.814   7.424  1.00  0.00           H  
ATOM   2852  C   GLY A 185     -14.879 -19.471   5.712  1.00  0.00           C  
ATOM   2853  O   GLY A 185     -14.043 -18.590   5.856  1.00  0.00           O  
ATOM   2854  N   SER A 186     -15.074 -20.056   4.550  1.00  0.00           N  
ATOM   2855  HN  SER A 186     -15.745 -20.762   4.336  1.00  0.00           H  
ATOM   2856  CA  SER A 186     -14.186 -19.786   3.425  1.00  0.00           C  
ATOM   2857  HA  SER A 186     -13.181 -19.632   3.791  1.00  0.00           H  
ATOM   2858  CB  SER A 186     -14.167 -20.964   2.464  1.00  0.00           C  
ATOM   2859  HB1 SER A 186     -15.161 -21.234   2.048  1.00  0.00           H  
ATOM   2860  HB2 SER A 186     -13.769 -21.799   3.078  1.00  0.00           H  
ATOM   2861  OG  SER A 186     -13.325 -20.745   1.313  1.00  0.00           O  
ATOM   2862  HG  SER A 186     -13.524 -21.478   0.726  1.00  0.00           H  
ATOM   2863  C   SER A 186     -14.636 -18.606   2.672  1.00  0.00           C  
ATOM   2864  O   SER A 186     -15.677 -18.602   1.982  1.00  0.00           O  
ATOM   2865  N   ARG A 187     -13.840 -17.479   2.791  1.00  0.00           N  
ATOM   2866  HN  ARG A 187     -13.025 -17.645   3.340  1.00  0.00           H  
ATOM   2867  CA  ARG A 187     -14.216 -16.208   2.231  1.00  0.00           C  
ATOM   2868  HA  ARG A 187     -15.286 -16.131   2.103  1.00  0.00           H  
ATOM   2869  CB  ARG A 187     -13.805 -15.101   3.246  1.00  0.00           C  
ATOM   2870  HB1 ARG A 187     -14.238 -14.087   3.102  1.00  0.00           H  
ATOM   2871  HB2 ARG A 187     -12.696 -15.075   3.290  1.00  0.00           H  
ATOM   2872  CG  ARG A 187     -14.223 -15.376   4.735  1.00  0.00           C  
ATOM   2873  HG1 ARG A 187     -13.992 -14.416   5.245  1.00  0.00           H  
ATOM   2874  HG2 ARG A 187     -13.576 -16.176   5.155  1.00  0.00           H  
ATOM   2875  CD  ARG A 187     -15.675 -15.699   4.926  1.00  0.00           C  
ATOM   2876  HD2 ARG A 187     -15.788 -15.892   6.014  1.00  0.00           H  
ATOM   2877  HD1 ARG A 187     -15.892 -16.613   4.334  1.00  0.00           H  
ATOM   2878  NE  ARG A 187     -16.636 -14.526   4.690  1.00  0.00           N  
ATOM   2879  HE  ARG A 187     -16.336 -13.674   4.259  1.00  0.00           H  
ATOM   2880  CZ  ARG A 187     -17.886 -14.408   5.034  1.00  0.00           C  
ATOM   2881  NH1 ARG A 187     -18.610 -13.364   4.743  1.00  0.00           N  
ATOM   2882 1HH1 ARG A 187     -19.599 -13.411   4.878  1.00  0.00           H  
ATOM   2883 2HH1 ARG A 187     -18.247 -12.752   4.041  1.00  0.00           H  
ATOM   2884  NH2 ARG A 187     -18.517 -15.361   5.731  1.00  0.00           N  
ATOM   2885 1HH2 ARG A 187     -18.037 -16.236   5.796  1.00  0.00           H  
ATOM   2886 2HH2 ARG A 187     -19.498 -15.244   5.887  1.00  0.00           H  
ATOM   2887  C   ARG A 187     -13.587 -15.922   0.953  1.00  0.00           C  
ATOM   2888  O   ARG A 187     -13.657 -14.871   0.321  1.00  0.00           O  
ATOM   2889  N   LEU A 188     -12.798 -16.900   0.458  1.00  0.00           N  
ATOM   2890  HN  LEU A 188     -12.730 -17.711   1.033  1.00  0.00           H  
ATOM   2891  CA  LEU A 188     -12.099 -17.007  -0.784  1.00  0.00           C  
ATOM   2892  HA  LEU A 188     -11.285 -16.298  -0.759  1.00  0.00           H  
ATOM   2893  CB  LEU A 188     -11.624 -18.450  -0.880  1.00  0.00           C  
ATOM   2894  HB1 LEU A 188     -11.301 -18.604  -1.931  1.00  0.00           H  
ATOM   2895  HB2 LEU A 188     -12.408 -19.185  -0.601  1.00  0.00           H  
ATOM   2896  CG  LEU A 188     -10.508 -18.732   0.134  1.00  0.00           C  
ATOM   2897  HG  LEU A 188     -10.944 -18.412   1.105  1.00  0.00           H  
ATOM   2898  CD1 LEU A 188     -10.250 -20.300   0.188  1.00  0.00           C  
ATOM   2899 2HD1 LEU A 188      -9.519 -20.539   0.991  1.00  0.00           H  
ATOM   2900 1HD1 LEU A 188      -9.820 -20.660  -0.770  1.00  0.00           H  
ATOM   2901 3HD1 LEU A 188     -11.201 -20.799   0.477  1.00  0.00           H  
ATOM   2902  CD2 LEU A 188      -9.202 -17.931  -0.023  1.00  0.00           C  
ATOM   2903 1HD2 LEU A 188      -9.337 -16.829  -0.066  1.00  0.00           H  
ATOM   2904 2HD2 LEU A 188      -8.752 -18.285  -0.976  1.00  0.00           H  
ATOM   2905 3HD2 LEU A 188      -8.578 -18.145   0.870  1.00  0.00           H  
ATOM   2906  C   LEU A 188     -12.908 -16.677  -2.066  1.00  0.00           C  
ATOM   2907  O   LEU A 188     -14.116 -16.947  -2.084  1.00  0.00           O  
ATOM   2908  N   ASN A 189     -12.334 -16.041  -3.087  1.00  0.00           N  
ATOM   2909  HN  ASN A 189     -11.374 -15.796  -2.974  1.00  0.00           H  
ATOM   2910  CA  ASN A 189     -12.829 -15.812  -4.439  1.00  0.00           C  
ATOM   2911  HA  ASN A 189     -13.886 -16.009  -4.541  1.00  0.00           H  
ATOM   2912  CB  ASN A 189     -12.462 -14.334  -4.949  1.00  0.00           C  
ATOM   2913  HB1 ASN A 189     -12.781 -14.253  -6.011  1.00  0.00           H  
ATOM   2914  HB2 ASN A 189     -11.368 -14.146  -4.915  1.00  0.00           H  
ATOM   2915  CG  ASN A 189     -13.217 -13.352  -4.044  1.00  0.00           C  
ATOM   2916  OD1 ASN A 189     -14.379 -13.699  -3.576  1.00  0.00           O  
ATOM   2917  ND2 ASN A 189     -12.759 -12.058  -3.831  1.00  0.00           N  
ATOM   2918 1HD2 ASN A 189     -11.797 -11.811  -3.950  1.00  0.00           H  
ATOM   2919 2HD2 ASN A 189     -13.448 -11.533  -3.332  1.00  0.00           H  
ATOM   2920  C   ASN A 189     -12.192 -16.787  -5.352  1.00  0.00           C  
ATOM   2921  O   ASN A 189     -12.776 -17.660  -5.948  1.00  0.00           O  
ATOM   2922  N   GLN A 190     -10.890 -16.616  -5.507  1.00  0.00           N  
ATOM   2923  HN  GLN A 190     -10.378 -16.015  -4.899  1.00  0.00           H  
ATOM   2924  CA  GLN A 190     -10.122 -17.192  -6.608  1.00  0.00           C  
ATOM   2925  HA  GLN A 190     -10.847 -17.583  -7.305  1.00  0.00           H  
ATOM   2926  CB  GLN A 190      -9.183 -16.204  -7.349  1.00  0.00           C  
ATOM   2927  HB1 GLN A 190      -8.462 -16.647  -8.069  1.00  0.00           H  
ATOM   2928  HB2 GLN A 190      -8.558 -15.841  -6.505  1.00  0.00           H  
ATOM   2929  CG  GLN A 190      -9.743 -14.942  -7.999  1.00  0.00           C  
ATOM   2930  HG1 GLN A 190      -8.946 -14.170  -7.940  1.00  0.00           H  
ATOM   2931  HG2 GLN A 190     -10.613 -14.546  -7.433  1.00  0.00           H  
ATOM   2932  CD  GLN A 190     -10.087 -15.314  -9.437  1.00  0.00           C  
ATOM   2933  OE1 GLN A 190     -11.145 -15.720  -9.886  1.00  0.00           O  
ATOM   2934  NE2 GLN A 190      -9.014 -15.241 -10.280  1.00  0.00           N  
ATOM   2935 1HE2 GLN A 190      -9.276 -15.546 -11.195  1.00  0.00           H  
ATOM   2936 2HE2 GLN A 190      -8.135 -14.843 -10.017  1.00  0.00           H  
ATOM   2937  C   GLN A 190      -9.332 -18.388  -6.107  1.00  0.00           C  
ATOM   2938  O   GLN A 190      -8.471 -18.898  -6.851  1.00  0.00           O  
ATOM   2939  N   TYR A 191      -9.639 -18.904  -4.904  1.00  0.00           N  
ATOM   2940  HN  TYR A 191     -10.320 -18.490  -4.305  1.00  0.00           H  
ATOM   2941  CA  TYR A 191      -9.312 -20.237  -4.549  1.00  0.00           C  
ATOM   2942  HA  TYR A 191      -9.097 -20.845  -5.416  1.00  0.00           H  
ATOM   2943  CB  TYR A 191      -8.168 -20.263  -3.482  1.00  0.00           C  
ATOM   2944  HB1 TYR A 191      -7.718 -21.272  -3.363  1.00  0.00           H  
ATOM   2945  HB2 TYR A 191      -8.518 -19.991  -2.463  1.00  0.00           H  
ATOM   2946  CG  TYR A 191      -7.014 -19.332  -3.861  1.00  0.00           C  
ATOM   2947  CD1 TYR A 191      -6.947 -17.922  -3.452  1.00  0.00           C  
ATOM   2948  HD1 TYR A 191      -7.860 -17.548  -3.016  1.00  0.00           H  
ATOM   2949  CE1 TYR A 191      -5.818 -17.163  -3.829  1.00  0.00           C  
ATOM   2950  HE1 TYR A 191      -5.746 -16.166  -3.420  1.00  0.00           H  
ATOM   2951  CZ  TYR A 191      -4.846 -17.723  -4.586  1.00  0.00           C  
ATOM   2952  OH  TYR A 191      -3.687 -17.032  -4.869  1.00  0.00           O  
ATOM   2953  HH  TYR A 191      -3.496 -16.421  -4.154  1.00  0.00           H  
ATOM   2954  CD2 TYR A 191      -6.016 -19.817  -4.649  1.00  0.00           C  
ATOM   2955  HD2 TYR A 191      -6.130 -20.812  -5.054  1.00  0.00           H  
ATOM   2956  CE2 TYR A 191      -4.921 -19.053  -4.940  1.00  0.00           C  
ATOM   2957  HE2 TYR A 191      -4.120 -19.418  -5.565  1.00  0.00           H  
ATOM   2958  C   TYR A 191     -10.498 -20.949  -4.045  1.00  0.00           C  
ATOM   2959  O   TYR A 191     -11.547 -20.367  -3.753  1.00  0.00           O  
ATOM   2960  N   ASP A 192     -10.505 -22.230  -3.820  1.00  0.00           N  
ATOM   2961  HN  ASP A 192      -9.714 -22.742  -4.148  1.00  0.00           H  
ATOM   2962  CA  ASP A 192     -11.492 -22.995  -3.158  1.00  0.00           C  
ATOM   2963  HA  ASP A 192     -12.246 -22.348  -2.736  1.00  0.00           H  
ATOM   2964  CB  ASP A 192     -12.034 -24.051  -4.146  1.00  0.00           C  
ATOM   2965  HB2 ASP A 192     -11.367 -24.872  -4.487  1.00  0.00           H  
ATOM   2966  HB1 ASP A 192     -12.487 -23.540  -5.022  1.00  0.00           H  
ATOM   2967  CG  ASP A 192     -13.280 -24.740  -3.621  1.00  0.00           C  
ATOM   2968  OD1 ASP A 192     -13.766 -25.655  -4.304  1.00  0.00           O  
ATOM   2969  OD2 ASP A 192     -13.938 -24.209  -2.689  1.00  0.00           O  
ATOM   2970  C   ASP A 192     -10.738 -23.687  -2.005  1.00  0.00           C  
ATOM   2971  O   ASP A 192      -9.554 -23.824  -2.086  1.00  0.00           O  
ATOM   2972  N   LEU A 193     -11.456 -24.062  -0.891  1.00  0.00           N  
ATOM   2973  HN  LEU A 193     -12.451 -24.041  -0.830  1.00  0.00           H  
ATOM   2974  CA  LEU A 193     -10.881 -24.683   0.281  1.00  0.00           C  
ATOM   2975  HA  LEU A 193      -9.865 -25.007   0.114  1.00  0.00           H  
ATOM   2976  CB  LEU A 193     -10.900 -23.792   1.502  1.00  0.00           C  
ATOM   2977  HB1 LEU A 193     -11.923 -23.644   1.911  1.00  0.00           H  
ATOM   2978  HB2 LEU A 193     -10.520 -22.781   1.243  1.00  0.00           H  
ATOM   2979  CG  LEU A 193     -10.058 -24.205   2.765  1.00  0.00           C  
ATOM   2980  HG  LEU A 193     -10.355 -25.246   3.012  1.00  0.00           H  
ATOM   2981  CD1 LEU A 193      -8.499 -24.037   2.558  1.00  0.00           C  
ATOM   2982 3HD1 LEU A 193      -8.311 -23.001   2.202  1.00  0.00           H  
ATOM   2983 1HD1 LEU A 193      -8.146 -24.796   1.828  1.00  0.00           H  
ATOM   2984 2HD1 LEU A 193      -8.039 -24.062   3.568  1.00  0.00           H  
ATOM   2985  CD2 LEU A 193     -10.413 -23.298   3.916  1.00  0.00           C  
ATOM   2986 2HD2 LEU A 193      -9.565 -23.367   4.631  1.00  0.00           H  
ATOM   2987 3HD2 LEU A 193     -11.376 -23.697   4.300  1.00  0.00           H  
ATOM   2988 1HD2 LEU A 193     -10.616 -22.256   3.588  1.00  0.00           H  
ATOM   2989  C   LEU A 193     -11.696 -25.951   0.666  1.00  0.00           C  
ATOM   2990  O   LEU A 193     -12.895 -26.009   0.601  1.00  0.00           O  
ATOM   2991  N   LEU A 194     -11.059 -27.126   0.896  1.00  0.00           N  
ATOM   2992  HN  LEU A 194     -10.064 -27.159   0.962  1.00  0.00           H  
ATOM   2993  CA  LEU A 194     -11.804 -28.391   1.000  1.00  0.00           C  
ATOM   2994  HA  LEU A 194     -12.768 -28.177   1.437  1.00  0.00           H  
ATOM   2995  CB  LEU A 194     -12.143 -29.085  -0.354  1.00  0.00           C  
ATOM   2996  HB1 LEU A 194     -11.242 -29.240  -0.984  1.00  0.00           H  
ATOM   2997  HB2 LEU A 194     -12.813 -28.391  -0.905  1.00  0.00           H  
ATOM   2998  CG  LEU A 194     -13.026 -30.404  -0.277  1.00  0.00           C  
ATOM   2999  HG  LEU A 194     -12.467 -31.159   0.314  1.00  0.00           H  
ATOM   3000  CD1 LEU A 194     -14.312 -30.168   0.484  1.00  0.00           C  
ATOM   3001 1HD1 LEU A 194     -14.975 -31.058   0.424  1.00  0.00           H  
ATOM   3002 2HD1 LEU A 194     -14.749 -29.255   0.027  1.00  0.00           H  
ATOM   3003 3HD1 LEU A 194     -13.959 -30.024   1.528  1.00  0.00           H  
ATOM   3004  CD2 LEU A 194     -13.318 -30.976  -1.696  1.00  0.00           C  
ATOM   3005 2HD2 LEU A 194     -13.847 -31.951  -1.746  1.00  0.00           H  
ATOM   3006 3HD2 LEU A 194     -12.330 -31.113  -2.187  1.00  0.00           H  
ATOM   3007 1HD2 LEU A 194     -13.831 -30.191  -2.293  1.00  0.00           H  
ATOM   3008  C   LEU A 194     -11.063 -29.400   1.872  1.00  0.00           C  
ATOM   3009  O   LEU A 194     -10.041 -29.981   1.480  1.00  0.00           O  
ATOM   3010  N   GLY A 195     -11.619 -29.658   3.082  1.00  0.00           N  
ATOM   3011  HN  GLY A 195     -12.427 -29.215   3.460  1.00  0.00           H  
ATOM   3012  CA  GLY A 195     -11.051 -30.678   3.911  1.00  0.00           C  
ATOM   3013  HA1 GLY A 195     -10.738 -31.524   3.316  1.00  0.00           H  
ATOM   3014  HA2 GLY A 195     -11.691 -31.032   4.706  1.00  0.00           H  
ATOM   3015  C   GLY A 195      -9.663 -30.384   4.518  1.00  0.00           C  
ATOM   3016  O   GLY A 195      -8.823 -29.628   4.032  1.00  0.00           O  
ATOM   3017  N   GLN A 196      -9.293 -31.169   5.603  1.00  0.00           N  
ATOM   3018  HN  GLN A 196      -9.827 -31.924   5.976  1.00  0.00           H  
ATOM   3019  CA  GLN A 196      -7.992 -30.970   6.227  1.00  0.00           C  
ATOM   3020  HA  GLN A 196      -7.311 -30.827   5.401  1.00  0.00           H  
ATOM   3021  CB  GLN A 196      -7.942 -29.842   7.251  1.00  0.00           C  
ATOM   3022  HB2 GLN A 196      -7.969 -28.866   6.720  1.00  0.00           H  
ATOM   3023  HB1 GLN A 196      -6.953 -29.826   7.758  1.00  0.00           H  
ATOM   3024  CG  GLN A 196      -9.121 -29.827   8.306  1.00  0.00           C  
ATOM   3025  HG1 GLN A 196      -8.725 -29.027   8.966  1.00  0.00           H  
ATOM   3026  HG2 GLN A 196      -9.429 -30.733   8.870  1.00  0.00           H  
ATOM   3027  CD  GLN A 196     -10.418 -29.221   7.843  1.00  0.00           C  
ATOM   3028  OE1 GLN A 196     -10.407 -28.407   6.900  1.00  0.00           O  
ATOM   3029  NE2 GLN A 196     -11.541 -29.562   8.547  1.00  0.00           N  
ATOM   3030 1HE2 GLN A 196     -12.411 -29.185   8.230  1.00  0.00           H  
ATOM   3031 2HE2 GLN A 196     -11.582 -30.015   9.437  1.00  0.00           H  
ATOM   3032  C   GLN A 196      -7.529 -32.184   6.780  1.00  0.00           C  
ATOM   3033  O   GLN A 196      -8.423 -32.963   7.164  1.00  0.00           O  
ATOM   3034  N   THR A 197      -6.244 -32.447   6.851  1.00  0.00           N  
ATOM   3035  HN  THR A 197      -5.600 -31.799   6.454  1.00  0.00           H  
ATOM   3036  CA  THR A 197      -5.645 -33.582   7.630  1.00  0.00           C  
ATOM   3037  HA  THR A 197      -6.478 -34.244   7.818  1.00  0.00           H  
ATOM   3038  CB  THR A 197      -4.557 -34.434   7.059  1.00  0.00           C  
ATOM   3039  HB  THR A 197      -5.048 -34.996   6.236  1.00  0.00           H  
ATOM   3040  OG1 THR A 197      -3.920 -35.354   7.971  1.00  0.00           O  
ATOM   3041  HG1 THR A 197      -4.400 -36.177   7.860  1.00  0.00           H  
ATOM   3042  CG2 THR A 197      -3.483 -33.541   6.483  1.00  0.00           C  
ATOM   3043 1HG2 THR A 197      -3.098 -32.881   7.289  1.00  0.00           H  
ATOM   3044 2HG2 THR A 197      -3.805 -32.826   5.697  1.00  0.00           H  
ATOM   3045 3HG2 THR A 197      -2.635 -34.105   6.039  1.00  0.00           H  
ATOM   3046  C   THR A 197      -5.268 -32.964   9.012  1.00  0.00           C  
ATOM   3047  O   THR A 197      -4.886 -31.749   9.092  1.00  0.00           O  
ATOM   3048  N   VAL A 198      -5.352 -33.690  10.105  1.00  0.00           N  
ATOM   3049  HN  VAL A 198      -5.481 -34.678  10.068  1.00  0.00           H  
ATOM   3050  CA  VAL A 198      -5.184 -33.141  11.427  1.00  0.00           C  
ATOM   3051  HA  VAL A 198      -4.604 -32.234  11.331  1.00  0.00           H  
ATOM   3052  CB  VAL A 198      -6.438 -32.982  12.312  1.00  0.00           C  
ATOM   3053  HB  VAL A 198      -6.808 -33.994  12.587  1.00  0.00           H  
ATOM   3054  CG1 VAL A 198      -6.116 -32.135  13.527  1.00  0.00           C  
ATOM   3055 3HG1 VAL A 198      -7.059 -31.821  14.025  1.00  0.00           H  
ATOM   3056 2HG1 VAL A 198      -5.572 -31.221  13.205  1.00  0.00           H  
ATOM   3057 1HG1 VAL A 198      -5.416 -32.557  14.278  1.00  0.00           H  
ATOM   3058  CG2 VAL A 198      -7.590 -32.281  11.442  1.00  0.00           C  
ATOM   3059 3HG2 VAL A 198      -7.740 -32.849  10.499  1.00  0.00           H  
ATOM   3060 1HG2 VAL A 198      -7.275 -31.253  11.161  1.00  0.00           H  
ATOM   3061 2HG2 VAL A 198      -8.577 -32.158  11.935  1.00  0.00           H  
ATOM   3062  C   VAL A 198      -4.282 -34.099  12.208  1.00  0.00           C  
ATOM   3063  O   VAL A 198      -4.453 -35.328  12.307  1.00  0.00           O  
ATOM   3064  N   ASP A 199      -3.163 -33.546  12.773  1.00  0.00           N  
ATOM   3065  HN  ASP A 199      -2.953 -32.575  12.847  1.00  0.00           H  
ATOM   3066  CA  ASP A 199      -2.201 -34.379  13.352  1.00  0.00           C  
ATOM   3067  HA  ASP A 199      -2.779 -35.247  13.635  1.00  0.00           H  
ATOM   3068  CB  ASP A 199      -1.093 -34.773  12.352  1.00  0.00           C  
ATOM   3069  HB1 ASP A 199      -0.384 -33.925  12.237  1.00  0.00           H  
ATOM   3070  HB2 ASP A 199      -1.550 -34.794  11.339  1.00  0.00           H  
ATOM   3071  CG  ASP A 199      -0.572 -36.137  12.662  1.00  0.00           C  
ATOM   3072  OD1 ASP A 199       0.251 -36.604  11.835  1.00  0.00           O  
ATOM   3073  OD2 ASP A 199      -0.984 -36.731  13.629  1.00  0.00           O  
ATOM   3074  C   ASP A 199      -1.678 -33.695  14.633  1.00  0.00           C  
ATOM   3075  O   ASP A 199      -1.886 -32.540  14.914  1.00  0.00           O  
ATOM   3076  N   SER A 200      -0.903 -34.484  15.365  1.00  0.00           N  
ATOM   3077  HN  SER A 200      -0.771 -35.464  15.231  1.00  0.00           H  
ATOM   3078  CA  SER A 200      -0.192 -34.008  16.568  1.00  0.00           C  
ATOM   3079  HA  SER A 200       0.140 -32.994  16.404  1.00  0.00           H  
ATOM   3080  CB  SER A 200      -1.136 -34.054  17.825  1.00  0.00           C  
ATOM   3081  HB1 SER A 200      -1.349 -35.137  17.953  1.00  0.00           H  
ATOM   3082  HB2 SER A 200      -1.948 -33.297  17.796  1.00  0.00           H  
ATOM   3083  OG  SER A 200      -0.415 -33.643  19.015  1.00  0.00           O  
ATOM   3084  HG  SER A 200      -0.224 -32.704  18.972  1.00  0.00           H  
ATOM   3085  C   SER A 200       1.133 -34.724  16.657  1.00  0.00           C  
ATOM   3086  O   SER A 200       1.141 -35.877  16.250  1.00  0.00           O  
ATOM   3087  N   GLY A 201       2.232 -34.173  17.112  1.00  0.00           N  
ATOM   3088  HN  GLY A 201       2.196 -33.301  17.592  1.00  0.00           H  
ATOM   3089  CA  GLY A 201       3.582 -34.785  17.008  1.00  0.00           C  
ATOM   3090  HA1 GLY A 201       3.827 -34.799  15.955  1.00  0.00           H  
ATOM   3091  HA2 GLY A 201       3.399 -35.795  17.342  1.00  0.00           H  
ATOM   3092  C   GLY A 201       4.542 -34.194  17.928  1.00  0.00           C  
ATOM   3093  O   GLY A 201       4.075 -33.488  18.824  1.00  0.00           O  
ATOM   3094  N   ILE A 202       5.843 -34.375  17.625  1.00  0.00           N  
ATOM   3095  HN  ILE A 202       6.052 -34.577  16.671  1.00  0.00           H  
ATOM   3096  CA  ILE A 202       6.909 -34.026  18.537  1.00  0.00           C  
ATOM   3097  HA  ILE A 202       6.527 -33.260  19.196  1.00  0.00           H  
ATOM   3098  CB  ILE A 202       7.481 -35.296  19.351  1.00  0.00           C  
ATOM   3099  HB  ILE A 202       7.966 -35.892  18.548  1.00  0.00           H  
ATOM   3100  CG2 ILE A 202       8.575 -34.821  20.346  1.00  0.00           C  
ATOM   3101 1HG2 ILE A 202       8.165 -34.318  21.249  1.00  0.00           H  
ATOM   3102 2HG2 ILE A 202       9.283 -34.103  19.879  1.00  0.00           H  
ATOM   3103 3HG2 ILE A 202       9.014 -35.719  20.828  1.00  0.00           H  
ATOM   3104  CG1 ILE A 202       6.438 -36.248  20.019  1.00  0.00           C  
ATOM   3105 2HG1 ILE A 202       6.958 -37.143  20.423  1.00  0.00           H  
ATOM   3106 1HG1 ILE A 202       5.743 -36.637  19.245  1.00  0.00           H  
ATOM   3107  CD  ILE A 202       5.683 -35.584  21.133  1.00  0.00           C  
ATOM   3108  HD1 ILE A 202       5.297 -34.591  20.820  1.00  0.00           H  
ATOM   3109  HD3 ILE A 202       6.223 -35.513  22.101  1.00  0.00           H  
ATOM   3110  HD2 ILE A 202       4.754 -36.151  21.352  1.00  0.00           H  
ATOM   3111  C   ILE A 202       8.023 -33.369  17.770  1.00  0.00           C  
ATOM   3112  O   ILE A 202       8.756 -33.960  17.013  1.00  0.00           O  
ATOM   3113  N   VAL A 203       8.153 -32.058  18.073  1.00  0.00           N  
ATOM   3114  HN  VAL A 203       7.552 -31.580  18.710  1.00  0.00           H  
ATOM   3115  CA  VAL A 203       9.351 -31.385  17.577  1.00  0.00           C  
ATOM   3116  HA  VAL A 203       9.353 -31.655  16.531  1.00  0.00           H  
ATOM   3117  CB  VAL A 203       9.196 -29.877  17.566  1.00  0.00           C  
ATOM   3118  HB  VAL A 203       8.559 -29.619  18.439  1.00  0.00           H  
ATOM   3119  CG1 VAL A 203      10.488 -29.049  17.598  1.00  0.00           C  
ATOM   3120 2HG1 VAL A 203      10.202 -28.027  17.271  1.00  0.00           H  
ATOM   3121 1HG1 VAL A 203      11.209 -29.516  16.893  1.00  0.00           H  
ATOM   3122 3HG1 VAL A 203      11.046 -28.980  18.557  1.00  0.00           H  
ATOM   3123  CG2 VAL A 203       8.355 -29.566  16.272  1.00  0.00           C  
ATOM   3124 3HG2 VAL A 203       8.948 -29.863  15.381  1.00  0.00           H  
ATOM   3125 1HG2 VAL A 203       8.039 -28.506  16.175  1.00  0.00           H  
ATOM   3126 2HG2 VAL A 203       7.404 -30.139  16.303  1.00  0.00           H  
ATOM   3127  C   VAL A 203      10.500 -31.767  18.516  1.00  0.00           C  
ATOM   3128  O   VAL A 203      10.315 -31.672  19.692  1.00  0.00           O  
ATOM   3129  N   GLN A 204      11.682 -32.265  17.964  1.00  0.00           N  
ATOM   3130  HN  GLN A 204      11.761 -32.411  16.981  1.00  0.00           H  
ATOM   3131  CA  GLN A 204      12.797 -32.704  18.688  1.00  0.00           C  
ATOM   3132  HA  GLN A 204      12.526 -32.831  19.726  1.00  0.00           H  
ATOM   3133  CB  GLN A 204      13.325 -34.040  18.167  1.00  0.00           C  
ATOM   3134  HB1 GLN A 204      13.598 -34.012  17.091  1.00  0.00           H  
ATOM   3135  HB2 GLN A 204      12.541 -34.824  18.230  1.00  0.00           H  
ATOM   3136  CG  GLN A 204      14.500 -34.583  18.914  1.00  0.00           C  
ATOM   3137  HG1 GLN A 204      15.369 -33.949  18.636  1.00  0.00           H  
ATOM   3138  HG2 GLN A 204      14.719 -35.622  18.589  1.00  0.00           H  
ATOM   3139  CD  GLN A 204      14.303 -34.625  20.484  1.00  0.00           C  
ATOM   3140  OE1 GLN A 204      14.243 -33.617  21.196  1.00  0.00           O  
ATOM   3141  NE2 GLN A 204      14.190 -35.838  21.042  1.00  0.00           N  
ATOM   3142 2HE2 GLN A 204      14.056 -36.606  20.416  1.00  0.00           H  
ATOM   3143 1HE2 GLN A 204      13.965 -35.964  22.008  1.00  0.00           H  
ATOM   3144  C   GLN A 204      13.893 -31.666  18.640  1.00  0.00           C  
ATOM   3145  O   GLN A 204      14.315 -31.383  17.588  1.00  0.00           O  
ATOM   3146  N   SER A 205      14.335 -31.122  19.764  1.00  0.00           N  
ATOM   3147  HN  SER A 205      14.085 -31.504  20.650  1.00  0.00           H  
ATOM   3148  CA  SER A 205      15.114 -29.834  19.651  1.00  0.00           C  
ATOM   3149  HA  SER A 205      15.733 -29.797  18.767  1.00  0.00           H  
ATOM   3150  CB  SER A 205      14.219 -28.631  19.831  1.00  0.00           C  
ATOM   3151  HB1 SER A 205      13.653 -28.833  20.766  1.00  0.00           H  
ATOM   3152  HB2 SER A 205      13.384 -28.630  19.097  1.00  0.00           H  
ATOM   3153  OG  SER A 205      14.931 -27.358  19.708  1.00  0.00           O  
ATOM   3154  HG  SER A 205      14.333 -26.686  19.373  1.00  0.00           H  
ATOM   3155  C   SER A 205      16.101 -29.808  20.896  1.00  0.00           C  
ATOM   3156  O   SER A 205      16.019 -30.670  21.748  1.00  0.00           O  
ATOM   3157  N   SER A 206      17.074 -28.803  20.980  1.00  0.00           N  
ATOM   3158  HN  SER A 206      17.077 -28.083  20.290  1.00  0.00           H  
ATOM   3159  CA  SER A 206      18.134 -28.837  21.989  1.00  0.00           C  
ATOM   3160  HA  SER A 206      18.685 -29.747  21.806  1.00  0.00           H  
ATOM   3161  CB  SER A 206      19.245 -27.793  21.700  1.00  0.00           C  
ATOM   3162  HB1 SER A 206      19.027 -26.752  22.023  1.00  0.00           H  
ATOM   3163  HB2 SER A 206      19.372 -27.801  20.597  1.00  0.00           H  
ATOM   3164  OG  SER A 206      20.469 -28.189  22.200  1.00  0.00           O  
ATOM   3165  HG  SER A 206      21.059 -27.504  21.880  1.00  0.00           H  
ATOM   3166  C   SER A 206      17.581 -28.571  23.422  1.00  0.00           C  
ATOM   3167  O   SER A 206      18.259 -28.908  24.419  1.00  0.00           O  
ATOM   3168  N   THR A 207      16.411 -27.847  23.435  1.00  0.00           N  
ATOM   3169  HN  THR A 207      15.862 -27.662  22.623  1.00  0.00           H  
ATOM   3170  CA  THR A 207      15.948 -27.186  24.705  1.00  0.00           C  
ATOM   3171  HA  THR A 207      16.683 -27.323  25.485  1.00  0.00           H  
ATOM   3172  CB  THR A 207      15.411 -25.725  24.532  1.00  0.00           C  
ATOM   3173  HB  THR A 207      14.702 -25.480  25.351  1.00  0.00           H  
ATOM   3174  OG1 THR A 207      14.704 -25.668  23.296  1.00  0.00           O  
ATOM   3175  HG1 THR A 207      13.784 -25.819  23.525  1.00  0.00           H  
ATOM   3176  CG2 THR A 207      16.555 -24.700  24.487  1.00  0.00           C  
ATOM   3177 1HG2 THR A 207      16.176 -23.720  24.126  1.00  0.00           H  
ATOM   3178 2HG2 THR A 207      17.273 -24.996  23.692  1.00  0.00           H  
ATOM   3179 3HG2 THR A 207      17.080 -24.626  25.463  1.00  0.00           H  
ATOM   3180  C   THR A 207      14.803 -28.114  25.190  1.00  0.00           C  
ATOM   3181  O   THR A 207      14.085 -27.771  26.101  1.00  0.00           O  
ATOM   3182  N   GLY A 208      14.718 -29.349  24.623  1.00  0.00           N  
ATOM   3183  HN  GLY A 208      15.151 -29.570  23.753  1.00  0.00           H  
ATOM   3184  CA  GLY A 208      13.700 -30.296  25.070  1.00  0.00           C  
ATOM   3185  HA1 GLY A 208      13.115 -29.912  25.892  1.00  0.00           H  
ATOM   3186  HA2 GLY A 208      14.293 -31.133  25.405  1.00  0.00           H  
ATOM   3187  C   GLY A 208      12.918 -30.764  23.944  1.00  0.00           C  
ATOM   3188  O   GLY A 208      13.071 -30.275  22.808  1.00  0.00           O  
ATOM   3189  N   GLU A 209      11.982 -31.645  24.201  1.00  0.00           N  
ATOM   3190  HN  GLU A 209      11.899 -32.125  25.070  1.00  0.00           H  
ATOM   3191  CA  GLU A 209      10.910 -31.983  23.218  1.00  0.00           C  
ATOM   3192  HA  GLU A 209      11.329 -31.913  22.225  1.00  0.00           H  
ATOM   3193  CB  GLU A 209      10.439 -33.436  23.405  1.00  0.00           C  
ATOM   3194  HB1 GLU A 209       9.588 -33.701  22.742  1.00  0.00           H  
ATOM   3195  HB2 GLU A 209      10.125 -33.604  24.458  1.00  0.00           H  
ATOM   3196  CG  GLU A 209      11.498 -34.563  23.003  1.00  0.00           C  
ATOM   3197  HG1 GLU A 209      12.506 -34.112  23.129  1.00  0.00           H  
ATOM   3198  HG2 GLU A 209      11.175 -34.764  21.959  1.00  0.00           H  
ATOM   3199  CD  GLU A 209      11.311 -35.820  23.854  1.00  0.00           C  
ATOM   3200  OE1 GLU A 209      11.887 -35.804  24.987  1.00  0.00           O  
ATOM   3201  OE2 GLU A 209      10.545 -36.756  23.459  1.00  0.00           O  
ATOM   3202  C   GLU A 209       9.761 -31.023  23.374  1.00  0.00           C  
ATOM   3203  O   GLU A 209       9.373 -30.542  24.495  1.00  0.00           O  
ATOM   3204  N   TYR A 210       9.206 -30.676  22.204  1.00  0.00           N  
ATOM   3205  HN  TYR A 210       9.643 -31.030  21.381  1.00  0.00           H  
ATOM   3206  CA  TYR A 210       7.953 -29.940  22.203  1.00  0.00           C  
ATOM   3207  HA  TYR A 210       7.584 -29.764  23.203  1.00  0.00           H  
ATOM   3208  CB  TYR A 210       8.136 -28.607  21.370  1.00  0.00           C  
ATOM   3209  HB2 TYR A 210       7.148 -28.100  21.344  1.00  0.00           H  
ATOM   3210  HB1 TYR A 210       8.446 -28.903  20.345  1.00  0.00           H  
ATOM   3211  CG  TYR A 210       9.140 -27.739  22.040  1.00  0.00           C  
ATOM   3212  CD1 TYR A 210      10.539 -27.810  21.754  1.00  0.00           C  
ATOM   3213  HD1 TYR A 210      10.727 -28.594  21.037  1.00  0.00           H  
ATOM   3214  CE1 TYR A 210      11.463 -26.894  22.281  1.00  0.00           C  
ATOM   3215  HE1 TYR A 210      12.513 -27.012  22.058  1.00  0.00           H  
ATOM   3216  CZ  TYR A 210      11.013 -25.984  23.259  1.00  0.00           C  
ATOM   3217  OH  TYR A 210      11.939 -25.014  23.731  1.00  0.00           O  
ATOM   3218  HH  TYR A 210      11.382 -24.251  23.903  1.00  0.00           H  
ATOM   3219  CD2 TYR A 210       8.741 -26.712  22.935  1.00  0.00           C  
ATOM   3220  HD2 TYR A 210       7.720 -26.620  23.273  1.00  0.00           H  
ATOM   3221  CE2 TYR A 210       9.661 -25.891  23.625  1.00  0.00           C  
ATOM   3222  HE2 TYR A 210       9.387 -25.262  24.459  1.00  0.00           H  
ATOM   3223  C   TYR A 210       6.783 -30.750  21.532  1.00  0.00           C  
ATOM   3224  O   TYR A 210       6.889 -31.353  20.417  1.00  0.00           O  
ATOM   3225  N   VAL A 211       5.564 -30.654  22.134  1.00  0.00           N  
ATOM   3226  HN  VAL A 211       5.353 -30.227  23.010  1.00  0.00           H  
ATOM   3227  CA  VAL A 211       4.423 -31.232  21.462  1.00  0.00           C  
ATOM   3228  HA  VAL A 211       4.787 -32.111  20.952  1.00  0.00           H  
ATOM   3229  CB  VAL A 211       3.481 -31.719  22.542  1.00  0.00           C  
ATOM   3230  HB  VAL A 211       3.336 -30.866  23.240  1.00  0.00           H  
ATOM   3231  CG1 VAL A 211       2.194 -32.298  21.902  1.00  0.00           C  
ATOM   3232 2HG1 VAL A 211       2.382 -33.221  21.314  1.00  0.00           H  
ATOM   3233 1HG1 VAL A 211       1.756 -31.502  21.262  1.00  0.00           H  
ATOM   3234 3HG1 VAL A 211       1.421 -32.518  22.670  1.00  0.00           H  
ATOM   3235  CG2 VAL A 211       4.040 -32.815  23.485  1.00  0.00           C  
ATOM   3236 1HG2 VAL A 211       3.275 -33.371  24.068  1.00  0.00           H  
ATOM   3237 2HG2 VAL A 211       4.970 -32.518  24.013  1.00  0.00           H  
ATOM   3238 3HG2 VAL A 211       4.503 -33.541  22.783  1.00  0.00           H  
ATOM   3239  C   VAL A 211       3.767 -30.216  20.520  1.00  0.00           C  
ATOM   3240  O   VAL A 211       3.391 -29.126  20.968  1.00  0.00           O  
ATOM   3241  N   VAL A 212       3.499 -30.567  19.244  1.00  0.00           N  
ATOM   3242  HN  VAL A 212       3.747 -31.488  18.954  1.00  0.00           H  
ATOM   3243  CA  VAL A 212       2.828 -29.659  18.341  1.00  0.00           C  
ATOM   3244  HA  VAL A 212       2.600 -28.744  18.866  1.00  0.00           H  
ATOM   3245  CB  VAL A 212       3.713 -29.346  17.168  1.00  0.00           C  
ATOM   3246  HB  VAL A 212       3.164 -28.647  16.502  1.00  0.00           H  
ATOM   3247  CG1 VAL A 212       4.947 -28.503  17.719  1.00  0.00           C  
ATOM   3248 1HG1 VAL A 212       5.322 -27.796  16.950  1.00  0.00           H  
ATOM   3249 2HG1 VAL A 212       5.757 -29.211  17.997  1.00  0.00           H  
ATOM   3250 3HG1 VAL A 212       4.689 -27.862  18.589  1.00  0.00           H  
ATOM   3251  CG2 VAL A 212       4.171 -30.635  16.498  1.00  0.00           C  
ATOM   3252 2HG2 VAL A 212       3.409 -31.443  16.513  1.00  0.00           H  
ATOM   3253 3HG2 VAL A 212       5.064 -31.044  17.018  1.00  0.00           H  
ATOM   3254 1HG2 VAL A 212       4.461 -30.446  15.443  1.00  0.00           H  
ATOM   3255  C   VAL A 212       1.470 -30.124  17.805  1.00  0.00           C  
ATOM   3256  O   VAL A 212       1.155 -31.289  17.890  1.00  0.00           O  
ATOM   3257  N   MET A 213       0.610 -29.161  17.428  1.00  0.00           N  
ATOM   3258  HN  MET A 213       0.911 -28.211  17.401  1.00  0.00           H  
ATOM   3259  CA  MET A 213      -0.749 -29.347  16.945  1.00  0.00           C  
ATOM   3260  HA  MET A 213      -0.996 -30.399  16.951  1.00  0.00           H  
ATOM   3261  CB  MET A 213      -1.745 -28.433  17.626  1.00  0.00           C  
ATOM   3262  HB1 MET A 213      -2.812 -28.647  17.404  1.00  0.00           H  
ATOM   3263  HB2 MET A 213      -1.659 -27.354  17.377  1.00  0.00           H  
ATOM   3264  CG  MET A 213      -1.508 -28.545  19.172  1.00  0.00           C  
ATOM   3265  HG2 MET A 213      -2.178 -27.849  19.721  1.00  0.00           H  
ATOM   3266  HG1 MET A 213      -0.493 -28.198  19.462  1.00  0.00           H  
ATOM   3267  SD  MET A 213      -1.897 -30.199  19.879  1.00  0.00           S  
ATOM   3268  CE  MET A 213      -3.693 -29.975  19.802  1.00  0.00           C  
ATOM   3269  HE2 MET A 213      -4.299 -30.890  19.977  1.00  0.00           H  
ATOM   3270  HE3 MET A 213      -3.920 -29.584  18.788  1.00  0.00           H  
ATOM   3271  HE1 MET A 213      -4.098 -29.202  20.490  1.00  0.00           H  
ATOM   3272  C   MET A 213      -0.606 -28.916  15.489  1.00  0.00           C  
ATOM   3273  O   MET A 213      -0.021 -27.853  15.244  1.00  0.00           O  
ATOM   3274  N   THR A 214      -0.987 -29.694  14.516  1.00  0.00           N  
ATOM   3275  HN  THR A 214      -1.337 -30.581  14.803  1.00  0.00           H  
ATOM   3276  CA  THR A 214      -0.610 -29.426  13.140  1.00  0.00           C  
ATOM   3277  HA  THR A 214      -0.493 -28.357  13.033  1.00  0.00           H  
ATOM   3278  CB  THR A 214       0.718 -29.952  12.669  1.00  0.00           C  
ATOM   3279  HB  THR A 214       1.568 -29.335  13.031  1.00  0.00           H  
ATOM   3280  OG1 THR A 214       0.895 -29.879  11.234  1.00  0.00           O  
ATOM   3281  HG1 THR A 214       1.579 -30.497  10.963  1.00  0.00           H  
ATOM   3282  CG2 THR A 214       0.825 -31.453  13.087  1.00  0.00           C  
ATOM   3283 3HG2 THR A 214       0.029 -32.060  12.606  1.00  0.00           H  
ATOM   3284 1HG2 THR A 214       0.756 -31.546  14.192  1.00  0.00           H  
ATOM   3285 2HG2 THR A 214       1.749 -32.013  12.832  1.00  0.00           H  
ATOM   3286  C   THR A 214      -1.800 -29.747  12.320  1.00  0.00           C  
ATOM   3287  O   THR A 214      -2.289 -30.910  12.324  1.00  0.00           O  
ATOM   3288  N   THR A 215      -2.330 -28.775  11.494  1.00  0.00           N  
ATOM   3289  HN  THR A 215      -1.993 -27.836  11.520  1.00  0.00           H  
ATOM   3290  CA  THR A 215      -3.442 -29.178  10.644  1.00  0.00           C  
ATOM   3291  HA  THR A 215      -3.462 -30.242  10.468  1.00  0.00           H  
ATOM   3292  CB  THR A 215      -4.787 -28.785  11.275  1.00  0.00           C  
ATOM   3293  HB  THR A 215      -4.824 -29.290  12.263  1.00  0.00           H  
ATOM   3294  OG1 THR A 215      -5.876 -29.253  10.502  1.00  0.00           O  
ATOM   3295  HG1 THR A 215      -5.819 -30.156  10.181  1.00  0.00           H  
ATOM   3296  CG2 THR A 215      -4.853 -27.273  11.474  1.00  0.00           C  
ATOM   3297 1HG2 THR A 215      -3.886 -26.849  11.818  1.00  0.00           H  
ATOM   3298 2HG2 THR A 215      -5.651 -27.115  12.230  1.00  0.00           H  
ATOM   3299 3HG2 THR A 215      -5.146 -26.910  10.466  1.00  0.00           H  
ATOM   3300  C   THR A 215      -3.173 -28.559   9.247  1.00  0.00           C  
ATOM   3301  O   THR A 215      -2.846 -27.370   9.156  1.00  0.00           O  
HETATM 3302  N   HSD A 216      -3.433 -29.351   8.174  1.00  0.00           N  
HETATM 3303  HN  HSD A 216      -3.715 -30.265   8.454  1.00  0.00           H  
HETATM 3304  CA  HSD A 216      -3.138 -28.939   6.830  1.00  0.00           C  
HETATM 3305  HA  HSD A 216      -2.724 -27.944   6.892  1.00  0.00           H  
HETATM 3306  CB  HSD A 216      -2.061 -29.850   6.109  1.00  0.00           C  
HETATM 3307  HB1 HSD A 216      -2.063 -29.665   5.013  1.00  0.00           H  
HETATM 3308  HB2 HSD A 216      -2.293 -30.936   6.156  1.00  0.00           H  
HETATM 3309  ND1 HSD A 216       0.046 -30.399   7.420  1.00  0.00           N  
HETATM 3310  HD1 HSD A 216      -0.359 -31.122   7.979  1.00  0.00           H  
HETATM 3311  CG  HSD A 216      -0.582 -29.645   6.441  1.00  0.00           C  
HETATM 3312  CE1 HSD A 216       1.355 -30.139   7.284  1.00  0.00           C  
HETATM 3313  HE1 HSD A 216       2.112 -30.562   7.944  1.00  0.00           H  
HETATM 3314  NE2 HSD A 216       1.562 -29.230   6.311  1.00  0.00           N  
HETATM 3315  CD2 HSD A 216       0.405 -28.954   5.764  1.00  0.00           C  
HETATM 3316  HD2 HSD A 216       0.282 -28.265   4.936  1.00  0.00           H  
HETATM 3317  C   HSD A 216      -4.473 -28.899   6.018  1.00  0.00           C  
HETATM 3318  O   HSD A 216      -5.094 -29.921   5.705  1.00  0.00           O  
HETATM 3319  HE2 HSD A 216       2.505 -28.808   6.034  1.00  0.00           H  
ATOM   3320  N   PHE A 217      -4.920 -27.651   5.689  1.00  0.00           N  
ATOM   3321  HN  PHE A 217      -4.407 -26.814   5.862  1.00  0.00           H  
ATOM   3322  CA  PHE A 217      -6.184 -27.350   4.957  1.00  0.00           C  
ATOM   3323  HA  PHE A 217      -6.970 -28.047   5.210  1.00  0.00           H  
ATOM   3324  CB  PHE A 217      -6.688 -25.887   5.270  1.00  0.00           C  
ATOM   3325  HB1 PHE A 217      -7.683 -25.760   4.791  1.00  0.00           H  
ATOM   3326  HB2 PHE A 217      -6.108 -25.084   4.770  1.00  0.00           H  
ATOM   3327  CG  PHE A 217      -6.738 -25.640   6.700  1.00  0.00           C  
ATOM   3328  CD1 PHE A 217      -7.780 -26.235   7.443  1.00  0.00           C  
ATOM   3329  HD1 PHE A 217      -8.562 -26.790   6.948  1.00  0.00           H  
ATOM   3330  CE1 PHE A 217      -7.853 -25.941   8.803  1.00  0.00           C  
ATOM   3331  HE1 PHE A 217      -8.621 -26.424   9.388  1.00  0.00           H  
ATOM   3332  CZ  PHE A 217      -6.950 -25.163   9.473  1.00  0.00           C  
ATOM   3333  HZ  PHE A 217      -7.071 -25.097  10.545  1.00  0.00           H  
ATOM   3334  CD2 PHE A 217      -5.811 -24.835   7.361  1.00  0.00           C  
ATOM   3335  HD2 PHE A 217      -5.050 -24.332   6.782  1.00  0.00           H  
ATOM   3336  CE2 PHE A 217      -5.938 -24.596   8.738  1.00  0.00           C  
ATOM   3337  HE2 PHE A 217      -5.187 -23.954   9.173  1.00  0.00           H  
ATOM   3338  C   PHE A 217      -5.941 -27.394   3.400  1.00  0.00           C  
ATOM   3339  O   PHE A 217      -5.065 -26.677   2.875  1.00  0.00           O  
HETATM 3340  N   HSD A 218      -6.638 -28.264   2.685  1.00  0.00           N  
HETATM 3341  HN  HSD A 218      -7.376 -28.837   3.031  1.00  0.00           H  
HETATM 3342  CA  HSD A 218      -6.415 -28.448   1.270  1.00  0.00           C  
HETATM 3343  HA  HSD A 218      -5.358 -28.391   1.058  1.00  0.00           H  
HETATM 3344  CB  HSD A 218      -6.769 -29.851   0.746  1.00  0.00           C  
HETATM 3345  HB1 HSD A 218      -6.774 -29.869  -0.365  1.00  0.00           H  
HETATM 3346  HB2 HSD A 218      -7.707 -30.290   1.150  1.00  0.00           H  
HETATM 3347  ND1 HSD A 218      -4.587 -31.016   0.479  1.00  0.00           N  
HETATM 3348  HD1 HSD A 218      -4.242 -30.504  -0.308  1.00  0.00           H  
HETATM 3349  CG  HSD A 218      -5.800 -30.886   1.173  1.00  0.00           C  
HETATM 3350  CE1 HSD A 218      -3.884 -32.072   1.032  1.00  0.00           C  
HETATM 3351  HE1 HSD A 218      -2.912 -32.408   0.670  1.00  0.00           H  
HETATM 3352  NE2 HSD A 218      -4.624 -32.616   1.933  1.00  0.00           N  
HETATM 3353  CD2 HSD A 218      -5.859 -31.922   2.053  1.00  0.00           C  
HETATM 3354  HD2 HSD A 218      -6.604 -32.244   2.771  1.00  0.00           H  
HETATM 3355  C   HSD A 218      -7.136 -27.400   0.499  1.00  0.00           C  
HETATM 3356  O   HSD A 218      -8.309 -27.182   0.656  1.00  0.00           O  
HETATM 3357  HE2 HSD A 218      -4.348 -33.473   2.511  1.00  0.00           H  
ATOM   3358  N   LEU A 219      -6.373 -26.628  -0.265  1.00  0.00           N  
ATOM   3359  HN  LEU A 219      -5.388 -26.731  -0.385  1.00  0.00           H  
ATOM   3360  CA  LEU A 219      -6.863 -25.500  -1.023  1.00  0.00           C  
ATOM   3361  HA  LEU A 219      -7.929 -25.385  -0.899  1.00  0.00           H  
ATOM   3362  CB  LEU A 219      -6.227 -24.210  -0.521  1.00  0.00           C  
ATOM   3363  HB1 LEU A 219      -5.121 -24.277  -0.437  1.00  0.00           H  
ATOM   3364  HB2 LEU A 219      -6.525 -24.113   0.545  1.00  0.00           H  
ATOM   3365  CG  LEU A 219      -6.426 -22.867  -1.298  1.00  0.00           C  
ATOM   3366  HG  LEU A 219      -7.411 -22.808  -1.807  1.00  0.00           H  
ATOM   3367  CD1 LEU A 219      -6.416 -21.585  -0.345  1.00  0.00           C  
ATOM   3368 1HD1 LEU A 219      -5.473 -21.560   0.243  1.00  0.00           H  
ATOM   3369 2HD1 LEU A 219      -7.177 -21.839   0.424  1.00  0.00           H  
ATOM   3370 3HD1 LEU A 219      -6.684 -20.647  -0.874  1.00  0.00           H  
ATOM   3371  CD2 LEU A 219      -5.329 -22.576  -2.384  1.00  0.00           C  
ATOM   3372 1HD2 LEU A 219      -5.753 -22.072  -3.278  1.00  0.00           H  
ATOM   3373 2HD2 LEU A 219      -4.735 -23.470  -2.673  1.00  0.00           H  
ATOM   3374 3HD2 LEU A 219      -4.590 -21.841  -1.998  1.00  0.00           H  
ATOM   3375  C   LEU A 219      -6.593 -25.615  -2.511  1.00  0.00           C  
ATOM   3376  O   LEU A 219      -5.549 -26.157  -2.899  1.00  0.00           O  
ATOM   3377  N   LYS A 220      -7.512 -25.190  -3.341  1.00  0.00           N  
ATOM   3378  HN  LYS A 220      -8.324 -24.793  -2.919  1.00  0.00           H  
ATOM   3379  CA  LYS A 220      -7.328 -25.337  -4.825  1.00  0.00           C  
ATOM   3380  HA  LYS A 220      -6.366 -25.652  -5.198  1.00  0.00           H  
ATOM   3381  CB  LYS A 220      -8.360 -26.370  -5.235  1.00  0.00           C  
ATOM   3382  HB1 LYS A 220      -9.363 -25.987  -4.948  1.00  0.00           H  
ATOM   3383  HB2 LYS A 220      -8.163 -27.302  -4.661  1.00  0.00           H  
ATOM   3384  CG  LYS A 220      -8.530 -26.706  -6.773  1.00  0.00           C  
ATOM   3385  HG1 LYS A 220      -8.788 -25.777  -7.325  1.00  0.00           H  
ATOM   3386  HG2 LYS A 220      -9.497 -27.245  -6.864  1.00  0.00           H  
ATOM   3387  CD  LYS A 220      -7.395 -27.547  -7.276  1.00  0.00           C  
ATOM   3388  HD1 LYS A 220      -7.408 -28.486  -6.681  1.00  0.00           H  
ATOM   3389  HD2 LYS A 220      -6.494 -26.917  -7.119  1.00  0.00           H  
ATOM   3390  CE  LYS A 220      -7.502 -27.913  -8.803  1.00  0.00           C  
ATOM   3391  HE1 LYS A 220      -6.564 -28.345  -9.215  1.00  0.00           H  
ATOM   3392  HE2 LYS A 220      -7.710 -26.978  -9.365  1.00  0.00           H  
ATOM   3393  NZ  LYS A 220      -8.592 -28.895  -9.062  1.00  0.00           N1+
ATOM   3394  HZ1 LYS A 220      -8.613 -29.584  -8.283  1.00  0.00           H  
ATOM   3395  HZ2 LYS A 220      -8.166 -29.450  -9.830  1.00  0.00           H  
ATOM   3396  HZ3 LYS A 220      -9.526 -28.507  -9.308  1.00  0.00           H  
ATOM   3397  C   LYS A 220      -7.524 -23.972  -5.561  1.00  0.00           C  
ATOM   3398  O   LYS A 220      -8.382 -23.256  -5.180  1.00  0.00           O  
ATOM   3399  N   ARG A 221      -6.763 -23.607  -6.584  1.00  0.00           N  
ATOM   3400  HN  ARG A 221      -5.920 -24.078  -6.831  1.00  0.00           H  
ATOM   3401  CA  ARG A 221      -7.111 -22.479  -7.374  1.00  0.00           C  
ATOM   3402  HA  ARG A 221      -7.152 -21.637  -6.698  1.00  0.00           H  
ATOM   3403  CB  ARG A 221      -6.079 -22.239  -8.537  1.00  0.00           C  
ATOM   3404  HB1 ARG A 221      -6.131 -23.130  -9.198  1.00  0.00           H  
ATOM   3405  HB2 ARG A 221      -5.056 -22.209  -8.107  1.00  0.00           H  
ATOM   3406  CG  ARG A 221      -6.142 -20.963  -9.378  1.00  0.00           C  
ATOM   3407  HG1 ARG A 221      -7.175 -20.652  -9.640  1.00  0.00           H  
ATOM   3408  HG2 ARG A 221      -5.626 -21.125 -10.349  1.00  0.00           H  
ATOM   3409  CD  ARG A 221      -5.461 -19.742  -8.750  1.00  0.00           C  
ATOM   3410  HD2 ARG A 221      -5.927 -19.511  -7.769  1.00  0.00           H  
ATOM   3411  HD1 ARG A 221      -5.501 -18.910  -9.485  1.00  0.00           H  
ATOM   3412  NE  ARG A 221      -3.989 -19.969  -8.470  1.00  0.00           N  
ATOM   3413  HE  ARG A 221      -3.543 -20.853  -8.617  1.00  0.00           H  
ATOM   3414  CZ  ARG A 221      -3.177 -19.048  -8.134  1.00  0.00           C  
ATOM   3415  NH1 ARG A 221      -3.307 -17.780  -8.073  1.00  0.00           N  
ATOM   3416 1HH1 ARG A 221      -4.209 -17.348  -8.053  1.00  0.00           H  
ATOM   3417 2HH1 ARG A 221      -2.626 -17.196  -7.633  1.00  0.00           H  
ATOM   3418  NH2 ARG A 221      -1.881 -19.325  -7.810  1.00  0.00           N  
ATOM   3419 1HH2 ARG A 221      -1.730 -20.308  -7.707  1.00  0.00           H  
ATOM   3420 2HH2 ARG A 221      -1.382 -18.565  -7.394  1.00  0.00           H  
ATOM   3421  C   ARG A 221      -8.470 -22.539  -8.022  1.00  0.00           C  
ATOM   3422  O   ARG A 221      -8.889 -23.605  -8.420  1.00  0.00           O  
ATOM   3423  N   LYS A 222      -9.282 -21.437  -8.167  1.00  0.00           N  
ATOM   3424  HN  LYS A 222      -8.991 -20.554  -7.805  1.00  0.00           H  
ATOM   3425  CA  LYS A 222     -10.427 -21.328  -9.072  1.00  0.00           C  
ATOM   3426  HA  LYS A 222     -10.858 -22.317  -9.004  1.00  0.00           H  
ATOM   3427  CB  LYS A 222     -11.505 -20.317  -8.525  1.00  0.00           C  
ATOM   3428  HB1 LYS A 222     -12.252 -19.895  -9.231  1.00  0.00           H  
ATOM   3429  HB2 LYS A 222     -10.926 -19.432  -8.185  1.00  0.00           H  
ATOM   3430  CG  LYS A 222     -12.381 -20.802  -7.379  1.00  0.00           C  
ATOM   3431  HG1 LYS A 222     -12.938 -19.962  -6.913  1.00  0.00           H  
ATOM   3432  HG2 LYS A 222     -11.733 -21.201  -6.570  1.00  0.00           H  
ATOM   3433  CD  LYS A 222     -13.444 -21.723  -8.000  1.00  0.00           C  
ATOM   3434  HD1 LYS A 222     -12.900 -22.680  -8.152  1.00  0.00           H  
ATOM   3435  HD2 LYS A 222     -13.844 -21.383  -8.979  1.00  0.00           H  
ATOM   3436  CE  LYS A 222     -14.623 -22.175  -7.127  1.00  0.00           C  
ATOM   3437  HE1 LYS A 222     -15.244 -21.372  -6.678  1.00  0.00           H  
ATOM   3438  HE2 LYS A 222     -14.196 -22.721  -6.258  1.00  0.00           H  
ATOM   3439  NZ  LYS A 222     -15.515 -23.126  -7.839  1.00  0.00           N1+
ATOM   3440  HZ1 LYS A 222     -14.984 -23.990  -8.067  1.00  0.00           H  
ATOM   3441  HZ2 LYS A 222     -15.878 -22.793  -8.755  1.00  0.00           H  
ATOM   3442  HZ3 LYS A 222     -16.293 -23.313  -7.175  1.00  0.00           H  
ATOM   3443  C   LYS A 222     -10.139 -21.077 -10.551  1.00  0.00           C  
ATOM   3444  O   LYS A 222      -9.728 -19.989 -10.850  1.00  0.00           O  
ATOM   3445  N   ILE A 223     -10.479 -22.052 -11.453  1.00  0.00           N  
ATOM   3446  HN  ILE A 223     -10.771 -22.968 -11.190  1.00  0.00           H  
ATOM   3447  CA  ILE A 223     -10.121 -21.939 -12.883  1.00  0.00           C  
ATOM   3448  HA  ILE A 223      -9.088 -21.632 -12.966  1.00  0.00           H  
ATOM   3449  CB  ILE A 223     -10.131 -23.302 -13.650  1.00  0.00           C  
ATOM   3450  HB  ILE A 223      -9.669 -24.064 -12.986  1.00  0.00           H  
ATOM   3451  CG2 ILE A 223     -11.599 -23.724 -13.919  1.00  0.00           C  
ATOM   3452 1HG2 ILE A 223     -12.001 -23.014 -14.672  1.00  0.00           H  
ATOM   3453 2HG2 ILE A 223     -12.222 -23.588 -13.009  1.00  0.00           H  
ATOM   3454 3HG2 ILE A 223     -11.695 -24.760 -14.309  1.00  0.00           H  
ATOM   3455  CG1 ILE A 223      -9.197 -23.269 -14.945  1.00  0.00           C  
ATOM   3456 1HG1 ILE A 223      -8.193 -23.021 -14.539  1.00  0.00           H  
ATOM   3457 2HG1 ILE A 223      -9.529 -22.428 -15.590  1.00  0.00           H  
ATOM   3458  CD  ILE A 223      -9.166 -24.581 -15.714  1.00  0.00           C  
ATOM   3459  HD1 ILE A 223      -8.313 -24.758 -16.405  1.00  0.00           H  
ATOM   3460  HD2 ILE A 223     -10.091 -24.689 -16.320  1.00  0.00           H  
ATOM   3461  HD3 ILE A 223      -9.213 -25.383 -14.947  1.00  0.00           H  
ATOM   3462  C   ILE A 223     -10.935 -20.859 -13.645  1.00  0.00           C  
ATOM   3463  O   ILE A 223     -10.365 -20.211 -14.540  1.00  0.00           O  
ATOM   3464  N   GLY A 224     -12.240 -20.626 -13.299  1.00  0.00           N  
ATOM   3465  HN  GLY A 224     -12.570 -20.994 -12.433  1.00  0.00           H  
ATOM   3466  CA  GLY A 224     -13.215 -19.979 -14.260  1.00  0.00           C  
ATOM   3467  HA1 GLY A 224     -14.177 -20.098 -13.783  1.00  0.00           H  
ATOM   3468  HA2 GLY A 224     -13.123 -20.484 -15.210  1.00  0.00           H  
ATOM   3469  C   GLY A 224     -13.002 -18.597 -14.703  1.00  0.00           C  
ATOM   3470  O   GLY A 224     -13.329 -18.257 -15.811  1.00  0.00           O  
ATOM   3471  N   TYR A 225     -12.420 -17.695 -13.866  1.00  0.00           N  
ATOM   3472  HN  TYR A 225     -12.234 -17.997 -12.934  1.00  0.00           H  
ATOM   3473  CA  TYR A 225     -11.878 -16.379 -14.341  1.00  0.00           C  
ATOM   3474  HA  TYR A 225     -12.719 -15.839 -14.752  1.00  0.00           H  
ATOM   3475  CB  TYR A 225     -11.424 -15.472 -13.143  1.00  0.00           C  
ATOM   3476  HB1 TYR A 225     -10.739 -15.972 -12.426  1.00  0.00           H  
ATOM   3477  HB2 TYR A 225     -12.251 -15.256 -12.432  1.00  0.00           H  
ATOM   3478  CG  TYR A 225     -10.749 -14.199 -13.504  1.00  0.00           C  
ATOM   3479  CD1 TYR A 225     -11.502 -12.967 -13.624  1.00  0.00           C  
ATOM   3480  HD1 TYR A 225     -12.553 -13.044 -13.386  1.00  0.00           H  
ATOM   3481  CE1 TYR A 225     -10.969 -11.854 -14.273  1.00  0.00           C  
ATOM   3482  HE1 TYR A 225     -11.591 -10.980 -14.395  1.00  0.00           H  
ATOM   3483  CZ  TYR A 225      -9.666 -11.913 -14.618  1.00  0.00           C  
ATOM   3484  OH  TYR A 225      -9.129 -10.702 -15.137  1.00  0.00           O  
ATOM   3485  HH  TYR A 225      -9.849 -10.097 -14.946  1.00  0.00           H  
ATOM   3486  CD2 TYR A 225      -9.442 -14.165 -13.942  1.00  0.00           C  
ATOM   3487  HD2 TYR A 225      -8.901 -15.082 -13.760  1.00  0.00           H  
ATOM   3488  CE2 TYR A 225      -8.850 -13.030 -14.472  1.00  0.00           C  
ATOM   3489  HE2 TYR A 225      -7.850 -13.002 -14.878  1.00  0.00           H  
ATOM   3490  C   TYR A 225     -10.865 -16.460 -15.465  1.00  0.00           C  
ATOM   3491  O   TYR A 225     -11.008 -15.770 -16.474  1.00  0.00           O  
ATOM   3492  N   PHE A 226      -9.769 -17.280 -15.325  1.00  0.00           N  
ATOM   3493  HN  PHE A 226      -9.752 -17.852 -14.508  1.00  0.00           H  
ATOM   3494  CA  PHE A 226      -8.735 -17.661 -16.316  1.00  0.00           C  
ATOM   3495  HA  PHE A 226      -8.140 -16.808 -16.610  1.00  0.00           H  
ATOM   3496  CB  PHE A 226      -7.809 -18.625 -15.642  1.00  0.00           C  
ATOM   3497  HB1 PHE A 226      -6.951 -18.814 -16.322  1.00  0.00           H  
ATOM   3498  HB2 PHE A 226      -8.271 -19.600 -15.374  1.00  0.00           H  
ATOM   3499  CG  PHE A 226      -7.224 -18.048 -14.340  1.00  0.00           C  
ATOM   3500  CD1 PHE A 226      -6.127 -17.220 -14.285  1.00  0.00           C  
ATOM   3501  HD1 PHE A 226      -5.614 -16.935 -15.192  1.00  0.00           H  
ATOM   3502  CE1 PHE A 226      -5.610 -16.777 -13.037  1.00  0.00           C  
ATOM   3503  HE1 PHE A 226      -4.806 -16.059 -12.968  1.00  0.00           H  
ATOM   3504  CZ  PHE A 226      -6.178 -17.182 -11.878  1.00  0.00           C  
ATOM   3505  HZ  PHE A 226      -5.726 -16.886 -10.943  1.00  0.00           H  
ATOM   3506  CD2 PHE A 226      -7.839 -18.374 -13.093  1.00  0.00           C  
ATOM   3507  HD2 PHE A 226      -8.771 -18.919 -13.057  1.00  0.00           H  
ATOM   3508  CE2 PHE A 226      -7.323 -18.031 -11.840  1.00  0.00           C  
ATOM   3509  HE2 PHE A 226      -7.889 -18.152 -10.928  1.00  0.00           H  
ATOM   3510  C   PHE A 226      -9.281 -18.220 -17.598  1.00  0.00           C  
ATOM   3511  O   PHE A 226      -8.938 -17.885 -18.738  1.00  0.00           O  
ATOM   3512  N   VAL A 227     -10.307 -19.068 -17.424  1.00  0.00           N  
ATOM   3513  HN  VAL A 227     -10.497 -19.270 -16.467  1.00  0.00           H  
ATOM   3514  CA  VAL A 227     -11.164 -19.554 -18.565  1.00  0.00           C  
ATOM   3515  HA  VAL A 227     -10.458 -20.060 -19.208  1.00  0.00           H  
ATOM   3516  CB  VAL A 227     -12.213 -20.560 -18.158  1.00  0.00           C  
ATOM   3517  HB  VAL A 227     -12.843 -20.069 -17.386  1.00  0.00           H  
ATOM   3518  CG1 VAL A 227     -13.143 -21.175 -19.319  1.00  0.00           C  
ATOM   3519 3HG1 VAL A 227     -13.772 -20.311 -19.621  1.00  0.00           H  
ATOM   3520 1HG1 VAL A 227     -13.793 -21.991 -18.937  1.00  0.00           H  
ATOM   3521 2HG1 VAL A 227     -12.612 -21.564 -20.213  1.00  0.00           H  
ATOM   3522  CG2 VAL A 227     -11.543 -21.780 -17.497  1.00  0.00           C  
ATOM   3523 1HG2 VAL A 227     -12.168 -22.659 -17.231  1.00  0.00           H  
ATOM   3524 2HG2 VAL A 227     -11.176 -21.407 -16.517  1.00  0.00           H  
ATOM   3525 3HG2 VAL A 227     -10.610 -22.105 -18.005  1.00  0.00           H  
ATOM   3526  C   VAL A 227     -11.808 -18.509 -19.378  1.00  0.00           C  
ATOM   3527  O   VAL A 227     -11.486 -18.440 -20.549  1.00  0.00           O  
ATOM   3528  N   ILE A 228     -12.639 -17.674 -18.838  1.00  0.00           N  
ATOM   3529  HN  ILE A 228     -12.965 -17.849 -17.912  1.00  0.00           H  
ATOM   3530  CA  ILE A 228     -13.297 -16.586 -19.533  1.00  0.00           C  
ATOM   3531  HA  ILE A 228     -13.752 -16.987 -20.426  1.00  0.00           H  
ATOM   3532  CB  ILE A 228     -14.483 -15.956 -18.801  1.00  0.00           C  
ATOM   3533  HB  ILE A 228     -14.098 -15.391 -17.925  1.00  0.00           H  
ATOM   3534  CG2 ILE A 228     -15.195 -15.005 -19.809  1.00  0.00           C  
ATOM   3535 1HG2 ILE A 228     -15.384 -15.497 -20.788  1.00  0.00           H  
ATOM   3536 2HG2 ILE A 228     -14.581 -14.145 -20.153  1.00  0.00           H  
ATOM   3537 3HG2 ILE A 228     -16.160 -14.605 -19.429  1.00  0.00           H  
ATOM   3538  CG1 ILE A 228     -15.476 -17.080 -18.337  1.00  0.00           C  
ATOM   3539 1HG1 ILE A 228     -16.239 -16.455 -17.825  1.00  0.00           H  
ATOM   3540 2HG1 ILE A 228     -15.050 -17.840 -17.648  1.00  0.00           H  
ATOM   3541  CD  ILE A 228     -16.151 -17.941 -19.361  1.00  0.00           C  
ATOM   3542  HD2 ILE A 228     -16.975 -18.525 -18.899  1.00  0.00           H  
ATOM   3543  HD3 ILE A 228     -15.381 -18.628 -19.772  1.00  0.00           H  
ATOM   3544  HD1 ILE A 228     -16.607 -17.270 -20.120  1.00  0.00           H  
ATOM   3545  C   ILE A 228     -12.294 -15.535 -20.083  1.00  0.00           C  
ATOM   3546  O   ILE A 228     -12.327 -15.001 -21.156  1.00  0.00           O  
ATOM   3547  N   GLN A 229     -11.284 -15.242 -19.234  1.00  0.00           N  
ATOM   3548  HN  GLN A 229     -11.127 -15.739 -18.384  1.00  0.00           H  
ATOM   3549  CA  GLN A 229     -10.454 -14.018 -19.454  1.00  0.00           C  
ATOM   3550  HA  GLN A 229     -10.872 -13.383 -20.221  1.00  0.00           H  
ATOM   3551  CB  GLN A 229     -10.528 -13.269 -18.062  1.00  0.00           C  
ATOM   3552  HB1 GLN A 229      -9.971 -12.318 -18.198  1.00  0.00           H  
ATOM   3553  HB2 GLN A 229      -9.987 -13.883 -17.310  1.00  0.00           H  
ATOM   3554  CG  GLN A 229     -11.993 -12.828 -17.782  1.00  0.00           C  
ATOM   3555  HG2 GLN A 229     -11.999 -12.281 -16.815  1.00  0.00           H  
ATOM   3556  HG1 GLN A 229     -12.686 -13.694 -17.722  1.00  0.00           H  
ATOM   3557  CD  GLN A 229     -12.582 -11.827 -18.833  1.00  0.00           C  
ATOM   3558  OE1 GLN A 229     -11.895 -10.975 -19.362  1.00  0.00           O  
ATOM   3559  NE2 GLN A 229     -13.873 -11.995 -19.197  1.00  0.00           N  
ATOM   3560 1HE2 GLN A 229     -14.272 -11.346 -19.845  1.00  0.00           H  
ATOM   3561 2HE2 GLN A 229     -14.448 -12.477 -18.537  1.00  0.00           H  
ATOM   3562  C   GLN A 229      -9.059 -14.231 -19.970  1.00  0.00           C  
ATOM   3563  O   GLN A 229      -8.374 -13.300 -20.366  1.00  0.00           O  
ATOM   3564  N   THR A 230      -8.603 -15.462 -20.055  1.00  0.00           N  
ATOM   3565  HN  THR A 230      -8.989 -16.168 -19.466  1.00  0.00           H  
ATOM   3566  CA  THR A 230      -7.298 -15.682 -20.678  1.00  0.00           C  
ATOM   3567  HA  THR A 230      -6.948 -14.845 -21.264  1.00  0.00           H  
ATOM   3568  CB  THR A 230      -6.075 -15.975 -19.743  1.00  0.00           C  
ATOM   3569  HB  THR A 230      -6.296 -16.872 -19.125  1.00  0.00           H  
ATOM   3570  OG1 THR A 230      -5.794 -14.970 -18.768  1.00  0.00           O  
ATOM   3571  HG1 THR A 230      -5.088 -15.367 -18.253  1.00  0.00           H  
ATOM   3572  CG2 THR A 230      -4.764 -16.108 -20.624  1.00  0.00           C  
ATOM   3573 1HG2 THR A 230      -4.608 -15.191 -21.233  1.00  0.00           H  
ATOM   3574 2HG2 THR A 230      -4.706 -17.039 -21.227  1.00  0.00           H  
ATOM   3575 3HG2 THR A 230      -3.810 -16.100 -20.056  1.00  0.00           H  
ATOM   3576  C   THR A 230      -7.416 -16.751 -21.751  1.00  0.00           C  
ATOM   3577  O   THR A 230      -7.078 -16.472 -22.889  1.00  0.00           O  
ATOM   3578  N   TYR A 231      -7.871 -17.957 -21.394  1.00  0.00           N  
ATOM   3579  HN  TYR A 231      -8.042 -18.067 -20.419  1.00  0.00           H  
ATOM   3580  CA  TYR A 231      -8.035 -19.101 -22.358  1.00  0.00           C  
ATOM   3581  HA  TYR A 231      -7.142 -19.465 -22.846  1.00  0.00           H  
ATOM   3582  CB  TYR A 231      -8.584 -20.384 -21.611  1.00  0.00           C  
ATOM   3583  HB1 TYR A 231      -9.038 -21.135 -22.293  1.00  0.00           H  
ATOM   3584  HB2 TYR A 231      -9.505 -20.062 -21.079  1.00  0.00           H  
ATOM   3585  CG  TYR A 231      -7.594 -21.116 -20.744  1.00  0.00           C  
ATOM   3586  CD1 TYR A 231      -6.630 -22.045 -21.290  1.00  0.00           C  
ATOM   3587  HD1 TYR A 231      -6.620 -22.235 -22.353  1.00  0.00           H  
ATOM   3588  CE1 TYR A 231      -5.773 -22.792 -20.455  1.00  0.00           C  
ATOM   3589  HE1 TYR A 231      -5.004 -23.399 -20.908  1.00  0.00           H  
ATOM   3590  CZ  TYR A 231      -5.741 -22.518 -19.077  1.00  0.00           C  
ATOM   3591  OH  TYR A 231      -4.817 -23.232 -18.221  1.00  0.00           O  
ATOM   3592  HH  TYR A 231      -4.331 -23.751 -18.866  1.00  0.00           H  
ATOM   3593  CD2 TYR A 231      -7.666 -21.009 -19.351  1.00  0.00           C  
ATOM   3594  HD2 TYR A 231      -8.333 -20.288 -18.903  1.00  0.00           H  
ATOM   3595  CE2 TYR A 231      -6.775 -21.707 -18.552  1.00  0.00           C  
ATOM   3596  HE2 TYR A 231      -6.865 -21.688 -17.476  1.00  0.00           H  
ATOM   3597  C   TYR A 231      -8.934 -18.754 -23.561  1.00  0.00           C  
ATOM   3598  O   TYR A 231      -8.545 -18.898 -24.705  1.00  0.00           O  
ATOM   3599  N   LEU A 232     -10.134 -18.215 -23.256  1.00  0.00           N  
ATOM   3600  HN  LEU A 232     -10.380 -18.089 -22.297  1.00  0.00           H  
ATOM   3601  CA  LEU A 232     -11.096 -17.883 -24.343  1.00  0.00           C  
ATOM   3602  HA  LEU A 232     -11.282 -18.759 -24.948  1.00  0.00           H  
ATOM   3603  CB  LEU A 232     -12.423 -17.276 -23.675  1.00  0.00           C  
ATOM   3604  HB1 LEU A 232     -11.998 -16.716 -22.814  1.00  0.00           H  
ATOM   3605  HB2 LEU A 232     -12.934 -18.190 -23.307  1.00  0.00           H  
ATOM   3606  CG  LEU A 232     -13.308 -16.358 -24.570  1.00  0.00           C  
ATOM   3607  HG  LEU A 232     -12.668 -15.531 -24.948  1.00  0.00           H  
ATOM   3608  CD1 LEU A 232     -13.879 -17.280 -25.703  1.00  0.00           C  
ATOM   3609 2HD1 LEU A 232     -14.753 -17.775 -25.226  1.00  0.00           H  
ATOM   3610 1HD1 LEU A 232     -13.080 -17.982 -26.022  1.00  0.00           H  
ATOM   3611 3HD1 LEU A 232     -14.193 -16.717 -26.607  1.00  0.00           H  
ATOM   3612  CD2 LEU A 232     -14.481 -15.750 -23.734  1.00  0.00           C  
ATOM   3613 3HD2 LEU A 232     -14.058 -15.139 -22.907  1.00  0.00           H  
ATOM   3614 1HD2 LEU A 232     -15.123 -16.552 -23.312  1.00  0.00           H  
ATOM   3615 2HD2 LEU A 232     -15.129 -15.059 -24.314  1.00  0.00           H  
ATOM   3616  C   LEU A 232     -10.449 -16.833 -25.322  1.00  0.00           C  
ATOM   3617  O   LEU A 232     -10.599 -17.004 -26.497  1.00  0.00           O  
ATOM   3618  N   PRO A 233      -9.776 -15.717 -24.939  1.00  0.00           N  
ATOM   3619  CD  PRO A 233     -10.012 -15.001 -23.650  1.00  0.00           C  
ATOM   3620  HD1 PRO A 233      -9.624 -15.596 -22.795  1.00  0.00           H  
ATOM   3621  HD2 PRO A 233     -11.100 -14.798 -23.553  1.00  0.00           H  
ATOM   3622  CA  PRO A 233      -8.947 -14.977 -25.892  1.00  0.00           C  
ATOM   3623  HA  PRO A 233      -9.594 -14.555 -26.649  1.00  0.00           H  
ATOM   3624  CB  PRO A 233      -8.322 -13.912 -24.976  1.00  0.00           C  
ATOM   3625  HB1 PRO A 233      -8.009 -13.029 -25.572  1.00  0.00           H  
ATOM   3626  HB2 PRO A 233      -7.341 -14.382 -24.748  1.00  0.00           H  
ATOM   3627  CG  PRO A 233      -9.209 -13.664 -23.803  1.00  0.00           C  
ATOM   3628  HG1 PRO A 233      -8.638 -13.486 -22.866  1.00  0.00           H  
ATOM   3629  HG2 PRO A 233      -9.829 -12.758 -23.973  1.00  0.00           H  
ATOM   3630  C   PRO A 233      -7.865 -15.614 -26.769  1.00  0.00           C  
ATOM   3631  O   PRO A 233      -7.751 -15.460 -27.982  1.00  0.00           O  
ATOM   3632  N   CYS A 234      -7.043 -16.474 -26.113  1.00  0.00           N  
ATOM   3633  HN  CYS A 234      -7.228 -16.751 -25.173  1.00  0.00           H  
ATOM   3634  CA  CYS A 234      -6.099 -17.359 -26.888  1.00  0.00           C  
ATOM   3635  HA  CYS A 234      -5.365 -16.839 -27.483  1.00  0.00           H  
ATOM   3636  CB  CYS A 234      -5.355 -18.194 -25.873  1.00  0.00           C  
ATOM   3637  HB1 CYS A 234      -6.039 -18.867 -25.313  1.00  0.00           H  
ATOM   3638  HB2 CYS A 234      -5.126 -17.524 -25.016  1.00  0.00           H  
ATOM   3639  SG  CYS A 234      -3.854 -19.079 -26.273  1.00  0.00           S  
ATOM   3640  HG  CYS A 234      -3.094 -18.317 -25.501  1.00  0.00           H  
ATOM   3641  C   CYS A 234      -6.802 -18.250 -27.908  1.00  0.00           C  
ATOM   3642  O   CYS A 234      -6.416 -18.348 -29.064  1.00  0.00           O  
ATOM   3643  N   ILE A 235      -7.948 -18.917 -27.489  1.00  0.00           N  
ATOM   3644  HN  ILE A 235      -8.273 -18.660 -26.582  1.00  0.00           H  
ATOM   3645  CA  ILE A 235      -8.699 -19.795 -28.443  1.00  0.00           C  
ATOM   3646  HA  ILE A 235      -7.938 -20.444 -28.852  1.00  0.00           H  
ATOM   3647  CB  ILE A 235      -9.644 -20.639 -27.615  1.00  0.00           C  
ATOM   3648  HB  ILE A 235     -10.360 -19.982 -27.078  1.00  0.00           H  
ATOM   3649  CG2 ILE A 235     -10.457 -21.529 -28.531  1.00  0.00           C  
ATOM   3650 1HG2 ILE A 235     -11.046 -20.975 -29.294  1.00  0.00           H  
ATOM   3651 2HG2 ILE A 235     -11.125 -22.144 -27.891  1.00  0.00           H  
ATOM   3652 3HG2 ILE A 235      -9.745 -22.208 -29.047  1.00  0.00           H  
ATOM   3653  CG1 ILE A 235      -8.848 -21.556 -26.564  1.00  0.00           C  
ATOM   3654 2HG1 ILE A 235      -8.142 -20.874 -26.046  1.00  0.00           H  
ATOM   3655 1HG1 ILE A 235      -8.245 -22.244 -27.195  1.00  0.00           H  
ATOM   3656  CD  ILE A 235      -9.777 -22.266 -25.585  1.00  0.00           C  
ATOM   3657  HD2 ILE A 235      -9.132 -22.914 -24.954  1.00  0.00           H  
ATOM   3658  HD3 ILE A 235     -10.479 -22.922 -26.140  1.00  0.00           H  
ATOM   3659  HD1 ILE A 235     -10.243 -21.445 -24.999  1.00  0.00           H  
ATOM   3660  C   ILE A 235      -9.366 -19.015 -29.629  1.00  0.00           C  
ATOM   3661  O   ILE A 235      -9.325 -19.437 -30.782  1.00  0.00           O  
ATOM   3662  N   MET A 236      -9.922 -17.767 -29.309  1.00  0.00           N  
ATOM   3663  HN  MET A 236     -10.068 -17.547 -28.348  1.00  0.00           H  
ATOM   3664  CA  MET A 236     -10.407 -16.900 -30.321  1.00  0.00           C  
ATOM   3665  HA  MET A 236     -11.087 -17.511 -30.897  1.00  0.00           H  
ATOM   3666  CB  MET A 236     -11.313 -15.792 -29.777  1.00  0.00           C  
ATOM   3667  HB1 MET A 236     -11.467 -14.917 -30.443  1.00  0.00           H  
ATOM   3668  HB2 MET A 236     -10.959 -15.460 -28.777  1.00  0.00           H  
ATOM   3669  CG  MET A 236     -12.712 -16.467 -29.490  1.00  0.00           C  
ATOM   3670  HG1 MET A 236     -13.482 -15.804 -29.043  1.00  0.00           H  
ATOM   3671  HG2 MET A 236     -12.414 -17.211 -28.720  1.00  0.00           H  
ATOM   3672  SD  MET A 236     -13.479 -17.424 -30.810  1.00  0.00           S  
ATOM   3673  CE  MET A 236     -13.666 -16.133 -32.034  1.00  0.00           C  
ATOM   3674  HE3 MET A 236     -13.925 -16.549 -33.031  1.00  0.00           H  
ATOM   3675  HE1 MET A 236     -12.717 -15.560 -32.113  1.00  0.00           H  
ATOM   3676  HE2 MET A 236     -14.495 -15.414 -31.856  1.00  0.00           H  
ATOM   3677  C   MET A 236      -9.415 -16.327 -31.335  1.00  0.00           C  
ATOM   3678  O   MET A 236      -9.692 -16.339 -32.550  1.00  0.00           O  
ATOM   3679  N   THR A 237      -8.263 -15.894 -30.894  1.00  0.00           N  
ATOM   3680  HN  THR A 237      -8.200 -15.747 -29.910  1.00  0.00           H  
ATOM   3681  CA  THR A 237      -7.105 -15.569 -31.660  1.00  0.00           C  
ATOM   3682  HA  THR A 237      -7.396 -14.806 -32.366  1.00  0.00           H  
ATOM   3683  CB  THR A 237      -6.031 -15.108 -30.733  1.00  0.00           C  
ATOM   3684  HB  THR A 237      -5.468 -15.906 -30.202  1.00  0.00           H  
ATOM   3685  OG1 THR A 237      -6.449 -14.123 -29.830  1.00  0.00           O  
ATOM   3686  HG1 THR A 237      -7.069 -14.563 -29.245  1.00  0.00           H  
ATOM   3687  CG2 THR A 237      -4.994 -14.419 -31.673  1.00  0.00           C  
ATOM   3688 1HG2 THR A 237      -4.459 -15.073 -32.395  1.00  0.00           H  
ATOM   3689 2HG2 THR A 237      -4.245 -13.936 -31.008  1.00  0.00           H  
ATOM   3690 3HG2 THR A 237      -5.519 -13.636 -32.260  1.00  0.00           H  
ATOM   3691  C   THR A 237      -6.551 -16.758 -32.571  1.00  0.00           C  
ATOM   3692  O   THR A 237      -6.263 -16.558 -33.783  1.00  0.00           O  
ATOM   3693  N   VAL A 238      -6.481 -17.988 -32.042  1.00  0.00           N  
ATOM   3694  HN  VAL A 238      -6.490 -18.092 -31.050  1.00  0.00           H  
ATOM   3695  CA  VAL A 238      -6.063 -19.153 -32.795  1.00  0.00           C  
ATOM   3696  HA  VAL A 238      -5.127 -19.003 -33.311  1.00  0.00           H  
ATOM   3697  CB  VAL A 238      -5.757 -20.352 -32.032  1.00  0.00           C  
ATOM   3698  HB  VAL A 238      -6.614 -20.704 -31.419  1.00  0.00           H  
ATOM   3699  CG1 VAL A 238      -5.236 -21.582 -32.824  1.00  0.00           C  
ATOM   3700 3HG1 VAL A 238      -4.280 -21.260 -33.289  1.00  0.00           H  
ATOM   3701 2HG1 VAL A 238      -5.917 -22.043 -33.572  1.00  0.00           H  
ATOM   3702 1HG1 VAL A 238      -5.034 -22.463 -32.178  1.00  0.00           H  
ATOM   3703  CG2 VAL A 238      -4.569 -20.157 -30.960  1.00  0.00           C  
ATOM   3704 2HG2 VAL A 238      -3.619 -19.766 -31.380  1.00  0.00           H  
ATOM   3705 1HG2 VAL A 238      -4.324 -21.169 -30.572  1.00  0.00           H  
ATOM   3706 3HG2 VAL A 238      -4.792 -19.463 -30.122  1.00  0.00           H  
ATOM   3707  C   VAL A 238      -7.058 -19.484 -33.880  1.00  0.00           C  
ATOM   3708  O   VAL A 238      -6.722 -19.823 -34.979  1.00  0.00           O  
ATOM   3709  N   ILE A 239      -8.368 -19.408 -33.590  1.00  0.00           N  
ATOM   3710  HN  ILE A 239      -8.667 -19.233 -32.655  1.00  0.00           H  
ATOM   3711  CA  ILE A 239      -9.552 -19.568 -34.531  1.00  0.00           C  
ATOM   3712  HA  ILE A 239      -9.484 -20.511 -35.054  1.00  0.00           H  
ATOM   3713  CB  ILE A 239     -10.840 -19.602 -33.766  1.00  0.00           C  
ATOM   3714  HB  ILE A 239     -10.840 -18.806 -32.992  1.00  0.00           H  
ATOM   3715  CG2 ILE A 239     -12.024 -19.126 -34.659  1.00  0.00           C  
ATOM   3716 1HG2 ILE A 239     -11.980 -19.638 -35.644  1.00  0.00           H  
ATOM   3717 2HG2 ILE A 239     -12.006 -18.028 -34.830  1.00  0.00           H  
ATOM   3718 3HG2 ILE A 239     -13.008 -19.319 -34.183  1.00  0.00           H  
ATOM   3719  CG1 ILE A 239     -11.069 -20.942 -33.015  1.00  0.00           C  
ATOM   3720 1HG1 ILE A 239     -10.217 -21.457 -32.520  1.00  0.00           H  
ATOM   3721 2HG1 ILE A 239     -11.363 -21.790 -33.670  1.00  0.00           H  
ATOM   3722  CD  ILE A 239     -12.122 -20.798 -31.876  1.00  0.00           C  
ATOM   3723  HD2 ILE A 239     -13.096 -20.441 -32.272  1.00  0.00           H  
ATOM   3724  HD3 ILE A 239     -11.671 -20.187 -31.064  1.00  0.00           H  
ATOM   3725  HD1 ILE A 239     -12.273 -21.809 -31.440  1.00  0.00           H  
ATOM   3726  C   ILE A 239      -9.575 -18.534 -35.727  1.00  0.00           C  
ATOM   3727  O   ILE A 239      -9.852 -18.864 -36.850  1.00  0.00           O  
ATOM   3728  N   LEU A 240      -9.132 -17.321 -35.554  1.00  0.00           N  
ATOM   3729  HN  LEU A 240      -9.074 -17.043 -34.598  1.00  0.00           H  
ATOM   3730  CA  LEU A 240      -9.026 -16.365 -36.607  1.00  0.00           C  
ATOM   3731  HA  LEU A 240      -9.908 -16.319 -37.229  1.00  0.00           H  
ATOM   3732  CB  LEU A 240      -8.962 -14.912 -36.124  1.00  0.00           C  
ATOM   3733  HB1 LEU A 240      -8.477 -14.325 -36.933  1.00  0.00           H  
ATOM   3734  HB2 LEU A 240      -8.395 -14.930 -35.168  1.00  0.00           H  
ATOM   3735  CG  LEU A 240     -10.288 -14.335 -35.679  1.00  0.00           C  
ATOM   3736  HG  LEU A 240     -10.757 -15.035 -34.954  1.00  0.00           H  
ATOM   3737  CD1 LEU A 240     -10.099 -13.125 -34.797  1.00  0.00           C  
ATOM   3738 1HD1 LEU A 240      -9.445 -12.360 -35.267  1.00  0.00           H  
ATOM   3739 3HD1 LEU A 240      -9.604 -13.446 -33.855  1.00  0.00           H  
ATOM   3740 2HD1 LEU A 240     -11.118 -12.764 -34.541  1.00  0.00           H  
ATOM   3741  CD2 LEU A 240     -11.186 -14.082 -36.925  1.00  0.00           C  
ATOM   3742 1HD2 LEU A 240     -11.460 -15.081 -37.324  1.00  0.00           H  
ATOM   3743 2HD2 LEU A 240     -10.581 -13.677 -37.765  1.00  0.00           H  
ATOM   3744 3HD2 LEU A 240     -12.037 -13.421 -36.657  1.00  0.00           H  
ATOM   3745  C   LEU A 240      -7.953 -16.734 -37.621  1.00  0.00           C  
ATOM   3746  O   LEU A 240      -8.143 -16.673 -38.825  1.00  0.00           O  
ATOM   3747  N   SER A 241      -6.804 -17.167 -37.130  1.00  0.00           N  
ATOM   3748  HN  SER A 241      -6.657 -17.015 -36.156  1.00  0.00           H  
ATOM   3749  CA  SER A 241      -5.780 -17.929 -37.820  1.00  0.00           C  
ATOM   3750  HA  SER A 241      -5.490 -17.312 -38.657  1.00  0.00           H  
ATOM   3751  CB  SER A 241      -4.581 -18.275 -36.924  1.00  0.00           C  
ATOM   3752  HB1 SER A 241      -4.791 -19.072 -36.180  1.00  0.00           H  
ATOM   3753  HB2 SER A 241      -4.376 -17.315 -36.404  1.00  0.00           H  
ATOM   3754  OG  SER A 241      -3.504 -18.579 -37.842  1.00  0.00           O  
ATOM   3755  HG  SER A 241      -3.287 -17.738 -38.250  1.00  0.00           H  
ATOM   3756  C   SER A 241      -6.313 -19.274 -38.466  1.00  0.00           C  
ATOM   3757  O   SER A 241      -5.871 -19.453 -39.594  1.00  0.00           O  
ATOM   3758  N   GLN A 242      -7.125 -20.038 -37.854  1.00  0.00           N  
ATOM   3759  HN  GLN A 242      -7.250 -19.916 -36.873  1.00  0.00           H  
ATOM   3760  CA  GLN A 242      -7.831 -21.168 -38.457  1.00  0.00           C  
ATOM   3761  HA  GLN A 242      -7.063 -21.700 -38.998  1.00  0.00           H  
ATOM   3762  CB  GLN A 242      -8.534 -22.281 -37.552  1.00  0.00           C  
ATOM   3763  HB1 GLN A 242      -8.731 -23.177 -38.180  1.00  0.00           H  
ATOM   3764  HB2 GLN A 242      -9.474 -21.921 -37.084  1.00  0.00           H  
ATOM   3765  CG  GLN A 242      -7.593 -22.914 -36.507  1.00  0.00           C  
ATOM   3766  HG2 GLN A 242      -7.954 -23.964 -36.504  1.00  0.00           H  
ATOM   3767  HG1 GLN A 242      -7.765 -22.585 -35.460  1.00  0.00           H  
ATOM   3768  CD  GLN A 242      -6.119 -22.972 -36.835  1.00  0.00           C  
ATOM   3769  OE1 GLN A 242      -5.641 -23.802 -37.568  1.00  0.00           O  
ATOM   3770  NE2 GLN A 242      -5.416 -21.998 -36.293  1.00  0.00           N  
ATOM   3771 1HE2 GLN A 242      -5.767 -21.410 -35.564  1.00  0.00           H  
ATOM   3772 2HE2 GLN A 242      -4.424 -21.939 -36.400  1.00  0.00           H  
ATOM   3773  C   GLN A 242      -8.761 -20.768 -39.557  1.00  0.00           C  
ATOM   3774  O   GLN A 242      -8.848 -21.447 -40.603  1.00  0.00           O  
ATOM   3775  N   VAL A 243      -9.351 -19.608 -39.459  1.00  0.00           N  
ATOM   3776  HN  VAL A 243      -9.461 -19.273 -38.527  1.00  0.00           H  
ATOM   3777  CA  VAL A 243     -10.156 -18.986 -40.530  1.00  0.00           C  
ATOM   3778  HA  VAL A 243     -10.958 -19.674 -40.748  1.00  0.00           H  
ATOM   3779  CB  VAL A 243     -10.990 -17.743 -40.208  1.00  0.00           C  
ATOM   3780  HB  VAL A 243     -10.341 -16.987 -39.717  1.00  0.00           H  
ATOM   3781  CG1 VAL A 243     -11.688 -17.087 -41.426  1.00  0.00           C  
ATOM   3782 1HG1 VAL A 243     -10.962 -16.414 -41.931  1.00  0.00           H  
ATOM   3783 2HG1 VAL A 243     -12.594 -16.571 -41.041  1.00  0.00           H  
ATOM   3784 3HG1 VAL A 243     -12.050 -17.899 -42.092  1.00  0.00           H  
ATOM   3785  CG2 VAL A 243     -11.969 -18.005 -39.135  1.00  0.00           C  
ATOM   3786 2HG2 VAL A 243     -11.498 -18.500 -38.258  1.00  0.00           H  
ATOM   3787 1HG2 VAL A 243     -12.738 -18.735 -39.467  1.00  0.00           H  
ATOM   3788 3HG2 VAL A 243     -12.539 -17.095 -38.850  1.00  0.00           H  
ATOM   3789  C   VAL A 243      -9.406 -18.739 -41.782  1.00  0.00           C  
ATOM   3790  O   VAL A 243      -9.773 -19.085 -42.881  1.00  0.00           O  
ATOM   3791  N   SER A 244      -8.166 -18.205 -41.601  1.00  0.00           N  
ATOM   3792  HN  SER A 244      -7.841 -18.057 -40.670  1.00  0.00           H  
ATOM   3793  CA  SER A 244      -7.308 -17.838 -42.701  1.00  0.00           C  
ATOM   3794  HA  SER A 244      -7.834 -17.089 -43.275  1.00  0.00           H  
ATOM   3795  CB  SER A 244      -6.039 -17.028 -42.244  1.00  0.00           C  
ATOM   3796  HB1 SER A 244      -5.429 -17.640 -41.545  1.00  0.00           H  
ATOM   3797  HB2 SER A 244      -6.455 -16.102 -41.793  1.00  0.00           H  
ATOM   3798  OG  SER A 244      -5.146 -16.574 -43.329  1.00  0.00           O  
ATOM   3799  HG  SER A 244      -4.767 -17.396 -43.651  1.00  0.00           H  
ATOM   3800  C   SER A 244      -6.898 -18.902 -43.682  1.00  0.00           C  
ATOM   3801  O   SER A 244      -6.890 -18.775 -44.941  1.00  0.00           O  
ATOM   3802  N   PHE A 245      -6.662 -20.082 -43.153  1.00  0.00           N  
ATOM   3803  HN  PHE A 245      -6.769 -20.138 -42.163  1.00  0.00           H  
ATOM   3804  CA  PHE A 245      -6.367 -21.349 -43.888  1.00  0.00           C  
ATOM   3805  HA  PHE A 245      -5.570 -20.970 -44.511  1.00  0.00           H  
ATOM   3806  CB  PHE A 245      -5.957 -22.632 -43.124  1.00  0.00           C  
ATOM   3807  HB1 PHE A 245      -5.786 -23.446 -43.862  1.00  0.00           H  
ATOM   3808  HB2 PHE A 245      -6.767 -22.928 -42.423  1.00  0.00           H  
ATOM   3809  CG  PHE A 245      -4.686 -22.521 -42.362  1.00  0.00           C  
ATOM   3810  CD1 PHE A 245      -3.479 -22.316 -43.013  1.00  0.00           C  
ATOM   3811  HD1 PHE A 245      -3.384 -22.292 -44.089  1.00  0.00           H  
ATOM   3812  CE1 PHE A 245      -2.275 -22.137 -42.264  1.00  0.00           C  
ATOM   3813  HE1 PHE A 245      -1.399 -21.952 -42.867  1.00  0.00           H  
ATOM   3814  CZ  PHE A 245      -2.358 -22.320 -40.824  1.00  0.00           C  
ATOM   3815  HZ  PHE A 245      -1.505 -22.142 -40.186  1.00  0.00           H  
ATOM   3816  CD2 PHE A 245      -4.726 -22.698 -40.948  1.00  0.00           C  
ATOM   3817  HD2 PHE A 245      -5.640 -22.857 -40.394  1.00  0.00           H  
ATOM   3818  CE2 PHE A 245      -3.602 -22.557 -40.200  1.00  0.00           C  
ATOM   3819  HE2 PHE A 245      -3.645 -22.627 -39.123  1.00  0.00           H  
ATOM   3820  C   PHE A 245      -7.373 -21.612 -44.885  1.00  0.00           C  
ATOM   3821  O   PHE A 245      -7.132 -22.147 -45.948  1.00  0.00           O  
ATOM   3822  N   TRP A 246      -8.653 -21.367 -44.496  1.00  0.00           N  
ATOM   3823  HN  TRP A 246      -8.897 -20.788 -43.721  1.00  0.00           H  
ATOM   3824  CA  TRP A 246      -9.825 -21.898 -45.229  1.00  0.00           C  
ATOM   3825  HA  TRP A 246      -9.432 -22.682 -45.860  1.00  0.00           H  
ATOM   3826  CB  TRP A 246     -10.852 -22.518 -44.277  1.00  0.00           C  
ATOM   3827  HB1 TRP A 246     -11.882 -22.683 -44.660  1.00  0.00           H  
ATOM   3828  HB2 TRP A 246     -11.109 -21.850 -43.427  1.00  0.00           H  
ATOM   3829  CG  TRP A 246     -10.315 -23.861 -43.849  1.00  0.00           C  
ATOM   3830  CD1 TRP A 246      -9.671 -24.223 -42.654  1.00  0.00           C  
ATOM   3831  HD1 TRP A 246      -9.465 -23.497 -41.882  1.00  0.00           H  
ATOM   3832  NE1 TRP A 246      -9.496 -25.638 -42.616  1.00  0.00           N  
ATOM   3833  HE1 TRP A 246      -8.745 -26.051 -42.150  1.00  0.00           H  
ATOM   3834  CE2 TRP A 246     -10.023 -26.202 -43.729  1.00  0.00           C  
ATOM   3835  CD2 TRP A 246     -10.570 -25.121 -44.482  1.00  0.00           C  
ATOM   3836  CE3 TRP A 246     -11.045 -25.490 -45.732  1.00  0.00           C  
ATOM   3837  HE3 TRP A 246     -11.475 -24.755 -46.395  1.00  0.00           H  
ATOM   3838  CZ3 TRP A 246     -11.305 -26.812 -46.032  1.00  0.00           C  
ATOM   3839  HZ3 TRP A 246     -11.765 -26.992 -46.993  1.00  0.00           H  
ATOM   3840  CZ2 TRP A 246     -10.169 -27.526 -44.109  1.00  0.00           C  
ATOM   3841  HZ2 TRP A 246      -9.777 -28.307 -43.474  1.00  0.00           H  
ATOM   3842  CH2 TRP A 246     -10.711 -27.859 -45.294  1.00  0.00           C  
ATOM   3843  HH2 TRP A 246     -11.062 -28.842 -45.573  1.00  0.00           H  
ATOM   3844  C   TRP A 246     -10.422 -20.815 -46.103  1.00  0.00           C  
ATOM   3845  O   TRP A 246     -11.292 -21.121 -46.929  1.00  0.00           O  
ATOM   3846  N   LEU A 247     -10.007 -19.616 -46.053  1.00  0.00           N  
ATOM   3847  HN  LEU A 247      -9.505 -19.390 -45.222  1.00  0.00           H  
ATOM   3848  CA  LEU A 247     -10.285 -18.593 -47.061  1.00  0.00           C  
ATOM   3849  HA  LEU A 247     -11.300 -18.379 -47.357  1.00  0.00           H  
ATOM   3850  CB  LEU A 247      -9.600 -17.281 -46.569  1.00  0.00           C  
ATOM   3851  HB1 LEU A 247      -9.612 -16.571 -47.424  1.00  0.00           H  
ATOM   3852  HB2 LEU A 247      -8.513 -17.451 -46.412  1.00  0.00           H  
ATOM   3853  CG  LEU A 247     -10.175 -16.639 -45.251  1.00  0.00           C  
ATOM   3854  HG  LEU A 247      -9.849 -17.246 -44.379  1.00  0.00           H  
ATOM   3855  CD1 LEU A 247      -9.546 -15.238 -44.884  1.00  0.00           C  
ATOM   3856 2HD1 LEU A 247      -9.987 -14.437 -45.515  1.00  0.00           H  
ATOM   3857 1HD1 LEU A 247      -8.436 -15.249 -44.845  1.00  0.00           H  
ATOM   3858 3HD1 LEU A 247      -9.882 -14.970 -43.859  1.00  0.00           H  
ATOM   3859  CD2 LEU A 247     -11.728 -16.709 -45.286  1.00  0.00           C  
ATOM   3860 1HD2 LEU A 247     -12.006 -17.783 -45.221  1.00  0.00           H  
ATOM   3861 2HD2 LEU A 247     -12.109 -16.299 -46.247  1.00  0.00           H  
ATOM   3862 3HD2 LEU A 247     -12.059 -16.137 -44.394  1.00  0.00           H  
ATOM   3863  C   LEU A 247      -9.699 -19.005 -48.444  1.00  0.00           C  
ATOM   3864  O   LEU A 247      -8.854 -19.912 -48.533  1.00  0.00           O  
ATOM   3865  N   ASN A 248     -10.093 -18.282 -49.497  1.00  0.00           N  
ATOM   3866  HN  ASN A 248     -10.843 -17.634 -49.384  1.00  0.00           H  
ATOM   3867  CA  ASN A 248      -9.522 -18.428 -50.847  1.00  0.00           C  
ATOM   3868  HA  ASN A 248      -9.504 -19.494 -51.022  1.00  0.00           H  
ATOM   3869  CB  ASN A 248     -10.503 -17.644 -51.850  1.00  0.00           C  
ATOM   3870  HB1 ASN A 248     -10.868 -16.666 -51.468  1.00  0.00           H  
ATOM   3871  HB2 ASN A 248     -11.359 -18.336 -51.998  1.00  0.00           H  
ATOM   3872  CG  ASN A 248      -9.836 -17.254 -53.124  1.00  0.00           C  
ATOM   3873  OD1 ASN A 248      -8.805 -17.869 -53.610  1.00  0.00           O  
ATOM   3874  ND2 ASN A 248     -10.190 -16.125 -53.677  1.00  0.00           N  
ATOM   3875 1HD2 ASN A 248      -9.945 -16.097 -54.646  1.00  0.00           H  
ATOM   3876 2HD2 ASN A 248     -11.021 -15.667 -53.362  1.00  0.00           H  
ATOM   3877  C   ASN A 248      -8.038 -17.947 -50.799  1.00  0.00           C  
ATOM   3878  O   ASN A 248      -7.789 -16.813 -50.333  1.00  0.00           O  
ATOM   3879  N   ARG A 249      -7.074 -18.740 -51.352  1.00  0.00           N  
ATOM   3880  HN  ARG A 249      -7.430 -19.492 -51.903  1.00  0.00           H  
ATOM   3881  CA  ARG A 249      -5.690 -18.349 -51.372  1.00  0.00           C  
ATOM   3882  HA  ARG A 249      -5.326 -18.257 -50.360  1.00  0.00           H  
ATOM   3883  CB  ARG A 249      -4.777 -19.417 -51.930  1.00  0.00           C  
ATOM   3884  HB2 ARG A 249      -3.729 -19.048 -51.928  1.00  0.00           H  
ATOM   3885  HB1 ARG A 249      -4.817 -19.598 -53.025  1.00  0.00           H  
ATOM   3886  CG  ARG A 249      -4.799 -20.758 -51.119  1.00  0.00           C  
ATOM   3887  HG1 ARG A 249      -4.765 -20.685 -50.011  1.00  0.00           H  
ATOM   3888  HG2 ARG A 249      -3.836 -21.265 -51.341  1.00  0.00           H  
ATOM   3889  CD  ARG A 249      -5.903 -21.696 -51.559  1.00  0.00           C  
ATOM   3890  HD2 ARG A 249      -5.827 -21.810 -52.661  1.00  0.00           H  
ATOM   3891  HD1 ARG A 249      -6.870 -21.327 -51.155  1.00  0.00           H  
ATOM   3892  NE  ARG A 249      -5.603 -23.033 -50.877  1.00  0.00           N  
ATOM   3893  HE  ARG A 249      -4.693 -23.095 -50.466  1.00  0.00           H  
ATOM   3894  CZ  ARG A 249      -5.913 -24.249 -51.317  1.00  0.00           C  
ATOM   3895  NH1 ARG A 249      -5.093 -25.223 -51.067  1.00  0.00           N  
ATOM   3896 2HH1 ARG A 249      -4.220 -25.108 -50.594  1.00  0.00           H  
ATOM   3897 1HH1 ARG A 249      -5.236 -26.132 -51.459  1.00  0.00           H  
ATOM   3898  NH2 ARG A 249      -6.949 -24.451 -52.082  1.00  0.00           N  
ATOM   3899 1HH2 ARG A 249      -7.734 -23.851 -51.928  1.00  0.00           H  
ATOM   3900 2HH2 ARG A 249      -7.030 -25.433 -52.249  1.00  0.00           H  
ATOM   3901  C   ARG A 249      -5.400 -16.956 -51.988  1.00  0.00           C  
ATOM   3902  O   ARG A 249      -4.404 -16.276 -51.630  1.00  0.00           O  
ATOM   3903  N   GLU A 250      -6.266 -16.443 -52.915  1.00  0.00           N  
ATOM   3904  HN  GLU A 250      -7.041 -16.951 -53.282  1.00  0.00           H  
ATOM   3905  CA  GLU A 250      -6.029 -15.096 -53.583  1.00  0.00           C  
ATOM   3906  HA  GLU A 250      -4.973 -14.949 -53.758  1.00  0.00           H  
ATOM   3907  CB  GLU A 250      -6.698 -14.906 -54.991  1.00  0.00           C  
ATOM   3908  HB2 GLU A 250      -6.441 -13.871 -55.304  1.00  0.00           H  
ATOM   3909  HB1 GLU A 250      -7.808 -14.904 -54.958  1.00  0.00           H  
ATOM   3910  CG  GLU A 250      -6.195 -15.943 -56.024  1.00  0.00           C  
ATOM   3911  HG2 GLU A 250      -6.626 -16.939 -55.789  1.00  0.00           H  
ATOM   3912  HG1 GLU A 250      -5.085 -15.937 -55.978  1.00  0.00           H  
ATOM   3913  CD  GLU A 250      -6.565 -15.619 -57.483  1.00  0.00           C  
ATOM   3914  OE1 GLU A 250      -5.658 -15.734 -58.294  1.00  0.00           O  
ATOM   3915  OE2 GLU A 250      -7.778 -15.423 -57.808  1.00  0.00           O  
ATOM   3916  C   GLU A 250      -6.385 -13.841 -52.792  1.00  0.00           C  
ATOM   3917  O   GLU A 250      -5.961 -12.737 -53.169  1.00  0.00           O  
ATOM   3918  N   SER A 251      -7.192 -13.994 -51.718  1.00  0.00           N  
ATOM   3919  HN  SER A 251      -7.596 -14.890 -51.547  1.00  0.00           H  
ATOM   3920  CA  SER A 251      -7.409 -13.004 -50.606  1.00  0.00           C  
ATOM   3921  HA  SER A 251      -7.570 -12.008 -50.993  1.00  0.00           H  
ATOM   3922  CB  SER A 251      -8.575 -13.464 -49.639  1.00  0.00           C  
ATOM   3923  HB2 SER A 251      -8.606 -12.912 -48.676  1.00  0.00           H  
ATOM   3924  HB1 SER A 251      -8.486 -14.498 -49.241  1.00  0.00           H  
ATOM   3925  OG  SER A 251      -9.767 -13.440 -50.434  1.00  0.00           O  
ATOM   3926  HG  SER A 251      -9.859 -12.544 -50.767  1.00  0.00           H  
ATOM   3927  C   SER A 251      -6.155 -12.767 -49.774  1.00  0.00           C  
ATOM   3928  O   SER A 251      -6.334 -12.570 -48.556  1.00  0.00           O  
ATOM   3929  N   VAL A 252      -4.914 -12.812 -50.340  1.00  0.00           N  
ATOM   3930  HN  VAL A 252      -4.855 -13.118 -51.286  1.00  0.00           H  
ATOM   3931  CA  VAL A 252      -3.695 -12.477 -49.672  1.00  0.00           C  
ATOM   3932  HA  VAL A 252      -3.492 -13.213 -48.909  1.00  0.00           H  
ATOM   3933  CB  VAL A 252      -2.458 -12.457 -50.635  1.00  0.00           C  
ATOM   3934  HB  VAL A 252      -2.631 -11.696 -51.426  1.00  0.00           H  
ATOM   3935  CG1 VAL A 252      -1.145 -12.309 -49.911  1.00  0.00           C  
ATOM   3936 3HG1 VAL A 252      -0.406 -12.178 -50.730  1.00  0.00           H  
ATOM   3937 1HG1 VAL A 252      -0.898 -13.108 -49.180  1.00  0.00           H  
ATOM   3938 2HG1 VAL A 252      -0.940 -11.369 -49.355  1.00  0.00           H  
ATOM   3939  CG2 VAL A 252      -2.363 -13.805 -51.327  1.00  0.00           C  
ATOM   3940 1HG2 VAL A 252      -1.327 -13.787 -51.729  1.00  0.00           H  
ATOM   3941 2HG2 VAL A 252      -3.035 -14.010 -52.188  1.00  0.00           H  
ATOM   3942 3HG2 VAL A 252      -2.376 -14.678 -50.641  1.00  0.00           H  
ATOM   3943  C   VAL A 252      -3.651 -11.195 -48.782  1.00  0.00           C  
ATOM   3944  O   VAL A 252      -3.126 -11.359 -47.684  1.00  0.00           O  
ATOM   3945  N   PRO A 253      -4.271 -10.060 -49.037  1.00  0.00           N  
ATOM   3946  CD  PRO A 253      -4.707  -9.651 -50.286  1.00  0.00           C  
ATOM   3947  HD1 PRO A 253      -5.761 -10.004 -50.305  1.00  0.00           H  
ATOM   3948  HD2 PRO A 253      -4.152 -10.083 -51.146  1.00  0.00           H  
ATOM   3949  CA  PRO A 253      -4.226  -8.976 -48.107  1.00  0.00           C  
ATOM   3950  HA  PRO A 253      -3.192  -8.890 -47.807  1.00  0.00           H  
ATOM   3951  CB  PRO A 253      -4.740  -7.827 -48.890  1.00  0.00           C  
ATOM   3952  HB1 PRO A 253      -4.073  -6.970 -48.652  1.00  0.00           H  
ATOM   3953  HB2 PRO A 253      -5.837  -7.705 -48.760  1.00  0.00           H  
ATOM   3954  CG  PRO A 253      -4.459  -8.112 -50.329  1.00  0.00           C  
ATOM   3955  HG1 PRO A 253      -5.141  -7.567 -51.017  1.00  0.00           H  
ATOM   3956  HG2 PRO A 253      -3.430  -7.901 -50.692  1.00  0.00           H  
ATOM   3957  C   PRO A 253      -4.957  -9.217 -46.787  1.00  0.00           C  
ATOM   3958  O   PRO A 253      -4.410  -8.873 -45.692  1.00  0.00           O  
ATOM   3959  N   ALA A 254      -6.116  -9.862 -46.827  1.00  0.00           N  
ATOM   3960  HN  ALA A 254      -6.480 -10.078 -47.730  1.00  0.00           H  
ATOM   3961  CA  ALA A 254      -6.916 -10.266 -45.695  1.00  0.00           C  
ATOM   3962  HA  ALA A 254      -7.206  -9.432 -45.073  1.00  0.00           H  
ATOM   3963  CB  ALA A 254      -8.341 -10.814 -46.135  1.00  0.00           C  
ATOM   3964  HB1 ALA A 254      -8.716 -10.242 -47.011  1.00  0.00           H  
ATOM   3965  HB2 ALA A 254      -9.121 -10.684 -45.355  1.00  0.00           H  
ATOM   3966  HB3 ALA A 254      -8.344 -11.883 -46.441  1.00  0.00           H  
ATOM   3967  C   ALA A 254      -6.179 -11.310 -44.836  1.00  0.00           C  
ATOM   3968  O   ALA A 254      -6.133 -11.145 -43.625  1.00  0.00           O  
ATOM   3969  N   ARG A 255      -5.565 -12.368 -45.487  1.00  0.00           N  
ATOM   3970  HN  ARG A 255      -5.481 -12.389 -46.480  1.00  0.00           H  
ATOM   3971  CA  ARG A 255      -4.788 -13.445 -44.875  1.00  0.00           C  
ATOM   3972  HA  ARG A 255      -5.385 -13.797 -44.046  1.00  0.00           H  
ATOM   3973  CB  ARG A 255      -4.487 -14.566 -45.876  1.00  0.00           C  
ATOM   3974  HB1 ARG A 255      -3.875 -15.325 -45.343  1.00  0.00           H  
ATOM   3975  HB2 ARG A 255      -3.937 -14.115 -46.730  1.00  0.00           H  
ATOM   3976  CG  ARG A 255      -5.776 -15.202 -46.509  1.00  0.00           C  
ATOM   3977  HG1 ARG A 255      -6.579 -14.493 -46.803  1.00  0.00           H  
ATOM   3978  HG2 ARG A 255      -6.048 -15.943 -45.728  1.00  0.00           H  
ATOM   3979  CD  ARG A 255      -5.517 -15.995 -47.852  1.00  0.00           C  
ATOM   3980  HD1 ARG A 255      -5.311 -15.212 -48.613  1.00  0.00           H  
ATOM   3981  HD2 ARG A 255      -6.402 -16.571 -48.198  1.00  0.00           H  
ATOM   3982  NE  ARG A 255      -4.258 -16.822 -47.596  1.00  0.00           N  
ATOM   3983  HE  ARG A 255      -3.366 -16.486 -47.896  1.00  0.00           H  
ATOM   3984  CZ  ARG A 255      -4.233 -18.104 -47.439  1.00  0.00           C  
ATOM   3985  NH1 ARG A 255      -5.133 -18.880 -46.864  1.00  0.00           N  
ATOM   3986 1HH1 ARG A 255      -4.825 -19.818 -46.703  1.00  0.00           H  
ATOM   3987 2HH1 ARG A 255      -5.762 -18.427 -46.232  1.00  0.00           H  
ATOM   3988  NH2 ARG A 255      -3.152 -18.697 -47.948  1.00  0.00           N  
ATOM   3989 1HH2 ARG A 255      -2.350 -18.127 -48.126  1.00  0.00           H  
ATOM   3990 2HH2 ARG A 255      -3.043 -19.681 -47.802  1.00  0.00           H  
ATOM   3991  C   ARG A 255      -3.548 -12.955 -44.213  1.00  0.00           C  
ATOM   3992  O   ARG A 255      -3.173 -13.271 -43.096  1.00  0.00           O  
ATOM   3993  N   THR A 256      -2.808 -12.077 -44.878  1.00  0.00           N  
ATOM   3994  HN  THR A 256      -2.997 -11.814 -45.822  1.00  0.00           H  
ATOM   3995  CA  THR A 256      -1.663 -11.428 -44.259  1.00  0.00           C  
ATOM   3996  HA  THR A 256      -1.067 -12.150 -43.722  1.00  0.00           H  
ATOM   3997  CB  THR A 256      -0.772 -10.764 -45.187  1.00  0.00           C  
ATOM   3998  HB  THR A 256       0.114 -10.364 -44.648  1.00  0.00           H  
ATOM   3999  OG1 THR A 256      -1.409  -9.708 -45.967  1.00  0.00           O  
ATOM   4000  HG1 THR A 256      -1.872 -10.227 -46.629  1.00  0.00           H  
ATOM   4001  CG2 THR A 256      -0.160 -11.822 -46.110  1.00  0.00           C  
ATOM   4002 2HG2 THR A 256      -0.916 -12.299 -46.771  1.00  0.00           H  
ATOM   4003 1HG2 THR A 256       0.353 -12.565 -45.462  1.00  0.00           H  
ATOM   4004 3HG2 THR A 256       0.618 -11.367 -46.759  1.00  0.00           H  
ATOM   4005  C   THR A 256      -1.996 -10.452 -43.168  1.00  0.00           C  
ATOM   4006  O   THR A 256      -1.336 -10.384 -42.129  1.00  0.00           O  
ATOM   4007  N   VAL A 257      -3.097  -9.655 -43.232  1.00  0.00           N  
ATOM   4008  HN  VAL A 257      -3.529  -9.529 -44.122  1.00  0.00           H  
ATOM   4009  CA  VAL A 257      -3.639  -8.686 -42.264  1.00  0.00           C  
ATOM   4010  HA  VAL A 257      -2.784  -8.108 -41.943  1.00  0.00           H  
ATOM   4011  CB  VAL A 257      -4.768  -7.814 -42.835  1.00  0.00           C  
ATOM   4012  HB  VAL A 257      -5.336  -8.447 -43.549  1.00  0.00           H  
ATOM   4013  CG1 VAL A 257      -5.837  -7.402 -41.775  1.00  0.00           C  
ATOM   4014 2HG1 VAL A 257      -6.598  -6.780 -42.293  1.00  0.00           H  
ATOM   4015 1HG1 VAL A 257      -5.394  -6.830 -40.932  1.00  0.00           H  
ATOM   4016 3HG1 VAL A 257      -6.374  -8.315 -41.439  1.00  0.00           H  
ATOM   4017  CG2 VAL A 257      -4.109  -6.523 -43.497  1.00  0.00           C  
ATOM   4018 3HG2 VAL A 257      -4.878  -5.897 -44.000  1.00  0.00           H  
ATOM   4019 1HG2 VAL A 257      -3.450  -6.684 -44.378  1.00  0.00           H  
ATOM   4020 2HG2 VAL A 257      -3.503  -5.995 -42.731  1.00  0.00           H  
ATOM   4021  C   VAL A 257      -3.997  -9.475 -41.021  1.00  0.00           C  
ATOM   4022  O   VAL A 257      -3.473  -9.073 -39.957  1.00  0.00           O  
ATOM   4023  N   PHE A 258      -4.642 -10.625 -41.016  1.00  0.00           N  
ATOM   4024  HN  PHE A 258      -5.051 -10.838 -41.901  1.00  0.00           H  
ATOM   4025  CA  PHE A 258      -4.969 -11.512 -39.948  1.00  0.00           C  
ATOM   4026  HA  PHE A 258      -5.455 -11.009 -39.125  1.00  0.00           H  
ATOM   4027  CB  PHE A 258      -5.906 -12.678 -40.386  1.00  0.00           C  
ATOM   4028  HB1 PHE A 258      -6.017 -13.407 -39.554  1.00  0.00           H  
ATOM   4029  HB2 PHE A 258      -5.439 -13.191 -41.255  1.00  0.00           H  
ATOM   4030  CG  PHE A 258      -7.252 -12.359 -40.870  1.00  0.00           C  
ATOM   4031  CD1 PHE A 258      -8.084 -13.507 -41.128  1.00  0.00           C  
ATOM   4032  HD1 PHE A 258      -7.674 -14.493 -40.965  1.00  0.00           H  
ATOM   4033  CE1 PHE A 258      -9.473 -13.439 -41.482  1.00  0.00           C  
ATOM   4034  HE1 PHE A 258     -10.051 -14.322 -41.716  1.00  0.00           H  
ATOM   4035  CZ  PHE A 258      -9.993 -12.137 -41.630  1.00  0.00           C  
ATOM   4036  HZ  PHE A 258     -10.966 -11.988 -42.075  1.00  0.00           H  
ATOM   4037  CD2 PHE A 258      -7.798 -11.035 -41.173  1.00  0.00           C  
ATOM   4038  HD2 PHE A 258      -7.202 -10.138 -41.256  1.00  0.00           H  
ATOM   4039  CE2 PHE A 258      -9.140 -10.997 -41.513  1.00  0.00           C  
ATOM   4040  HE2 PHE A 258      -9.569 -10.054 -41.824  1.00  0.00           H  
ATOM   4041  C   PHE A 258      -3.679 -12.149 -39.340  1.00  0.00           C  
ATOM   4042  O   PHE A 258      -3.565 -12.214 -38.154  1.00  0.00           O  
ATOM   4043  N   GLY A 259      -2.714 -12.481 -40.175  1.00  0.00           N  
ATOM   4044  HN  GLY A 259      -2.752 -12.378 -41.166  1.00  0.00           H  
ATOM   4045  CA  GLY A 259      -1.417 -13.004 -39.661  1.00  0.00           C  
ATOM   4046  HA1 GLY A 259      -0.828 -13.020 -40.567  1.00  0.00           H  
ATOM   4047  HA2 GLY A 259      -1.536 -13.961 -39.178  1.00  0.00           H  
ATOM   4048  C   GLY A 259      -0.690 -12.068 -38.837  1.00  0.00           C  
ATOM   4049  O   GLY A 259      -0.366 -12.342 -37.697  1.00  0.00           O  
ATOM   4050  N   VAL A 260      -0.361 -10.857 -39.264  1.00  0.00           N  
ATOM   4051  HN  VAL A 260      -0.593 -10.564 -40.189  1.00  0.00           H  
ATOM   4052  CA  VAL A 260       0.392  -9.931 -38.441  1.00  0.00           C  
ATOM   4053  HA  VAL A 260       1.338 -10.385 -38.188  1.00  0.00           H  
ATOM   4054  CB  VAL A 260       0.690  -8.640 -39.238  1.00  0.00           C  
ATOM   4055  HB  VAL A 260      -0.226  -8.088 -39.540  1.00  0.00           H  
ATOM   4056  CG1 VAL A 260       1.745  -7.796 -38.475  1.00  0.00           C  
ATOM   4057 1HG1 VAL A 260       2.588  -8.405 -38.084  1.00  0.00           H  
ATOM   4058 2HG1 VAL A 260       1.148  -7.336 -37.658  1.00  0.00           H  
ATOM   4059 3HG1 VAL A 260       2.113  -6.974 -39.126  1.00  0.00           H  
ATOM   4060  CG2 VAL A 260       1.473  -9.079 -40.591  1.00  0.00           C  
ATOM   4061 1HG2 VAL A 260       2.374  -9.628 -40.243  1.00  0.00           H  
ATOM   4062 3HG2 VAL A 260       1.729  -8.179 -41.191  1.00  0.00           H  
ATOM   4063 2HG2 VAL A 260       0.910  -9.758 -41.268  1.00  0.00           H  
ATOM   4064  C   VAL A 260      -0.202  -9.562 -37.063  1.00  0.00           C  
ATOM   4065  O   VAL A 260       0.409  -9.748 -35.996  1.00  0.00           O  
ATOM   4066  N   THR A 261      -1.506  -9.212 -37.097  1.00  0.00           N  
ATOM   4067  HN  THR A 261      -1.808  -9.109 -38.042  1.00  0.00           H  
ATOM   4068  CA  THR A 261      -2.352  -8.859 -35.955  1.00  0.00           C  
ATOM   4069  HA  THR A 261      -1.787  -8.116 -35.411  1.00  0.00           H  
ATOM   4070  CB  THR A 261      -3.692  -8.224 -36.364  1.00  0.00           C  
ATOM   4071  HB  THR A 261      -4.293  -7.891 -35.490  1.00  0.00           H  
ATOM   4072  OG1 THR A 261      -4.392  -9.091 -37.298  1.00  0.00           O  
ATOM   4073  HG1 THR A 261      -4.090  -8.902 -38.189  1.00  0.00           H  
ATOM   4074  CG2 THR A 261      -3.479  -6.943 -37.231  1.00  0.00           C  
ATOM   4075 1HG2 THR A 261      -4.464  -6.535 -37.544  1.00  0.00           H  
ATOM   4076 2HG2 THR A 261      -2.942  -7.039 -38.198  1.00  0.00           H  
ATOM   4077 3HG2 THR A 261      -2.893  -6.224 -36.619  1.00  0.00           H  
ATOM   4078  C   THR A 261      -2.512  -9.986 -34.926  1.00  0.00           C  
ATOM   4079  O   THR A 261      -2.487  -9.730 -33.718  1.00  0.00           O  
ATOM   4080  N   THR A 262      -2.609 -11.304 -35.390  1.00  0.00           N  
ATOM   4081  HN  THR A 262      -2.711 -11.571 -36.344  1.00  0.00           H  
ATOM   4082  CA  THR A 262      -2.560 -12.439 -34.543  1.00  0.00           C  
ATOM   4083  HA  THR A 262      -3.341 -12.329 -33.804  1.00  0.00           H  
ATOM   4084  CB  THR A 262      -2.864 -13.750 -35.241  1.00  0.00           C  
ATOM   4085  HB  THR A 262      -2.817 -14.580 -34.504  1.00  0.00           H  
ATOM   4086  OG1 THR A 262      -2.110 -14.032 -36.450  1.00  0.00           O  
ATOM   4087  HG1 THR A 262      -1.889 -13.157 -36.775  1.00  0.00           H  
ATOM   4088  CG2 THR A 262      -4.367 -13.771 -35.611  1.00  0.00           C  
ATOM   4089 1HG2 THR A 262      -5.013 -13.564 -34.731  1.00  0.00           H  
ATOM   4090 2HG2 THR A 262      -4.590 -14.811 -35.934  1.00  0.00           H  
ATOM   4091 3HG2 THR A 262      -4.589 -13.065 -36.440  1.00  0.00           H  
ATOM   4092  C   THR A 262      -1.261 -12.565 -33.866  1.00  0.00           C  
ATOM   4093  O   THR A 262      -1.199 -12.784 -32.636  1.00  0.00           O  
ATOM   4094  N   VAL A 263      -0.152 -12.453 -34.581  1.00  0.00           N  
ATOM   4095  HN  VAL A 263      -0.293 -12.442 -35.569  1.00  0.00           H  
ATOM   4096  CA  VAL A 263       1.183 -12.428 -33.986  1.00  0.00           C  
ATOM   4097  HA  VAL A 263       1.301 -13.338 -33.415  1.00  0.00           H  
ATOM   4098  CB  VAL A 263       2.317 -12.274 -35.093  1.00  0.00           C  
ATOM   4099  HB  VAL A 263       2.041 -11.522 -35.863  1.00  0.00           H  
ATOM   4100  CG1 VAL A 263       3.698 -12.044 -34.394  1.00  0.00           C  
ATOM   4101 1HG1 VAL A 263       4.509 -12.126 -35.150  1.00  0.00           H  
ATOM   4102 2HG1 VAL A 263       3.794 -12.798 -33.583  1.00  0.00           H  
ATOM   4103 3HG1 VAL A 263       3.635 -10.990 -34.051  1.00  0.00           H  
ATOM   4104  CG2 VAL A 263       2.375 -13.623 -35.835  1.00  0.00           C  
ATOM   4105 1HG2 VAL A 263       3.227 -13.622 -36.548  1.00  0.00           H  
ATOM   4106 3HG2 VAL A 263       1.455 -13.867 -36.408  1.00  0.00           H  
ATOM   4107 2HG2 VAL A 263       2.522 -14.413 -35.068  1.00  0.00           H  
ATOM   4108  C   VAL A 263       1.347 -11.327 -32.933  1.00  0.00           C  
ATOM   4109  O   VAL A 263       1.837 -11.650 -31.855  1.00  0.00           O  
ATOM   4110  N   LEU A 264       0.938 -10.050 -33.097  1.00  0.00           N  
ATOM   4111  HN  LEU A 264       0.625  -9.781 -34.004  1.00  0.00           H  
ATOM   4112  CA  LEU A 264       0.830  -8.960 -32.068  1.00  0.00           C  
ATOM   4113  HA  LEU A 264       1.863  -8.771 -31.815  1.00  0.00           H  
ATOM   4114  CB  LEU A 264       0.194  -7.680 -32.711  1.00  0.00           C  
ATOM   4115  HB1 LEU A 264      -0.781  -7.959 -33.164  1.00  0.00           H  
ATOM   4116  HB2 LEU A 264       0.747  -7.482 -33.654  1.00  0.00           H  
ATOM   4117  CG  LEU A 264      -0.131  -6.507 -31.798  1.00  0.00           C  
ATOM   4118  HG  LEU A 264      -0.887  -6.742 -31.017  1.00  0.00           H  
ATOM   4119  CD1 LEU A 264       1.128  -6.077 -30.917  1.00  0.00           C  
ATOM   4120 2HD1 LEU A 264       1.516  -6.891 -30.268  1.00  0.00           H  
ATOM   4121 1HD1 LEU A 264       0.888  -5.259 -30.204  1.00  0.00           H  
ATOM   4122 3HD1 LEU A 264       1.967  -5.844 -31.606  1.00  0.00           H  
ATOM   4123  CD2 LEU A 264      -0.645  -5.241 -32.459  1.00  0.00           C  
ATOM   4124 1HD2 LEU A 264      -0.640  -4.530 -31.606  1.00  0.00           H  
ATOM   4125 2HD2 LEU A 264      -1.697  -5.380 -32.790  1.00  0.00           H  
ATOM   4126 3HD2 LEU A 264       0.019  -4.855 -33.262  1.00  0.00           H  
ATOM   4127  C   LEU A 264       0.108  -9.457 -30.900  1.00  0.00           C  
ATOM   4128  O   LEU A 264       0.658  -9.450 -29.782  1.00  0.00           O  
ATOM   4129  N   THR A 265      -1.182  -9.874 -31.044  1.00  0.00           N  
ATOM   4130  HN  THR A 265      -1.524  -9.945 -31.977  1.00  0.00           H  
ATOM   4131  CA  THR A 265      -2.059 -10.134 -29.941  1.00  0.00           C  
ATOM   4132  HA  THR A 265      -2.058  -9.227 -29.354  1.00  0.00           H  
ATOM   4133  CB  THR A 265      -3.366 -10.550 -30.527  1.00  0.00           C  
ATOM   4134  HB  THR A 265      -3.271 -11.470 -31.144  1.00  0.00           H  
ATOM   4135  OG1 THR A 265      -3.929  -9.544 -31.335  1.00  0.00           O  
ATOM   4136  HG1 THR A 265      -3.448  -9.430 -32.158  1.00  0.00           H  
ATOM   4137  CG2 THR A 265      -4.543 -10.886 -29.515  1.00  0.00           C  
ATOM   4138 3HG2 THR A 265      -4.669 -10.060 -28.782  1.00  0.00           H  
ATOM   4139 2HG2 THR A 265      -4.333 -11.795 -28.910  1.00  0.00           H  
ATOM   4140 1HG2 THR A 265      -5.467 -11.152 -30.071  1.00  0.00           H  
ATOM   4141  C   THR A 265      -1.489 -11.308 -29.104  1.00  0.00           C  
ATOM   4142  O   THR A 265      -1.392 -11.224 -27.879  1.00  0.00           O  
ATOM   4143  N   MET A 266      -1.063 -12.482 -29.658  1.00  0.00           N  
ATOM   4144  HN  MET A 266      -0.975 -12.345 -30.642  1.00  0.00           H  
ATOM   4145  CA  MET A 266      -0.457 -13.538 -28.835  1.00  0.00           C  
ATOM   4146  HA  MET A 266      -1.131 -13.833 -28.044  1.00  0.00           H  
ATOM   4147  CB  MET A 266      -0.249 -14.693 -29.832  1.00  0.00           C  
ATOM   4148  HB1 MET A 266       0.441 -15.462 -29.425  1.00  0.00           H  
ATOM   4149  HB2 MET A 266       0.161 -14.271 -30.774  1.00  0.00           H  
ATOM   4150  CG  MET A 266      -1.504 -15.492 -30.226  1.00  0.00           C  
ATOM   4151  HG1 MET A 266      -1.181 -16.457 -30.677  1.00  0.00           H  
ATOM   4152  HG2 MET A 266      -1.962 -14.846 -31.005  1.00  0.00           H  
ATOM   4153  SD  MET A 266      -2.609 -16.047 -28.877  1.00  0.00           S  
ATOM   4154  CE  MET A 266      -1.333 -16.900 -28.000  1.00  0.00           C  
ATOM   4155  HE1 MET A 266      -0.982 -17.760 -28.609  1.00  0.00           H  
ATOM   4156  HE2 MET A 266      -1.690 -17.338 -27.044  1.00  0.00           H  
ATOM   4157  HE3 MET A 266      -0.435 -16.310 -27.717  1.00  0.00           H  
ATOM   4158  C   MET A 266       0.777 -13.166 -28.076  1.00  0.00           C  
ATOM   4159  O   MET A 266       0.944 -13.554 -26.932  1.00  0.00           O  
ATOM   4160  N   THR A 267       1.675 -12.437 -28.716  1.00  0.00           N  
ATOM   4161  HN  THR A 267       1.488 -12.254 -29.679  1.00  0.00           H  
ATOM   4162  CA  THR A 267       2.886 -11.933 -28.128  1.00  0.00           C  
ATOM   4163  HA  THR A 267       3.441 -12.777 -27.742  1.00  0.00           H  
ATOM   4164  CB  THR A 267       3.701 -11.143 -29.082  1.00  0.00           C  
ATOM   4165  HB  THR A 267       3.192 -10.162 -29.197  1.00  0.00           H  
ATOM   4166  OG1 THR A 267       3.842 -11.858 -30.305  1.00  0.00           O  
ATOM   4167  HG1 THR A 267       3.062 -11.646 -30.821  1.00  0.00           H  
ATOM   4168  CG2 THR A 267       5.119 -10.931 -28.470  1.00  0.00           C  
ATOM   4169 2HG2 THR A 267       5.138 -10.247 -27.593  1.00  0.00           H  
ATOM   4170 3HG2 THR A 267       5.879 -10.496 -29.155  1.00  0.00           H  
ATOM   4171 1HG2 THR A 267       5.522 -11.939 -28.236  1.00  0.00           H  
ATOM   4172  C   THR A 267       2.580 -10.981 -26.940  1.00  0.00           C  
ATOM   4173  O   THR A 267       3.094 -11.065 -25.845  1.00  0.00           O  
ATOM   4174  N   THR A 268       1.705  -9.949 -27.066  1.00  0.00           N  
ATOM   4175  HN  THR A 268       1.206  -9.869 -27.925  1.00  0.00           H  
ATOM   4176  CA  THR A 268       1.245  -9.141 -25.938  1.00  0.00           C  
ATOM   4177  HA  THR A 268       2.108  -8.768 -25.406  1.00  0.00           H  
ATOM   4178  CB  THR A 268       0.260  -8.008 -26.464  1.00  0.00           C  
ATOM   4179  HB  THR A 268      -0.218  -8.387 -27.393  1.00  0.00           H  
ATOM   4180  OG1 THR A 268       1.014  -6.915 -26.934  1.00  0.00           O  
ATOM   4181  HG1 THR A 268       0.534  -6.254 -26.429  1.00  0.00           H  
ATOM   4182  CG2 THR A 268      -0.684  -7.480 -25.396  1.00  0.00           C  
ATOM   4183 1HG2 THR A 268      -1.224  -8.376 -25.023  1.00  0.00           H  
ATOM   4184 2HG2 THR A 268      -1.381  -6.664 -25.684  1.00  0.00           H  
ATOM   4185 3HG2 THR A 268      -0.081  -7.118 -24.535  1.00  0.00           H  
ATOM   4186  C   THR A 268       0.500 -10.009 -24.943  1.00  0.00           C  
ATOM   4187  O   THR A 268       0.793  -9.752 -23.812  1.00  0.00           O  
ATOM   4188  N   LEU A 269      -0.348 -10.939 -25.314  1.00  0.00           N  
ATOM   4189  HN  LEU A 269      -0.653 -11.106 -26.249  1.00  0.00           H  
ATOM   4190  CA  LEU A 269      -0.989 -11.758 -24.328  1.00  0.00           C  
ATOM   4191  HA  LEU A 269      -1.384 -11.014 -23.651  1.00  0.00           H  
ATOM   4192  CB  LEU A 269      -2.057 -12.630 -24.955  1.00  0.00           C  
ATOM   4193  HB1 LEU A 269      -1.723 -13.377 -25.707  1.00  0.00           H  
ATOM   4194  HB2 LEU A 269      -2.752 -11.925 -25.460  1.00  0.00           H  
ATOM   4195  CG  LEU A 269      -2.956 -13.437 -23.951  1.00  0.00           C  
ATOM   4196  HG  LEU A 269      -2.354 -14.229 -23.461  1.00  0.00           H  
ATOM   4197  CD1 LEU A 269      -3.599 -12.491 -22.883  1.00  0.00           C  
ATOM   4198 1HD1 LEU A 269      -4.051 -13.084 -22.059  1.00  0.00           H  
ATOM   4199 2HD1 LEU A 269      -4.452 -11.892 -23.267  1.00  0.00           H  
ATOM   4200 3HD1 LEU A 269      -2.810 -11.921 -22.349  1.00  0.00           H  
ATOM   4201  CD2 LEU A 269      -4.059 -14.132 -24.768  1.00  0.00           C  
ATOM   4202 1HD2 LEU A 269      -4.758 -14.686 -24.106  1.00  0.00           H  
ATOM   4203 2HD2 LEU A 269      -3.577 -14.979 -25.302  1.00  0.00           H  
ATOM   4204 3HD2 LEU A 269      -4.633 -13.424 -25.403  1.00  0.00           H  
ATOM   4205  C   LEU A 269      -0.015 -12.614 -23.510  1.00  0.00           C  
ATOM   4206  O   LEU A 269      -0.144 -12.586 -22.225  1.00  0.00           O  
ATOM   4207  N   SER A 270       1.107 -13.149 -24.084  1.00  0.00           N  
ATOM   4208  HN  SER A 270       1.111 -13.148 -25.081  1.00  0.00           H  
ATOM   4209  CA  SER A 270       2.195 -13.769 -23.355  1.00  0.00           C  
ATOM   4210  HA  SER A 270       1.773 -14.541 -22.728  1.00  0.00           H  
ATOM   4211  CB  SER A 270       3.206 -14.517 -24.259  1.00  0.00           C  
ATOM   4212  HB1 SER A 270       3.549 -13.890 -25.108  1.00  0.00           H  
ATOM   4213  HB2 SER A 270       2.663 -15.418 -24.614  1.00  0.00           H  
ATOM   4214  OG  SER A 270       4.245 -15.060 -23.482  1.00  0.00           O  
ATOM   4215  HG  SER A 270       3.970 -15.701 -22.823  1.00  0.00           H  
ATOM   4216  C   SER A 270       2.897 -12.825 -22.396  1.00  0.00           C  
ATOM   4217  O   SER A 270       3.050 -13.181 -21.207  1.00  0.00           O  
ATOM   4218  N   ILE A 271       3.308 -11.595 -22.870  1.00  0.00           N  
ATOM   4219  HN  ILE A 271       3.307 -11.405 -23.849  1.00  0.00           H  
ATOM   4220  CA  ILE A 271       3.928 -10.645 -21.975  1.00  0.00           C  
ATOM   4221  HA  ILE A 271       4.679 -11.256 -21.495  1.00  0.00           H  
ATOM   4222  CB  ILE A 271       4.680  -9.382 -22.592  1.00  0.00           C  
ATOM   4223  HB  ILE A 271       3.992  -8.592 -22.961  1.00  0.00           H  
ATOM   4224  CG2 ILE A 271       5.600  -8.763 -21.453  1.00  0.00           C  
ATOM   4225 3HG2 ILE A 271       5.069  -8.533 -20.504  1.00  0.00           H  
ATOM   4226 1HG2 ILE A 271       6.092  -7.880 -21.915  1.00  0.00           H  
ATOM   4227 2HG2 ILE A 271       6.424  -9.459 -21.191  1.00  0.00           H  
ATOM   4228  CG1 ILE A 271       5.559  -9.759 -23.797  1.00  0.00           C  
ATOM   4229 1HG1 ILE A 271       4.724 -10.180 -24.396  1.00  0.00           H  
ATOM   4230 2HG1 ILE A 271       6.308 -10.536 -23.534  1.00  0.00           H  
ATOM   4231  CD  ILE A 271       6.160  -8.581 -24.619  1.00  0.00           C  
ATOM   4232  HD2 ILE A 271       6.895  -7.995 -24.027  1.00  0.00           H  
ATOM   4233  HD3 ILE A 271       5.301  -7.932 -24.896  1.00  0.00           H  
ATOM   4234  HD1 ILE A 271       6.718  -9.013 -25.476  1.00  0.00           H  
ATOM   4235  C   ILE A 271       3.011 -10.169 -20.818  1.00  0.00           C  
ATOM   4236  O   ILE A 271       3.366  -9.981 -19.722  1.00  0.00           O  
ATOM   4237  N   SER A 272       1.710  -9.986 -21.108  1.00  0.00           N  
ATOM   4238  HN  SER A 272       1.539  -9.983 -22.089  1.00  0.00           H  
ATOM   4239  CA  SER A 272       0.648  -9.592 -20.113  1.00  0.00           C  
ATOM   4240  HA  SER A 272       1.002  -8.667 -19.680  1.00  0.00           H  
ATOM   4241  CB  SER A 272      -0.607  -9.295 -20.975  1.00  0.00           C  
ATOM   4242  HB1 SER A 272      -0.934 -10.230 -21.479  1.00  0.00           H  
ATOM   4243  HB2 SER A 272      -0.314  -8.598 -21.789  1.00  0.00           H  
ATOM   4244  OG  SER A 272      -1.741  -8.845 -20.152  1.00  0.00           O  
ATOM   4245  HG  SER A 272      -1.686  -7.888 -20.151  1.00  0.00           H  
ATOM   4246  C   SER A 272       0.428 -10.597 -19.037  1.00  0.00           C  
ATOM   4247  O   SER A 272       0.488 -10.355 -17.817  1.00  0.00           O  
ATOM   4248  N   ALA A 273       0.275 -11.866 -19.483  1.00  0.00           N  
ATOM   4249  HN  ALA A 273       0.154 -11.982 -20.466  1.00  0.00           H  
ATOM   4250  CA  ALA A 273       0.031 -13.045 -18.658  1.00  0.00           C  
ATOM   4251  HA  ALA A 273      -0.827 -12.828 -18.040  1.00  0.00           H  
ATOM   4252  CB  ALA A 273      -0.194 -14.263 -19.687  1.00  0.00           C  
ATOM   4253  HB3 ALA A 273      -0.486 -15.098 -19.014  1.00  0.00           H  
ATOM   4254  HB1 ALA A 273       0.612 -14.650 -20.347  1.00  0.00           H  
ATOM   4255  HB2 ALA A 273      -1.070 -13.981 -20.308  1.00  0.00           H  
ATOM   4256  C   ALA A 273       1.227 -13.285 -17.723  1.00  0.00           C  
ATOM   4257  O   ALA A 273       1.037 -13.266 -16.510  1.00  0.00           O  
ATOM   4258  N   ARG A 274       2.484 -13.300 -18.278  1.00  0.00           N  
ATOM   4259  HN  ARG A 274       2.589 -13.198 -19.265  1.00  0.00           H  
ATOM   4260  CA  ARG A 274       3.743 -13.325 -17.489  1.00  0.00           C  
ATOM   4261  HA  ARG A 274       3.670 -14.171 -16.821  1.00  0.00           H  
ATOM   4262  CB  ARG A 274       4.953 -13.545 -18.438  1.00  0.00           C  
ATOM   4263  HB1 ARG A 274       5.928 -13.346 -17.945  1.00  0.00           H  
ATOM   4264  HB2 ARG A 274       4.819 -12.755 -19.208  1.00  0.00           H  
ATOM   4265  CG  ARG A 274       4.979 -15.042 -19.056  1.00  0.00           C  
ATOM   4266  HG1 ARG A 274       5.754 -15.096 -19.850  1.00  0.00           H  
ATOM   4267  HG2 ARG A 274       3.961 -15.239 -19.454  1.00  0.00           H  
ATOM   4268  CD  ARG A 274       5.255 -16.247 -18.094  1.00  0.00           C  
ATOM   4269  HD1 ARG A 274       5.160 -17.248 -18.566  1.00  0.00           H  
ATOM   4270  HD2 ARG A 274       4.436 -16.379 -17.354  1.00  0.00           H  
ATOM   4271  NE  ARG A 274       6.545 -16.074 -17.388  1.00  0.00           N  
ATOM   4272  HE  ARG A 274       6.860 -15.125 -17.352  1.00  0.00           H  
ATOM   4273  CZ  ARG A 274       7.124 -16.882 -16.574  1.00  0.00           C  
ATOM   4274  NH1 ARG A 274       7.966 -16.459 -15.630  1.00  0.00           N  
ATOM   4275 2HH1 ARG A 274       8.276 -15.510 -15.673  1.00  0.00           H  
ATOM   4276 1HH1 ARG A 274       8.345 -17.090 -14.953  1.00  0.00           H  
ATOM   4277  NH2 ARG A 274       6.854 -18.101 -16.509  1.00  0.00           N  
ATOM   4278 1HH2 ARG A 274       7.408 -18.712 -15.943  1.00  0.00           H  
ATOM   4279 2HH2 ARG A 274       6.198 -18.481 -17.160  1.00  0.00           H  
ATOM   4280  C   ARG A 274       4.024 -12.104 -16.607  1.00  0.00           C  
ATOM   4281  O   ARG A 274       4.641 -12.204 -15.514  1.00  0.00           O  
ATOM   4282  N   ASN A 275       3.541 -10.940 -17.017  1.00  0.00           N  
ATOM   4283  HN  ASN A 275       3.105 -10.937 -17.914  1.00  0.00           H  
ATOM   4284  CA  ASN A 275       3.501  -9.832 -16.164  1.00  0.00           C  
ATOM   4285  HA  ASN A 275       4.535  -9.746 -15.862  1.00  0.00           H  
ATOM   4286  CB  ASN A 275       3.304  -8.610 -17.102  1.00  0.00           C  
ATOM   4287  HB2 ASN A 275       2.395  -8.794 -17.715  1.00  0.00           H  
ATOM   4288  HB1 ASN A 275       4.178  -8.651 -17.786  1.00  0.00           H  
ATOM   4289  CG  ASN A 275       3.392  -7.287 -16.349  1.00  0.00           C  
ATOM   4290  OD1 ASN A 275       3.895  -7.241 -15.188  1.00  0.00           O  
ATOM   4291  ND2 ASN A 275       2.980  -6.177 -16.987  1.00  0.00           N  
ATOM   4292 1HD2 ASN A 275       2.837  -5.344 -16.454  1.00  0.00           H  
ATOM   4293 2HD2 ASN A 275       2.671  -6.279 -17.933  1.00  0.00           H  
ATOM   4294  C   ASN A 275       2.640  -9.944 -14.903  1.00  0.00           C  
ATOM   4295  O   ASN A 275       3.021  -9.609 -13.801  1.00  0.00           O  
ATOM   4296  N   SER A 276       1.407 -10.443 -15.124  1.00  0.00           N  
ATOM   4297  HN  SER A 276       1.114 -10.625 -16.060  1.00  0.00           H  
ATOM   4298  CA  SER A 276       0.375 -10.800 -14.177  1.00  0.00           C  
ATOM   4299  HA  SER A 276       0.428  -9.952 -13.512  1.00  0.00           H  
ATOM   4300  CB  SER A 276      -1.074 -11.019 -14.695  1.00  0.00           C  
ATOM   4301  HB1 SER A 276      -1.219 -11.781 -15.490  1.00  0.00           H  
ATOM   4302  HB2 SER A 276      -1.291 -10.095 -15.273  1.00  0.00           H  
ATOM   4303  OG  SER A 276      -2.052 -11.208 -13.699  1.00  0.00           O  
ATOM   4304  HG  SER A 276      -2.255 -10.445 -13.154  1.00  0.00           H  
ATOM   4305  C   SER A 276       0.769 -11.921 -13.224  1.00  0.00           C  
ATOM   4306  O   SER A 276       0.533 -11.873 -12.015  1.00  0.00           O  
ATOM   4307  N   LEU A 277       1.381 -12.983 -13.765  1.00  0.00           N  
ATOM   4308  HN  LEU A 277       1.393 -12.975 -14.762  1.00  0.00           H  
ATOM   4309  CA  LEU A 277       2.072 -14.093 -13.013  1.00  0.00           C  
ATOM   4310  HA  LEU A 277       1.360 -14.599 -12.377  1.00  0.00           H  
ATOM   4311  CB  LEU A 277       2.584 -15.237 -13.953  1.00  0.00           C  
ATOM   4312  HB2 LEU A 277       3.271 -14.764 -14.686  1.00  0.00           H  
ATOM   4313  HB1 LEU A 277       1.683 -15.384 -14.587  1.00  0.00           H  
ATOM   4314  CG  LEU A 277       3.111 -16.525 -13.251  1.00  0.00           C  
ATOM   4315  HG  LEU A 277       3.764 -16.187 -12.418  1.00  0.00           H  
ATOM   4316  CD1 LEU A 277       2.027 -17.630 -12.834  1.00  0.00           C  
ATOM   4317 1HD1 LEU A 277       1.331 -17.348 -12.015  1.00  0.00           H  
ATOM   4318 2HD1 LEU A 277       2.642 -18.446 -12.398  1.00  0.00           H  
ATOM   4319 3HD1 LEU A 277       1.411 -17.952 -13.701  1.00  0.00           H  
ATOM   4320  CD2 LEU A 277       4.131 -17.094 -14.222  1.00  0.00           C  
ATOM   4321 1HD2 LEU A 277       4.422 -18.087 -13.818  1.00  0.00           H  
ATOM   4322 2HD2 LEU A 277       4.965 -16.369 -14.107  1.00  0.00           H  
ATOM   4323 3HD2 LEU A 277       3.872 -17.179 -15.299  1.00  0.00           H  
ATOM   4324  C   LEU A 277       3.213 -13.564 -12.049  1.00  0.00           C  
ATOM   4325  O   LEU A 277       3.994 -12.747 -12.429  1.00  0.00           O  
ATOM   4326  N   PRO A 278       3.355 -14.019 -10.821  1.00  0.00           N  
ATOM   4327  CD  PRO A 278       2.171 -14.485 -10.101  1.00  0.00           C  
ATOM   4328  HD1 PRO A 278       2.090 -15.514 -10.510  1.00  0.00           H  
ATOM   4329  HD2 PRO A 278       1.206 -13.952 -10.242  1.00  0.00           H  
ATOM   4330  CA  PRO A 278       4.527 -13.924  -9.966  1.00  0.00           C  
ATOM   4331  HA  PRO A 278       4.586 -12.883  -9.684  1.00  0.00           H  
ATOM   4332  CB  PRO A 278       4.142 -14.833  -8.785  1.00  0.00           C  
ATOM   4333  HB1 PRO A 278       4.627 -14.542  -7.829  1.00  0.00           H  
ATOM   4334  HB2 PRO A 278       4.435 -15.875  -9.035  1.00  0.00           H  
ATOM   4335  CG  PRO A 278       2.643 -14.629  -8.666  1.00  0.00           C  
ATOM   4336  HG1 PRO A 278       2.120 -15.497  -8.211  1.00  0.00           H  
ATOM   4337  HG2 PRO A 278       2.321 -13.700  -8.149  1.00  0.00           H  
ATOM   4338  C   PRO A 278       5.857 -14.220 -10.730  1.00  0.00           C  
ATOM   4339  O   PRO A 278       5.750 -14.640 -11.888  1.00  0.00           O  
ATOM   4340  N   LYS A 279       6.986 -13.893 -10.060  1.00  0.00           N  
ATOM   4341  HN  LYS A 279       6.913 -13.603  -9.108  1.00  0.00           H  
ATOM   4342  CA  LYS A 279       8.315 -13.928 -10.604  1.00  0.00           C  
ATOM   4343  HA  LYS A 279       8.286 -13.736 -11.665  1.00  0.00           H  
ATOM   4344  CB  LYS A 279       9.221 -12.873  -9.873  1.00  0.00           C  
ATOM   4345  HB1 LYS A 279      10.281 -13.081 -10.132  1.00  0.00           H  
ATOM   4346  HB2 LYS A 279       9.196 -12.973  -8.768  1.00  0.00           H  
ATOM   4347  CG  LYS A 279       8.846 -11.514 -10.325  1.00  0.00           C  
ATOM   4348  HG1 LYS A 279       8.617 -11.417 -11.408  1.00  0.00           H  
ATOM   4349  HG2 LYS A 279       9.643 -10.794 -10.041  1.00  0.00           H  
ATOM   4350  CD  LYS A 279       7.550 -10.978  -9.574  1.00  0.00           C  
ATOM   4351  HD1 LYS A 279       7.604 -11.118  -8.474  1.00  0.00           H  
ATOM   4352  HD2 LYS A 279       6.629 -11.513  -9.890  1.00  0.00           H  
ATOM   4353  CE  LYS A 279       7.101  -9.528 -10.009  1.00  0.00           C  
ATOM   4354  HE1 LYS A 279       7.054  -9.381 -11.109  1.00  0.00           H  
ATOM   4355  HE2 LYS A 279       7.777  -8.748  -9.596  1.00  0.00           H  
ATOM   4356  NZ  LYS A 279       5.744  -9.262  -9.513  1.00  0.00           N1+
ATOM   4357  HZ1 LYS A 279       5.601  -9.595  -8.538  1.00  0.00           H  
ATOM   4358  HZ2 LYS A 279       5.172  -9.889 -10.113  1.00  0.00           H  
ATOM   4359  HZ3 LYS A 279       5.401  -8.289  -9.642  1.00  0.00           H  
ATOM   4360  C   LYS A 279       8.965 -15.336 -10.514  1.00  0.00           C  
ATOM   4361  O   LYS A 279      10.203 -15.502 -10.256  1.00  0.00           O  
ATOM   4362  N   VAL A 280       8.120 -16.413 -10.746  1.00  0.00           N  
ATOM   4363  HN  VAL A 280       7.185 -16.219 -11.033  1.00  0.00           H  
ATOM   4364  CA  VAL A 280       8.617 -17.791 -10.801  1.00  0.00           C  
ATOM   4365  HA  VAL A 280       9.145 -17.901  -9.865  1.00  0.00           H  
ATOM   4366  CB  VAL A 280       7.461 -18.837 -10.793  1.00  0.00           C  
ATOM   4367  HB  VAL A 280       7.949 -19.822 -10.955  1.00  0.00           H  
ATOM   4368  CG1 VAL A 280       6.768 -18.797  -9.393  1.00  0.00           C  
ATOM   4369 1HG1 VAL A 280       5.887 -19.472  -9.398  1.00  0.00           H  
ATOM   4370 2HG1 VAL A 280       6.501 -17.747  -9.146  1.00  0.00           H  
ATOM   4371 3HG1 VAL A 280       7.558 -19.123  -8.683  1.00  0.00           H  
ATOM   4372  CG2 VAL A 280       6.452 -18.535 -11.943  1.00  0.00           C  
ATOM   4373 1HG2 VAL A 280       7.040 -18.443 -12.881  1.00  0.00           H  
ATOM   4374 2HG2 VAL A 280       5.896 -17.588 -11.775  1.00  0.00           H  
ATOM   4375 3HG2 VAL A 280       5.816 -19.411 -12.196  1.00  0.00           H  
ATOM   4376  C   VAL A 280       9.559 -17.974 -11.911  1.00  0.00           C  
ATOM   4377  O   VAL A 280       9.464 -17.449 -13.066  1.00  0.00           O  
ATOM   4378  N   ALA A 281      10.614 -18.789 -11.621  1.00  0.00           N  
ATOM   4379  HN  ALA A 281      10.764 -19.131 -10.696  1.00  0.00           H  
ATOM   4380  CA  ALA A 281      11.664 -18.956 -12.629  1.00  0.00           C  
ATOM   4381  HA  ALA A 281      11.938 -17.983 -13.010  1.00  0.00           H  
ATOM   4382  CB  ALA A 281      12.856 -19.608 -11.946  1.00  0.00           C  
ATOM   4383  HB1 ALA A 281      13.151 -18.933 -11.114  1.00  0.00           H  
ATOM   4384  HB2 ALA A 281      13.801 -19.753 -12.512  1.00  0.00           H  
ATOM   4385  HB3 ALA A 281      12.491 -20.565 -11.515  1.00  0.00           H  
ATOM   4386  C   ALA A 281      11.335 -19.829 -13.867  1.00  0.00           C  
ATOM   4387  O   ALA A 281      12.099 -19.921 -14.781  1.00  0.00           O  
ATOM   4388  N   TYR A 282      10.208 -20.578 -13.813  1.00  0.00           N  
ATOM   4389  HN  TYR A 282       9.574 -20.441 -13.054  1.00  0.00           H  
ATOM   4390  CA  TYR A 282       9.857 -21.659 -14.690  1.00  0.00           C  
ATOM   4391  HA  TYR A 282      10.656 -21.764 -15.409  1.00  0.00           H  
ATOM   4392  CB  TYR A 282       9.768 -22.988 -13.827  1.00  0.00           C  
ATOM   4393  HB2 TYR A 282      10.807 -23.342 -13.652  1.00  0.00           H  
ATOM   4394  HB1 TYR A 282       9.329 -23.840 -14.387  1.00  0.00           H  
ATOM   4395  CG  TYR A 282       9.055 -22.904 -12.535  1.00  0.00           C  
ATOM   4396  CD1 TYR A 282       9.744 -22.747 -11.338  1.00  0.00           C  
ATOM   4397  HD1 TYR A 282      10.798 -22.968 -11.410  1.00  0.00           H  
ATOM   4398  CE1 TYR A 282       9.042 -22.763 -10.090  1.00  0.00           C  
ATOM   4399  HE1 TYR A 282       9.631 -22.807  -9.186  1.00  0.00           H  
ATOM   4400  CZ  TYR A 282       7.668 -22.475 -10.082  1.00  0.00           C  
ATOM   4401  OH  TYR A 282       6.957 -22.224  -8.893  1.00  0.00           O  
ATOM   4402  HH  TYR A 282       7.510 -22.241  -8.109  1.00  0.00           H  
ATOM   4403  CD2 TYR A 282       7.664 -22.842 -12.494  1.00  0.00           C  
ATOM   4404  HD2 TYR A 282       7.101 -23.042 -13.393  1.00  0.00           H  
ATOM   4405  CE2 TYR A 282       6.986 -22.587 -11.270  1.00  0.00           C  
ATOM   4406  HE2 TYR A 282       5.911 -22.495 -11.228  1.00  0.00           H  
ATOM   4407  C   TYR A 282       8.675 -21.391 -15.456  1.00  0.00           C  
ATOM   4408  O   TYR A 282       7.959 -20.422 -15.202  1.00  0.00           O  
ATOM   4409  N   ALA A 283       8.537 -22.165 -16.493  1.00  0.00           N  
ATOM   4410  HN  ALA A 283       9.149 -22.907 -16.751  1.00  0.00           H  
ATOM   4411  CA  ALA A 283       7.346 -22.168 -17.288  1.00  0.00           C  
ATOM   4412  HA  ALA A 283       7.076 -21.142 -17.489  1.00  0.00           H  
ATOM   4413  CB  ALA A 283       7.591 -22.779 -18.661  1.00  0.00           C  
ATOM   4414  HB3 ALA A 283       8.451 -22.186 -19.038  1.00  0.00           H  
ATOM   4415  HB2 ALA A 283       6.679 -22.536 -19.247  1.00  0.00           H  
ATOM   4416  HB1 ALA A 283       7.771 -23.872 -18.742  1.00  0.00           H  
ATOM   4417  C   ALA A 283       6.161 -22.738 -16.626  1.00  0.00           C  
ATOM   4418  O   ALA A 283       6.231 -23.846 -16.104  1.00  0.00           O  
ATOM   4419  N   THR A 284       4.993 -22.056 -16.578  1.00  0.00           N  
ATOM   4420  HN  THR A 284       4.863 -21.184 -17.044  1.00  0.00           H  
ATOM   4421  CA  THR A 284       3.855 -22.678 -15.918  1.00  0.00           C  
ATOM   4422  HA  THR A 284       4.142 -23.406 -15.174  1.00  0.00           H  
ATOM   4423  CB  THR A 284       3.007 -21.620 -15.142  1.00  0.00           C  
ATOM   4424  HB  THR A 284       2.242 -22.165 -14.549  1.00  0.00           H  
ATOM   4425  OG1 THR A 284       2.433 -20.656 -16.005  1.00  0.00           O  
ATOM   4426  HG1 THR A 284       3.127 -20.049 -16.276  1.00  0.00           H  
ATOM   4427  CG2 THR A 284       3.922 -21.004 -14.144  1.00  0.00           C  
ATOM   4428 2HG2 THR A 284       3.403 -20.277 -13.484  1.00  0.00           H  
ATOM   4429 3HG2 THR A 284       4.669 -20.349 -14.641  1.00  0.00           H  
ATOM   4430 1HG2 THR A 284       4.428 -21.795 -13.549  1.00  0.00           H  
ATOM   4431  C   THR A 284       2.921 -23.483 -16.801  1.00  0.00           C  
ATOM   4432  O   THR A 284       3.216 -23.591 -17.996  1.00  0.00           O  
ATOM   4433  N   ALA A 285       1.767 -24.088 -16.352  1.00  0.00           N  
ATOM   4434  HN  ALA A 285       1.419 -24.011 -15.422  1.00  0.00           H  
ATOM   4435  CA  ALA A 285       0.858 -24.874 -17.193  1.00  0.00           C  
ATOM   4436  HA  ALA A 285       1.313 -25.667 -17.769  1.00  0.00           H  
ATOM   4437  CB  ALA A 285      -0.162 -25.640 -16.304  1.00  0.00           C  
ATOM   4438  HB2 ALA A 285      -0.812 -24.947 -15.730  1.00  0.00           H  
ATOM   4439  HB3 ALA A 285       0.527 -26.200 -15.636  1.00  0.00           H  
ATOM   4440  HB1 ALA A 285      -0.730 -26.330 -16.965  1.00  0.00           H  
ATOM   4441  C   ALA A 285       0.203 -24.024 -18.247  1.00  0.00           C  
ATOM   4442  O   ALA A 285      -0.056 -24.364 -19.364  1.00  0.00           O  
ATOM   4443  N   MET A 286      -0.186 -22.774 -17.819  1.00  0.00           N  
ATOM   4444  HN  MET A 286       0.010 -22.601 -16.857  1.00  0.00           H  
ATOM   4445  CA  MET A 286      -0.724 -21.799 -18.718  1.00  0.00           C  
ATOM   4446  HA  MET A 286      -1.576 -22.219 -19.233  1.00  0.00           H  
ATOM   4447  CB  MET A 286      -1.400 -20.729 -17.902  1.00  0.00           C  
ATOM   4448  HB1 MET A 286      -0.707 -20.535 -17.056  1.00  0.00           H  
ATOM   4449  HB2 MET A 286      -2.320 -21.141 -17.435  1.00  0.00           H  
ATOM   4450  CG  MET A 286      -1.714 -19.268 -18.555  1.00  0.00           C  
ATOM   4451  HG1 MET A 286      -0.768 -18.907 -19.013  1.00  0.00           H  
ATOM   4452  HG2 MET A 286      -1.982 -18.558 -17.744  1.00  0.00           H  
ATOM   4453  SD  MET A 286      -3.105 -19.245 -19.717  1.00  0.00           S  
ATOM   4454  CE  MET A 286      -4.415 -19.157 -18.438  1.00  0.00           C  
ATOM   4455  HE2 MET A 286      -5.373 -19.292 -18.984  1.00  0.00           H  
ATOM   4456  HE1 MET A 286      -4.352 -18.157 -17.958  1.00  0.00           H  
ATOM   4457  HE3 MET A 286      -4.190 -19.930 -17.672  1.00  0.00           H  
ATOM   4458  C   MET A 286       0.222 -21.212 -19.775  1.00  0.00           C  
ATOM   4459  O   MET A 286      -0.075 -20.910 -20.980  1.00  0.00           O  
ATOM   4460  N   ASP A 287       1.524 -21.073 -19.375  1.00  0.00           N  
ATOM   4461  HN  ASP A 287       1.768 -21.174 -18.414  1.00  0.00           H  
ATOM   4462  CA  ASP A 287       2.545 -20.435 -20.189  1.00  0.00           C  
ATOM   4463  HA  ASP A 287       2.124 -19.472 -20.440  1.00  0.00           H  
ATOM   4464  CB  ASP A 287       3.878 -20.347 -19.508  1.00  0.00           C  
ATOM   4465  HB2 ASP A 287       4.745 -20.063 -20.141  1.00  0.00           H  
ATOM   4466  HB1 ASP A 287       4.158 -21.317 -19.044  1.00  0.00           H  
ATOM   4467  CG  ASP A 287       3.683 -19.310 -18.444  1.00  0.00           C  
ATOM   4468  OD1 ASP A 287       2.777 -18.452 -18.589  1.00  0.00           O  
ATOM   4469  OD2 ASP A 287       4.395 -19.437 -17.414  1.00  0.00           O  
ATOM   4470  C   ASP A 287       2.737 -21.335 -21.467  1.00  0.00           C  
ATOM   4471  O   ASP A 287       2.926 -20.906 -22.580  1.00  0.00           O  
ATOM   4472  N   TRP A 288       2.739 -22.724 -21.243  1.00  0.00           N  
ATOM   4473  HN  TRP A 288       2.662 -23.006 -20.290  1.00  0.00           H  
ATOM   4474  CA  TRP A 288       2.795 -23.687 -22.354  1.00  0.00           C  
ATOM   4475  HA  TRP A 288       3.680 -23.400 -22.903  1.00  0.00           H  
ATOM   4476  CB  TRP A 288       3.075 -25.171 -21.833  1.00  0.00           C  
ATOM   4477  HB1 TRP A 288       2.924 -25.849 -22.700  1.00  0.00           H  
ATOM   4478  HB2 TRP A 288       2.325 -25.337 -21.029  1.00  0.00           H  
ATOM   4479  CG  TRP A 288       4.388 -25.397 -21.255  1.00  0.00           C  
ATOM   4480  CD1 TRP A 288       4.709 -25.599 -19.937  1.00  0.00           C  
ATOM   4481  HD1 TRP A 288       3.949 -25.693 -19.176  1.00  0.00           H  
ATOM   4482  NE1 TRP A 288       6.078 -25.734 -19.889  1.00  0.00           N  
ATOM   4483  HE1 TRP A 288       6.566 -26.103 -19.128  1.00  0.00           H  
ATOM   4484  CE2 TRP A 288       6.641 -25.336 -21.011  1.00  0.00           C  
ATOM   4485  CD2 TRP A 288       5.644 -25.090 -21.922  1.00  0.00           C  
ATOM   4486  CE3 TRP A 288       5.915 -24.782 -23.231  1.00  0.00           C  
ATOM   4487  HE3 TRP A 288       5.072 -24.722 -23.904  1.00  0.00           H  
ATOM   4488  CZ3 TRP A 288       7.205 -24.783 -23.600  1.00  0.00           C  
ATOM   4489  HZ3 TRP A 288       7.366 -24.581 -24.648  1.00  0.00           H  
ATOM   4490  CZ2 TRP A 288       7.980 -25.441 -21.370  1.00  0.00           C  
ATOM   4491  HZ2 TRP A 288       8.787 -25.863 -20.789  1.00  0.00           H  
ATOM   4492  CH2 TRP A 288       8.211 -25.112 -22.713  1.00  0.00           C  
ATOM   4493  HH2 TRP A 288       9.226 -24.975 -23.055  1.00  0.00           H  
ATOM   4494  C   TRP A 288       1.574 -23.600 -23.273  1.00  0.00           C  
ATOM   4495  O   TRP A 288       1.677 -23.710 -24.469  1.00  0.00           O  
ATOM   4496  N   PHE A 289       0.329 -23.377 -22.767  1.00  0.00           N  
ATOM   4497  HN  PHE A 289       0.217 -23.301 -21.778  1.00  0.00           H  
ATOM   4498  CA  PHE A 289      -0.835 -23.417 -23.647  1.00  0.00           C  
ATOM   4499  HA  PHE A 289      -0.795 -24.265 -24.315  1.00  0.00           H  
ATOM   4500  CB  PHE A 289      -2.148 -23.362 -22.832  1.00  0.00           C  
ATOM   4501  HB2 PHE A 289      -2.244 -22.399 -22.286  1.00  0.00           H  
ATOM   4502  HB1 PHE A 289      -2.058 -24.174 -22.079  1.00  0.00           H  
ATOM   4503  CG  PHE A 289      -3.444 -23.575 -23.680  1.00  0.00           C  
ATOM   4504  CD1 PHE A 289      -4.117 -24.773 -23.684  1.00  0.00           C  
ATOM   4505  HD1 PHE A 289      -3.645 -25.635 -23.235  1.00  0.00           H  
ATOM   4506  CE1 PHE A 289      -5.336 -24.970 -24.255  1.00  0.00           C  
ATOM   4507  HE1 PHE A 289      -5.918 -25.871 -24.128  1.00  0.00           H  
ATOM   4508  CZ  PHE A 289      -5.838 -23.922 -25.039  1.00  0.00           C  
ATOM   4509  HZ  PHE A 289      -6.750 -24.117 -25.583  1.00  0.00           H  
ATOM   4510  CD2 PHE A 289      -3.984 -22.449 -24.420  1.00  0.00           C  
ATOM   4511  HD2 PHE A 289      -3.504 -21.482 -24.438  1.00  0.00           H  
ATOM   4512  CE2 PHE A 289      -5.172 -22.619 -25.095  1.00  0.00           C  
ATOM   4513  HE2 PHE A 289      -5.711 -21.879 -25.669  1.00  0.00           H  
ATOM   4514  C   PHE A 289      -0.897 -22.169 -24.602  1.00  0.00           C  
ATOM   4515  O   PHE A 289      -0.972 -22.314 -25.812  1.00  0.00           O  
ATOM   4516  N   ILE A 290      -0.640 -20.983 -24.021  1.00  0.00           N  
ATOM   4517  HN  ILE A 290      -0.569 -20.937 -23.027  1.00  0.00           H  
ATOM   4518  CA  ILE A 290      -0.287 -19.689 -24.648  1.00  0.00           C  
ATOM   4519  HA  ILE A 290      -1.197 -19.285 -25.068  1.00  0.00           H  
ATOM   4520  CB  ILE A 290       0.141 -18.679 -23.556  1.00  0.00           C  
ATOM   4521  HB  ILE A 290       0.821 -19.244 -22.885  1.00  0.00           H  
ATOM   4522  CG2 ILE A 290       0.802 -17.444 -24.144  1.00  0.00           C  
ATOM   4523 1HG2 ILE A 290       0.293 -17.087 -25.064  1.00  0.00           H  
ATOM   4524 2HG2 ILE A 290       1.824 -17.772 -24.430  1.00  0.00           H  
ATOM   4525 3HG2 ILE A 290       0.861 -16.561 -23.472  1.00  0.00           H  
ATOM   4526  CG1 ILE A 290      -1.017 -18.354 -22.499  1.00  0.00           C  
ATOM   4527 1HG1 ILE A 290      -0.586 -17.934 -21.565  1.00  0.00           H  
ATOM   4528 2HG1 ILE A 290      -1.441 -19.329 -22.178  1.00  0.00           H  
ATOM   4529  CD  ILE A 290      -2.086 -17.492 -23.071  1.00  0.00           C  
ATOM   4530  HD2 ILE A 290      -1.649 -16.687 -23.700  1.00  0.00           H  
ATOM   4531  HD3 ILE A 290      -2.683 -16.938 -22.316  1.00  0.00           H  
ATOM   4532  HD1 ILE A 290      -2.850 -17.963 -23.724  1.00  0.00           H  
ATOM   4533  C   ILE A 290       0.811 -19.770 -25.733  1.00  0.00           C  
ATOM   4534  O   ILE A 290       0.667 -19.222 -26.889  1.00  0.00           O  
ATOM   4535  N   ALA A 291       1.895 -20.473 -25.432  1.00  0.00           N  
ATOM   4536  HN  ALA A 291       1.818 -20.974 -24.574  1.00  0.00           H  
ATOM   4537  CA  ALA A 291       3.038 -20.859 -26.336  1.00  0.00           C  
ATOM   4538  HA  ALA A 291       3.497 -19.969 -26.740  1.00  0.00           H  
ATOM   4539  CB  ALA A 291       4.076 -21.621 -25.440  1.00  0.00           C  
ATOM   4540  HB1 ALA A 291       4.891 -22.023 -26.080  1.00  0.00           H  
ATOM   4541  HB2 ALA A 291       3.595 -22.448 -24.876  1.00  0.00           H  
ATOM   4542  HB3 ALA A 291       4.561 -20.884 -24.765  1.00  0.00           H  
ATOM   4543  C   ALA A 291       2.735 -21.728 -27.509  1.00  0.00           C  
ATOM   4544  O   ALA A 291       3.164 -21.469 -28.635  1.00  0.00           O  
ATOM   4545  N   VAL A 292       1.939 -22.832 -27.297  1.00  0.00           N  
ATOM   4546  HN  VAL A 292       1.757 -23.138 -26.365  1.00  0.00           H  
ATOM   4547  CA  VAL A 292       1.458 -23.673 -28.381  1.00  0.00           C  
ATOM   4548  HA  VAL A 292       2.312 -24.092 -28.896  1.00  0.00           H  
ATOM   4549  CB  VAL A 292       0.717 -24.911 -27.902  1.00  0.00           C  
ATOM   4550  HB  VAL A 292      -0.083 -24.585 -27.205  1.00  0.00           H  
ATOM   4551  CG1 VAL A 292       0.014 -25.661 -29.032  1.00  0.00           C  
ATOM   4552 1HG1 VAL A 292      -0.857 -25.041 -29.334  1.00  0.00           H  
ATOM   4553 3HG1 VAL A 292      -0.132 -26.728 -28.758  1.00  0.00           H  
ATOM   4554 2HG1 VAL A 292       0.742 -25.626 -29.869  1.00  0.00           H  
ATOM   4555  CG2 VAL A 292       1.749 -25.854 -27.325  1.00  0.00           C  
ATOM   4556 2HG2 VAL A 292       2.282 -25.440 -26.443  1.00  0.00           H  
ATOM   4557 1HG2 VAL A 292       2.532 -26.060 -28.085  1.00  0.00           H  
ATOM   4558 3HG2 VAL A 292       1.380 -26.821 -26.921  1.00  0.00           H  
ATOM   4559  C   VAL A 292       0.604 -23.014 -29.344  1.00  0.00           C  
ATOM   4560  O   VAL A 292       0.669 -23.136 -30.563  1.00  0.00           O  
ATOM   4561  N   CYS A 293      -0.306 -22.145 -28.846  1.00  0.00           N  
ATOM   4562  HN  CYS A 293      -0.348 -22.022 -27.858  1.00  0.00           H  
ATOM   4563  CA  CYS A 293      -1.253 -21.347 -29.683  1.00  0.00           C  
ATOM   4564  HA  CYS A 293      -1.726 -22.035 -30.368  1.00  0.00           H  
ATOM   4565  CB  CYS A 293      -2.257 -20.696 -28.749  1.00  0.00           C  
ATOM   4566  HB1 CYS A 293      -2.872 -19.898 -29.219  1.00  0.00           H  
ATOM   4567  HB2 CYS A 293      -1.732 -20.126 -27.954  1.00  0.00           H  
ATOM   4568  SG  CYS A 293      -3.395 -21.887 -27.928  1.00  0.00           S  
ATOM   4569  HG  CYS A 293      -2.541 -22.120 -26.943  1.00  0.00           H  
ATOM   4570  C   CYS A 293      -0.638 -20.242 -30.506  1.00  0.00           C  
ATOM   4571  O   CYS A 293      -0.942 -20.013 -31.695  1.00  0.00           O  
ATOM   4572  N   TYR A 294       0.349 -19.614 -29.827  1.00  0.00           N  
ATOM   4573  HN  TYR A 294       0.567 -19.824 -28.877  1.00  0.00           H  
ATOM   4574  CA  TYR A 294       1.324 -18.666 -30.418  1.00  0.00           C  
ATOM   4575  HA  TYR A 294       0.838 -17.862 -30.951  1.00  0.00           H  
ATOM   4576  CB  TYR A 294       2.258 -17.915 -29.381  1.00  0.00           C  
ATOM   4577  HB1 TYR A 294       2.827 -18.729 -28.884  1.00  0.00           H  
ATOM   4578  HB2 TYR A 294       1.603 -17.500 -28.586  1.00  0.00           H  
ATOM   4579  CG  TYR A 294       3.086 -16.792 -30.018  1.00  0.00           C  
ATOM   4580  CD1 TYR A 294       4.277 -16.511 -29.393  1.00  0.00           C  
ATOM   4581  HD1 TYR A 294       4.591 -16.999 -28.482  1.00  0.00           H  
ATOM   4582  CE1 TYR A 294       5.064 -15.532 -29.846  1.00  0.00           C  
ATOM   4583  HE1 TYR A 294       6.044 -15.403 -29.410  1.00  0.00           H  
ATOM   4584  CZ  TYR A 294       4.816 -14.783 -30.936  1.00  0.00           C  
ATOM   4585  OH  TYR A 294       5.499 -13.649 -31.229  1.00  0.00           O  
ATOM   4586  HH  TYR A 294       4.904 -12.921 -31.036  1.00  0.00           H  
ATOM   4587  CD2 TYR A 294       2.724 -16.041 -31.105  1.00  0.00           C  
ATOM   4588  HD2 TYR A 294       1.716 -16.246 -31.432  1.00  0.00           H  
ATOM   4589  CE2 TYR A 294       3.592 -15.005 -31.566  1.00  0.00           C  
ATOM   4590  HE2 TYR A 294       3.184 -14.316 -32.290  1.00  0.00           H  
ATOM   4591  C   TYR A 294       2.081 -19.397 -31.588  1.00  0.00           C  
ATOM   4592  O   TYR A 294       2.268 -18.893 -32.711  1.00  0.00           O  
ATOM   4593  N   ALA A 295       2.407 -20.697 -31.362  1.00  0.00           N  
ATOM   4594  HN  ALA A 295       2.251 -21.178 -30.504  1.00  0.00           H  
ATOM   4595  CA  ALA A 295       3.121 -21.564 -32.285  1.00  0.00           C  
ATOM   4596  HA  ALA A 295       4.078 -21.096 -32.466  1.00  0.00           H  
ATOM   4597  CB  ALA A 295       3.571 -22.874 -31.640  1.00  0.00           C  
ATOM   4598  HB3 ALA A 295       2.710 -23.473 -31.271  1.00  0.00           H  
ATOM   4599  HB1 ALA A 295       4.274 -22.687 -30.800  1.00  0.00           H  
ATOM   4600  HB2 ALA A 295       3.998 -23.584 -32.380  1.00  0.00           H  
ATOM   4601  C   ALA A 295       2.326 -21.915 -33.590  1.00  0.00           C  
ATOM   4602  O   ALA A 295       2.884 -21.969 -34.693  1.00  0.00           O  
ATOM   4603  N   PHE A 296       1.020 -22.212 -33.533  1.00  0.00           N  
ATOM   4604  HN  PHE A 296       0.636 -22.356 -32.624  1.00  0.00           H  
ATOM   4605  CA  PHE A 296       0.077 -22.280 -34.610  1.00  0.00           C  
ATOM   4606  HA  PHE A 296       0.362 -22.992 -35.371  1.00  0.00           H  
ATOM   4607  CB  PHE A 296      -1.364 -22.772 -34.060  1.00  0.00           C  
ATOM   4608  HB1 PHE A 296      -2.098 -22.658 -34.886  1.00  0.00           H  
ATOM   4609  HB2 PHE A 296      -1.677 -22.223 -33.146  1.00  0.00           H  
ATOM   4610  CG  PHE A 296      -1.280 -24.320 -33.787  1.00  0.00           C  
ATOM   4611  CD1 PHE A 296      -1.579 -24.901 -32.557  1.00  0.00           C  
ATOM   4612  HD1 PHE A 296      -1.972 -24.251 -31.788  1.00  0.00           H  
ATOM   4613  CE1 PHE A 296      -1.444 -26.221 -32.280  1.00  0.00           C  
ATOM   4614  HE1 PHE A 296      -1.780 -26.575 -31.316  1.00  0.00           H  
ATOM   4615  CZ  PHE A 296      -1.007 -27.123 -33.276  1.00  0.00           C  
ATOM   4616  HZ  PHE A 296      -0.872 -28.181 -33.106  1.00  0.00           H  
ATOM   4617  CD2 PHE A 296      -0.836 -25.224 -34.816  1.00  0.00           C  
ATOM   4618  HD2 PHE A 296      -0.462 -24.833 -35.752  1.00  0.00           H  
ATOM   4619  CE2 PHE A 296      -0.663 -26.579 -34.519  1.00  0.00           C  
ATOM   4620  HE2 PHE A 296      -0.222 -27.238 -35.251  1.00  0.00           H  
ATOM   4621  C   PHE A 296      -0.038 -20.929 -35.431  1.00  0.00           C  
ATOM   4622  O   PHE A 296       0.022 -20.961 -36.669  1.00  0.00           O  
ATOM   4623  N   VAL A 297      -0.130 -19.781 -34.801  1.00  0.00           N  
ATOM   4624  HN  VAL A 297      -0.349 -19.850 -33.831  1.00  0.00           H  
ATOM   4625  CA  VAL A 297       0.077 -18.462 -35.400  1.00  0.00           C  
ATOM   4626  HA  VAL A 297      -0.652 -18.199 -36.153  1.00  0.00           H  
ATOM   4627  CB  VAL A 297      -0.134 -17.361 -34.328  1.00  0.00           C  
ATOM   4628  HB  VAL A 297       0.525 -17.504 -33.446  1.00  0.00           H  
ATOM   4629  CG1 VAL A 297       0.067 -15.937 -34.816  1.00  0.00           C  
ATOM   4630 2HG1 VAL A 297      -0.354 -15.746 -35.826  1.00  0.00           H  
ATOM   4631 1HG1 VAL A 297       1.144 -15.666 -34.832  1.00  0.00           H  
ATOM   4632 3HG1 VAL A 297      -0.288 -15.263 -34.008  1.00  0.00           H  
ATOM   4633  CG2 VAL A 297      -1.627 -17.500 -33.840  1.00  0.00           C  
ATOM   4634 1HG2 VAL A 297      -1.909 -18.400 -33.252  1.00  0.00           H  
ATOM   4635 2HG2 VAL A 297      -2.235 -17.560 -34.767  1.00  0.00           H  
ATOM   4636 3HG2 VAL A 297      -2.036 -16.673 -33.222  1.00  0.00           H  
ATOM   4637  C   VAL A 297       1.412 -18.239 -36.024  1.00  0.00           C  
ATOM   4638  O   VAL A 297       1.521 -17.905 -37.179  1.00  0.00           O  
ATOM   4639  N   PHE A 298       2.555 -18.630 -35.430  1.00  0.00           N  
ATOM   4640  HN  PHE A 298       2.437 -19.091 -34.555  1.00  0.00           H  
ATOM   4641  CA  PHE A 298       3.900 -18.673 -36.059  1.00  0.00           C  
ATOM   4642  HA  PHE A 298       4.080 -17.656 -36.377  1.00  0.00           H  
ATOM   4643  CB  PHE A 298       5.001 -18.919 -34.935  1.00  0.00           C  
ATOM   4644  HB1 PHE A 298       4.691 -19.655 -34.163  1.00  0.00           H  
ATOM   4645  HB2 PHE A 298       5.040 -17.998 -34.314  1.00  0.00           H  
ATOM   4646  CG  PHE A 298       6.324 -19.271 -35.487  1.00  0.00           C  
ATOM   4647  CD1 PHE A 298       6.945 -18.248 -36.289  1.00  0.00           C  
ATOM   4648  HD1 PHE A 298       6.315 -17.374 -36.367  1.00  0.00           H  
ATOM   4649  CE1 PHE A 298       8.295 -18.354 -36.672  1.00  0.00           C  
ATOM   4650  HE1 PHE A 298       8.754 -17.540 -37.213  1.00  0.00           H  
ATOM   4651  CZ  PHE A 298       8.953 -19.574 -36.590  1.00  0.00           C  
ATOM   4652  HZ  PHE A 298       9.952 -19.578 -37.001  1.00  0.00           H  
ATOM   4653  CD2 PHE A 298       7.052 -20.472 -35.298  1.00  0.00           C  
ATOM   4654  HD2 PHE A 298       6.654 -21.261 -34.678  1.00  0.00           H  
ATOM   4655  CE2 PHE A 298       8.402 -20.566 -35.727  1.00  0.00           C  
ATOM   4656  HE2 PHE A 298       8.924 -21.497 -35.568  1.00  0.00           H  
ATOM   4657  C   PHE A 298       4.023 -19.597 -37.303  1.00  0.00           C  
ATOM   4658  O   PHE A 298       4.739 -19.361 -38.258  1.00  0.00           O  
ATOM   4659  N   SER A 299       3.345 -20.716 -37.202  1.00  0.00           N  
ATOM   4660  HN  SER A 299       2.923 -20.973 -36.337  1.00  0.00           H  
ATOM   4661  CA  SER A 299       3.300 -21.768 -38.216  1.00  0.00           C  
ATOM   4662  HA  SER A 299       4.303 -21.881 -38.600  1.00  0.00           H  
ATOM   4663  CB  SER A 299       2.758 -23.060 -37.669  1.00  0.00           C  
ATOM   4664  HB1 SER A 299       2.637 -23.707 -38.563  1.00  0.00           H  
ATOM   4665  HB2 SER A 299       1.832 -22.908 -37.073  1.00  0.00           H  
ATOM   4666  OG  SER A 299       3.597 -23.783 -36.720  1.00  0.00           O  
ATOM   4667  HG  SER A 299       3.612 -23.368 -35.854  1.00  0.00           H  
ATOM   4668  C   SER A 299       2.381 -21.297 -39.353  1.00  0.00           C  
ATOM   4669  O   SER A 299       2.616 -21.701 -40.498  1.00  0.00           O  
ATOM   4670  N   ALA A 300       1.415 -20.347 -39.255  1.00  0.00           N  
ATOM   4671  HN  ALA A 300       1.146 -19.855 -38.431  1.00  0.00           H  
ATOM   4672  CA  ALA A 300       0.705 -19.753 -40.430  1.00  0.00           C  
ATOM   4673  HA  ALA A 300       0.456 -20.572 -41.089  1.00  0.00           H  
ATOM   4674  CB  ALA A 300      -0.646 -19.120 -39.899  1.00  0.00           C  
ATOM   4675  HB1 ALA A 300      -1.301 -19.943 -39.540  1.00  0.00           H  
ATOM   4676  HB2 ALA A 300      -1.076 -18.505 -40.719  1.00  0.00           H  
ATOM   4677  HB3 ALA A 300      -0.404 -18.473 -39.029  1.00  0.00           H  
ATOM   4678  C   ALA A 300       1.510 -18.724 -41.086  1.00  0.00           C  
ATOM   4679  O   ALA A 300       1.410 -18.617 -42.330  1.00  0.00           O  
ATOM   4680  N   LEU A 301       2.272 -17.890 -40.326  1.00  0.00           N  
ATOM   4681  HN  LEU A 301       2.224 -17.946 -39.332  1.00  0.00           H  
ATOM   4682  CA  LEU A 301       3.328 -17.008 -40.750  1.00  0.00           C  
ATOM   4683  HA  LEU A 301       2.813 -16.402 -41.481  1.00  0.00           H  
ATOM   4684  CB  LEU A 301       3.834 -16.142 -39.564  1.00  0.00           C  
ATOM   4685  HB1 LEU A 301       4.377 -16.879 -38.934  1.00  0.00           H  
ATOM   4686  HB2 LEU A 301       2.951 -15.835 -38.964  1.00  0.00           H  
ATOM   4687  CG  LEU A 301       4.805 -14.979 -39.872  1.00  0.00           C  
ATOM   4688  HG  LEU A 301       5.759 -15.293 -40.345  1.00  0.00           H  
ATOM   4689  CD1 LEU A 301       4.307 -14.017 -41.017  1.00  0.00           C  
ATOM   4690 3HD1 LEU A 301       3.378 -13.478 -40.734  1.00  0.00           H  
ATOM   4691 1HD1 LEU A 301       4.076 -14.543 -41.968  1.00  0.00           H  
ATOM   4692 2HD1 LEU A 301       5.013 -13.225 -41.350  1.00  0.00           H  
ATOM   4693  CD2 LEU A 301       5.295 -14.214 -38.683  1.00  0.00           C  
ATOM   4694 1HD2 LEU A 301       5.691 -14.882 -37.888  1.00  0.00           H  
ATOM   4695 2HD2 LEU A 301       4.483 -13.705 -38.121  1.00  0.00           H  
ATOM   4696 3HD2 LEU A 301       6.030 -13.418 -38.926  1.00  0.00           H  
ATOM   4697  C   LEU A 301       4.440 -17.745 -41.537  1.00  0.00           C  
ATOM   4698  O   LEU A 301       4.918 -17.297 -42.621  1.00  0.00           O  
ATOM   4699  N   ILE A 302       4.973 -18.950 -41.014  1.00  0.00           N  
ATOM   4700  HN  ILE A 302       4.663 -19.344 -40.152  1.00  0.00           H  
ATOM   4701  CA  ILE A 302       5.892 -19.780 -41.708  1.00  0.00           C  
ATOM   4702  HA  ILE A 302       6.733 -19.171 -42.007  1.00  0.00           H  
ATOM   4703  CB  ILE A 302       6.585 -20.841 -40.889  1.00  0.00           C  
ATOM   4704  HB  ILE A 302       5.837 -21.355 -40.249  1.00  0.00           H  
ATOM   4705  CG2 ILE A 302       7.323 -21.934 -41.643  1.00  0.00           C  
ATOM   4706 3HG2 ILE A 302       8.080 -21.422 -42.275  1.00  0.00           H  
ATOM   4707 2HG2 ILE A 302       6.624 -22.573 -42.225  1.00  0.00           H  
ATOM   4708 1HG2 ILE A 302       7.893 -22.567 -40.930  1.00  0.00           H  
ATOM   4709  CG1 ILE A 302       7.533 -20.211 -39.818  1.00  0.00           C  
ATOM   4710 1HG1 ILE A 302       7.679 -21.007 -39.056  1.00  0.00           H  
ATOM   4711 2HG1 ILE A 302       6.921 -19.371 -39.427  1.00  0.00           H  
ATOM   4712  CD  ILE A 302       8.834 -19.581 -40.394  1.00  0.00           C  
ATOM   4713  HD1 ILE A 302       8.696 -19.070 -41.372  1.00  0.00           H  
ATOM   4714  HD2 ILE A 302       9.559 -20.401 -40.587  1.00  0.00           H  
ATOM   4715  HD3 ILE A 302       9.180 -18.791 -39.692  1.00  0.00           H  
ATOM   4716  C   ILE A 302       5.363 -20.316 -43.100  1.00  0.00           C  
ATOM   4717  O   ILE A 302       6.074 -20.249 -44.124  1.00  0.00           O  
ATOM   4718  N   GLU A 303       4.073 -20.826 -43.042  1.00  0.00           N  
ATOM   4719  HN  GLU A 303       3.601 -20.851 -42.164  1.00  0.00           H  
ATOM   4720  CA  GLU A 303       3.288 -21.206 -44.229  1.00  0.00           C  
ATOM   4721  HA  GLU A 303       3.905 -21.924 -44.749  1.00  0.00           H  
ATOM   4722  CB  GLU A 303       1.877 -21.765 -43.845  1.00  0.00           C  
ATOM   4723  HB1 GLU A 303       1.208 -21.240 -43.130  1.00  0.00           H  
ATOM   4724  HB2 GLU A 303       2.117 -22.664 -43.238  1.00  0.00           H  
ATOM   4725  CG  GLU A 303       0.973 -22.284 -45.016  1.00  0.00           C  
ATOM   4726  HG1 GLU A 303       0.631 -23.270 -44.636  1.00  0.00           H  
ATOM   4727  HG2 GLU A 303       1.554 -22.374 -45.960  1.00  0.00           H  
ATOM   4728  CD  GLU A 303      -0.232 -21.420 -45.417  1.00  0.00           C  
ATOM   4729  OE1 GLU A 303      -1.262 -22.203 -45.491  1.00  0.00           O  
ATOM   4730  OE2 GLU A 303      -0.132 -20.204 -45.739  1.00  0.00           O  
ATOM   4731  C   GLU A 303       3.088 -20.130 -45.295  1.00  0.00           C  
ATOM   4732  O   GLU A 303       3.423 -20.349 -46.439  1.00  0.00           O  
ATOM   4733  N   PHE A 304       2.783 -18.858 -44.952  1.00  0.00           N  
ATOM   4734  HN  PHE A 304       2.606 -18.798 -43.973  1.00  0.00           H  
ATOM   4735  CA  PHE A 304       2.793 -17.702 -45.910  1.00  0.00           C  
ATOM   4736  HA  PHE A 304       2.290 -17.987 -46.822  1.00  0.00           H  
ATOM   4737  CB  PHE A 304       2.360 -16.407 -45.146  1.00  0.00           C  
ATOM   4738  HB1 PHE A 304       3.038 -16.179 -44.296  1.00  0.00           H  
ATOM   4739  HB2 PHE A 304       1.366 -16.475 -44.655  1.00  0.00           H  
ATOM   4740  CG  PHE A 304       2.399 -15.276 -46.122  1.00  0.00           C  
ATOM   4741  CD1 PHE A 304       3.089 -14.103 -45.711  1.00  0.00           C  
ATOM   4742  HD1 PHE A 304       3.525 -13.987 -44.730  1.00  0.00           H  
ATOM   4743  CE1 PHE A 304       3.127 -12.986 -46.613  1.00  0.00           C  
ATOM   4744  HE1 PHE A 304       3.632 -12.052 -46.411  1.00  0.00           H  
ATOM   4745  CZ  PHE A 304       2.590 -13.167 -47.887  1.00  0.00           C  
ATOM   4746  HZ  PHE A 304       2.628 -12.359 -48.603  1.00  0.00           H  
ATOM   4747  CD2 PHE A 304       1.795 -15.394 -47.400  1.00  0.00           C  
ATOM   4748  HD2 PHE A 304       1.231 -16.293 -47.605  1.00  0.00           H  
ATOM   4749  CE2 PHE A 304       1.946 -14.365 -48.334  1.00  0.00           C  
ATOM   4750  HE2 PHE A 304       1.600 -14.504 -49.348  1.00  0.00           H  
ATOM   4751  C   PHE A 304       4.237 -17.392 -46.442  1.00  0.00           C  
ATOM   4752  O   PHE A 304       4.402 -17.160 -47.613  1.00  0.00           O  
ATOM   4753  N   ALA A 305       5.292 -17.363 -45.533  1.00  0.00           N  
ATOM   4754  HN  ALA A 305       5.171 -17.458 -44.548  1.00  0.00           H  
ATOM   4755  CA  ALA A 305       6.616 -17.014 -46.024  1.00  0.00           C  
ATOM   4756  HA  ALA A 305       6.641 -16.105 -46.606  1.00  0.00           H  
ATOM   4757  CB  ALA A 305       7.758 -16.988 -44.986  1.00  0.00           C  
ATOM   4758  HB1 ALA A 305       8.648 -16.431 -45.350  1.00  0.00           H  
ATOM   4759  HB3 ALA A 305       8.050 -17.970 -44.558  1.00  0.00           H  
ATOM   4760  HB2 ALA A 305       7.372 -16.350 -44.162  1.00  0.00           H  
ATOM   4761  C   ALA A 305       7.035 -18.072 -47.082  1.00  0.00           C  
ATOM   4762  O   ALA A 305       7.639 -17.745 -48.107  1.00  0.00           O  
ATOM   4763  N   THR A 306       6.816 -19.345 -46.836  1.00  0.00           N  
ATOM   4764  HN  THR A 306       6.251 -19.551 -46.040  1.00  0.00           H  
ATOM   4765  CA  THR A 306       7.146 -20.544 -47.729  1.00  0.00           C  
ATOM   4766  HA  THR A 306       8.205 -20.704 -47.865  1.00  0.00           H  
ATOM   4767  CB  THR A 306       6.665 -21.847 -47.125  1.00  0.00           C  
ATOM   4768  HB  THR A 306       5.631 -21.711 -46.741  1.00  0.00           H  
ATOM   4769  OG1 THR A 306       7.476 -22.052 -46.013  1.00  0.00           O  
ATOM   4770  HG1 THR A 306       7.011 -21.775 -45.219  1.00  0.00           H  
ATOM   4771  CG2 THR A 306       6.961 -23.131 -47.902  1.00  0.00           C  
ATOM   4772 1HG2 THR A 306       7.071 -24.028 -47.257  1.00  0.00           H  
ATOM   4773 2HG2 THR A 306       7.930 -23.019 -48.434  1.00  0.00           H  
ATOM   4774 3HG2 THR A 306       6.177 -23.297 -48.672  1.00  0.00           H  
ATOM   4775  C   THR A 306       6.383 -20.567 -48.991  1.00  0.00           C  
ATOM   4776  O   THR A 306       6.856 -20.895 -50.067  1.00  0.00           O  
ATOM   4777  N   VAL A 307       5.058 -20.275 -48.945  1.00  0.00           N  
ATOM   4778  HN  VAL A 307       4.551 -20.079 -48.109  1.00  0.00           H  
ATOM   4779  CA  VAL A 307       4.261 -20.142 -50.132  1.00  0.00           C  
ATOM   4780  HA  VAL A 307       4.384 -21.026 -50.740  1.00  0.00           H  
ATOM   4781  CB  VAL A 307       2.757 -20.206 -49.792  1.00  0.00           C  
ATOM   4782  HB  VAL A 307       2.590 -19.396 -49.049  1.00  0.00           H  
ATOM   4783  CG1 VAL A 307       1.820 -19.808 -50.955  1.00  0.00           C  
ATOM   4784 1HG1 VAL A 307       1.793 -20.555 -51.776  1.00  0.00           H  
ATOM   4785 3HG1 VAL A 307       1.993 -18.780 -51.340  1.00  0.00           H  
ATOM   4786 2HG1 VAL A 307       0.797 -19.804 -50.521  1.00  0.00           H  
ATOM   4787  CG2 VAL A 307       2.397 -21.664 -49.429  1.00  0.00           C  
ATOM   4788 1HG2 VAL A 307       3.156 -22.134 -48.767  1.00  0.00           H  
ATOM   4789 2HG2 VAL A 307       2.394 -22.214 -50.394  1.00  0.00           H  
ATOM   4790 3HG2 VAL A 307       1.410 -21.626 -48.920  1.00  0.00           H  
ATOM   4791  C   VAL A 307       4.701 -18.945 -50.983  1.00  0.00           C  
ATOM   4792  O   VAL A 307       4.859 -18.971 -52.222  1.00  0.00           O  
ATOM   4793  N   ASN A 308       4.919 -17.719 -50.386  1.00  0.00           N  
ATOM   4794  HN  ASN A 308       4.843 -17.593 -49.400  1.00  0.00           H  
ATOM   4795  CA  ASN A 308       5.270 -16.487 -51.082  1.00  0.00           C  
ATOM   4796  HA  ASN A 308       4.519 -16.266 -51.826  1.00  0.00           H  
ATOM   4797  CB  ASN A 308       5.352 -15.313 -50.026  1.00  0.00           C  
ATOM   4798  HB2 ASN A 308       6.151 -15.477 -49.270  1.00  0.00           H  
ATOM   4799  HB1 ASN A 308       4.334 -15.394 -49.588  1.00  0.00           H  
ATOM   4800  CG  ASN A 308       5.456 -13.973 -50.600  1.00  0.00           C  
ATOM   4801  OD1 ASN A 308       6.527 -13.317 -50.675  1.00  0.00           O  
ATOM   4802  ND2 ASN A 308       4.344 -13.467 -51.083  1.00  0.00           N  
ATOM   4803 1HD2 ASN A 308       4.379 -12.568 -51.521  1.00  0.00           H  
ATOM   4804 2HD2 ASN A 308       3.614 -14.134 -51.230  1.00  0.00           H  
ATOM   4805  C   ASN A 308       6.599 -16.550 -51.624  1.00  0.00           C  
ATOM   4806  O   ASN A 308       6.801 -15.983 -52.693  1.00  0.00           O  
ATOM   4807  N   TYR A 309       7.573 -17.212 -51.066  1.00  0.00           N  
ATOM   4808  HN  TYR A 309       7.481 -17.741 -50.226  1.00  0.00           H  
ATOM   4809  CA  TYR A 309       8.959 -17.300 -51.617  1.00  0.00           C  
ATOM   4810  HA  TYR A 309       9.308 -16.310 -51.870  1.00  0.00           H  
ATOM   4811  CB  TYR A 309       9.942 -17.932 -50.584  1.00  0.00           C  
ATOM   4812  HB1 TYR A 309       9.458 -18.862 -50.214  1.00  0.00           H  
ATOM   4813  HB2 TYR A 309      10.054 -17.232 -49.728  1.00  0.00           H  
ATOM   4814  CG  TYR A 309      11.363 -18.221 -51.052  1.00  0.00           C  
ATOM   4815  CD1 TYR A 309      12.305 -17.198 -51.374  1.00  0.00           C  
ATOM   4816  HD1 TYR A 309      12.038 -16.159 -51.257  1.00  0.00           H  
ATOM   4817  CE1 TYR A 309      13.621 -17.457 -51.742  1.00  0.00           C  
ATOM   4818  HE1 TYR A 309      14.366 -16.702 -51.943  1.00  0.00           H  
ATOM   4819  CZ  TYR A 309      14.009 -18.822 -51.711  1.00  0.00           C  
ATOM   4820  OH  TYR A 309      15.312 -19.185 -52.048  1.00  0.00           O  
ATOM   4821  HH  TYR A 309      15.709 -18.320 -52.173  1.00  0.00           H  
ATOM   4822  CD2 TYR A 309      11.802 -19.547 -51.042  1.00  0.00           C  
ATOM   4823  HD2 TYR A 309      11.092 -20.302 -50.740  1.00  0.00           H  
ATOM   4824  CE2 TYR A 309      13.101 -19.894 -51.479  1.00  0.00           C  
ATOM   4825  HE2 TYR A 309      13.409 -20.929 -51.521  1.00  0.00           H  
ATOM   4826  C   TYR A 309       8.958 -18.081 -52.907  1.00  0.00           C  
ATOM   4827  O   TYR A 309       9.707 -17.799 -53.823  1.00  0.00           O  
ATOM   4828  N   PHE A 310       8.045 -19.017 -53.088  1.00  0.00           N  
ATOM   4829  HN  PHE A 310       7.452 -19.252 -52.323  1.00  0.00           H  
ATOM   4830  CA  PHE A 310       7.986 -19.797 -54.291  1.00  0.00           C  
ATOM   4831  HA  PHE A 310       8.941 -19.644 -54.771  1.00  0.00           H  
ATOM   4832  CB  PHE A 310       7.779 -21.296 -53.761  1.00  0.00           C  
ATOM   4833  HB1 PHE A 310       7.488 -21.940 -54.618  1.00  0.00           H  
ATOM   4834  HB2 PHE A 310       6.931 -21.359 -53.045  1.00  0.00           H  
ATOM   4835  CG  PHE A 310       8.993 -21.749 -52.962  1.00  0.00           C  
ATOM   4836  CD1 PHE A 310      10.299 -21.646 -53.502  1.00  0.00           C  
ATOM   4837  HD1 PHE A 310      10.415 -21.079 -54.413  1.00  0.00           H  
ATOM   4838  CE1 PHE A 310      11.358 -22.247 -52.823  1.00  0.00           C  
ATOM   4839  HE1 PHE A 310      12.341 -22.297 -53.267  1.00  0.00           H  
ATOM   4840  CZ  PHE A 310      11.169 -23.043 -51.684  1.00  0.00           C  
ATOM   4841  HZ  PHE A 310      12.026 -23.451 -51.168  1.00  0.00           H  
ATOM   4842  CD2 PHE A 310       8.720 -22.527 -51.772  1.00  0.00           C  
ATOM   4843  HD2 PHE A 310       7.726 -22.783 -51.432  1.00  0.00           H  
ATOM   4844  CE2 PHE A 310       9.819 -23.162 -51.140  1.00  0.00           C  
ATOM   4845  HE2 PHE A 310       9.654 -23.659 -50.195  1.00  0.00           H  
ATOM   4846  C   PHE A 310       6.870 -19.438 -55.289  1.00  0.00           C  
ATOM   4847  O   PHE A 310       6.825 -19.981 -56.387  1.00  0.00           O  
ATOM   4848  N   THR A 311       5.937 -18.532 -54.887  1.00  0.00           N  
ATOM   4849  HN  THR A 311       5.886 -18.048 -54.017  1.00  0.00           H  
ATOM   4850  CA  THR A 311       4.711 -18.228 -55.688  1.00  0.00           C  
ATOM   4851  HA  THR A 311       4.203 -19.150 -55.929  1.00  0.00           H  
ATOM   4852  CB  THR A 311       3.869 -17.252 -54.923  1.00  0.00           C  
ATOM   4853  HB  THR A 311       4.530 -16.521 -54.410  1.00  0.00           H  
ATOM   4854  OG1 THR A 311       3.114 -17.969 -53.924  1.00  0.00           O  
ATOM   4855  HG1 THR A 311       3.741 -18.346 -53.302  1.00  0.00           H  
ATOM   4856  CG2 THR A 311       2.844 -16.464 -55.772  1.00  0.00           C  
ATOM   4857 1HG2 THR A 311       3.327 -15.576 -56.233  1.00  0.00           H  
ATOM   4858 2HG2 THR A 311       1.962 -16.046 -55.242  1.00  0.00           H  
ATOM   4859 3HG2 THR A 311       2.387 -17.098 -56.562  1.00  0.00           H  
ATOM   4860  C   THR A 311       5.005 -17.561 -57.087  1.00  0.00           C  
ATOM   4861  O   THR A 311       5.762 -16.596 -57.148  1.00  0.00           O  
ATOM   4862  N   LYS A 312       4.406 -18.123 -58.139  1.00  0.00           N  
ATOM   4863  HN  LYS A 312       3.709 -18.833 -58.071  1.00  0.00           H  
ATOM   4864  CA  LYS A 312       4.741 -17.847 -59.543  1.00  0.00           C  
ATOM   4865  HA  LYS A 312       3.938 -18.437 -59.959  1.00  0.00           H  
ATOM   4866  CB  LYS A 312       4.617 -16.377 -59.993  1.00  0.00           C  
ATOM   4867  HB1 LYS A 312       4.883 -16.441 -61.069  1.00  0.00           H  
ATOM   4868  HB2 LYS A 312       5.462 -15.808 -59.549  1.00  0.00           H  
ATOM   4869  CG  LYS A 312       3.256 -15.682 -59.920  1.00  0.00           C  
ATOM   4870  HG2 LYS A 312       2.982 -15.785 -58.849  1.00  0.00           H  
ATOM   4871  HG1 LYS A 312       2.546 -16.198 -60.601  1.00  0.00           H  
ATOM   4872  CD  LYS A 312       3.313 -14.267 -60.440  1.00  0.00           C  
ATOM   4873  HD1 LYS A 312       3.776 -14.320 -61.448  1.00  0.00           H  
ATOM   4874  HD2 LYS A 312       4.089 -13.723 -59.859  1.00  0.00           H  
ATOM   4875  CE  LYS A 312       2.056 -13.421 -60.338  1.00  0.00           C  
ATOM   4876  HE2 LYS A 312       2.219 -12.464 -60.877  1.00  0.00           H  
ATOM   4877  HE1 LYS A 312       1.775 -13.261 -59.275  1.00  0.00           H  
ATOM   4878  NZ  LYS A 312       0.946 -14.102 -61.080  1.00  0.00           N1+
ATOM   4879  HZ3 LYS A 312       1.128 -14.172 -62.102  1.00  0.00           H  
ATOM   4880  HZ1 LYS A 312       0.105 -13.506 -60.944  1.00  0.00           H  
ATOM   4881  HZ2 LYS A 312       0.646 -15.055 -60.791  1.00  0.00           H  
ATOM   4882  C   LYS A 312       6.041 -18.523 -59.966  1.00  0.00           C  
ATOM   4883  O   LYS A 312       6.154 -19.120 -61.027  1.00  0.00           O  
ATOM   4884  N   SER A 313       7.231 -18.446 -59.250  1.00  0.00           N  
ATOM   4885  HN  SER A 313       7.268 -17.890 -58.422  1.00  0.00           H  
ATOM   4886  CA  SER A 313       8.419 -19.198 -59.710  1.00  0.00           C  
ATOM   4887  HA  SER A 313       8.562 -18.974 -60.757  1.00  0.00           H  
ATOM   4888  CB  SER A 313       9.669 -18.738 -58.847  1.00  0.00           C  
ATOM   4889  HB1 SER A 313       9.785 -17.663 -59.100  1.00  0.00           H  
ATOM   4890  HB2 SER A 313      10.586 -19.268 -59.181  1.00  0.00           H  
ATOM   4891  OG  SER A 313       9.593 -18.880 -57.407  1.00  0.00           O  
ATOM   4892  HG  SER A 313       9.234 -18.094 -56.988  1.00  0.00           H  
ATOM   4893  C   SER A 313       8.406 -20.715 -59.637  1.00  0.00           C  
ATOM   4894  O   SER A 313       8.854 -21.408 -60.575  1.00  0.00           O  
ATOM   4895  N   GLN A 314       7.924 -21.341 -58.540  1.00  0.00           N  
ATOM   4896  HN  GLN A 314       7.566 -20.716 -57.851  1.00  0.00           H  
ATOM   4897  CA  GLN A 314       7.999 -22.746 -58.143  1.00  0.00           C  
ATOM   4898  HA  GLN A 314       8.167 -23.430 -58.962  1.00  0.00           H  
ATOM   4899  CB  GLN A 314       9.141 -22.882 -57.106  1.00  0.00           C  
ATOM   4900  HB1 GLN A 314       9.046 -23.887 -56.643  1.00  0.00           H  
ATOM   4901  HB2 GLN A 314       9.056 -22.057 -56.367  1.00  0.00           H  
ATOM   4902  CG  GLN A 314      10.590 -22.940 -57.716  1.00  0.00           C  
ATOM   4903  HG2 GLN A 314      11.286 -23.230 -56.900  1.00  0.00           H  
ATOM   4904  HG1 GLN A 314      10.825 -21.905 -58.042  1.00  0.00           H  
ATOM   4905  CD  GLN A 314      10.723 -23.830 -59.000  1.00  0.00           C  
ATOM   4906  OE1 GLN A 314      10.184 -24.940 -59.142  1.00  0.00           O  
ATOM   4907  NE2 GLN A 314      11.718 -23.495 -59.798  1.00  0.00           N  
ATOM   4908 2HE2 GLN A 314      12.154 -22.611 -59.626  1.00  0.00           H  
ATOM   4909 1HE2 GLN A 314      11.977 -24.065 -60.577  1.00  0.00           H  
ATOM   4910  C   GLN A 314       6.732 -23.352 -57.555  1.00  0.00           C  
ATOM   4911  O   GLN A 314       6.626 -23.732 -56.413  1.00  0.00           O  
ATOM   4912  N   PRO A 315       5.559 -23.300 -58.329  1.00  0.00           N  
ATOM   4913  CD  PRO A 315       5.489 -22.811 -59.696  1.00  0.00           C  
ATOM   4914  HD1 PRO A 315       6.284 -23.244 -60.340  1.00  0.00           H  
ATOM   4915  HD2 PRO A 315       5.565 -21.705 -59.620  1.00  0.00           H  
ATOM   4916  CA  PRO A 315       4.271 -23.302 -57.693  1.00  0.00           C  
ATOM   4917  HA  PRO A 315       4.299 -22.618 -56.858  1.00  0.00           H  
ATOM   4918  CB  PRO A 315       3.236 -23.027 -58.787  1.00  0.00           C  
ATOM   4919  HB1 PRO A 315       2.907 -21.966 -58.757  1.00  0.00           H  
ATOM   4920  HB2 PRO A 315       2.305 -23.632 -58.734  1.00  0.00           H  
ATOM   4921  CG  PRO A 315       4.020 -23.115 -60.119  1.00  0.00           C  
ATOM   4922  HG1 PRO A 315       4.109 -24.135 -60.550  1.00  0.00           H  
ATOM   4923  HG2 PRO A 315       3.684 -22.425 -60.922  1.00  0.00           H  
ATOM   4924  C   PRO A 315       3.960 -24.645 -57.224  1.00  0.00           C  
ATOM   4925  O   PRO A 315       3.165 -24.741 -56.293  1.00  0.00           O  
ATOM   4926  N   ALA A 316       4.679 -25.687 -57.742  1.00  0.00           N  
ATOM   4927  HN  ALA A 316       5.378 -25.603 -58.448  1.00  0.00           H  
ATOM   4928  CA  ALA A 316       4.535 -27.033 -57.228  1.00  0.00           C  
ATOM   4929  HA  ALA A 316       3.480 -27.206 -57.076  1.00  0.00           H  
ATOM   4930  CB  ALA A 316       5.219 -28.170 -58.083  1.00  0.00           C  
ATOM   4931  HB2 ALA A 316       4.996 -29.192 -57.712  1.00  0.00           H  
ATOM   4932  HB3 ALA A 316       6.305 -28.029 -58.272  1.00  0.00           H  
ATOM   4933  HB1 ALA A 316       4.581 -28.298 -58.984  1.00  0.00           H  
ATOM   4934  C   ALA A 316       5.180 -27.160 -55.844  1.00  0.00           C  
ATOM   4935  O   ALA A 316       4.674 -27.940 -55.039  1.00  0.00           O  
ATOM   4936  N   ARG A 317       6.240 -26.368 -55.537  1.00  0.00           N  
ATOM   4937  HN  ARG A 317       6.665 -25.743 -56.188  1.00  0.00           H
[truncated: 1,821,973 more chars]
