# Supplementary material for: Mutational Analysis of Anesthetic Binding Sites and Their Effects on GABAA Receptor Activation and Modulation by Positive Allosteric Modulators of the α7 Nicotinic Receptor
Source: Biomolecules. 2023 Apr 20;13(4):698. doi: 10.3390/biom13040698 (PMC10135968; doi:10.3390/biom13040698)
Supplement: Supplementary file 1 [file biomolecules-13-00698-s001.zip › PAM-2 at gamma-beta interface.pdb]

REMARK   Accelrys Discovery Studio PDB file
REMARK   Created:  2023-03-14T13:31:42Z
MODEL        1
ATOM      1  CAY GLY G  25     -18.998  -6.066  78.834  1.00  0.00           C  
ATOM      2  HY1 GLY G  25     -18.376  -5.513  78.099  1.00  0.00           H  
ATOM      3  HY2 GLY G  25     -18.295  -6.371  79.638  1.00  0.00           H  
ATOM      4  HY3 GLY G  25     -19.824  -5.419  79.200  1.00  0.00           H  
ATOM      5  CY  GLY G  25     -19.566  -7.296  78.242  1.00  0.00           C  
ATOM      6  OY  GLY G  25     -19.200  -7.774  77.149  1.00  0.00           O  
ATOM      7  N   GLY G  25     -20.600  -7.749  78.908  1.00  0.00           N  
ATOM      8  HN  GLY G  25     -21.037  -7.196  79.613  1.00  0.00           H  
ATOM      9  CA  GLY G  25     -21.170  -9.074  78.715  1.00  0.00           C  
ATOM     10  HA1 GLY G  25     -21.744  -9.041  77.800  1.00  0.00           H  
ATOM     11  HA2 GLY G  25     -21.829  -9.219  79.558  1.00  0.00           H  
ATOM     12  C   GLY G  25     -20.212 -10.247  78.723  1.00  0.00           C  
ATOM     13  O   GLY G  25     -19.269 -10.201  79.506  1.00  0.00           O  
ATOM     14  N   ASP G  26     -20.440 -11.303  77.885  1.00  0.00           N  
ATOM     15  HN  ASP G  26     -21.315 -11.404  77.419  1.00  0.00           H  
ATOM     16  CA  ASP G  26     -19.690 -12.545  78.054  1.00  0.00           C  
ATOM     17  HA  ASP G  26     -19.196 -12.635  79.010  1.00  0.00           H  
ATOM     18  CB  ASP G  26     -20.696 -13.687  77.982  1.00  0.00           C  
ATOM     19  HB1 ASP G  26     -20.320 -14.702  77.733  1.00  0.00           H  
ATOM     20  HB2 ASP G  26     -21.348 -13.545  77.094  1.00  0.00           H  
ATOM     21  CG  ASP G  26     -21.564 -13.755  79.182  1.00  0.00           C  
ATOM     22  OD1 ASP G  26     -21.220 -13.282  80.292  1.00  0.00           O  
ATOM     23  OD2 ASP G  26     -22.653 -14.474  79.101  1.00  0.00           O  
ATOM     24  C   ASP G  26     -18.624 -12.692  76.968  1.00  0.00           C  
ATOM     25  O   ASP G  26     -17.473 -13.158  77.187  1.00  0.00           O  
ATOM     26  N   VAL G  27     -19.023 -12.209  75.722  1.00  0.00           N  
ATOM     27  HN  VAL G  27     -19.956 -11.883  75.589  1.00  0.00           H  
ATOM     28  CA  VAL G  27     -18.142 -12.252  74.572  1.00  0.00           C  
ATOM     29  HA  VAL G  27     -17.900 -13.299  74.462  1.00  0.00           H  
ATOM     30  CB  VAL G  27     -18.846 -11.824  73.308  1.00  0.00           C  
ATOM     31  HB  VAL G  27     -19.539 -12.686  73.199  1.00  0.00           H  
ATOM     32  CG1 VAL G  27     -19.651 -10.542  73.479  1.00  0.00           C  
ATOM     33 1HG1 VAL G  27     -18.965  -9.711  73.750  1.00  0.00           H  
ATOM     34 2HG1 VAL G  27     -20.409 -10.527  74.292  1.00  0.00           H  
ATOM     35 3HG1 VAL G  27     -20.112 -10.297  72.499  1.00  0.00           H  
ATOM     36  CG2 VAL G  27     -17.891 -11.820  72.105  1.00  0.00           C  
ATOM     37 1HG2 VAL G  27     -18.397 -11.692  71.124  1.00  0.00           H  
ATOM     38 2HG2 VAL G  27     -17.311 -12.759  71.975  1.00  0.00           H  
ATOM     39 3HG2 VAL G  27     -17.235 -10.935  72.250  1.00  0.00           H  
ATOM     40  C   VAL G  27     -16.771 -11.572  74.858  1.00  0.00           C  
ATOM     41  O   VAL G  27     -15.758 -12.264  74.594  1.00  0.00           O  
ATOM     42  N   THR G  28     -16.710 -10.358  75.427  1.00  0.00           N  
ATOM     43  HN  THR G  28     -17.581  -9.888  75.547  1.00  0.00           H  
ATOM     44  CA  THR G  28     -15.648  -9.485  75.848  1.00  0.00           C  
ATOM     45  HA  THR G  28     -15.033  -9.103  75.046  1.00  0.00           H  
ATOM     46  CB  THR G  28     -16.182  -8.345  76.621  1.00  0.00           C  
ATOM     47  HB  THR G  28     -16.763  -8.744  77.480  1.00  0.00           H  
ATOM     48  OG1 THR G  28     -17.033  -7.652  75.692  1.00  0.00           O  
ATOM     49  HG1 THR G  28     -17.821  -7.558  76.233  1.00  0.00           H  
ATOM     50  CG2 THR G  28     -15.189  -7.318  77.239  1.00  0.00           C  
ATOM     51 1HG2 THR G  28     -14.533  -6.838  76.482  1.00  0.00           H  
ATOM     52 2HG2 THR G  28     -14.505  -7.786  77.980  1.00  0.00           H  
ATOM     53 3HG2 THR G  28     -15.775  -6.489  77.691  1.00  0.00           H  
ATOM     54  C   THR G  28     -14.703 -10.229  76.804  1.00  0.00           C  
ATOM     55  O   THR G  28     -13.534 -10.169  76.578  1.00  0.00           O  
ATOM     56  N   VAL G  29     -15.259 -10.897  77.767  1.00  0.00           N  
ATOM     57  HN  VAL G  29     -16.251 -10.971  77.834  1.00  0.00           H  
ATOM     58  CA  VAL G  29     -14.461 -11.713  78.759  1.00  0.00           C  
ATOM     59  HA  VAL G  29     -13.631 -11.120  79.113  1.00  0.00           H  
ATOM     60  CB  VAL G  29     -15.257 -11.992  80.001  1.00  0.00           C  
ATOM     61  HB  VAL G  29     -15.982 -12.813  79.816  1.00  0.00           H  
ATOM     62  CG1 VAL G  29     -14.333 -12.387  81.236  1.00  0.00           C  
ATOM     63 1HG1 VAL G  29     -14.862 -12.577  82.194  1.00  0.00           H  
ATOM     64 2HG1 VAL G  29     -13.702 -11.522  81.530  1.00  0.00           H  
ATOM     65 3HG1 VAL G  29     -13.705 -13.267  80.980  1.00  0.00           H  
ATOM     66  CG2 VAL G  29     -16.180 -10.834  80.319  1.00  0.00           C  
ATOM     67 1HG2 VAL G  29     -16.641 -10.934  81.325  1.00  0.00           H  
ATOM     68 2HG2 VAL G  29     -16.991 -10.854  79.560  1.00  0.00           H  
ATOM     69 3HG2 VAL G  29     -15.675  -9.850  80.215  1.00  0.00           H  
ATOM     70  C   VAL G  29     -13.764 -12.894  78.098  1.00  0.00           C  
ATOM     71  O   VAL G  29     -12.572 -13.215  78.473  1.00  0.00           O  
ATOM     72  N   ILE G  30     -14.419 -13.612  77.130  1.00  0.00           N  
ATOM     73  HN  ILE G  30     -15.310 -13.270  76.843  1.00  0.00           H  
ATOM     74  CA  ILE G  30     -13.774 -14.669  76.418  1.00  0.00           C  
ATOM     75  HA  ILE G  30     -13.402 -15.425  77.093  1.00  0.00           H  
ATOM     76  CB  ILE G  30     -14.631 -15.564  75.495  1.00  0.00           C  
ATOM     77  HB  ILE G  30     -15.012 -14.984  74.627  1.00  0.00           H  
ATOM     78  CG2 ILE G  30     -13.819 -16.746  74.928  1.00  0.00           C  
ATOM     79 1HG2 ILE G  30     -13.409 -17.471  75.663  1.00  0.00           H  
ATOM     80 2HG2 ILE G  30     -13.041 -16.220  74.334  1.00  0.00           H  
ATOM     81 3HG2 ILE G  30     -14.515 -17.333  74.290  1.00  0.00           H  
ATOM     82  CG1 ILE G  30     -15.826 -16.220  76.143  1.00  0.00           C  
ATOM     83 1HG1 ILE G  30     -16.200 -16.969  75.414  1.00  0.00           H  
ATOM     84 2HG1 ILE G  30     -16.620 -15.494  76.423  1.00  0.00           H  
ATOM     85  CD  ILE G  30     -15.531 -16.796  77.493  1.00  0.00           C  
ATOM     86  HD1 ILE G  30     -16.396 -17.422  77.802  1.00  0.00           H  
ATOM     87  HD2 ILE G  30     -15.305 -16.062  78.296  1.00  0.00           H  
ATOM     88  HD3 ILE G  30     -14.574 -17.361  77.480  1.00  0.00           H  
ATOM     89  C   ILE G  30     -12.639 -14.045  75.599  1.00  0.00           C  
ATOM     90  O   ILE G  30     -11.483 -14.432  75.763  1.00  0.00           O  
ATOM     91  N   LEU G  31     -12.907 -12.907  74.839  1.00  0.00           N  
ATOM     92  HN  LEU G  31     -13.820 -12.605  74.576  1.00  0.00           H  
ATOM     93  CA  LEU G  31     -11.881 -12.249  74.115  1.00  0.00           C  
ATOM     94  HA  LEU G  31     -11.553 -13.029  73.444  1.00  0.00           H  
ATOM     95  CB  LEU G  31     -12.483 -11.023  73.248  1.00  0.00           C  
ATOM     96  HB1 LEU G  31     -11.742 -10.471  72.631  1.00  0.00           H  
ATOM     97  HB2 LEU G  31     -13.063 -10.431  73.988  1.00  0.00           H  
ATOM     98  CG  LEU G  31     -13.400 -11.599  72.136  1.00  0.00           C  
ATOM     99  HG  LEU G  31     -14.022 -12.410  72.573  1.00  0.00           H  
ATOM    100  CD1 LEU G  31     -14.278 -10.548  71.440  1.00  0.00           C  
ATOM    101 1HD1 LEU G  31     -13.555  -9.943  70.852  1.00  0.00           H  
ATOM    102 2HD1 LEU G  31     -14.864  -9.953  72.173  1.00  0.00           H  
ATOM    103 3HD1 LEU G  31     -15.055 -10.968  70.767  1.00  0.00           H  
ATOM    104  CD2 LEU G  31     -12.645 -12.445  71.068  1.00  0.00           C  
ATOM    105 1HD2 LEU G  31     -11.958 -13.116  71.627  1.00  0.00           H  
ATOM    106 2HD2 LEU G  31     -12.048 -11.692  70.510  1.00  0.00           H  
ATOM    107 3HD2 LEU G  31     -13.234 -13.013  70.317  1.00  0.00           H  
ATOM    108  C   LEU G  31     -10.623 -11.764  74.882  1.00  0.00           C  
ATOM    109  O   LEU G  31      -9.470 -11.812  74.448  1.00  0.00           O  
ATOM    110  N   ASN G  32     -10.871 -11.189  76.066  1.00  0.00           N  
ATOM    111  HN  ASN G  32     -11.764 -11.289  76.497  1.00  0.00           H  
ATOM    112  CA  ASN G  32      -9.807 -10.663  76.958  1.00  0.00           C  
ATOM    113  HA  ASN G  32      -9.174 -10.008  76.377  1.00  0.00           H  
ATOM    114  CB  ASN G  32     -10.358  -9.834  78.174  1.00  0.00           C  
ATOM    115  HB1 ASN G  32      -9.562  -9.492  78.869  1.00  0.00           H  
ATOM    116  HB2 ASN G  32     -11.196 -10.320  78.718  1.00  0.00           H  
ATOM    117  CG  ASN G  32     -10.900  -8.475  77.638  1.00  0.00           C  
ATOM    118  OD1 ASN G  32     -10.780  -8.268  76.410  1.00  0.00           O  
ATOM    119  ND2 ASN G  32     -11.694  -7.774  78.470  1.00  0.00           N  
ATOM    120 1HD2 ASN G  32     -12.228  -7.046  78.040  1.00  0.00           H  
ATOM    121 2HD2 ASN G  32     -11.808  -8.002  79.437  1.00  0.00           H  
ATOM    122  C   ASN G  32      -8.922 -11.709  77.567  1.00  0.00           C  
ATOM    123  O   ASN G  32      -7.706 -11.406  77.696  1.00  0.00           O  
ATOM    124  N   ASN G  33      -9.408 -12.905  77.742  1.00  0.00           N  
ATOM    125  HN  ASN G  33     -10.362 -13.149  77.584  1.00  0.00           H  
ATOM    126  CA  ASN G  33      -8.764 -13.994  78.478  1.00  0.00           C  
ATOM    127  HA  ASN G  33      -7.876 -13.618  78.965  1.00  0.00           H  
ATOM    128  CB  ASN G  33      -9.616 -14.476  79.649  1.00  0.00           C  
ATOM    129  HB1 ASN G  33      -9.119 -15.321  80.171  1.00  0.00           H  
ATOM    130  HB2 ASN G  33     -10.592 -14.920  79.358  1.00  0.00           H  
ATOM    131  CG  ASN G  33      -9.790 -13.308  80.723  1.00  0.00           C  
ATOM    132  OD1 ASN G  33      -9.074 -13.239  81.730  1.00  0.00           O  
ATOM    133  ND2 ASN G  33     -10.741 -12.336  80.443  1.00  0.00           N  
ATOM    134 1HD2 ASN G  33     -10.936 -11.725  81.211  1.00  0.00           H  
ATOM    135 2HD2 ASN G  33     -11.342 -12.455  79.653  1.00  0.00           H  
ATOM    136  C   ASN G  33      -8.322 -15.152  77.605  1.00  0.00           C  
ATOM    137  O   ASN G  33      -7.684 -16.083  78.140  1.00  0.00           O  
ATOM    138  N   LEU G  34      -8.681 -15.122  76.288  1.00  0.00           N  
ATOM    139  HN  LEU G  34      -9.454 -14.553  76.021  1.00  0.00           H  
ATOM    140  CA  LEU G  34      -8.517 -16.186  75.327  1.00  0.00           C  
ATOM    141  HA  LEU G  34      -9.065 -17.060  75.645  1.00  0.00           H  
ATOM    142  CB  LEU G  34      -9.063 -15.725  73.997  1.00  0.00           C  
ATOM    143  HB1 LEU G  34      -8.649 -14.764  73.622  1.00  0.00           H  
ATOM    144  HB2 LEU G  34     -10.125 -15.519  74.250  1.00  0.00           H  
ATOM    145  CG  LEU G  34      -9.102 -16.744  72.811  1.00  0.00           C  
ATOM    146  HG  LEU G  34      -8.048 -16.918  72.506  1.00  0.00           H  
ATOM    147  CD1 LEU G  34      -9.590 -18.127  73.104  1.00  0.00           C  
ATOM    148 1HD1 LEU G  34     -10.698 -18.185  73.150  1.00  0.00           H  
ATOM    149 2HD1 LEU G  34      -9.090 -18.625  73.963  1.00  0.00           H  
ATOM    150 3HD1 LEU G  34      -9.396 -18.843  72.276  1.00  0.00           H  
ATOM    151  CD2 LEU G  34      -9.833 -16.271  71.595  1.00  0.00           C  
ATOM    152 1HD2 LEU G  34      -9.670 -15.235  71.228  1.00  0.00           H  
ATOM    153 2HD2 LEU G  34     -10.934 -16.175  71.707  1.00  0.00           H  
ATOM    154 3HD2 LEU G  34      -9.669 -17.051  70.820  1.00  0.00           H  
ATOM    155  C   LEU G  34      -7.063 -16.506  75.147  1.00  0.00           C  
ATOM    156  O   LEU G  34      -6.604 -17.627  75.043  1.00  0.00           O  
ATOM    157  N   LEU G  35      -6.226 -15.371  75.243  1.00  0.00           N  
ATOM    158  HN  LEU G  35      -6.734 -14.516  75.303  1.00  0.00           H  
ATOM    159  CA  LEU G  35      -4.811 -15.387  74.970  1.00  0.00           C  
ATOM    160  HA  LEU G  35      -4.617 -16.291  74.412  1.00  0.00           H  
ATOM    161  CB  LEU G  35      -4.345 -14.321  74.050  1.00  0.00           C  
ATOM    162  HB1 LEU G  35      -3.275 -14.437  73.775  1.00  0.00           H  
ATOM    163  HB2 LEU G  35      -4.472 -13.310  74.493  1.00  0.00           H  
ATOM    164  CG  LEU G  35      -5.148 -14.357  72.712  1.00  0.00           C  
ATOM    165  HG  LEU G  35      -6.236 -14.216  72.885  1.00  0.00           H  
ATOM    166  CD1 LEU G  35      -4.646 -13.145  71.779  1.00  0.00           C  
ATOM    167 1HD1 LEU G  35      -3.642 -13.255  71.316  1.00  0.00           H  
ATOM    168 2HD1 LEU G  35      -4.738 -12.165  72.294  1.00  0.00           H  
ATOM    169 3HD1 LEU G  35      -5.303 -13.065  70.887  1.00  0.00           H  
ATOM    170  CD2 LEU G  35      -4.999 -15.601  71.839  1.00  0.00           C  
ATOM    171 1HD2 LEU G  35      -5.716 -15.563  70.990  1.00  0.00           H  
ATOM    172 2HD2 LEU G  35      -5.419 -16.435  72.440  1.00  0.00           H  
ATOM    173 3HD2 LEU G  35      -3.923 -15.675  71.572  1.00  0.00           H  
ATOM    174  C   LEU G  35      -3.944 -15.329  76.222  1.00  0.00           C  
ATOM    175  O   LEU G  35      -2.795 -15.015  76.186  1.00  0.00           O  
ATOM    176  N   GLU G  36      -4.464 -15.781  77.382  1.00  0.00           N  
ATOM    177  HN  GLU G  36      -5.420 -16.000  77.563  1.00  0.00           H  
ATOM    178  CA  GLU G  36      -3.645 -15.884  78.551  1.00  0.00           C  
ATOM    179  HA  GLU G  36      -3.106 -14.970  78.754  1.00  0.00           H  
ATOM    180  CB  GLU G  36      -4.569 -16.026  79.743  1.00  0.00           C  
ATOM    181  HB1 GLU G  36      -4.066 -16.408  80.658  1.00  0.00           H  
ATOM    182  HB2 GLU G  36      -5.290 -16.831  79.487  1.00  0.00           H  
ATOM    183  CG  GLU G  36      -5.404 -14.725  80.122  1.00  0.00           C  
ATOM    184  HG1 GLU G  36      -6.141 -15.010  80.903  1.00  0.00           H  
ATOM    185  HG2 GLU G  36      -5.940 -14.444  79.190  1.00  0.00           H  
ATOM    186  CD  GLU G  36      -4.454 -13.653  80.585  1.00  0.00           C  
ATOM    187  OE1 GLU G  36      -4.541 -12.543  79.955  1.00  0.00           O  
ATOM    188  OE2 GLU G  36      -3.658 -13.804  81.529  1.00  0.00           O  
ATOM    189  C   GLU G  36      -2.562 -16.881  78.578  1.00  0.00           C  
ATOM    190  O   GLU G  36      -2.835 -18.073  78.618  1.00  0.00           O  
ATOM    191  N   GLY G  37      -1.295 -16.400  78.480  1.00  0.00           N  
ATOM    192  HN  GLY G  37      -0.983 -15.452  78.485  1.00  0.00           H  
ATOM    193  CA  GLY G  37      -0.115 -17.233  78.187  1.00  0.00           C  
ATOM    194  HA1 GLY G  37      -0.273 -18.097  78.816  1.00  0.00           H  
ATOM    195  HA2 GLY G  37       0.849 -16.767  78.328  1.00  0.00           H  
ATOM    196  C   GLY G  37      -0.177 -17.795  76.793  1.00  0.00           C  
ATOM    197  O   GLY G  37       0.344 -18.880  76.632  1.00  0.00           O  
ATOM    198  N   TYR G  38      -0.826 -17.152  75.747  1.00  0.00           N  
ATOM    199  HN  TYR G  38      -1.316 -16.298  75.906  1.00  0.00           H  
ATOM    200  CA  TYR G  38      -0.606 -17.537  74.374  1.00  0.00           C  
ATOM    201  HA  TYR G  38      -0.386 -18.593  74.319  1.00  0.00           H  
ATOM    202  CB  TYR G  38      -1.834 -17.221  73.552  1.00  0.00           C  
ATOM    203  HB1 TYR G  38      -2.040 -16.131  73.488  1.00  0.00           H  
ATOM    204  HB2 TYR G  38      -2.710 -17.661  74.074  1.00  0.00           H  
ATOM    205  CG  TYR G  38      -1.967 -17.839  72.162  1.00  0.00           C  
ATOM    206  CD1 TYR G  38      -1.281 -17.200  71.108  1.00  0.00           C  
ATOM    207  HD1 TYR G  38      -0.685 -16.324  71.313  1.00  0.00           H  
ATOM    208  CE1 TYR G  38      -1.568 -17.535  69.708  1.00  0.00           C  
ATOM    209  HE1 TYR G  38      -1.160 -17.023  68.849  1.00  0.00           H  
ATOM    210  CZ  TYR G  38      -2.370 -18.683  69.496  1.00  0.00           C  
ATOM    211  OH  TYR G  38      -2.673 -19.151  68.184  1.00  0.00           O  
ATOM    212  HH  TYR G  38      -2.828 -20.097  68.236  1.00  0.00           H  
ATOM    213  CD2 TYR G  38      -2.877 -18.835  71.880  1.00  0.00           C  
ATOM    214  HD2 TYR G  38      -3.367 -19.359  72.687  1.00  0.00           H  
ATOM    215  CE2 TYR G  38      -3.049 -19.280  70.537  1.00  0.00           C  
ATOM    216  HE2 TYR G  38      -3.829 -20.005  70.352  1.00  0.00           H  
ATOM    217  C   TYR G  38       0.645 -16.794  73.861  1.00  0.00           C  
ATOM    218  O   TYR G  38       0.695 -15.606  73.722  1.00  0.00           O  
ATOM    219  N   ASP G  39       1.770 -17.496  73.719  1.00  0.00           N  
ATOM    220  HN  ASP G  39       1.826 -18.448  74.012  1.00  0.00           H  
ATOM    221  CA  ASP G  39       2.947 -17.100  72.947  1.00  0.00           C  
ATOM    222  HA  ASP G  39       3.096 -16.037  72.826  1.00  0.00           H  
ATOM    223  CB  ASP G  39       4.117 -17.775  73.711  1.00  0.00           C  
ATOM    224  HB1 ASP G  39       3.970 -18.869  73.577  1.00  0.00           H  
ATOM    225  HB2 ASP G  39       4.067 -17.469  74.778  1.00  0.00           H  
ATOM    226  CG  ASP G  39       5.560 -17.504  73.246  1.00  0.00           C  
ATOM    227  OD1 ASP G  39       6.513 -17.970  74.016  1.00  0.00           O  
ATOM    228  OD2 ASP G  39       5.812 -16.979  72.174  1.00  0.00           O  
ATOM    229  C   ASP G  39       2.965 -17.635  71.496  1.00  0.00           C  
ATOM    230  O   ASP G  39       2.687 -18.856  71.393  1.00  0.00           O  
ATOM    231  N   ASN G  40       3.119 -16.769  70.496  1.00  0.00           N  
ATOM    232  HN  ASN G  40       3.358 -15.819  70.686  1.00  0.00           H  
ATOM    233  CA  ASN G  40       3.091 -17.000  69.059  1.00  0.00           C  
ATOM    234  HA  ASN G  40       2.188 -17.576  68.925  1.00  0.00           H  
ATOM    235  CB  ASN G  40       2.997 -15.528  68.413  1.00  0.00           C  
ATOM    236  HB1 ASN G  40       3.133 -15.634  67.315  1.00  0.00           H  
ATOM    237  HB2 ASN G  40       3.828 -14.851  68.705  1.00  0.00           H  
ATOM    238  CG  ASN G  40       1.660 -14.862  68.688  1.00  0.00           C  
ATOM    239  OD1 ASN G  40       1.512 -14.002  69.589  1.00  0.00           O  
ATOM    240  ND2 ASN G  40       0.651 -15.237  67.882  1.00  0.00           N  
ATOM    241 1HD2 ASN G  40       0.843 -15.891  67.150  1.00  0.00           H  
ATOM    242 2HD2 ASN G  40      -0.276 -14.866  67.925  1.00  0.00           H  
ATOM    243  C   ASN G  40       4.260 -17.845  68.393  1.00  0.00           C  
ATOM    244  O   ASN G  40       4.149 -18.343  67.316  1.00  0.00           O  
ATOM    245  N   LYS G  41       5.406 -17.986  69.135  1.00  0.00           N  
ATOM    246  HN  LYS G  41       5.512 -17.552  70.027  1.00  0.00           H  
ATOM    247  CA  LYS G  41       6.619 -18.558  68.527  1.00  0.00           C  
ATOM    248  HA  LYS G  41       6.842 -18.016  67.619  1.00  0.00           H  
ATOM    249  CB  LYS G  41       7.914 -18.391  69.418  1.00  0.00           C  
ATOM    250  HB1 LYS G  41       8.784 -18.938  68.996  1.00  0.00           H  
ATOM    251  HB2 LYS G  41       7.819 -18.665  70.490  1.00  0.00           H  
ATOM    252  CG  LYS G  41       8.267 -16.950  69.502  1.00  0.00           C  
ATOM    253  HG1 LYS G  41       7.423 -16.258  69.708  1.00  0.00           H  
ATOM    254  HG2 LYS G  41       8.456 -16.670  68.443  1.00  0.00           H  
ATOM    255  CD  LYS G  41       9.549 -16.628  70.268  1.00  0.00           C  
ATOM    256  HD1 LYS G  41       9.766 -15.545  70.143  1.00  0.00           H  
ATOM    257  HD2 LYS G  41      10.474 -17.062  69.833  1.00  0.00           H  
ATOM    258  CE  LYS G  41       9.594 -17.050  71.750  1.00  0.00           C  
ATOM    259  HE1 LYS G  41      10.531 -16.660  72.201  1.00  0.00           H  
ATOM    260  HE2 LYS G  41       9.577 -18.159  71.812  1.00  0.00           H  
ATOM    261  NZ  LYS G  41       8.466 -16.444  72.521  1.00  0.00           N1+
ATOM    262  HZ1 LYS G  41       7.577 -16.959  72.354  1.00  0.00           H  
ATOM    263  HZ2 LYS G  41       8.372 -15.456  72.211  1.00  0.00           H  
ATOM    264  HZ3 LYS G  41       8.603 -16.387  73.550  1.00  0.00           H  
ATOM    265  C   LYS G  41       6.648 -19.932  67.959  1.00  0.00           C  
ATOM    266  O   LYS G  41       7.120 -20.223  66.861  1.00  0.00           O  
ATOM    267  N   LEU G  42       6.134 -20.915  68.700  1.00  0.00           N  
ATOM    268  HN  LEU G  42       5.677 -20.700  69.560  1.00  0.00           H  
ATOM    269  CA  LEU G  42       6.087 -22.292  68.330  1.00  0.00           C  
ATOM    270  HA  LEU G  42       6.706 -22.381  67.450  1.00  0.00           H  
ATOM    271  CB  LEU G  42       6.610 -23.177  69.452  1.00  0.00           C  
ATOM    272  HB1 LEU G  42       6.534 -24.252  69.183  1.00  0.00           H  
ATOM    273  HB2 LEU G  42       6.058 -22.836  70.354  1.00  0.00           H  
ATOM    274  CG  LEU G  42       8.087 -22.868  69.713  1.00  0.00           C  
ATOM    275  HG  LEU G  42       8.216 -21.776  69.871  1.00  0.00           H  
ATOM    276  CD1 LEU G  42       8.575 -23.489  70.953  1.00  0.00           C  
ATOM    277 1HD1 LEU G  42       8.079 -22.916  71.765  1.00  0.00           H  
ATOM    278 2HD1 LEU G  42       9.680 -23.505  71.069  1.00  0.00           H  
ATOM    279 3HD1 LEU G  42       8.264 -24.555  70.958  1.00  0.00           H  
ATOM    280  CD2 LEU G  42       8.948 -23.239  68.565  1.00  0.00           C  
ATOM    281 1HD2 LEU G  42       8.598 -24.199  68.128  1.00  0.00           H  
ATOM    282 2HD2 LEU G  42      10.025 -23.221  68.837  1.00  0.00           H  
ATOM    283 3HD2 LEU G  42       8.885 -22.522  67.718  1.00  0.00           H  
ATOM    284  C   LEU G  42       4.586 -22.662  67.921  1.00  0.00           C  
ATOM    285  O   LEU G  42       3.641 -22.438  68.737  1.00  0.00           O  
ATOM    286  N   ARG G  43       4.342 -23.294  66.716  1.00  0.00           N  
ATOM    287  HN  ARG G  43       5.173 -23.552  66.228  1.00  0.00           H  
ATOM    288  CA  ARG G  43       3.053 -23.699  66.168  1.00  0.00           C  
ATOM    289  HA  ARG G  43       2.596 -22.732  66.019  1.00  0.00           H  
ATOM    290  CB  ARG G  43       3.332 -24.427  64.754  1.00  0.00           C  
ATOM    291  HB1 ARG G  43       4.048 -23.784  64.199  1.00  0.00           H  
ATOM    292  HB2 ARG G  43       2.332 -24.333  64.279  1.00  0.00           H  
ATOM    293  CG  ARG G  43       3.728 -25.862  64.861  1.00  0.00           C  
ATOM    294  HG1 ARG G  43       2.923 -26.475  65.319  1.00  0.00           H  
ATOM    295  HG2 ARG G  43       4.619 -25.994  65.511  1.00  0.00           H  
ATOM    296  CD  ARG G  43       3.997 -26.470  63.498  1.00  0.00           C  
ATOM    297  HD1 ARG G  43       4.701 -25.770  63.000  1.00  0.00           H  
ATOM    298  HD2 ARG G  43       3.046 -26.559  62.930  1.00  0.00           H  
ATOM    299  NE  ARG G  43       4.676 -27.815  63.708  1.00  0.00           N  
ATOM    300  HE  ARG G  43       5.665 -27.934  63.793  1.00  0.00           H  
ATOM    301  CZ  ARG G  43       3.977 -28.913  64.014  1.00  0.00           C  
ATOM    302  NH1 ARG G  43       2.682 -28.906  64.126  1.00  0.00           N  
ATOM    303 1HH1 ARG G  43       2.208 -28.050  63.918  1.00  0.00           H  
ATOM    304 2HH1 ARG G  43       2.171 -29.741  64.330  1.00  0.00           H  
ATOM    305  NH2 ARG G  43       4.634 -29.992  64.284  1.00  0.00           N  
ATOM    306 1HH2 ARG G  43       5.558 -29.846  64.638  1.00  0.00           H  
ATOM    307 2HH2 ARG G  43       4.138 -30.736  64.730  1.00  0.00           H  
ATOM    308  C   ARG G  43       2.224 -24.570  67.087  1.00  0.00           C  
ATOM    309  O   ARG G  43       2.821 -25.285  67.844  1.00  0.00           O  
ATOM    310  N   PRO G  44       0.862 -24.614  66.955  1.00  0.00           N  
ATOM    311  CD  PRO G  44       0.131 -23.770  66.036  1.00  0.00           C  
ATOM    312  HD1 PRO G  44       0.651 -23.727  65.056  1.00  0.00           H  
ATOM    313  HD2 PRO G  44       0.036 -22.769  66.509  1.00  0.00           H  
ATOM    314  CA  PRO G  44      -0.010 -25.585  67.502  1.00  0.00           C  
ATOM    315  HA  PRO G  44       0.138 -25.622  68.571  1.00  0.00           H  
ATOM    316  CB  PRO G  44      -1.443 -25.191  67.100  1.00  0.00           C  
ATOM    317  HB1 PRO G  44      -1.867 -24.542  67.896  1.00  0.00           H  
ATOM    318  HB2 PRO G  44      -2.175 -25.995  66.872  1.00  0.00           H  
ATOM    319  CG  PRO G  44      -1.249 -24.419  65.745  1.00  0.00           C  
ATOM    320  HG1 PRO G  44      -1.231 -25.145  64.905  1.00  0.00           H  
ATOM    321  HG2 PRO G  44      -2.047 -23.659  65.602  1.00  0.00           H  
ATOM    322  C   PRO G  44       0.465 -26.965  66.959  1.00  0.00           C  
ATOM    323  O   PRO G  44       0.638 -27.152  65.765  1.00  0.00           O  
ATOM    324  N   ASP G  45       0.672 -27.939  67.873  1.00  0.00           N  
ATOM    325  HN  ASP G  45       0.455 -27.632  68.797  1.00  0.00           H  
ATOM    326  CA  ASP G  45       0.911 -29.379  67.708  1.00  0.00           C  
ATOM    327  HA  ASP G  45       0.758 -29.813  68.685  1.00  0.00           H  
ATOM    328  CB  ASP G  45       0.046 -30.028  66.638  1.00  0.00           C  
ATOM    329  HB1 ASP G  45       0.275 -31.101  66.461  1.00  0.00           H  
ATOM    330  HB2 ASP G  45       0.191 -29.635  65.609  1.00  0.00           H  
ATOM    331  CG  ASP G  45      -1.406 -30.080  67.038  1.00  0.00           C  
ATOM    332  OD1 ASP G  45      -1.663 -30.353  68.253  1.00  0.00           O  
ATOM    333  OD2 ASP G  45      -2.186 -30.084  66.056  1.00  0.00           O  
ATOM    334  C   ASP G  45       2.437 -29.565  67.505  1.00  0.00           C  
ATOM    335  O   ASP G  45       2.918 -30.580  66.946  1.00  0.00           O  
ATOM    336  N   ILE G  46       3.259 -28.600  68.016  1.00  0.00           N  
ATOM    337  HN  ILE G  46       2.736 -27.905  68.502  1.00  0.00           H  
ATOM    338  CA  ILE G  46       4.783 -28.650  67.991  1.00  0.00           C  
ATOM    339  HA  ILE G  46       5.063 -28.568  66.951  1.00  0.00           H  
ATOM    340  CB  ILE G  46       5.357 -27.454  68.696  1.00  0.00           C  
ATOM    341  HB  ILE G  46       5.111 -26.596  68.034  1.00  0.00           H  
ATOM    342  CG2 ILE G  46       4.717 -27.123  70.079  1.00  0.00           C  
ATOM    343 1HG2 ILE G  46       4.864 -27.937  70.820  1.00  0.00           H  
ATOM    344 2HG2 ILE G  46       3.622 -26.943  70.029  1.00  0.00           H  
ATOM    345 3HG2 ILE G  46       5.168 -26.187  70.473  1.00  0.00           H  
ATOM    346  CG1 ILE G  46       6.929 -27.440  68.735  1.00  0.00           C  
ATOM    347 1HG1 ILE G  46       7.225 -28.252  69.433  1.00  0.00           H  
ATOM    348 2HG1 ILE G  46       7.316 -26.474  69.123  1.00  0.00           H  
ATOM    349  CD  ILE G  46       7.663 -27.661  67.450  1.00  0.00           C  
ATOM    350  HD1 ILE G  46       7.484 -28.716  67.152  1.00  0.00           H  
ATOM    351  HD2 ILE G  46       8.750 -27.444  67.525  1.00  0.00           H  
ATOM    352  HD3 ILE G  46       7.256 -27.067  66.604  1.00  0.00           H  
ATOM    353  C   ILE G  46       5.371 -29.920  68.605  1.00  0.00           C  
ATOM    354  O   ILE G  46       6.142 -30.623  67.972  1.00  0.00           O  
ATOM    355  N   GLY G  47       4.905 -30.357  69.827  1.00  0.00           N  
ATOM    356  HN  GLY G  47       4.113 -29.867  70.183  1.00  0.00           H  
ATOM    357  CA  GLY G  47       5.296 -31.581  70.597  1.00  0.00           C  
ATOM    358  HA1 GLY G  47       5.074 -31.366  71.632  1.00  0.00           H  
ATOM    359  HA2 GLY G  47       6.296 -31.916  70.365  1.00  0.00           H  
ATOM    360  C   GLY G  47       4.501 -32.768  70.251  1.00  0.00           C  
ATOM    361  O   GLY G  47       4.515 -33.747  70.993  1.00  0.00           O  
ATOM    362  N   VAL G  48       3.756 -32.862  69.110  1.00  0.00           N  
ATOM    363  HN  VAL G  48       3.684 -32.156  68.409  1.00  0.00           H  
ATOM    364  CA  VAL G  48       2.973 -34.126  68.816  1.00  0.00           C  
ATOM    365  HA  VAL G  48       3.417 -34.945  69.363  1.00  0.00           H  
ATOM    366  CB  VAL G  48       1.488 -34.032  69.268  1.00  0.00           C  
ATOM    367  HB  VAL G  48       1.550 -34.153  70.371  1.00  0.00           H  
ATOM    368  CG1 VAL G  48       0.881 -32.708  68.868  1.00  0.00           C  
ATOM    369 1HG1 VAL G  48      -0.181 -32.630  69.185  1.00  0.00           H  
ATOM    370 2HG1 VAL G  48       0.790 -32.515  67.778  1.00  0.00           H  
ATOM    371 3HG1 VAL G  48       1.346 -31.831  69.367  1.00  0.00           H  
ATOM    372  CG2 VAL G  48       0.718 -35.292  68.705  1.00  0.00           C  
ATOM    373 1HG2 VAL G  48       1.308 -36.190  68.988  1.00  0.00           H  
ATOM    374 2HG2 VAL G  48       0.649 -35.116  67.611  1.00  0.00           H  
ATOM    375 3HG2 VAL G  48      -0.310 -35.325  69.127  1.00  0.00           H  
ATOM    376  C   VAL G  48       3.242 -34.517  67.361  1.00  0.00           C  
ATOM    377  O   VAL G  48       3.886 -35.518  67.025  1.00  0.00           O  
ATOM    378  N   LYS G  49       2.699 -33.757  66.321  1.00  0.00           N  
ATOM    379  HN  LYS G  49       2.227 -32.900  66.511  1.00  0.00           H  
ATOM    380  CA  LYS G  49       2.575 -34.204  64.922  1.00  0.00           C  
ATOM    381  HA  LYS G  49       3.479 -34.775  64.770  1.00  0.00           H  
ATOM    382  CB  LYS G  49       1.264 -35.126  64.824  1.00  0.00           C  
ATOM    383  HB1 LYS G  49       1.308 -35.873  65.646  1.00  0.00           H  
ATOM    384  HB2 LYS G  49       1.268 -35.570  63.806  1.00  0.00           H  
ATOM    385  CG  LYS G  49      -0.075 -34.417  64.808  1.00  0.00           C  
ATOM    386  HG1 LYS G  49      -0.402 -34.134  63.785  1.00  0.00           H  
ATOM    387  HG2 LYS G  49       0.037 -33.517  65.450  1.00  0.00           H  
ATOM    388  CD  LYS G  49      -1.183 -35.407  65.252  1.00  0.00           C  
ATOM    389  HD1 LYS G  49      -2.179 -34.951  65.065  1.00  0.00           H  
ATOM    390  HD2 LYS G  49      -1.073 -35.719  66.313  1.00  0.00           H  
ATOM    391  CE  LYS G  49      -1.261 -36.669  64.398  1.00  0.00           C  
ATOM    392  HE1 LYS G  49      -2.200 -37.191  64.680  1.00  0.00           H  
ATOM    393  HE2 LYS G  49      -0.432 -37.378  64.605  1.00  0.00           H  
ATOM    394  NZ  LYS G  49      -1.245 -36.386  62.941  1.00  0.00           N1+
ATOM    395  HZ1 LYS G  49      -1.712 -35.519  62.606  1.00  0.00           H  
ATOM    396  HZ2 LYS G  49      -1.707 -37.205  62.496  1.00  0.00           H  
ATOM    397  HZ3 LYS G  49      -0.280 -36.556  62.593  1.00  0.00           H  
ATOM    398  C   LYS G  49       2.407 -32.931  64.075  1.00  0.00           C  
ATOM    399  O   LYS G  49       2.280 -31.816  64.587  1.00  0.00           O  
ATOM    400  N   PRO G  50       2.585 -32.923  62.745  1.00  0.00           N  
ATOM    401  CD  PRO G  50       3.063 -34.094  62.032  1.00  0.00           C  
ATOM    402  HD1 PRO G  50       2.895 -35.092  62.492  1.00  0.00           H  
ATOM    403  HD2 PRO G  50       4.152 -33.937  61.878  1.00  0.00           H  
ATOM    404  CA  PRO G  50       2.293 -31.813  61.780  1.00  0.00           C  
ATOM    405  HA  PRO G  50       3.038 -31.046  61.930  1.00  0.00           H  
ATOM    406  CB  PRO G  50       2.357 -32.552  60.402  1.00  0.00           C  
ATOM    407  HB1 PRO G  50       3.274 -32.402  59.794  1.00  0.00           H  
ATOM    408  HB2 PRO G  50       1.566 -32.111  59.758  1.00  0.00           H  
ATOM    409  CG  PRO G  50       2.256 -34.021  60.775  1.00  0.00           C  
ATOM    410  HG1 PRO G  50       1.170 -34.176  60.953  1.00  0.00           H  
ATOM    411  HG2 PRO G  50       2.608 -34.693  59.963  1.00  0.00           H  
ATOM    412  C   PRO G  50       0.983 -31.087  61.992  1.00  0.00           C  
ATOM    413  O   PRO G  50       0.054 -31.744  62.445  1.00  0.00           O  
ATOM    414  N   THR G  51       0.869 -29.769  61.748  1.00  0.00           N  
ATOM    415  HN  THR G  51       1.609 -29.144  61.513  1.00  0.00           H  
ATOM    416  CA  THR G  51      -0.471 -29.129  61.824  1.00  0.00           C  
ATOM    417  HA  THR G  51      -0.947 -29.570  62.687  1.00  0.00           H  
ATOM    418  CB  THR G  51      -0.541 -27.587  62.059  1.00  0.00           C  
ATOM    419  HB  THR G  51      -0.361 -26.969  61.153  1.00  0.00           H  
ATOM    420  OG1 THR G  51       0.556 -27.164  62.910  1.00  0.00           O  
ATOM    421  HG1 THR G  51       0.120 -27.044  63.756  1.00  0.00           H  
ATOM    422  CG2 THR G  51      -1.851 -27.256  62.744  1.00  0.00           C  
ATOM    423 1HG2 THR G  51      -1.955 -26.205  63.088  1.00  0.00           H  
ATOM    424 2HG2 THR G  51      -1.944 -27.814  63.701  1.00  0.00           H  
ATOM    425 3HG2 THR G  51      -2.721 -27.525  62.108  1.00  0.00           H  
ATOM    426  C   THR G  51      -1.335 -29.507  60.660  1.00  0.00           C  
ATOM    427  O   THR G  51      -0.885 -29.200  59.534  1.00  0.00           O  
ATOM    428  N   LEU G  52      -2.539 -30.123  60.744  1.00  0.00           N  
ATOM    429  HN  LEU G  52      -2.761 -30.398  61.676  1.00  0.00           H  
ATOM    430  CA  LEU G  52      -3.477 -30.198  59.624  1.00  0.00           C  
ATOM    431  HA  LEU G  52      -2.883 -30.492  58.771  1.00  0.00           H  
ATOM    432  CB  LEU G  52      -4.497 -31.301  59.933  1.00  0.00           C  
ATOM    433  HB1 LEU G  52      -4.960 -31.034  60.907  1.00  0.00           H  
ATOM    434  HB2 LEU G  52      -3.854 -32.207  59.960  1.00  0.00           H  
ATOM    435  CG  LEU G  52      -5.567 -31.642  58.838  1.00  0.00           C  
ATOM    436  HG  LEU G  52      -6.199 -30.772  58.561  1.00  0.00           H  
ATOM    437  CD1 LEU G  52      -4.879 -32.349  57.684  1.00  0.00           C  
ATOM    438 1HD1 LEU G  52      -4.148 -33.072  58.106  1.00  0.00           H  
ATOM    439 2HD1 LEU G  52      -4.441 -31.587  57.003  1.00  0.00           H  
ATOM    440 3HD1 LEU G  52      -5.728 -32.853  57.175  1.00  0.00           H  
ATOM    441  CD2 LEU G  52      -6.592 -32.595  59.444  1.00  0.00           C  
ATOM    442 1HD2 LEU G  52      -7.498 -32.818  58.842  1.00  0.00           H  
ATOM    443 2HD2 LEU G  52      -7.026 -32.203  60.389  1.00  0.00           H  
ATOM    444 3HD2 LEU G  52      -6.182 -33.600  59.681  1.00  0.00           H  
ATOM    445  C   LEU G  52      -4.160 -28.927  59.287  1.00  0.00           C  
ATOM    446  O   LEU G  52      -4.819 -28.257  60.127  1.00  0.00           O  
ATOM    447  N   ILE G  53      -4.037 -28.497  58.017  1.00  0.00           N  
ATOM    448  HN  ILE G  53      -3.492 -29.011  57.360  1.00  0.00           H  
ATOM    449  CA  ILE G  53      -4.742 -27.343  57.564  1.00  0.00           C  
ATOM    450  HA  ILE G  53      -5.332 -26.782  58.274  1.00  0.00           H  
ATOM    451  CB  ILE G  53      -3.876 -26.295  56.908  1.00  0.00           C  
ATOM    452  HB  ILE G  53      -3.445 -26.717  55.974  1.00  0.00           H  
ATOM    453  CG2 ILE G  53      -4.667 -24.958  56.580  1.00  0.00           C  
ATOM    454 1HG2 ILE G  53      -3.915 -24.334  56.050  1.00  0.00           H  
ATOM    455 2HG2 ILE G  53      -5.095 -24.586  57.535  1.00  0.00           H  
ATOM    456 3HG2 ILE G  53      -5.490 -25.159  55.860  1.00  0.00           H  
ATOM    457  CG1 ILE G  53      -2.580 -25.963  57.664  1.00  0.00           C  
ATOM    458 1HG1 ILE G  53      -2.118 -25.063  57.206  1.00  0.00           H  
ATOM    459 2HG1 ILE G  53      -1.847 -26.784  57.508  1.00  0.00           H  
ATOM    460  CD  ILE G  53      -2.783 -25.525  59.188  1.00  0.00           C  
ATOM    461  HD1 ILE G  53      -3.369 -26.260  59.780  1.00  0.00           H  
ATOM    462  HD2 ILE G  53      -3.311 -24.552  59.277  1.00  0.00           H  
ATOM    463  HD3 ILE G  53      -1.754 -25.358  59.574  1.00  0.00           H  
ATOM    464  C   ILE G  53      -5.675 -27.832  56.490  1.00  0.00           C  
ATOM    465  O   ILE G  53      -5.306 -27.945  55.301  1.00  0.00           O  
ATOM    466  N   THR G  55      -8.651 -26.774  53.856  1.00  0.00           N  
ATOM    467  HN  THR G  55      -8.781 -27.639  53.379  1.00  0.00           H  
ATOM    468  CA  THR G  55      -8.885 -25.515  53.156  1.00  0.00           C  
ATOM    469  HA  THR G  55      -9.351 -24.816  53.835  1.00  0.00           H  
ATOM    470  CB  THR G  55      -7.584 -24.936  52.600  1.00  0.00           C  
ATOM    471  HB  THR G  55      -7.102 -24.385  53.436  1.00  0.00           H  
ATOM    472  OG1 THR G  55      -7.791 -23.968  51.598  1.00  0.00           O  
ATOM    473  HG1 THR G  55      -8.337 -23.273  51.974  1.00  0.00           H  
ATOM    474  CG2 THR G  55      -6.626 -26.034  52.073  1.00  0.00           C  
ATOM    475 1HG2 THR G  55      -6.262 -26.656  52.919  1.00  0.00           H  
ATOM    476 2HG2 THR G  55      -5.747 -25.550  51.596  1.00  0.00           H  
ATOM    477 3HG2 THR G  55      -7.083 -26.748  51.355  1.00  0.00           H  
ATOM    478  C   THR G  55      -9.974 -25.861  52.089  1.00  0.00           C  
ATOM    479  O   THR G  55     -10.028 -26.966  51.531  1.00  0.00           O  
ATOM    480  N   ASP G  56     -10.772 -24.822  51.832  1.00  0.00           N  
ATOM    481  HN  ASP G  56     -10.724 -23.956  52.323  1.00  0.00           H  
ATOM    482  CA  ASP G  56     -11.849 -24.732  50.878  1.00  0.00           C  
ATOM    483  HA  ASP G  56     -11.770 -25.572  50.203  1.00  0.00           H  
ATOM    484  CB  ASP G  56     -13.306 -24.732  51.510  1.00  0.00           C  
ATOM    485  HB1 ASP G  56     -14.013 -24.470  50.694  1.00  0.00           H  
ATOM    486  HB2 ASP G  56     -13.313 -23.945  52.295  1.00  0.00           H  
ATOM    487  CG  ASP G  56     -13.684 -26.072  52.045  1.00  0.00           C  
ATOM    488  OD1 ASP G  56     -12.978 -27.010  52.304  1.00  0.00           O  
ATOM    489  OD2 ASP G  56     -14.954 -26.153  52.243  1.00  0.00           O  
ATOM    490  C   ASP G  56     -11.637 -23.533  50.062  1.00  0.00           C  
ATOM    491  O   ASP G  56     -10.913 -22.678  50.507  1.00  0.00           O  
ATOM    492  N   MET G  57     -12.108 -23.537  48.858  1.00  0.00           N  
ATOM    493  HN  MET G  57     -12.673 -24.288  48.523  1.00  0.00           H  
ATOM    494  CA  MET G  57     -11.721 -22.504  47.975  1.00  0.00           C  
ATOM    495  HA  MET G  57     -11.684 -21.622  48.597  1.00  0.00           H  
ATOM    496  CB  MET G  57     -10.445 -22.888  47.153  1.00  0.00           C  
ATOM    497  HB1 MET G  57     -10.677 -23.937  46.870  1.00  0.00           H  
ATOM    498  HB2 MET G  57      -9.737 -23.080  47.988  1.00  0.00           H  
ATOM    499  CG  MET G  57     -10.014 -21.966  46.034  1.00  0.00           C  
ATOM    500  HG1 MET G  57      -9.953 -20.921  46.406  1.00  0.00           H  
ATOM    501  HG2 MET G  57     -10.861 -21.878  45.320  1.00  0.00           H  
ATOM    502  SD  MET G  57      -8.527 -22.610  45.062  1.00  0.00           S  
ATOM    503  CE  MET G  57      -7.444 -22.650  46.565  1.00  0.00           C  
ATOM    504  HE1 MET G  57      -7.448 -21.647  47.043  1.00  0.00           H  
ATOM    505  HE2 MET G  57      -6.413 -22.891  46.229  1.00  0.00           H  
ATOM    506  HE3 MET G  57      -7.854 -23.390  47.285  1.00  0.00           H  
ATOM    507  C   MET G  57     -12.898 -22.292  47.014  1.00  0.00           C  
ATOM    508  O   MET G  57     -13.464 -23.243  46.607  1.00  0.00           O  
ATOM    509  N   TYR G  58     -13.336 -21.051  46.739  1.00  0.00           N  
ATOM    510  HN  TYR G  58     -13.033 -20.252  47.253  1.00  0.00           H  
ATOM    511  CA  TYR G  58     -14.373 -20.716  45.793  1.00  0.00           C  
ATOM    512  HA  TYR G  58     -14.727 -21.618  45.317  1.00  0.00           H  
ATOM    513  CB  TYR G  58     -15.570 -20.065  46.373  1.00  0.00           C  
ATOM    514  HB1 TYR G  58     -15.177 -19.302  47.077  1.00  0.00           H  
ATOM    515  HB2 TYR G  58     -15.983 -20.886  46.997  1.00  0.00           H  
ATOM    516  CG  TYR G  58     -16.576 -19.581  45.290  1.00  0.00           C  
ATOM    517  CD1 TYR G  58     -16.417 -18.262  44.642  1.00  0.00           C  
ATOM    518  HD1 TYR G  58     -15.659 -17.545  44.918  1.00  0.00           H  
ATOM    519  CE1 TYR G  58     -17.452 -17.828  43.750  1.00  0.00           C  
ATOM    520  HE1 TYR G  58     -17.414 -16.834  43.328  1.00  0.00           H  
ATOM    521  CZ  TYR G  58     -18.457 -18.734  43.367  1.00  0.00           C  
ATOM    522  OH  TYR G  58     -19.461 -18.230  42.477  1.00  0.00           O  
ATOM    523  HH  TYR G  58     -20.224 -18.807  42.397  1.00  0.00           H  
ATOM    524  CD2 TYR G  58     -17.462 -20.429  44.778  1.00  0.00           C  
ATOM    525  HD2 TYR G  58     -17.412 -21.460  45.099  1.00  0.00           H  
ATOM    526  CE2 TYR G  58     -18.359 -19.987  43.744  1.00  0.00           C  
ATOM    527  HE2 TYR G  58     -19.052 -20.720  43.357  1.00  0.00           H  
ATOM    528  C   TYR G  58     -13.721 -19.895  44.716  1.00  0.00           C  
ATOM    529  O   TYR G  58     -13.413 -18.737  44.911  1.00  0.00           O  
ATOM    530  N   VAL G  59     -13.592 -20.471  43.490  1.00  0.00           N  
ATOM    531  HN  VAL G  59     -14.003 -21.362  43.319  1.00  0.00           H  
ATOM    532  CA  VAL G  59     -13.178 -19.782  42.276  1.00  0.00           C  
ATOM    533  HA  VAL G  59     -12.277 -19.273  42.586  1.00  0.00           H  
ATOM    534  CB  VAL G  59     -12.810 -20.804  41.263  1.00  0.00           C  
ATOM    535  HB  VAL G  59     -13.664 -21.491  41.085  1.00  0.00           H  
ATOM    536  CG1 VAL G  59     -12.393 -20.033  39.881  1.00  0.00           C  
ATOM    537 1HG1 VAL G  59     -11.626 -19.264  40.115  1.00  0.00           H  
ATOM    538 2HG1 VAL G  59     -13.318 -19.649  39.400  1.00  0.00           H  
ATOM    539 3HG1 VAL G  59     -11.927 -20.767  39.189  1.00  0.00           H  
ATOM    540  CG2 VAL G  59     -11.618 -21.643  41.857  1.00  0.00           C  
ATOM    541 1HG2 VAL G  59     -11.052 -21.060  42.615  1.00  0.00           H  
ATOM    542 2HG2 VAL G  59     -10.958 -22.053  41.062  1.00  0.00           H  
ATOM    543 3HG2 VAL G  59     -12.133 -22.401  42.485  1.00  0.00           H  
ATOM    544  C   VAL G  59     -14.171 -18.795  41.826  1.00  0.00           C  
ATOM    545  O   VAL G  59     -15.295 -19.023  41.443  1.00  0.00           O  
ATOM    546  N   ASN G  60     -13.693 -17.526  41.715  1.00  0.00           N  
ATOM    547  HN  ASN G  60     -12.769 -17.331  42.033  1.00  0.00           H  
ATOM    548  CA  ASN G  60     -14.579 -16.449  41.421  1.00  0.00           C  
ATOM    549  HA  ASN G  60     -15.605 -16.787  41.437  1.00  0.00           H  
ATOM    550  CB  ASN G  60     -14.277 -15.192  42.377  1.00  0.00           C  
ATOM    551  HB1 ASN G  60     -13.300 -14.799  42.022  1.00  0.00           H  
ATOM    552  HB2 ASN G  60     -14.347 -15.366  43.472  1.00  0.00           H  
ATOM    553  CG  ASN G  60     -15.230 -14.004  42.068  1.00  0.00           C  
ATOM    554  OD1 ASN G  60     -16.373 -14.251  41.764  1.00  0.00           O  
ATOM    555  ND2 ASN G  60     -14.694 -12.813  42.196  1.00  0.00           N  
ATOM    556 1HD2 ASN G  60     -15.240 -12.003  41.981  1.00  0.00           H  
ATOM    557 2HD2 ASN G  60     -13.705 -12.671  42.153  1.00  0.00           H  
ATOM    558  C   ASN G  60     -14.444 -16.041  39.932  1.00  0.00           C  
ATOM    559  O   ASN G  60     -15.352 -15.602  39.242  1.00  0.00           O  
ATOM    560  N   SER G  61     -13.198 -16.100  39.425  1.00  0.00           N  
ATOM    561  HN  SER G  61     -12.426 -16.415  39.972  1.00  0.00           H  
ATOM    562  CA  SER G  61     -13.063 -15.929  37.990  1.00  0.00           C  
ATOM    563  HA  SER G  61     -13.791 -16.435  37.373  1.00  0.00           H  
ATOM    564  CB  SER G  61     -12.952 -14.400  37.721  1.00  0.00           C  
ATOM    565  HB1 SER G  61     -11.933 -14.019  37.946  1.00  0.00           H  
ATOM    566  HB2 SER G  61     -13.713 -13.892  38.351  1.00  0.00           H  
ATOM    567  OG  SER G  61     -13.315 -14.049  36.398  1.00  0.00           O  
ATOM    568  HG1 SER G  61     -13.134 -13.121  36.231  1.00  0.00           H  
ATOM    569  C   SER G  61     -11.741 -16.583  37.551  1.00  0.00           C  
ATOM    570  O   SER G  61     -10.882 -16.862  38.415  1.00  0.00           O  
ATOM    571  N   ILE G  62     -11.532 -16.766  36.233  1.00  0.00           N  
ATOM    572  HN  ILE G  62     -12.310 -16.548  35.649  1.00  0.00           H  
ATOM    573  CA  ILE G  62     -10.286 -17.117  35.676  1.00  0.00           C  
ATOM    574  HA  ILE G  62      -9.528 -16.927  36.421  1.00  0.00           H  
ATOM    575  CB  ILE G  62     -10.226 -18.576  35.121  1.00  0.00           C  
ATOM    576  HB  ILE G  62     -11.033 -18.717  34.371  1.00  0.00           H  
ATOM    577  CG2 ILE G  62      -8.906 -18.865  34.323  1.00  0.00           C  
ATOM    578 1HG2 ILE G  62      -8.949 -19.941  34.049  1.00  0.00           H  
ATOM    579 2HG2 ILE G  62      -7.946 -18.708  34.860  1.00  0.00           H  
ATOM    580 3HG2 ILE G  62      -8.878 -18.290  33.373  1.00  0.00           H  
ATOM    581  CG1 ILE G  62     -10.420 -19.522  36.412  1.00  0.00           C  
ATOM    582 1HG1 ILE G  62     -11.310 -19.296  37.037  1.00  0.00           H  
ATOM    583 2HG1 ILE G  62      -9.542 -19.356  37.072  1.00  0.00           H  
ATOM    584  CD  ILE G  62     -10.437 -21.030  36.095  1.00  0.00           C  
ATOM    585  HD1 ILE G  62     -10.688 -21.595  37.019  1.00  0.00           H  
ATOM    586  HD2 ILE G  62      -9.436 -21.412  35.802  1.00  0.00           H  
ATOM    587  HD3 ILE G  62     -11.123 -21.365  35.288  1.00  0.00           H  
ATOM    588  C   ILE G  62     -10.047 -16.155  34.560  1.00  0.00           C  
ATOM    589  O   ILE G  62     -10.977 -15.982  33.713  1.00  0.00           O  
ATOM    590  N   GLY G  63      -9.000 -15.377  34.450  1.00  0.00           N  
ATOM    591  HN  GLY G  63      -8.360 -15.413  35.214  1.00  0.00           H  
ATOM    592  CA  GLY G  63      -8.812 -14.366  33.416  1.00  0.00           C  
ATOM    593  HA1 GLY G  63      -8.060 -13.661  33.738  1.00  0.00           H  
ATOM    594  HA2 GLY G  63      -9.750 -13.836  33.336  1.00  0.00           H  
ATOM    595  C   GLY G  63      -8.284 -14.928  32.135  1.00  0.00           C  
ATOM    596  O   GLY G  63      -7.897 -16.077  32.028  1.00  0.00           O  
ATOM    597  N   PRO G  64      -8.207 -14.053  31.044  1.00  0.00           N  
ATOM    598  CD  PRO G  64      -8.573 -12.644  31.073  1.00  0.00           C  
ATOM    599  HD1 PRO G  64      -7.771 -12.027  31.531  1.00  0.00           H  
ATOM    600  HD2 PRO G  64      -9.593 -12.424  31.453  1.00  0.00           H  
ATOM    601  CA  PRO G  64      -7.426 -14.306  29.839  1.00  0.00           C  
ATOM    602  HA  PRO G  64      -8.056 -14.964  29.259  1.00  0.00           H  
ATOM    603  CB  PRO G  64      -7.381 -12.961  29.020  1.00  0.00           C  
ATOM    604  HB1 PRO G  64      -7.539 -13.079  27.927  1.00  0.00           H  
ATOM    605  HB2 PRO G  64      -6.447 -12.373  29.144  1.00  0.00           H  
ATOM    606  CG  PRO G  64      -8.591 -12.212  29.563  1.00  0.00           C  
ATOM    607  HG1 PRO G  64      -8.592 -11.123  29.339  1.00  0.00           H  
ATOM    608  HG2 PRO G  64      -9.518 -12.654  29.141  1.00  0.00           H  
ATOM    609  C   PRO G  64      -6.030 -14.955  29.892  1.00  0.00           C  
ATOM    610  O   PRO G  64      -5.159 -14.386  30.484  1.00  0.00           O  
ATOM    611  N   VAL G  65      -5.818 -16.169  29.437  1.00  0.00           N  
ATOM    612  HN  VAL G  65      -6.596 -16.699  29.109  1.00  0.00           H  
ATOM    613  CA  VAL G  65      -4.517 -16.821  29.610  1.00  0.00           C  
ATOM    614  HA  VAL G  65      -4.130 -16.408  30.530  1.00  0.00           H  
ATOM    615  CB  VAL G  65      -4.677 -18.302  29.581  1.00  0.00           C  
ATOM    616  HB  VAL G  65      -5.056 -18.604  28.581  1.00  0.00           H  
ATOM    617  CG1 VAL G  65      -3.236 -19.005  29.703  1.00  0.00           C  
ATOM    618 1HG1 VAL G  65      -2.721 -18.759  30.657  1.00  0.00           H  
ATOM    619 2HG1 VAL G  65      -2.646 -18.580  28.863  1.00  0.00           H  
ATOM    620 3HG1 VAL G  65      -3.358 -20.097  29.534  1.00  0.00           H  
ATOM    621  CG2 VAL G  65      -5.691 -18.829  30.573  1.00  0.00           C  
ATOM    622 1HG2 VAL G  65      -6.710 -18.391  30.622  1.00  0.00           H  
ATOM    623 2HG2 VAL G  65      -5.274 -18.760  31.601  1.00  0.00           H  
ATOM    624 3HG2 VAL G  65      -5.795 -19.914  30.360  1.00  0.00           H  
ATOM    625  C   VAL G  65      -3.504 -16.305  28.575  1.00  0.00           C  
ATOM    626  O   VAL G  65      -3.746 -16.365  27.370  1.00  0.00           O  
ATOM    627  N   ASN G  66      -2.359 -15.781  29.028  1.00  0.00           N  
ATOM    628  HN  ASN G  66      -2.024 -15.765  29.967  1.00  0.00           H  
ATOM    629  CA  ASN G  66      -1.401 -15.005  28.139  1.00  0.00           C  
ATOM    630  HA  ASN G  66      -1.817 -14.746  27.177  1.00  0.00           H  
ATOM    631  CB  ASN G  66      -1.108 -13.718  28.930  1.00  0.00           C  
ATOM    632  HB1 ASN G  66      -0.722 -13.987  29.936  1.00  0.00           H  
ATOM    633  HB2 ASN G  66      -2.086 -13.209  29.070  1.00  0.00           H  
ATOM    634  CG  ASN G  66      -0.104 -12.668  28.318  1.00  0.00           C  
ATOM    635  OD1 ASN G  66       0.492 -12.944  27.269  1.00  0.00           O  
ATOM    636  ND2 ASN G  66      -0.002 -11.479  28.942  1.00  0.00           N  
ATOM    637 1HD2 ASN G  66       0.799 -10.898  28.799  1.00  0.00           H  
ATOM    638 2HD2 ASN G  66      -0.752 -11.280  29.574  1.00  0.00           H  
ATOM    639  C   ASN G  66      -0.048 -15.773  27.900  1.00  0.00           C  
ATOM    640  O   ASN G  66       0.757 -15.925  28.826  1.00  0.00           O  
ATOM    641  N   ALA G  67       0.154 -16.130  26.593  1.00  0.00           N  
ATOM    642  HN  ALA G  67      -0.467 -15.907  25.845  1.00  0.00           H  
ATOM    643  CA  ALA G  67       1.370 -16.766  26.118  1.00  0.00           C  
ATOM    644  HA  ALA G  67       1.529 -17.689  26.655  1.00  0.00           H  
ATOM    645  CB  ALA G  67       1.078 -17.432  24.748  1.00  0.00           C  
ATOM    646  HB1 ALA G  67       0.666 -16.745  23.978  1.00  0.00           H  
ATOM    647  HB2 ALA G  67       0.371 -18.273  24.909  1.00  0.00           H  
ATOM    648  HB3 ALA G  67       2.065 -17.736  24.337  1.00  0.00           H  
ATOM    649  C   ALA G  67       2.595 -15.900  26.183  1.00  0.00           C  
ATOM    650  O   ALA G  67       3.694 -16.392  26.497  1.00  0.00           O  
ATOM    651  N   ILE G  68       2.568 -14.629  25.773  1.00  0.00           N  
ATOM    652  HN  ILE G  68       1.718 -14.181  25.506  1.00  0.00           H  
ATOM    653  CA  ILE G  68       3.730 -13.680  25.805  1.00  0.00           C  
ATOM    654  HA  ILE G  68       4.501 -14.143  25.207  1.00  0.00           H  
ATOM    655  CB  ILE G  68       3.343 -12.371  25.035  1.00  0.00           C  
ATOM    656  HB  ILE G  68       2.504 -11.870  25.563  1.00  0.00           H  
ATOM    657  CG2 ILE G  68       4.472 -11.382  24.965  1.00  0.00           C  
ATOM    658 1HG2 ILE G  68       5.417 -11.919  24.735  1.00  0.00           H  
ATOM    659 2HG2 ILE G  68       4.767 -10.924  25.934  1.00  0.00           H  
ATOM    660 3HG2 ILE G  68       4.400 -10.567  24.214  1.00  0.00           H  
ATOM    661  CG1 ILE G  68       2.834 -12.653  23.617  1.00  0.00           C  
ATOM    662 1HG1 ILE G  68       2.077 -13.460  23.720  1.00  0.00           H  
ATOM    663 2HG1 ILE G  68       3.612 -13.087  22.953  1.00  0.00           H  
ATOM    664  CD  ILE G  68       2.102 -11.532  22.839  1.00  0.00           C  
ATOM    665  HD1 ILE G  68       1.814 -11.762  21.791  1.00  0.00           H  
ATOM    666  HD2 ILE G  68       2.803 -10.670  22.795  1.00  0.00           H  
ATOM    667  HD3 ILE G  68       1.242 -11.127  23.414  1.00  0.00           H  
ATOM    668  C   ILE G  68       4.373 -13.412  27.196  1.00  0.00           C  
ATOM    669  O   ILE G  68       5.636 -13.459  27.224  1.00  0.00           O  
ATOM    670  N   ASN G  69       3.582 -13.184  28.260  1.00  0.00           N  
ATOM    671  HN  ASN G  69       2.603 -13.157  28.071  1.00  0.00           H  
ATOM    672  CA  ASN G  69       4.124 -12.908  29.576  1.00  0.00           C  
ATOM    673  HA  ASN G  69       5.201 -12.840  29.537  1.00  0.00           H  
ATOM    674  CB  ASN G  69       3.424 -11.626  30.206  1.00  0.00           C  
ATOM    675  HB1 ASN G  69       3.969 -11.539  31.171  1.00  0.00           H  
ATOM    676  HB2 ASN G  69       2.342 -11.772  30.411  1.00  0.00           H  
ATOM    677  CG  ASN G  69       3.610 -10.391  29.340  1.00  0.00           C  
ATOM    678  OD1 ASN G  69       2.675  -9.723  28.927  1.00  0.00           O  
ATOM    679  ND2 ASN G  69       4.869  -9.920  29.166  1.00  0.00           N  
ATOM    680 1HD2 ASN G  69       5.670 -10.500  29.311  1.00  0.00           H  
ATOM    681 2HD2 ASN G  69       4.900  -9.070  28.640  1.00  0.00           H  
ATOM    682  C   ASN G  69       3.867 -14.053  30.576  1.00  0.00           C  
ATOM    683  O   ASN G  69       4.015 -13.870  31.756  1.00  0.00           O  
ATOM    684  N   MET G  70       3.568 -15.231  30.062  1.00  0.00           N  
ATOM    685  HN  MET G  70       3.584 -15.349  29.072  1.00  0.00           H  
ATOM    686  CA  MET G  70       3.312 -16.460  30.791  1.00  0.00           C  
ATOM    687  HA  MET G  70       2.654 -16.992  30.120  1.00  0.00           H  
ATOM    688  CB  MET G  70       4.412 -17.451  30.860  1.00  0.00           C  
ATOM    689  HB1 MET G  70       4.084 -18.332  31.453  1.00  0.00           H  
ATOM    690  HB2 MET G  70       5.216 -16.919  31.411  1.00  0.00           H  
ATOM    691  CG  MET G  70       5.112 -17.938  29.530  1.00  0.00           C  
ATOM    692  HG1 MET G  70       6.047 -18.432  29.869  1.00  0.00           H  
ATOM    693  HG2 MET G  70       5.387 -17.000  29.002  1.00  0.00           H  
ATOM    694  SD  MET G  70       4.010 -18.915  28.428  1.00  0.00           S  
ATOM    695  CE  MET G  70       5.242 -19.116  27.129  1.00  0.00           C  
ATOM    696  HE1 MET G  70       4.873 -19.750  26.295  1.00  0.00           H  
ATOM    697  HE2 MET G  70       6.228 -19.495  27.472  1.00  0.00           H  
ATOM    698  HE3 MET G  70       5.549 -18.132  26.713  1.00  0.00           H  
ATOM    699  C   MET G  70       2.545 -16.370  32.083  1.00  0.00           C  
ATOM    700  O   MET G  70       3.020 -16.830  33.148  1.00  0.00           O  
ATOM    701  N   GLU G  71       1.425 -15.738  32.132  1.00  0.00           N  
ATOM    702  HN  GLU G  71       1.106 -15.297  31.297  1.00  0.00           H  
ATOM    703  CA  GLU G  71       0.624 -15.545  33.247  1.00  0.00           C  
ATOM    704  HA  GLU G  71       0.794 -16.456  33.801  1.00  0.00           H  
ATOM    705  CB  GLU G  71       1.143 -14.352  33.995  1.00  0.00           C  
ATOM    706  HB1 GLU G  71       2.221 -14.514  34.209  1.00  0.00           H  
ATOM    707  HB2 GLU G  71       0.713 -14.197  35.008  1.00  0.00           H  
ATOM    708  CG  GLU G  71       1.024 -12.990  33.246  1.00  0.00           C  
ATOM    709  HG1 GLU G  71      -0.039 -12.777  33.002  1.00  0.00           H  
ATOM    710  HG2 GLU G  71       1.539 -12.960  32.263  1.00  0.00           H  
ATOM    711  CD  GLU G  71       1.471 -11.809  34.008  1.00  0.00           C  
ATOM    712  OE1 GLU G  71       0.649 -11.129  34.696  1.00  0.00           O  
ATOM    713  OE2 GLU G  71       2.687 -11.425  33.792  1.00  0.00           O  
ATOM    714  C   GLU G  71      -0.863 -15.538  32.975  1.00  0.00           C  
ATOM    715  O   GLU G  71      -1.360 -15.245  31.850  1.00  0.00           O  
ATOM    716  N   TYR G  72      -1.608 -15.885  34.009  1.00  0.00           N  
ATOM    717  HN  TYR G  72      -1.243 -16.088  34.914  1.00  0.00           H  
ATOM    718  CA  TYR G  72      -3.027 -15.846  34.011  1.00  0.00           C  
ATOM    719  HA  TYR G  72      -3.365 -15.096  33.311  1.00  0.00           H  
ATOM    720  CB  TYR G  72      -3.719 -17.190  33.572  1.00  0.00           C  
ATOM    721  HB1 TYR G  72      -3.126 -17.705  32.785  1.00  0.00           H  
ATOM    722  HB2 TYR G  72      -4.716 -16.952  33.144  1.00  0.00           H  
ATOM    723  CG  TYR G  72      -3.855 -18.225  34.674  1.00  0.00           C  
ATOM    724  CD1 TYR G  72      -2.764 -19.038  35.047  1.00  0.00           C  
ATOM    725  HD1 TYR G  72      -1.831 -18.805  34.556  1.00  0.00           H  
ATOM    726  CE1 TYR G  72      -2.898 -19.957  36.082  1.00  0.00           C  
ATOM    727  HE1 TYR G  72      -2.020 -20.508  36.386  1.00  0.00           H  
ATOM    728  CZ  TYR G  72      -4.101 -20.218  36.642  1.00  0.00           C  
ATOM    729  OH  TYR G  72      -4.207 -21.167  37.644  1.00  0.00           O  
ATOM    730  HH  TYR G  72      -3.365 -21.622  37.577  1.00  0.00           H  
ATOM    731  CD2 TYR G  72      -5.122 -18.574  35.159  1.00  0.00           C  
ATOM    732  HD2 TYR G  72      -5.998 -17.988  34.926  1.00  0.00           H  
ATOM    733  CE2 TYR G  72      -5.202 -19.570  36.168  1.00  0.00           C  
ATOM    734  HE2 TYR G  72      -6.165 -19.780  36.609  1.00  0.00           H  
ATOM    735  C   TYR G  72      -3.480 -15.364  35.378  1.00  0.00           C  
ATOM    736  O   TYR G  72      -2.789 -15.594  36.353  1.00  0.00           O  
ATOM    737  N   THR G  73      -4.625 -14.632  35.459  1.00  0.00           N  
ATOM    738  HN  THR G  73      -5.113 -14.417  34.617  1.00  0.00           H  
ATOM    739  CA  THR G  73      -5.208 -14.017  36.613  1.00  0.00           C  
ATOM    740  HA  THR G  73      -4.410 -13.880  37.327  1.00  0.00           H  
ATOM    741  CB  THR G  73      -5.881 -12.646  36.277  1.00  0.00           C  
ATOM    742  HB  THR G  73      -6.658 -12.722  35.486  1.00  0.00           H  
ATOM    743  OG1 THR G  73      -4.921 -11.755  35.813  1.00  0.00           O  
ATOM    744  HG1 THR G  73      -4.231 -11.666  36.475  1.00  0.00           H  
ATOM    745  CG2 THR G  73      -6.568 -12.036  37.577  1.00  0.00           C  
ATOM    746 1HG2 THR G  73      -5.713 -11.985  38.286  1.00  0.00           H  
ATOM    747 2HG2 THR G  73      -7.462 -12.589  37.936  1.00  0.00           H  
ATOM    748 3HG2 THR G  73      -6.929 -11.007  37.366  1.00  0.00           H  
ATOM    749  C   THR G  73      -6.286 -14.848  37.311  1.00  0.00           C  
ATOM    750  O   THR G  73      -7.279 -15.212  36.682  1.00  0.00           O  
ATOM    751  N   ILE G  74      -6.208 -15.146  38.611  1.00  0.00           N  
ATOM    752  HN  ILE G  74      -5.526 -14.609  39.102  1.00  0.00           H  
ATOM    753  CA  ILE G  74      -7.225 -16.036  39.304  1.00  0.00           C  
ATOM    754  HA  ILE G  74      -8.067 -16.100  38.631  1.00  0.00           H  
ATOM    755  CB  ILE G  74      -6.729 -17.475  39.434  1.00  0.00           C  
ATOM    756  HB  ILE G  74      -6.545 -17.823  38.395  1.00  0.00           H  
ATOM    757  CG2 ILE G  74      -5.404 -17.659  40.204  1.00  0.00           C  
ATOM    758 1HG2 ILE G  74      -4.640 -16.933  39.853  1.00  0.00           H  
ATOM    759 2HG2 ILE G  74      -4.915 -18.642  40.033  1.00  0.00           H  
ATOM    760 3HG2 ILE G  74      -5.580 -17.299  41.240  1.00  0.00           H  
ATOM    761  CG1 ILE G  74      -7.903 -18.372  40.014  1.00  0.00           C  
ATOM    762 1HG1 ILE G  74      -8.854 -17.959  39.615  1.00  0.00           H  
ATOM    763 2HG1 ILE G  74      -7.800 -18.372  41.120  1.00  0.00           H  
ATOM    764  CD  ILE G  74      -7.928 -19.721  39.442  1.00  0.00           C  
ATOM    765  HD1 ILE G  74      -7.967 -19.570  38.342  1.00  0.00           H  
ATOM    766  HD2 ILE G  74      -8.852 -20.246  39.766  1.00  0.00           H  
ATOM    767  HD3 ILE G  74      -6.951 -20.193  39.680  1.00  0.00           H  
ATOM    768  C   ILE G  74      -7.730 -15.462  40.618  1.00  0.00           C  
ATOM    769  O   ILE G  74      -6.998 -15.122  41.511  1.00  0.00           O  
ATOM    770  N   ASP G  75      -9.050 -15.287  40.697  1.00  0.00           N  
ATOM    771  HN  ASP G  75      -9.574 -15.535  39.886  1.00  0.00           H  
ATOM    772  CA  ASP G  75      -9.747 -14.634  41.833  1.00  0.00           C  
ATOM    773  HA  ASP G  75      -9.010 -14.181  42.480  1.00  0.00           H  
ATOM    774  CB  ASP G  75     -10.580 -13.576  41.205  1.00  0.00           C  
ATOM    775  HB1 ASP G  75     -11.196 -14.074  40.425  1.00  0.00           H  
ATOM    776  HB2 ASP G  75      -9.917 -12.922  40.599  1.00  0.00           H  
ATOM    777  CG  ASP G  75     -11.342 -12.751  42.210  1.00  0.00           C  
ATOM    778  OD1 ASP G  75     -11.174 -12.776  43.449  1.00  0.00           O  
ATOM    779  OD2 ASP G  75     -12.191 -11.892  41.698  1.00  0.00           O  
ATOM    780  C   ASP G  75     -10.518 -15.649  42.646  1.00  0.00           C  
ATOM    781  O   ASP G  75     -11.281 -16.477  42.068  1.00  0.00           O  
ATOM    782  N   ILE G  76     -10.226 -15.801  43.991  1.00  0.00           N  
ATOM    783  HN  ILE G  76      -9.591 -15.227  44.503  1.00  0.00           H  
ATOM    784  CA  ILE G  76     -10.775 -16.817  44.792  1.00  0.00           C  
ATOM    785  HA  ILE G  76     -11.703 -17.154  44.355  1.00  0.00           H  
ATOM    786  CB  ILE G  76      -9.856 -18.000  45.086  1.00  0.00           C  
ATOM    787  HB  ILE G  76     -10.419 -18.485  45.913  1.00  0.00           H  
ATOM    788  CG2 ILE G  76      -9.688 -18.842  43.834  1.00  0.00           C  
ATOM    789 1HG2 ILE G  76      -9.075 -19.749  44.024  1.00  0.00           H  
ATOM    790 2HG2 ILE G  76      -9.183 -18.242  43.047  1.00  0.00           H  
ATOM    791 3HG2 ILE G  76     -10.620 -19.157  43.319  1.00  0.00           H  
ATOM    792  CG1 ILE G  76      -8.428 -17.676  45.623  1.00  0.00           C  
ATOM    793 1HG1 ILE G  76      -8.443 -17.001  46.505  1.00  0.00           H  
ATOM    794 2HG1 ILE G  76      -7.996 -17.068  44.800  1.00  0.00           H  
ATOM    795  CD  ILE G  76      -7.639 -18.883  46.102  1.00  0.00           C  
ATOM    796  HD1 ILE G  76      -8.273 -19.483  46.789  1.00  0.00           H  
ATOM    797  HD2 ILE G  76      -6.712 -18.572  46.630  1.00  0.00           H  
ATOM    798  HD3 ILE G  76      -7.299 -19.573  45.300  1.00  0.00           H  
ATOM    799  C   ILE G  76     -11.211 -16.160  46.126  1.00  0.00           C  
ATOM    800  O   ILE G  76     -10.590 -15.269  46.720  1.00  0.00           O  
ATOM    801  N   PHE G  77     -12.258 -16.732  46.698  1.00  0.00           N  
ATOM    802  HN  PHE G  77     -12.680 -17.517  46.252  1.00  0.00           H  
ATOM    803  CA  PHE G  77     -12.489 -16.502  48.143  1.00  0.00           C  
ATOM    804  HA  PHE G  77     -12.004 -15.673  48.636  1.00  0.00           H  
ATOM    805  CB  PHE G  77     -14.044 -16.424  48.403  1.00  0.00           C  
ATOM    806  HB1 PHE G  77     -14.199 -16.300  49.496  1.00  0.00           H  
ATOM    807  HB2 PHE G  77     -14.619 -17.324  48.097  1.00  0.00           H  
ATOM    808  CG  PHE G  77     -14.671 -15.270  47.456  1.00  0.00           C  
ATOM    809  CD1 PHE G  77     -13.949 -14.286  46.780  1.00  0.00           C  
ATOM    810  HD1 PHE G  77     -12.875 -14.201  46.855  1.00  0.00           H  
ATOM    811  CE1 PHE G  77     -14.636 -13.389  45.938  1.00  0.00           C  
ATOM    812  HE1 PHE G  77     -14.105 -12.692  45.307  1.00  0.00           H  
ATOM    813  CZ  PHE G  77     -16.040 -13.452  45.809  1.00  0.00           C  
ATOM    814  HZ  PHE G  77     -16.592 -12.613  45.411  1.00  0.00           H  
ATOM    815  CD2 PHE G  77     -16.048 -15.342  47.396  1.00  0.00           C  
ATOM    816  HD2 PHE G  77     -16.764 -15.970  47.904  1.00  0.00           H  
ATOM    817  CE2 PHE G  77     -16.766 -14.361  46.574  1.00  0.00           C  
ATOM    818  HE2 PHE G  77     -17.846 -14.378  46.544  1.00  0.00           H  
ATOM    819  C   PHE G  77     -11.934 -17.808  48.812  1.00  0.00           C  
ATOM    820  O   PHE G  77     -12.231 -18.924  48.314  1.00  0.00           O  
ATOM    821  N   PHE G  78     -10.948 -17.607  49.684  1.00  0.00           N  
ATOM    822  HN  PHE G  78     -10.652 -16.660  49.777  1.00  0.00           H  
ATOM    823  CA  PHE G  78     -10.116 -18.671  50.112  1.00  0.00           C  
ATOM    824  HA  PHE G  78     -10.290 -19.535  49.487  1.00  0.00           H  
ATOM    825  CB  PHE G  78      -8.642 -18.209  49.963  1.00  0.00           C  
ATOM    826  HB1 PHE G  78      -8.355 -17.372  50.634  1.00  0.00           H  
ATOM    827  HB2 PHE G  78      -8.514 -17.815  48.932  1.00  0.00           H  
ATOM    828  CG  PHE G  78      -7.666 -19.301  50.212  1.00  0.00           C  
ATOM    829  CD1 PHE G  78      -7.760 -20.545  49.510  1.00  0.00           C  
ATOM    830  HD1 PHE G  78      -8.605 -20.774  48.878  1.00  0.00           H  
ATOM    831  CE1 PHE G  78      -6.768 -21.530  49.790  1.00  0.00           C  
ATOM    832  HE1 PHE G  78      -6.782 -22.479  49.276  1.00  0.00           H  
ATOM    833  CZ  PHE G  78      -5.707 -21.327  50.678  1.00  0.00           C  
ATOM    834  HZ  PHE G  78      -4.950 -22.092  50.776  1.00  0.00           H  
ATOM    835  CD2 PHE G  78      -6.435 -19.038  50.964  1.00  0.00           C  
ATOM    836  HD2 PHE G  78      -6.209 -18.059  51.361  1.00  0.00           H  
ATOM    837  CE2 PHE G  78      -5.500 -20.006  51.190  1.00  0.00           C  
ATOM    838  HE2 PHE G  78      -4.653 -19.768  51.817  1.00  0.00           H  
ATOM    839  C   PHE G  78     -10.427 -18.940  51.605  1.00  0.00           C  
ATOM    840  O   PHE G  78     -10.524 -17.958  52.394  1.00  0.00           O  
ATOM    841  N   ALA G  79     -10.543 -20.205  52.018  1.00  0.00           N  
ATOM    842  HN  ALA G  79     -10.359 -21.024  51.481  1.00  0.00           H  
ATOM    843  CA  ALA G  79     -10.848 -20.422  53.404  1.00  0.00           C  
ATOM    844  HA  ALA G  79     -10.848 -19.550  54.041  1.00  0.00           H  
ATOM    845  CB  ALA G  79     -12.328 -20.954  53.571  1.00  0.00           C  
ATOM    846  HB1 ALA G  79     -12.334 -21.917  53.017  1.00  0.00           H  
ATOM    847  HB2 ALA G  79     -13.083 -20.316  53.064  1.00  0.00           H  
ATOM    848  HB3 ALA G  79     -12.551 -21.049  54.655  1.00  0.00           H  
ATOM    849  C   ALA G  79      -9.901 -21.463  54.034  1.00  0.00           C  
ATOM    850  O   ALA G  79      -9.518 -22.451  53.415  1.00  0.00           O  
ATOM    851  N   GLN G  80      -9.450 -21.212  55.276  1.00  0.00           N  
ATOM    852  HN  GLN G  80      -9.655 -20.314  55.657  1.00  0.00           H  
ATOM    853  CA  GLN G  80      -8.503 -22.078  55.906  1.00  0.00           C  
ATOM    854  HA  GLN G  80      -8.436 -23.024  55.388  1.00  0.00           H  
ATOM    855  CB  GLN G  80      -7.106 -21.477  55.942  1.00  0.00           C  
ATOM    856  HB1 GLN G  80      -6.500 -22.190  56.541  1.00  0.00           H  
ATOM    857  HB2 GLN G  80      -7.142 -20.514  56.495  1.00  0.00           H  
ATOM    858  CG  GLN G  80      -6.400 -21.349  54.575  1.00  0.00           C  
ATOM    859  HG1 GLN G  80      -7.038 -21.049  53.717  1.00  0.00           H  
ATOM    860  HG2 GLN G  80      -5.933 -22.258  54.139  1.00  0.00           H  
ATOM    861  CD  GLN G  80      -5.249 -20.367  54.653  1.00  0.00           C  
ATOM    862  OE1 GLN G  80      -4.106 -20.828  54.806  1.00  0.00           O  
ATOM    863  NE2 GLN G  80      -5.450 -19.129  54.599  1.00  0.00           N  
ATOM    864 1HE2 GLN G  80      -4.704 -18.583  54.981  1.00  0.00           H  
ATOM    865 2HE2 GLN G  80      -6.377 -18.764  54.686  1.00  0.00           H  
ATOM    866  C   GLN G  80      -8.962 -22.378  57.269  1.00  0.00           C  
ATOM    867  O   GLN G  80      -9.424 -21.446  57.958  1.00  0.00           O  
ATOM    868  N   THR G  81      -8.911 -23.657  57.702  1.00  0.00           N  
ATOM    869  HN  THR G  81      -8.511 -24.382  57.146  1.00  0.00           H  
ATOM    870  CA  THR G  81      -9.494 -24.115  58.952  1.00  0.00           C  
ATOM    871  HA  THR G  81      -9.558 -23.186  59.499  1.00  0.00           H  
ATOM    872  CB  THR G  81     -10.927 -24.579  58.945  1.00  0.00           C  
ATOM    873  HB  THR G  81     -11.494 -23.714  58.538  1.00  0.00           H  
ATOM    874  OG1 THR G  81     -11.465 -24.802  60.257  1.00  0.00           O  
ATOM    875  HG1 THR G  81     -11.263 -24.017  60.770  1.00  0.00           H  
ATOM    876  CG2 THR G  81     -11.245 -25.848  58.154  1.00  0.00           C  
ATOM    877 1HG2 THR G  81     -10.649 -26.702  58.540  1.00  0.00           H  
ATOM    878 2HG2 THR G  81     -11.042 -25.797  57.063  1.00  0.00           H  
ATOM    879 3HG2 THR G  81     -12.335 -26.030  58.267  1.00  0.00           H  
ATOM    880  C   THR G  81      -8.619 -25.151  59.623  1.00  0.00           C  
ATOM    881  O   THR G  81      -8.017 -26.017  58.976  1.00  0.00           O  
ATOM    882  N   TRP G  82      -8.448 -24.987  61.008  1.00  0.00           N  
ATOM    883  HN  TRP G  82      -9.041 -24.376  61.526  1.00  0.00           H  
ATOM    884  CA  TRP G  82      -7.462 -25.662  61.728  1.00  0.00           C  
ATOM    885  HA  TRP G  82      -7.531 -26.712  61.483  1.00  0.00           H  
ATOM    886  CB  TRP G  82      -5.960 -25.107  61.466  1.00  0.00           C  
ATOM    887  HB1 TRP G  82      -5.866 -25.058  60.360  1.00  0.00           H  
ATOM    888  HB2 TRP G  82      -5.339 -25.982  61.752  1.00  0.00           H  
ATOM    889  CG  TRP G  82      -5.494 -23.794  62.106  1.00  0.00           C  
ATOM    890  CD1 TRP G  82      -4.926 -23.600  63.336  1.00  0.00           C  
ATOM    891  HD1 TRP G  82      -4.681 -24.395  64.024  1.00  0.00           H  
ATOM    892  NE1 TRP G  82      -4.801 -22.181  63.583  1.00  0.00           N  
ATOM    893  HE1 TRP G  82      -4.420 -21.685  64.333  1.00  0.00           H  
ATOM    894  CE2 TRP G  82      -5.254 -21.518  62.479  1.00  0.00           C  
ATOM    895  CD2 TRP G  82      -5.680 -22.479  61.543  1.00  0.00           C  
ATOM    896  CE3 TRP G  82      -6.200 -22.028  60.273  1.00  0.00           C  
ATOM    897  HE3 TRP G  82      -6.407 -22.802  59.548  1.00  0.00           H  
ATOM    898  CZ3 TRP G  82      -6.234 -20.658  59.957  1.00  0.00           C  
ATOM    899  HZ3 TRP G  82      -6.733 -20.263  59.084  1.00  0.00           H  
ATOM    900  CZ2 TRP G  82      -5.333 -20.157  62.202  1.00  0.00           C  
ATOM    901  HZ2 TRP G  82      -4.983 -19.486  62.972  1.00  0.00           H  
ATOM    902  CH2 TRP G  82      -5.786 -19.733  60.956  1.00  0.00           C  
ATOM    903  HH2 TRP G  82      -5.934 -18.692  60.708  1.00  0.00           H  
ATOM    904  C   TRP G  82      -7.742 -25.647  63.289  1.00  0.00           C  
ATOM    905  O   TRP G  82      -8.713 -25.049  63.700  1.00  0.00           O  
ATOM    906  N   TYR G  83      -7.008 -26.502  64.133  1.00  0.00           N  
ATOM    907  HN  TYR G  83      -6.293 -27.064  63.725  1.00  0.00           H  
ATOM    908  CA  TYR G  83      -7.170 -26.478  65.548  1.00  0.00           C  
ATOM    909  HA  TYR G  83      -7.706 -25.624  65.937  1.00  0.00           H  
ATOM    910  CB  TYR G  83      -7.668 -27.732  66.282  1.00  0.00           C  
ATOM    911  HB1 TYR G  83      -7.703 -27.574  67.381  1.00  0.00           H  
ATOM    912  HB2 TYR G  83      -7.051 -28.629  66.058  1.00  0.00           H  
ATOM    913  CG  TYR G  83      -9.000 -28.311  65.853  1.00  0.00           C  
ATOM    914  CD1 TYR G  83      -9.882 -28.613  66.861  1.00  0.00           C  
ATOM    915  HD1 TYR G  83      -9.752 -28.378  67.907  1.00  0.00           H  
ATOM    916  CE1 TYR G  83     -11.082 -29.267  66.628  1.00  0.00           C  
ATOM    917  HE1 TYR G  83     -11.728 -29.464  67.471  1.00  0.00           H  
ATOM    918  CZ  TYR G  83     -11.456 -29.551  65.309  1.00  0.00           C  
ATOM    919  OH  TYR G  83     -12.701 -30.179  64.934  1.00  0.00           O  
ATOM    920  HH  TYR G  83     -13.107 -30.478  65.751  1.00  0.00           H  
ATOM    921  CD2 TYR G  83      -9.243 -28.863  64.602  1.00  0.00           C  
ATOM    922  HD2 TYR G  83      -8.637 -28.664  63.731  1.00  0.00           H  
ATOM    923  CE2 TYR G  83     -10.454 -29.428  64.365  1.00  0.00           C  
ATOM    924  HE2 TYR G  83     -10.728 -29.952  63.461  1.00  0.00           H  
ATOM    925  C   TYR G  83      -5.862 -26.096  66.217  1.00  0.00           C  
ATOM    926  O   TYR G  83      -4.799 -26.242  65.630  1.00  0.00           O  
ATOM    927  N   ASP G  84      -5.911 -25.452  67.431  1.00  0.00           N  
ATOM    928  HN  ASP G  84      -6.860 -25.169  67.546  1.00  0.00           H  
ATOM    929  CA  ASP G  84      -4.792 -24.995  68.277  1.00  0.00           C  
ATOM    930  HA  ASP G  84      -3.876 -25.499  68.007  1.00  0.00           H  
ATOM    931  CB  ASP G  84      -4.594 -23.506  68.070  1.00  0.00           C  
ATOM    932  HB1 ASP G  84      -5.538 -22.920  68.064  1.00  0.00           H  
ATOM    933  HB2 ASP G  84      -4.099 -23.508  67.075  1.00  0.00           H  
ATOM    934  CG  ASP G  84      -3.554 -22.831  68.990  1.00  0.00           C  
ATOM    935  OD1 ASP G  84      -3.124 -23.462  70.041  1.00  0.00           O  
ATOM    936  OD2 ASP G  84      -3.055 -21.705  68.634  1.00  0.00           O  
ATOM    937  C   ASP G  84      -5.428 -25.325  69.668  1.00  0.00           C  
ATOM    938  O   ASP G  84      -6.503 -24.856  70.023  1.00  0.00           O  
ATOM    939  N   ARG G  85      -4.737 -26.135  70.473  1.00  0.00           N  
ATOM    940  HN  ARG G  85      -3.818 -26.422  70.215  1.00  0.00           H  
ATOM    941  CA  ARG G  85      -5.311 -26.540  71.792  1.00  0.00           C  
ATOM    942  HA  ARG G  85      -6.306 -26.880  71.542  1.00  0.00           H  
ATOM    943  CB  ARG G  85      -4.525 -27.862  72.151  1.00  0.00           C  
ATOM    944  HB1 ARG G  85      -4.825 -28.230  73.156  1.00  0.00           H  
ATOM    945  HB2 ARG G  85      -3.447 -27.595  72.126  1.00  0.00           H  
ATOM    946  CG  ARG G  85      -4.800 -28.992  71.104  1.00  0.00           C  
ATOM    947  HG1 ARG G  85      -4.078 -29.830  71.204  1.00  0.00           H  
ATOM    948  HG2 ARG G  85      -4.522 -28.546  70.125  1.00  0.00           H  
ATOM    949  CD  ARG G  85      -6.273 -29.560  70.994  1.00  0.00           C  
ATOM    950  HD1 ARG G  85      -6.929 -28.743  70.623  1.00  0.00           H  
ATOM    951  HD2 ARG G  85      -6.571 -29.977  71.979  1.00  0.00           H  
ATOM    952  NE  ARG G  85      -6.296 -30.694  69.993  1.00  0.00           N  
ATOM    953  HE  ARG G  85      -5.429 -31.045  69.639  1.00  0.00           H  
ATOM    954  CZ  ARG G  85      -7.304 -31.128  69.208  1.00  0.00           C  
ATOM    955  NH1 ARG G  85      -7.100 -31.782  68.079  1.00  0.00           N  
ATOM    956 1HH1 ARG G  85      -6.329 -31.400  67.569  1.00  0.00           H  
ATOM    957 2HH1 ARG G  85      -7.879 -32.216  67.625  1.00  0.00           H  
ATOM    958  NH2 ARG G  85      -8.511 -30.826  69.468  1.00  0.00           N  
ATOM    959 1HH2 ARG G  85      -8.885 -30.255  70.199  1.00  0.00           H  
ATOM    960 2HH2 ARG G  85      -9.154 -31.138  68.768  1.00  0.00           H  
ATOM    961  C   ARG G  85      -5.413 -25.439  72.803  1.00  0.00           C  
ATOM    962  O   ARG G  85      -6.128 -25.574  73.765  1.00  0.00           O  
ATOM    963  N   ARG G  86      -4.781 -24.206  72.612  1.00  0.00           N  
ATOM    964  HN  ARG G  86      -4.336 -24.136  71.723  1.00  0.00           H  
ATOM    965  CA  ARG G  86      -4.856 -23.054  73.553  1.00  0.00           C  
ATOM    966  HA  ARG G  86      -5.057 -23.516  74.508  1.00  0.00           H  
ATOM    967  CB  ARG G  86      -3.602 -22.050  73.571  1.00  0.00           C  
ATOM    968  HB1 ARG G  86      -3.744 -21.196  74.268  1.00  0.00           H  
ATOM    969  HB2 ARG G  86      -3.580 -21.641  72.538  1.00  0.00           H  
ATOM    970  CG  ARG G  86      -2.290 -22.804  73.823  1.00  0.00           C  
ATOM    971  HG1 ARG G  86      -2.416 -23.815  73.380  1.00  0.00           H  
ATOM    972  HG2 ARG G  86      -2.015 -22.939  74.891  1.00  0.00           H  
ATOM    973  CD  ARG G  86      -1.024 -22.094  73.288  1.00  0.00           C  
ATOM    974  HD1 ARG G  86      -0.125 -22.706  73.514  1.00  0.00           H  
ATOM    975  HD2 ARG G  86      -0.968 -21.144  73.862  1.00  0.00           H  
ATOM    976  NE  ARG G  86      -1.198 -21.957  71.813  1.00  0.00           N  
ATOM    977  HE  ARG G  86      -2.042 -22.302  71.402  1.00  0.00           H  
ATOM    978  CZ  ARG G  86      -0.372 -21.468  70.948  1.00  0.00           C  
ATOM    979  NH1 ARG G  86       0.803 -20.948  71.155  1.00  0.00           N  
ATOM    980 1HH1 ARG G  86       1.036 -20.693  72.094  1.00  0.00           H  
ATOM    981 2HH1 ARG G  86       1.354 -20.406  70.522  1.00  0.00           H  
ATOM    982  NH2 ARG G  86      -0.651 -21.580  69.659  1.00  0.00           N  
ATOM    983 1HH2 ARG G  86      -1.527 -21.952  69.352  1.00  0.00           H  
ATOM    984 2HH2 ARG G  86       0.002 -21.378  68.930  1.00  0.00           H  
ATOM    985  C   ARG G  86      -6.047 -22.126  73.248  1.00  0.00           C  
ATOM    986  O   ARG G  86      -6.370 -21.324  74.111  1.00  0.00           O  
ATOM    987  N   LEU G  87      -6.812 -22.414  72.199  1.00  0.00           N  
ATOM    988  HN  LEU G  87      -6.446 -23.053  71.527  1.00  0.00           H  
ATOM    989  CA  LEU G  87      -8.057 -21.663  71.927  1.00  0.00           C  
ATOM    990  HA  LEU G  87      -8.078 -20.748  72.500  1.00  0.00           H  
ATOM    991  CB  LEU G  87      -8.110 -21.367  70.401  1.00  0.00           C  
ATOM    992  HB1 LEU G  87      -9.064 -20.864  70.136  1.00  0.00           H  
ATOM    993  HB2 LEU G  87      -8.102 -22.238  69.711  1.00  0.00           H  
ATOM    994  CG  LEU G  87      -6.959 -20.426  69.857  1.00  0.00           C  
ATOM    995  HG  LEU G  87      -5.963 -20.850  70.107  1.00  0.00           H  
ATOM    996  CD1 LEU G  87      -7.146 -20.258  68.339  1.00  0.00           C  
ATOM    997 1HD1 LEU G  87      -7.047 -21.265  67.879  1.00  0.00           H  
ATOM    998 2HD1 LEU G  87      -6.267 -19.750  67.887  1.00  0.00           H  
ATOM    999 3HD1 LEU G  87      -8.106 -19.784  68.040  1.00  0.00           H  
ATOM   1000  CD2 LEU G  87      -6.985 -19.066  70.599  1.00  0.00           C  
ATOM   1001 1HD2 LEU G  87      -6.282 -18.289  70.230  1.00  0.00           H  
ATOM   1002 2HD2 LEU G  87      -6.592 -19.366  71.594  1.00  0.00           H  
ATOM   1003 3HD2 LEU G  87      -8.026 -18.679  70.611  1.00  0.00           H  
ATOM   1004  C   LEU G  87      -9.388 -22.320  72.301  1.00  0.00           C  
ATOM   1005  O   LEU G  87     -10.373 -21.608  72.177  1.00  0.00           O  
ATOM   1006  N   LYS G  88      -9.451 -23.546  72.782  1.00  0.00           N  
ATOM   1007  HN  LYS G  88      -8.633 -24.114  72.831  1.00  0.00           H  
ATOM   1008  CA  LYS G  88     -10.685 -23.991  73.406  1.00  0.00           C  
ATOM   1009  HA  LYS G  88     -11.440 -23.957  72.634  1.00  0.00           H  
ATOM   1010  CB  LYS G  88     -10.614 -25.514  73.661  1.00  0.00           C  
ATOM   1011  HB1 LYS G  88     -10.104 -25.963  72.783  1.00  0.00           H  
ATOM   1012  HB2 LYS G  88     -11.570 -26.076  73.714  1.00  0.00           H  
ATOM   1013  CG  LYS G  88      -9.721 -25.811  74.833  1.00  0.00           C  
ATOM   1014  HG1 LYS G  88     -10.190 -25.431  75.766  1.00  0.00           H  
ATOM   1015  HG2 LYS G  88      -8.759 -25.263  74.743  1.00  0.00           H  
ATOM   1016  CD  LYS G  88      -9.414 -27.285  75.026  1.00  0.00           C  
ATOM   1017  HD1 LYS G  88      -8.646 -27.385  75.821  1.00  0.00           H  
ATOM   1018  HD2 LYS G  88      -8.858 -27.604  74.119  1.00  0.00           H  
ATOM   1019  CE  LYS G  88     -10.548 -28.199  75.264  1.00  0.00           C  
ATOM   1020  HE1 LYS G  88     -10.310 -29.284  75.275  1.00  0.00           H  
ATOM   1021  HE2 LYS G  88     -11.448 -27.931  74.671  1.00  0.00           H  
ATOM   1022  NZ  LYS G  88     -11.043 -28.024  76.688  1.00  0.00           N1+
ATOM   1023  HZ1 LYS G  88     -10.229 -27.909  77.325  1.00  0.00           H  
ATOM   1024  HZ2 LYS G  88     -11.641 -28.823  76.980  1.00  0.00           H  
ATOM   1025  HZ3 LYS G  88     -11.626 -27.171  76.806  1.00  0.00           H  
ATOM   1026  C   LYS G  88     -11.274 -23.229  74.600  1.00  0.00           C  
ATOM   1027  O   LYS G  88     -10.566 -22.830  75.489  1.00  0.00           O  
ATOM   1028  N   PHE G  89     -12.593 -22.881  74.645  1.00  0.00           N  
ATOM   1029  HN  PHE G  89     -13.084 -23.201  73.838  1.00  0.00           H  
ATOM   1030  CA  PHE G  89     -13.209 -22.089  75.700  1.00  0.00           C  
ATOM   1031  HA  PHE G  89     -12.616 -22.244  76.589  1.00  0.00           H  
ATOM   1032  CB  PHE G  89     -13.258 -20.590  75.346  1.00  0.00           C  
ATOM   1033  HB1 PHE G  89     -12.256 -20.328  74.942  1.00  0.00           H  
ATOM   1034  HB2 PHE G  89     -13.442 -20.044  76.296  1.00  0.00           H  
ATOM   1035  CG  PHE G  89     -14.207 -20.179  74.273  1.00  0.00           C  
ATOM   1036  CD1 PHE G  89     -13.794 -20.315  72.944  1.00  0.00           C  
ATOM   1037  HD1 PHE G  89     -12.787 -20.650  72.749  1.00  0.00           H  
ATOM   1038  CE1 PHE G  89     -14.639 -19.911  71.879  1.00  0.00           C  
ATOM   1039  HE1 PHE G  89     -14.328 -20.048  70.854  1.00  0.00           H  
ATOM   1040  CZ  PHE G  89     -15.904 -19.348  72.143  1.00  0.00           C  
ATOM   1041  HZ  PHE G  89     -16.539 -19.017  71.335  1.00  0.00           H  
ATOM   1042  CD2 PHE G  89     -15.461 -19.635  74.577  1.00  0.00           C  
ATOM   1043  HD2 PHE G  89     -15.814 -19.589  75.597  1.00  0.00           H  
ATOM   1044  CE2 PHE G  89     -16.249 -19.190  73.454  1.00  0.00           C  
ATOM   1045  HE2 PHE G  89     -17.197 -18.730  73.693  1.00  0.00           H  
ATOM   1046  C   PHE G  89     -14.604 -22.690  76.101  1.00  0.00           C  
ATOM   1047  O   PHE G  89     -15.225 -23.449  75.375  1.00  0.00           O  
ATOM   1048  N   ASN G  90     -15.109 -22.154  77.198  1.00  0.00           N  
ATOM   1049  HN  ASN G  90     -14.663 -21.493  77.796  1.00  0.00           H  
ATOM   1050  CA  ASN G  90     -16.431 -22.433  77.673  1.00  0.00           C  
ATOM   1051  HA  ASN G  90     -16.949 -23.043  76.948  1.00  0.00           H  
ATOM   1052  CB  ASN G  90     -16.430 -23.438  78.889  1.00  0.00           C  
ATOM   1053  HB1 ASN G  90     -16.097 -22.975  79.843  1.00  0.00           H  
ATOM   1054  HB2 ASN G  90     -15.893 -24.402  78.757  1.00  0.00           H  
ATOM   1055  CG  ASN G  90     -17.904 -23.901  79.150  1.00  0.00           C  
ATOM   1056  OD1 ASN G  90     -18.802 -23.566  78.347  1.00  0.00           O  
ATOM   1057  ND2 ASN G  90     -18.171 -24.602  80.248  1.00  0.00           N  
ATOM   1058 1HD2 ASN G  90     -19.136 -24.824  80.387  1.00  0.00           H  
ATOM   1059 2HD2 ASN G  90     -17.457 -24.757  80.932  1.00  0.00           H  
ATOM   1060  C   ASN G  90     -17.197 -21.175  77.984  1.00  0.00           C  
ATOM   1061  O   ASN G  90     -16.763 -20.199  78.554  1.00  0.00           O  
ATOM   1062  N   SER G  91     -18.312 -21.048  77.307  1.00  0.00           N  
ATOM   1063  HN  SER G  91     -18.624 -21.789  76.717  1.00  0.00           H  
ATOM   1064  CA  SER G  91     -19.249 -19.933  77.215  1.00  0.00           C  
ATOM   1065  HA  SER G  91     -19.398 -19.547  78.212  1.00  0.00           H  
ATOM   1066  CB  SER G  91     -18.843 -18.822  76.296  1.00  0.00           C  
ATOM   1067  HB1 SER G  91     -18.848 -19.203  75.252  1.00  0.00           H  
ATOM   1068  HB2 SER G  91     -17.783 -18.616  76.559  1.00  0.00           H  
ATOM   1069  OG  SER G  91     -19.659 -17.649  76.444  1.00  0.00           O  
ATOM   1070  HG1 SER G  91     -19.311 -17.160  77.193  1.00  0.00           H  
ATOM   1071  C   SER G  91     -20.683 -20.416  76.814  1.00  0.00           C  
ATOM   1072  O   SER G  91     -20.887 -21.496  76.310  1.00  0.00           O  
ATOM   1073  N   THR G  92     -21.747 -19.637  77.003  1.00  0.00           N  
ATOM   1074  HN  THR G  92     -21.644 -18.922  77.691  1.00  0.00           H  
ATOM   1075  CA  THR G  92     -23.045 -19.866  76.316  1.00  0.00           C  
ATOM   1076  HA  THR G  92     -23.291 -20.905  76.478  1.00  0.00           H  
ATOM   1077  CB  THR G  92     -24.100 -19.003  77.031  1.00  0.00           C  
ATOM   1078  HB  THR G  92     -24.175 -19.182  78.125  1.00  0.00           H  
ATOM   1079  OG1 THR G  92     -25.460 -19.119  76.467  1.00  0.00           O  
ATOM   1080  HG1 THR G  92     -25.544 -20.075  76.466  1.00  0.00           H  
ATOM   1081  CG2 THR G  92     -23.740 -17.493  77.011  1.00  0.00           C  
ATOM   1082 1HG2 THR G  92     -22.934 -17.225  77.728  1.00  0.00           H  
ATOM   1083 2HG2 THR G  92     -24.694 -17.002  77.297  1.00  0.00           H  
ATOM   1084 3HG2 THR G  92     -23.639 -17.165  75.954  1.00  0.00           H  
ATOM   1085  C   THR G  92     -22.841 -19.640  74.822  1.00  0.00           C  
ATOM   1086  O   THR G  92     -23.568 -20.189  73.995  1.00  0.00           O  
ATOM   1087  N   ILE G  93     -21.779 -18.850  74.402  1.00  0.00           N  
ATOM   1088  HN  ILE G  93     -21.285 -18.362  75.117  1.00  0.00           H  
ATOM   1089  CA  ILE G  93     -21.420 -18.648  73.085  1.00  0.00           C  
ATOM   1090  HA  ILE G  93     -22.284 -18.617  72.437  1.00  0.00           H  
ATOM   1091  CB  ILE G  93     -20.837 -17.199  72.905  1.00  0.00           C  
ATOM   1092  HB  ILE G  93     -20.177 -17.106  73.794  1.00  0.00           H  
ATOM   1093  CG2 ILE G  93     -20.184 -17.126  71.503  1.00  0.00           C  
ATOM   1094 1HG2 ILE G  93     -19.341 -17.850  71.506  1.00  0.00           H  
ATOM   1095 2HG2 ILE G  93     -19.828 -16.107  71.236  1.00  0.00           H  
ATOM   1096 3HG2 ILE G  93     -20.941 -17.425  70.747  1.00  0.00           H  
ATOM   1097  CG1 ILE G  93     -21.993 -16.171  73.049  1.00  0.00           C  
ATOM   1098 1HG1 ILE G  93     -22.675 -16.347  73.908  1.00  0.00           H  
ATOM   1099 2HG1 ILE G  93     -22.712 -16.215  72.203  1.00  0.00           H  
ATOM   1100  CD  ILE G  93     -21.525 -14.738  73.149  1.00  0.00           C  
ATOM   1101  HD1 ILE G  93     -21.434 -14.561  74.242  1.00  0.00           H  
ATOM   1102  HD2 ILE G  93     -22.200 -13.988  72.684  1.00  0.00           H  
ATOM   1103  HD3 ILE G  93     -20.486 -14.720  72.756  1.00  0.00           H  
ATOM   1104  C   ILE G  93     -20.522 -19.768  72.527  1.00  0.00           C  
ATOM   1105  O   ILE G  93     -19.472 -20.165  73.011  1.00  0.00           O  
ATOM   1106  N   LYS G  94     -21.096 -20.293  71.483  1.00  0.00           N  
ATOM   1107  HN  LYS G  94     -22.031 -20.046  71.241  1.00  0.00           H  
ATOM   1108  CA  LYS G  94     -20.551 -21.547  70.880  1.00  0.00           C  
ATOM   1109  HA  LYS G  94     -20.039 -22.083  71.665  1.00  0.00           H  
ATOM   1110  CB  LYS G  94     -21.699 -22.281  70.197  1.00  0.00           C  
ATOM   1111  HB1 LYS G  94     -21.344 -23.176  69.642  1.00  0.00           H  
ATOM   1112  HB2 LYS G  94     -22.265 -21.708  69.431  1.00  0.00           H  
ATOM   1113  CG  LYS G  94     -22.763 -22.737  71.204  1.00  0.00           C  
ATOM   1114  HG1 LYS G  94     -23.334 -23.504  70.639  1.00  0.00           H  
ATOM   1115  HG2 LYS G  94     -23.394 -21.895  71.561  1.00  0.00           H  
ATOM   1116  CD  LYS G  94     -22.216 -23.493  72.498  1.00  0.00           C  
ATOM   1117  HD1 LYS G  94     -21.550 -22.722  72.939  1.00  0.00           H  
ATOM   1118  HD2 LYS G  94     -21.610 -24.327  72.083  1.00  0.00           H  
ATOM   1119  CE  LYS G  94     -23.287 -23.888  73.571  1.00  0.00           C  
ATOM   1120  HE1 LYS G  94     -24.057 -23.089  73.620  1.00  0.00           H  
ATOM   1121  HE2 LYS G  94     -22.884 -24.198  74.559  1.00  0.00           H  
ATOM   1122  NZ  LYS G  94     -24.046 -25.182  73.235  1.00  0.00           N1+
ATOM   1123  HZ1 LYS G  94     -24.758 -24.876  72.541  1.00  0.00           H  
ATOM   1124  HZ2 LYS G  94     -24.638 -25.405  74.061  1.00  0.00           H  
ATOM   1125  HZ3 LYS G  94     -23.377 -25.958  73.060  1.00  0.00           H  
ATOM   1126  C   LYS G  94     -19.467 -21.161  69.870  1.00  0.00           C  
ATOM   1127  O   LYS G  94     -18.575 -22.017  69.576  1.00  0.00           O  
ATOM   1128  N   VAL G  95     -19.495 -19.964  69.275  1.00  0.00           N  
ATOM   1129  HN  VAL G  95     -20.229 -19.322  69.482  1.00  0.00           H  
ATOM   1130  CA  VAL G  95     -18.585 -19.461  68.182  1.00  0.00           C  
ATOM   1131  HA  VAL G  95     -17.619 -19.832  68.491  1.00  0.00           H  
ATOM   1132  CB  VAL G  95     -19.066 -19.919  66.834  1.00  0.00           C  
ATOM   1133  HB  VAL G  95     -19.042 -21.028  66.895  1.00  0.00           H  
ATOM   1134  CG1 VAL G  95     -20.403 -19.505  66.426  1.00  0.00           C  
ATOM   1135 1HG1 VAL G  95     -20.618 -19.726  65.358  1.00  0.00           H  
ATOM   1136 2HG1 VAL G  95     -20.728 -18.475  66.689  1.00  0.00           H  
ATOM   1137 3HG1 VAL G  95     -21.137 -20.125  66.984  1.00  0.00           H  
ATOM   1138  CG2 VAL G  95     -18.041 -19.606  65.697  1.00  0.00           C  
ATOM   1139 1HG2 VAL G  95     -17.035 -20.056  65.838  1.00  0.00           H  
ATOM   1140 2HG2 VAL G  95     -17.860 -18.518  65.566  1.00  0.00           H  
ATOM   1141 3HG2 VAL G  95     -18.489 -19.923  64.731  1.00  0.00           H  
ATOM   1142  C   VAL G  95     -18.375 -17.985  68.282  1.00  0.00           C  
ATOM   1143  O   VAL G  95     -19.316 -17.188  68.564  1.00  0.00           O  
ATOM   1144  N   LEU G  96     -17.118 -17.564  68.095  1.00  0.00           N  
ATOM   1145  HN  LEU G  96     -16.374 -18.208  67.932  1.00  0.00           H  
ATOM   1146  CA  LEU G  96     -16.720 -16.136  68.105  1.00  0.00           C  
ATOM   1147  HA  LEU G  96     -17.474 -15.551  68.612  1.00  0.00           H  
ATOM   1148  CB  LEU G  96     -15.436 -15.808  68.800  1.00  0.00           C  
ATOM   1149  HB1 LEU G  96     -15.180 -14.738  68.647  1.00  0.00           H  
ATOM   1150  HB2 LEU G  96     -14.755 -16.340  68.101  1.00  0.00           H  
ATOM   1151  CG  LEU G  96     -15.537 -16.212  70.291  1.00  0.00           C  
ATOM   1152  HG  LEU G  96     -16.045 -17.186  70.460  1.00  0.00           H  
ATOM   1153  CD1 LEU G  96     -14.110 -16.441  70.861  1.00  0.00           C  
ATOM   1154 1HD1 LEU G  96     -14.275 -16.590  71.949  1.00  0.00           H  
ATOM   1155 2HD1 LEU G  96     -13.438 -15.585  70.638  1.00  0.00           H  
ATOM   1156 3HD1 LEU G  96     -13.721 -17.301  70.275  1.00  0.00           H  
ATOM   1157  CD2 LEU G  96     -16.336 -15.240  71.126  1.00  0.00           C  
ATOM   1158 1HD2 LEU G  96     -15.924 -14.209  71.173  1.00  0.00           H  
ATOM   1159 2HD2 LEU G  96     -16.427 -15.609  72.170  1.00  0.00           H  
ATOM   1160 3HD2 LEU G  96     -17.356 -15.128  70.700  1.00  0.00           H  
ATOM   1161  C   LEU G  96     -16.629 -15.623  66.646  1.00  0.00           C  
ATOM   1162  O   LEU G  96     -16.016 -16.255  65.820  1.00  0.00           O  
ATOM   1163  N   ARG G  97     -17.296 -14.512  66.370  1.00  0.00           N  
ATOM   1164  HN  ARG G  97     -17.894 -14.122  67.066  1.00  0.00           H  
ATOM   1165  CA  ARG G  97     -17.377 -13.919  65.085  1.00  0.00           C  
ATOM   1166  HA  ARG G  97     -16.948 -14.588  64.353  1.00  0.00           H  
ATOM   1167  CB  ARG G  97     -18.819 -13.760  64.699  1.00  0.00           C  
ATOM   1168  HB1 ARG G  97     -18.977 -13.118  63.806  1.00  0.00           H  
ATOM   1169  HB2 ARG G  97     -19.247 -13.256  65.591  1.00  0.00           H  
ATOM   1170  CG  ARG G  97     -19.579 -15.054  64.518  1.00  0.00           C  
ATOM   1171  HG1 ARG G  97     -19.591 -15.634  65.466  1.00  0.00           H  
ATOM   1172  HG2 ARG G  97     -19.120 -15.640  63.694  1.00  0.00           H  
ATOM   1173  CD  ARG G  97     -21.072 -14.854  64.145  1.00  0.00           C  
ATOM   1174  HD1 ARG G  97     -21.653 -15.786  63.973  1.00  0.00           H  
ATOM   1175  HD2 ARG G  97     -21.102 -14.305  63.180  1.00  0.00           H  
ATOM   1176  NE  ARG G  97     -21.667 -14.142  65.320  1.00  0.00           N  
ATOM   1177  HE  ARG G  97     -21.076 -14.137  66.127  1.00  0.00           H  
ATOM   1178  CZ  ARG G  97     -22.946 -13.809  65.407  1.00  0.00           C  
ATOM   1179  NH1 ARG G  97     -23.744 -13.712  64.310  1.00  0.00           N  
ATOM   1180 1HH1 ARG G  97     -23.232 -13.809  63.457  1.00  0.00           H  
ATOM   1181 2HH1 ARG G  97     -24.687 -13.383  64.356  1.00  0.00           H  
ATOM   1182  NH2 ARG G  97     -23.431 -13.627  66.607  1.00  0.00           N  
ATOM   1183 1HH2 ARG G  97     -22.873 -13.859  67.404  1.00  0.00           H  
ATOM   1184 2HH2 ARG G  97     -24.381 -13.346  66.741  1.00  0.00           H  
ATOM   1185  C   ARG G  97     -16.573 -12.687  65.133  1.00  0.00           C  
ATOM   1186  O   ARG G  97     -16.853 -11.795  65.935  1.00  0.00           O  
ATOM   1187  N   LEU G  98     -15.481 -12.587  64.322  1.00  0.00           N  
ATOM   1188  HN  LEU G  98     -15.274 -13.307  63.664  1.00  0.00           H  
ATOM   1189  CA  LEU G  98     -14.677 -11.344  64.126  1.00  0.00           C  
ATOM   1190  HA  LEU G  98     -15.277 -10.502  64.439  1.00  0.00           H  
ATOM   1191  CB  LEU G  98     -13.267 -11.517  64.900  1.00  0.00           C  
ATOM   1192  HB1 LEU G  98     -12.463 -10.795  64.641  1.00  0.00           H  
ATOM   1193  HB2 LEU G  98     -12.909 -12.528  64.611  1.00  0.00           H  
ATOM   1194  CG  LEU G  98     -13.375 -11.508  66.470  1.00  0.00           C  
ATOM   1195  HG  LEU G  98     -14.330 -12.040  66.670  1.00  0.00           H  
ATOM   1196  CD1 LEU G  98     -12.224 -12.285  67.118  1.00  0.00           C  
ATOM   1197 1HD1 LEU G  98     -12.273 -13.368  66.872  1.00  0.00           H  
ATOM   1198 2HD1 LEU G  98     -12.251 -12.161  68.222  1.00  0.00           H  
ATOM   1199 3HD1 LEU G  98     -11.317 -11.798  66.699  1.00  0.00           H  
ATOM   1200  CD2 LEU G  98     -13.494 -10.174  67.193  1.00  0.00           C  
ATOM   1201 1HD2 LEU G  98     -12.505  -9.731  67.437  1.00  0.00           H  
ATOM   1202 2HD2 LEU G  98     -14.096 -10.271  68.122  1.00  0.00           H  
ATOM   1203 3HD2 LEU G  98     -14.030  -9.410  66.590  1.00  0.00           H  
ATOM   1204  C   LEU G  98     -14.441 -11.156  62.672  1.00  0.00           C  
ATOM   1205  O   LEU G  98     -14.481 -12.058  61.899  1.00  0.00           O  
ATOM   1206  N   ASN G  99     -14.195  -9.881  62.288  1.00  0.00           N  
ATOM   1207  HN  ASN G  99     -14.215  -9.232  63.044  1.00  0.00           H  
ATOM   1208  CA  ASN G  99     -13.852  -9.456  60.960  1.00  0.00           C  
ATOM   1209  HA  ASN G  99     -14.338 -10.141  60.281  1.00  0.00           H  
ATOM   1210  CB  ASN G  99     -14.532  -8.099  60.534  1.00  0.00           C  
ATOM   1211  HB1 ASN G  99     -14.673  -7.437  61.415  1.00  0.00           H  
ATOM   1212  HB2 ASN G  99     -15.570  -8.295  60.190  1.00  0.00           H  
ATOM   1213  CG  ASN G  99     -13.835  -7.236  59.393  1.00  0.00           C  
ATOM   1214  OD1 ASN G  99     -13.897  -6.032  59.603  1.00  0.00           O  
ATOM   1215  ND2 ASN G  99     -13.302  -7.748  58.288  1.00  0.00           N  
ATOM   1216 1HD2 ASN G  99     -13.250  -8.741  58.189  1.00  0.00           H  
ATOM   1217 2HD2 ASN G  99     -13.115  -7.194  57.476  1.00  0.00           H  
ATOM   1218  C   ASN G  99     -12.318  -9.439  60.791  1.00  0.00           C  
ATOM   1219  O   ASN G  99     -11.756 -10.371  60.185  1.00  0.00           O  
ATOM   1220  N   SER G 100     -11.546  -8.519  61.305  1.00  0.00           N  
ATOM   1221  HN  SER G 100     -11.942  -7.731  61.769  1.00  0.00           H  
ATOM   1222  CA  SER G 100     -10.120  -8.370  60.930  1.00  0.00           C  
ATOM   1223  HA  SER G 100      -9.800  -9.161  60.268  1.00  0.00           H  
ATOM   1224  CB  SER G 100      -9.923  -6.983  60.206  1.00  0.00           C  
ATOM   1225  HB1 SER G 100     -10.083  -6.103  60.865  1.00  0.00           H  
ATOM   1226  HB2 SER G 100     -10.649  -6.982  59.366  1.00  0.00           H  
ATOM   1227  OG  SER G 100      -8.617  -6.854  59.600  1.00  0.00           O  
ATOM   1228  HG1 SER G 100      -8.114  -6.389  60.272  1.00  0.00           H  
ATOM   1229  C   SER G 100      -9.297  -8.434  62.239  1.00  0.00           C  
ATOM   1230  O   SER G 100      -8.093  -8.420  62.301  1.00  0.00           O  
ATOM   1231  N   ASN G 101     -10.031  -8.495  63.399  1.00  0.00           N  
ATOM   1232  HN  ASN G 101     -11.021  -8.375  63.375  1.00  0.00           H  
ATOM   1233  CA  ASN G 101      -9.511  -8.766  64.635  1.00  0.00           C  
ATOM   1234  HA  ASN G 101      -8.676  -8.096  64.778  1.00  0.00           H  
ATOM   1235  CB  ASN G 101     -10.445  -8.647  65.830  1.00  0.00           C  
ATOM   1236  HB1 ASN G 101      -9.921  -8.875  66.783  1.00  0.00           H  
ATOM   1237  HB2 ASN G 101     -11.235  -9.416  65.689  1.00  0.00           H  
ATOM   1238  CG  ASN G 101     -11.084  -7.225  65.996  1.00  0.00           C  
ATOM   1239  OD1 ASN G 101     -12.269  -7.033  65.694  1.00  0.00           O  
ATOM   1240  ND2 ASN G 101     -10.300  -6.250  66.505  1.00  0.00           N  
ATOM   1241 1HD2 ASN G 101      -9.384  -6.519  66.802  1.00  0.00           H  
ATOM   1242 2HD2 ASN G 101     -10.729  -5.369  66.704  1.00  0.00           H  
ATOM   1243  C   ASN G 101      -8.838 -10.155  64.767  1.00  0.00           C  
ATOM   1244  O   ASN G 101      -9.149 -11.166  64.106  1.00  0.00           O  
ATOM   1245  N   MET G 102      -7.801 -10.256  65.590  1.00  0.00           N  
ATOM   1246  HN  MET G 102      -7.465  -9.478  66.116  1.00  0.00           H  
ATOM   1247  CA  MET G 102      -7.072 -11.463  65.930  1.00  0.00           C  
ATOM   1248  HA  MET G 102      -6.392 -11.061  66.665  1.00  0.00           H  
ATOM   1249  CB  MET G 102      -7.892 -12.565  66.610  1.00  0.00           C  
ATOM   1250  HB1 MET G 102      -7.183 -13.381  66.868  1.00  0.00           H  
ATOM   1251  HB2 MET G 102      -8.633 -12.890  65.849  1.00  0.00           H  
ATOM   1252  CG  MET G 102      -8.570 -12.295  68.021  1.00  0.00           C  
ATOM   1253  HG1 MET G 102      -9.114 -13.234  68.258  1.00  0.00           H  
ATOM   1254  HG2 MET G 102      -9.224 -11.437  67.754  1.00  0.00           H  
ATOM   1255  SD  MET G 102      -7.376 -11.747  69.258  1.00  0.00           S  
ATOM   1256  CE  MET G 102      -8.305 -12.201  70.789  1.00  0.00           C  
ATOM   1257  HE1 MET G 102      -7.891 -13.189  71.083  1.00  0.00           H  
ATOM   1258  HE2 MET G 102      -9.386 -12.174  70.537  1.00  0.00           H  
ATOM   1259  HE3 MET G 102      -8.064 -11.364  71.478  1.00  0.00           H  
ATOM   1260  C   MET G 102      -6.020 -11.964  64.845  1.00  0.00           C  
ATOM   1261  O   MET G 102      -5.123 -12.754  65.152  1.00  0.00           O  
ATOM   1262  N   VAL G 103      -6.063 -11.458  63.574  1.00  0.00           N  
ATOM   1263  HN  VAL G 103      -6.867 -10.915  63.343  1.00  0.00           H  
ATOM   1264  CA  VAL G 103      -5.271 -11.910  62.468  1.00  0.00           C  
ATOM   1265  HA  VAL G 103      -5.346 -12.957  62.213  1.00  0.00           H  
ATOM   1266  CB  VAL G 103      -5.635 -11.155  61.178  1.00  0.00           C  
ATOM   1267  HB  VAL G 103      -5.542 -10.074  61.420  1.00  0.00           H  
ATOM   1268  CG1 VAL G 103      -4.754 -11.445  60.031  1.00  0.00           C  
ATOM   1269 1HG1 VAL G 103      -3.876 -10.766  60.026  1.00  0.00           H  
ATOM   1270 2HG1 VAL G 103      -5.356 -11.354  59.101  1.00  0.00           H  
ATOM   1271 3HG1 VAL G 103      -4.382 -12.489  60.106  1.00  0.00           H  
ATOM   1272  CG2 VAL G 103      -7.089 -11.660  60.865  1.00  0.00           C  
ATOM   1273 1HG2 VAL G 103      -7.464 -11.060  60.009  1.00  0.00           H  
ATOM   1274 2HG2 VAL G 103      -7.807 -11.656  61.712  1.00  0.00           H  
ATOM   1275 3HG2 VAL G 103      -7.004 -12.759  60.726  1.00  0.00           H  
ATOM   1276  C   VAL G 103      -3.771 -11.836  62.806  1.00  0.00           C  
ATOM   1277  O   VAL G 103      -3.113 -12.793  62.492  1.00  0.00           O  
ATOM   1278  N   GLY G 104      -3.185 -10.799  63.366  1.00  0.00           N  
ATOM   1279  HN  GLY G 104      -3.903 -10.136  63.564  1.00  0.00           H  
ATOM   1280  CA  GLY G 104      -1.848 -10.688  63.928  1.00  0.00           C  
ATOM   1281  HA1 GLY G 104      -1.491  -9.685  63.749  1.00  0.00           H  
ATOM   1282  HA2 GLY G 104      -1.095 -11.309  63.466  1.00  0.00           H  
ATOM   1283  C   GLY G 104      -1.626 -11.001  65.347  1.00  0.00           C  
ATOM   1284  O   GLY G 104      -0.641 -10.640  65.963  1.00  0.00           O  
ATOM   1285  N   LYS G 105      -2.619 -11.764  65.950  1.00  0.00           N  
ATOM   1286  HN  LYS G 105      -3.294 -12.239  65.391  1.00  0.00           H  
ATOM   1287  CA  LYS G 105      -2.672 -12.163  67.383  1.00  0.00           C  
ATOM   1288  HA  LYS G 105      -1.844 -11.676  67.876  1.00  0.00           H  
ATOM   1289  CB  LYS G 105      -3.981 -11.653  68.130  1.00  0.00           C  
ATOM   1290  HB1 LYS G 105      -4.048 -11.977  69.191  1.00  0.00           H  
ATOM   1291  HB2 LYS G 105      -4.898 -12.099  67.690  1.00  0.00           H  
ATOM   1292  CG  LYS G 105      -4.134 -10.127  68.204  1.00  0.00           C  
ATOM   1293  HG1 LYS G 105      -5.061  -9.931  68.784  1.00  0.00           H  
ATOM   1294  HG2 LYS G 105      -4.232  -9.640  67.210  1.00  0.00           H  
ATOM   1295  CD  LYS G 105      -3.124  -9.352  69.048  1.00  0.00           C  
ATOM   1296  HD1 LYS G 105      -2.041  -9.493  68.844  1.00  0.00           H  
ATOM   1297  HD2 LYS G 105      -3.264  -9.688  70.098  1.00  0.00           H  
ATOM   1298  CE  LYS G 105      -3.258  -7.830  69.147  1.00  0.00           C  
ATOM   1299  HE1 LYS G 105      -2.934  -7.424  68.166  1.00  0.00           H  
ATOM   1300  HE2 LYS G 105      -2.676  -7.317  69.942  1.00  0.00           H  
ATOM   1301  NZ  LYS G 105      -4.625  -7.301  69.350  1.00  0.00           N1+
ATOM   1302  HZ1 LYS G 105      -4.601  -6.272  69.204  1.00  0.00           H  
ATOM   1303  HZ2 LYS G 105      -4.975  -7.424  70.321  1.00  0.00           H  
ATOM   1304  HZ3 LYS G 105      -5.335  -7.675  68.689  1.00  0.00           H  
ATOM   1305  C   LYS G 105      -2.752 -13.637  67.625  1.00  0.00           C  
ATOM   1306  O   LYS G 105      -2.166 -14.123  68.587  1.00  0.00           O  
ATOM   1307  N   ILE G 106      -3.536 -14.379  66.778  1.00  0.00           N  
ATOM   1308  HN  ILE G 106      -4.179 -13.980  66.129  1.00  0.00           H  
ATOM   1309  CA  ILE G 106      -3.525 -15.841  66.963  1.00  0.00           C  
ATOM   1310  HA  ILE G 106      -3.091 -16.124  67.911  1.00  0.00           H  
ATOM   1311  CB  ILE G 106      -4.855 -16.433  66.956  1.00  0.00           C  
ATOM   1312  HB  ILE G 106      -4.826 -17.533  67.109  1.00  0.00           H  
ATOM   1313  CG2 ILE G 106      -5.640 -15.797  68.155  1.00  0.00           C  
ATOM   1314 1HG2 ILE G 106      -5.077 -16.102  69.063  1.00  0.00           H  
ATOM   1315 2HG2 ILE G 106      -6.679 -16.188  68.112  1.00  0.00           H  
ATOM   1316 3HG2 ILE G 106      -5.638 -14.686  68.140  1.00  0.00           H  
ATOM   1317  CG1 ILE G 106      -5.651 -16.089  65.673  1.00  0.00           C  
ATOM   1318 1HG1 ILE G 106      -4.952 -16.181  64.814  1.00  0.00           H  
ATOM   1319 2HG1 ILE G 106      -6.127 -15.088  65.752  1.00  0.00           H  
ATOM   1320  CD  ILE G 106      -6.755 -17.126  65.330  1.00  0.00           C  
ATOM   1321  HD1 ILE G 106      -6.327 -18.149  65.260  1.00  0.00           H  
ATOM   1322  HD2 ILE G 106      -7.289 -16.859  64.393  1.00  0.00           H  
ATOM   1323  HD3 ILE G 106      -7.581 -17.188  66.071  1.00  0.00           H  
ATOM   1324  C   ILE G 106      -2.574 -16.302  65.830  1.00  0.00           C  
ATOM   1325  O   ILE G 106      -2.292 -15.712  64.755  1.00  0.00           O  
ATOM   1326  N   TRP G 107      -1.939 -17.464  65.978  1.00  0.00           N  
ATOM   1327  HN  TRP G 107      -2.044 -17.952  66.840  1.00  0.00           H  
ATOM   1328  CA  TRP G 107      -1.090 -18.107  64.974  1.00  0.00           C  
ATOM   1329  HA  TRP G 107      -0.379 -17.378  64.615  1.00  0.00           H  
ATOM   1330  CB  TRP G 107      -0.324 -19.302  65.627  1.00  0.00           C  
ATOM   1331  HB1 TRP G 107      -1.093 -19.915  66.144  1.00  0.00           H  
ATOM   1332  HB2 TRP G 107       0.244 -18.923  66.503  1.00  0.00           H  
ATOM   1333  CG  TRP G 107       0.589 -20.091  64.748  1.00  0.00           C  
ATOM   1334  CD1 TRP G 107       1.950 -20.073  64.741  1.00  0.00           C  
ATOM   1335  HD1 TRP G 107       2.438 -19.298  65.312  1.00  0.00           H  
ATOM   1336  NE1 TRP G 107       2.457 -21.076  63.927  1.00  0.00           N  
ATOM   1337  HE1 TRP G 107       3.335 -20.993  63.508  1.00  0.00           H  
ATOM   1338  CE2 TRP G 107       1.399 -21.726  63.339  1.00  0.00           C  
ATOM   1339  CD2 TRP G 107       0.198 -21.204  63.959  1.00  0.00           C  
ATOM   1340  CE3 TRP G 107      -1.036 -21.661  63.494  1.00  0.00           C  
ATOM   1341  HE3 TRP G 107      -1.952 -21.198  63.831  1.00  0.00           H  
ATOM   1342  CZ3 TRP G 107      -1.134 -22.783  62.704  1.00  0.00           C  
ATOM   1343  HZ3 TRP G 107      -2.153 -23.137  62.651  1.00  0.00           H  
ATOM   1344  CZ2 TRP G 107       1.344 -22.789  62.455  1.00  0.00           C  
ATOM   1345  HZ2 TRP G 107       2.198 -23.142  61.895  1.00  0.00           H  
ATOM   1346  CH2 TRP G 107       0.019 -23.325  62.149  1.00  0.00           C  
ATOM   1347  HH2 TRP G 107      -0.187 -24.207  61.561  1.00  0.00           H  
ATOM   1348  C   TRP G 107      -1.959 -18.599  63.803  1.00  0.00           C  
ATOM   1349  O   TRP G 107      -3.085 -19.058  63.918  1.00  0.00           O  
ATOM   1350  N   ILE G 108      -1.408 -18.392  62.598  1.00  0.00           N  
ATOM   1351  HN  ILE G 108      -0.475 -18.072  62.448  1.00  0.00           H  
ATOM   1352  CA  ILE G 108      -2.073 -18.745  61.321  1.00  0.00           C  
ATOM   1353  HA  ILE G 108      -2.839 -19.493  61.457  1.00  0.00           H  
ATOM   1354  CB  ILE G 108      -2.734 -17.481  60.627  1.00  0.00           C  
ATOM   1355  HB  ILE G 108      -1.933 -16.716  60.533  1.00  0.00           H  
ATOM   1356  CG2 ILE G 108      -3.279 -17.704  59.208  1.00  0.00           C  
ATOM   1357 1HG2 ILE G 108      -3.360 -16.705  58.729  1.00  0.00           H  
ATOM   1358 2HG2 ILE G 108      -4.237 -18.267  59.199  1.00  0.00           H  
ATOM   1359 3HG2 ILE G 108      -2.579 -18.305  58.589  1.00  0.00           H  
ATOM   1360  CG1 ILE G 108      -3.735 -16.871  61.597  1.00  0.00           C  
ATOM   1361 1HG1 ILE G 108      -3.219 -16.631  62.551  1.00  0.00           H  
ATOM   1362 2HG1 ILE G 108      -4.431 -17.690  61.880  1.00  0.00           H  
ATOM   1363  CD  ILE G 108      -4.404 -15.544  61.160  1.00  0.00           C  
ATOM   1364  HD1 ILE G 108      -3.685 -14.714  60.992  1.00  0.00           H  
ATOM   1365  HD2 ILE G 108      -5.182 -15.267  61.904  1.00  0.00           H  
ATOM   1366  HD3 ILE G 108      -5.046 -15.825  60.298  1.00  0.00           H  
ATOM   1367  C   ILE G 108      -0.942 -19.251  60.347  1.00  0.00           C  
ATOM   1368  O   ILE G 108       0.162 -18.630  60.474  1.00  0.00           O  
ATOM   1369  N   PRO G 109      -1.016 -20.285  59.411  1.00  0.00           N  
ATOM   1370  CD  PRO G 109      -2.326 -21.015  59.185  1.00  0.00           C  
ATOM   1371  HD1 PRO G 109      -3.205 -20.335  59.208  1.00  0.00           H  
ATOM   1372  HD2 PRO G 109      -2.373 -21.813  59.956  1.00  0.00           H  
ATOM   1373  CA  PRO G 109      -0.063 -20.481  58.391  1.00  0.00           C  
ATOM   1374  HA  PRO G 109       0.870 -20.691  58.892  1.00  0.00           H  
ATOM   1375  CB  PRO G 109      -0.604 -21.786  57.648  1.00  0.00           C  
ATOM   1376  HB1 PRO G 109      -0.265 -22.693  58.193  1.00  0.00           H  
ATOM   1377  HB2 PRO G 109      -0.322 -21.838  56.575  1.00  0.00           H  
ATOM   1378  CG  PRO G 109      -2.125 -21.604  57.757  1.00  0.00           C  
ATOM   1379  HG1 PRO G 109      -2.414 -20.931  56.921  1.00  0.00           H  
ATOM   1380  HG2 PRO G 109      -2.525 -22.617  57.538  1.00  0.00           H  
ATOM   1381  C   PRO G 109       0.374 -19.331  57.452  1.00  0.00           C  
ATOM   1382  O   PRO G 109      -0.427 -18.477  57.101  1.00  0.00           O  
ATOM   1383  N   ASP G 110       1.618 -19.392  56.891  1.00  0.00           N  
ATOM   1384  HN  ASP G 110       2.183 -20.166  57.168  1.00  0.00           H  
ATOM   1385  CA  ASP G 110       2.295 -18.540  55.890  1.00  0.00           C  
ATOM   1386  HA  ASP G 110       2.157 -17.529  56.245  1.00  0.00           H  
ATOM   1387  CB  ASP G 110       3.783 -18.722  55.864  1.00  0.00           C  
ATOM   1388  HB1 ASP G 110       4.147 -18.581  56.904  1.00  0.00           H  
ATOM   1389  HB2 ASP G 110       4.236 -17.893  55.280  1.00  0.00           H  
ATOM   1390  CG  ASP G 110       4.226 -20.050  55.267  1.00  0.00           C  
ATOM   1391  OD1 ASP G 110       5.333 -20.075  54.745  1.00  0.00           O  
ATOM   1392  OD2 ASP G 110       3.510 -21.076  55.396  1.00  0.00           O  
ATOM   1393  C   ASP G 110       1.575 -18.538  54.470  1.00  0.00           C  
ATOM   1394  O   ASP G 110       1.500 -17.539  53.793  1.00  0.00           O  
ATOM   1395  N   THR G 111       1.092 -19.734  54.077  1.00  0.00           N  
ATOM   1396  HN  THR G 111       1.285 -20.505  54.678  1.00  0.00           H  
ATOM   1397  CA  THR G 111       0.365 -20.116  52.872  1.00  0.00           C  
ATOM   1398  HA  THR G 111       0.787 -21.057  52.548  1.00  0.00           H  
ATOM   1399  CB  THR G 111      -1.119 -20.336  53.101  1.00  0.00           C  
ATOM   1400  HB  THR G 111      -1.587 -19.336  53.224  1.00  0.00           H  
ATOM   1401  OG1 THR G 111      -1.300 -21.139  54.195  1.00  0.00           O  
ATOM   1402  HG1 THR G 111      -2.205 -20.975  54.472  1.00  0.00           H  
ATOM   1403  CG2 THR G 111      -1.835 -20.984  51.886  1.00  0.00           C  
ATOM   1404 1HG2 THR G 111      -1.773 -20.259  51.047  1.00  0.00           H  
ATOM   1405 2HG2 THR G 111      -2.875 -21.220  52.200  1.00  0.00           H  
ATOM   1406 3HG2 THR G 111      -1.347 -21.940  51.603  1.00  0.00           H  
ATOM   1407  C   THR G 111       0.621 -19.139  51.756  1.00  0.00           C  
ATOM   1408  O   THR G 111      -0.076 -18.146  51.605  1.00  0.00           O  
ATOM   1409  N   PHE G 112       1.700 -19.417  50.992  1.00  0.00           N  
ATOM   1410  HN  PHE G 112       2.222 -20.253  51.138  1.00  0.00           H  
ATOM   1411  CA  PHE G 112       2.150 -18.566  49.865  1.00  0.00           C  
ATOM   1412  HA  PHE G 112       1.580 -17.651  49.923  1.00  0.00           H  
ATOM   1413  CB  PHE G 112       3.667 -18.151  49.838  1.00  0.00           C  
ATOM   1414  HB1 PHE G 112       3.964 -17.868  50.870  1.00  0.00           H  
ATOM   1415  HB2 PHE G 112       3.748 -17.298  49.130  1.00  0.00           H  
ATOM   1416  CG  PHE G 112       4.606 -19.252  49.320  1.00  0.00           C  
ATOM   1417  CD1 PHE G 112       5.183 -20.304  50.107  1.00  0.00           C  
ATOM   1418  HD1 PHE G 112       4.771 -20.364  51.104  1.00  0.00           H  
ATOM   1419  CE1 PHE G 112       6.185 -21.145  49.641  1.00  0.00           C  
ATOM   1420  HE1 PHE G 112       6.368 -21.883  50.408  1.00  0.00           H  
ATOM   1421  CZ  PHE G 112       6.621 -21.013  48.283  1.00  0.00           C  
ATOM   1422  HZ  PHE G 112       7.294 -21.765  47.900  1.00  0.00           H  
ATOM   1423  CD2 PHE G 112       5.138 -19.134  48.086  1.00  0.00           C  
ATOM   1424  HD2 PHE G 112       4.850 -18.290  47.476  1.00  0.00           H  
ATOM   1425  CE2 PHE G 112       6.092 -19.996  47.533  1.00  0.00           C  
ATOM   1426  HE2 PHE G 112       6.257 -19.940  46.468  1.00  0.00           H  
ATOM   1427  C   PHE G 112       1.869 -19.328  48.622  1.00  0.00           C  
ATOM   1428  O   PHE G 112       1.893 -20.533  48.577  1.00  0.00           O  
ATOM   1429  N   PHE G 113       1.527 -18.631  47.517  1.00  0.00           N  
ATOM   1430  HN  PHE G 113       1.491 -17.638  47.436  1.00  0.00           H  
ATOM   1431  CA  PHE G 113       1.245 -19.308  46.280  1.00  0.00           C  
ATOM   1432  HA  PHE G 113       0.784 -20.273  46.432  1.00  0.00           H  
ATOM   1433  CB  PHE G 113       0.213 -18.450  45.478  1.00  0.00           C  
ATOM   1434  HB1 PHE G 113       0.157 -18.587  44.377  1.00  0.00           H  
ATOM   1435  HB2 PHE G 113       0.344 -17.376  45.731  1.00  0.00           H  
ATOM   1436  CG  PHE G 113      -1.199 -18.886  46.070  1.00  0.00           C  
ATOM   1437  CD1 PHE G 113      -1.567 -18.481  47.378  1.00  0.00           C  
ATOM   1438  HD1 PHE G 113      -0.943 -17.702  47.790  1.00  0.00           H  
ATOM   1439  CE1 PHE G 113      -2.793 -18.901  47.931  1.00  0.00           C  
ATOM   1440  HE1 PHE G 113      -3.180 -18.397  48.804  1.00  0.00           H  
ATOM   1441  CZ  PHE G 113      -3.613 -19.843  47.269  1.00  0.00           C  
ATOM   1442  HZ  PHE G 113      -4.494 -20.319  47.672  1.00  0.00           H  
ATOM   1443  CD2 PHE G 113      -1.931 -19.838  45.452  1.00  0.00           C  
ATOM   1444  HD2 PHE G 113      -1.541 -20.257  44.536  1.00  0.00           H  
ATOM   1445  CE2 PHE G 113      -3.143 -20.322  46.038  1.00  0.00           C  
ATOM   1446  HE2 PHE G 113      -3.664 -21.132  45.550  1.00  0.00           H  
ATOM   1447  C   PHE G 113       2.520 -19.507  45.544  1.00  0.00           C  
ATOM   1448  O   PHE G 113       3.441 -18.648  45.471  1.00  0.00           O  
ATOM   1449  N   ARG G 114       2.730 -20.764  45.083  1.00  0.00           N  
ATOM   1450  HN  ARG G 114       1.954 -21.389  45.112  1.00  0.00           H  
ATOM   1451  CA  ARG G 114       3.944 -21.181  44.470  1.00  0.00           C  
ATOM   1452  HA  ARG G 114       4.737 -20.845  45.120  1.00  0.00           H  
ATOM   1453  CB  ARG G 114       4.156 -22.721  44.171  1.00  0.00           C  
ATOM   1454  HB1 ARG G 114       5.135 -22.846  43.662  1.00  0.00           H  
ATOM   1455  HB2 ARG G 114       3.360 -23.219  43.577  1.00  0.00           H  
ATOM   1456  CG  ARG G 114       4.290 -23.482  45.554  1.00  0.00           C  
ATOM   1457  HG1 ARG G 114       3.339 -23.531  46.125  1.00  0.00           H  
ATOM   1458  HG2 ARG G 114       4.981 -22.827  46.127  1.00  0.00           H  
ATOM   1459  CD  ARG G 114       4.824 -24.915  45.439  1.00  0.00           C  
ATOM   1460  HD1 ARG G 114       4.312 -25.506  44.650  1.00  0.00           H  
ATOM   1461  HD2 ARG G 114       4.715 -25.406  46.430  1.00  0.00           H  
ATOM   1462  NE  ARG G 114       6.295 -24.929  45.087  1.00  0.00           N  
ATOM   1463  HE  ARG G 114       6.627 -24.963  44.144  1.00  0.00           H  
ATOM   1464  CZ  ARG G 114       7.249 -24.751  46.043  1.00  0.00           C  
ATOM   1465  NH1 ARG G 114       8.544 -24.802  45.771  1.00  0.00           N  
ATOM   1466 1HH1 ARG G 114       8.762 -24.663  44.805  1.00  0.00           H  
ATOM   1467 2HH1 ARG G 114       9.140 -24.346  46.432  1.00  0.00           H  
ATOM   1468  NH2 ARG G 114       6.950 -24.522  47.282  1.00  0.00           N  
ATOM   1469 1HH2 ARG G 114       7.621 -24.331  47.998  1.00  0.00           H  
ATOM   1470 2HH2 ARG G 114       5.982 -24.456  47.522  1.00  0.00           H  
ATOM   1471  C   ARG G 114       4.234 -20.553  43.098  1.00  0.00           C  
ATOM   1472  O   ARG G 114       5.322 -20.046  42.790  1.00  0.00           O  
ATOM   1473  N   ASN G 115       3.169 -20.438  42.360  1.00  0.00           N  
ATOM   1474  HN  ASN G 115       2.251 -20.797  42.507  1.00  0.00           H  
ATOM   1475  CA  ASN G 115       3.324 -19.949  40.980  1.00  0.00           C  
ATOM   1476  HA  ASN G 115       4.362 -19.946  40.684  1.00  0.00           H  
ATOM   1477  CB  ASN G 115       2.772 -20.986  39.843  1.00  0.00           C  
ATOM   1478  HB1 ASN G 115       3.273 -21.974  39.932  1.00  0.00           H  
ATOM   1479  HB2 ASN G 115       3.115 -20.575  38.869  1.00  0.00           H  
ATOM   1480  CG  ASN G 115       1.250 -21.100  39.856  1.00  0.00           C  
ATOM   1481  OD1 ASN G 115       0.570 -20.752  40.812  1.00  0.00           O  
ATOM   1482  ND2 ASN G 115       0.680 -21.455  38.686  1.00  0.00           N  
ATOM   1483 1HD2 ASN G 115      -0.320 -21.499  38.685  1.00  0.00           H  
ATOM   1484 2HD2 ASN G 115       1.137 -21.293  37.812  1.00  0.00           H  
ATOM   1485  C   ASN G 115       2.885 -18.492  40.754  1.00  0.00           C  
ATOM   1486  O   ASN G 115       2.766 -18.057  39.657  1.00  0.00           O  
ATOM   1487  N   SER G 116       2.843 -17.693  41.835  1.00  0.00           N  
ATOM   1488  HN  SER G 116       3.080 -18.156  42.686  1.00  0.00           H  
ATOM   1489  CA  SER G 116       2.512 -16.286  41.806  1.00  0.00           C  
ATOM   1490  HA  SER G 116       1.677 -16.244  41.123  1.00  0.00           H  
ATOM   1491  CB  SER G 116       2.122 -15.609  43.200  1.00  0.00           C  
ATOM   1492  HB1 SER G 116       1.365 -16.168  43.790  1.00  0.00           H  
ATOM   1493  HB2 SER G 116       1.665 -14.600  43.118  1.00  0.00           H  
ATOM   1494  OG  SER G 116       3.295 -15.504  44.017  1.00  0.00           O  
ATOM   1495  HG1 SER G 116       3.220 -14.833  44.699  1.00  0.00           H  
ATOM   1496  C   SER G 116       3.643 -15.457  41.118  1.00  0.00           C  
ATOM   1497  O   SER G 116       4.790 -15.536  41.459  1.00  0.00           O  
ATOM   1498  N   LYS G 117       3.237 -14.567  40.212  1.00  0.00           N  
ATOM   1499  HN  LYS G 117       2.332 -14.546  39.793  1.00  0.00           H  
ATOM   1500  CA  LYS G 117       4.025 -13.375  39.805  1.00  0.00           C  
ATOM   1501  HA  LYS G 117       5.082 -13.474  40.006  1.00  0.00           H  
ATOM   1502  CB  LYS G 117       3.845 -13.131  38.280  1.00  0.00           C  
ATOM   1503  HB1 LYS G 117       4.270 -12.154  37.964  1.00  0.00           H  
ATOM   1504  HB2 LYS G 117       2.768 -12.938  38.085  1.00  0.00           H  
ATOM   1505  CG  LYS G 117       4.545 -14.143  37.419  1.00  0.00           C  
ATOM   1506  HG1 LYS G 117       4.208 -15.169  37.681  1.00  0.00           H  
ATOM   1507  HG2 LYS G 117       5.650 -14.137  37.530  1.00  0.00           H  
ATOM   1508  CD  LYS G 117       4.233 -13.931  35.933  1.00  0.00           C  
ATOM   1509  HD1 LYS G 117       3.202 -13.521  35.869  1.00  0.00           H  
ATOM   1510  HD2 LYS G 117       4.275 -14.909  35.407  1.00  0.00           H  
ATOM   1511  CE  LYS G 117       5.252 -13.055  35.267  1.00  0.00           C  
ATOM   1512  HE1 LYS G 117       6.167 -13.684  35.230  1.00  0.00           H  
ATOM   1513  HE2 LYS G 117       5.484 -12.158  35.880  1.00  0.00           H  
ATOM   1514  NZ  LYS G 117       4.891 -12.589  33.945  1.00  0.00           N1+
ATOM   1515  HZ1 LYS G 117       5.689 -12.056  33.545  1.00  0.00           H  
ATOM   1516  HZ2 LYS G 117       3.972 -12.115  34.056  1.00  0.00           H  
ATOM   1517  HZ3 LYS G 117       4.590 -13.386  33.350  1.00  0.00           H  
ATOM   1518  C   LYS G 117       3.609 -12.136  40.600  1.00  0.00           C  
ATOM   1519  O   LYS G 117       4.392 -11.348  41.108  1.00  0.00           O  
ATOM   1520  N   LYS G 118       2.257 -12.008  40.795  1.00  0.00           N  
ATOM   1521  HN  LYS G 118       1.661 -12.566  40.222  1.00  0.00           H  
ATOM   1522  CA  LYS G 118       1.714 -10.898  41.567  1.00  0.00           C  
ATOM   1523  HA  LYS G 118       2.406 -10.646  42.358  1.00  0.00           H  
ATOM   1524  CB  LYS G 118       1.087  -9.793  40.667  1.00  0.00           C  
ATOM   1525  HB1 LYS G 118       0.946  -8.898  41.311  1.00  0.00           H  
ATOM   1526  HB2 LYS G 118       0.131 -10.186  40.260  1.00  0.00           H  
ATOM   1527  CG  LYS G 118       1.952  -9.272  39.489  1.00  0.00           C  
ATOM   1528  HG1 LYS G 118       1.221  -8.642  38.938  1.00  0.00           H  
ATOM   1529  HG2 LYS G 118       2.213 -10.062  38.752  1.00  0.00           H  
ATOM   1530  CD  LYS G 118       3.162  -8.413  39.977  1.00  0.00           C  
ATOM   1531  HD1 LYS G 118       3.851  -9.067  40.553  1.00  0.00           H  
ATOM   1532  HD2 LYS G 118       2.845  -7.679  40.748  1.00  0.00           H  
ATOM   1533  CE  LYS G 118       3.870  -7.705  38.812  1.00  0.00           C  
ATOM   1534  HE1 LYS G 118       4.648  -6.978  39.127  1.00  0.00           H  
ATOM   1535  HE2 LYS G 118       3.270  -7.013  38.182  1.00  0.00           H  
ATOM   1536  NZ  LYS G 118       4.639  -8.639  37.943  1.00  0.00           N1+
ATOM   1537  HZ1 LYS G 118       5.167  -9.301  38.548  1.00  0.00           H  
ATOM   1538  HZ2 LYS G 118       5.268  -8.092  37.321  1.00  0.00           H  
ATOM   1539  HZ3 LYS G 118       4.100  -9.148  37.213  1.00  0.00           H  
ATOM   1540  C   LYS G 118       0.550 -11.466  42.391  1.00  0.00           C  
ATOM   1541  O   LYS G 118       0.006 -12.478  41.986  1.00  0.00           O  
ATOM   1542  N   ALA G 119       0.262 -10.892  43.584  1.00  0.00           N  
ATOM   1543  HN  ALA G 119       0.791 -10.109  43.903  1.00  0.00           H  
ATOM   1544  CA  ALA G 119      -0.770 -11.340  44.517  1.00  0.00           C  
ATOM   1545  HA  ALA G 119      -1.653 -11.589  43.946  1.00  0.00           H  
ATOM   1546  CB  ALA G 119      -0.193 -12.493  45.310  1.00  0.00           C  
ATOM   1547  HB1 ALA G 119      -0.006 -13.453  44.783  1.00  0.00           H  
ATOM   1548  HB2 ALA G 119      -0.893 -12.807  46.113  1.00  0.00           H  
ATOM   1549  HB3 ALA G 119       0.808 -12.277  45.741  1.00  0.00           H  
ATOM   1550  C   ALA G 119      -1.144 -10.130  45.436  1.00  0.00           C  
ATOM   1551  O   ALA G 119      -0.362  -9.241  45.817  1.00  0.00           O  
ATOM   1552  N   ASP G 120      -2.449 -10.079  45.889  1.00  0.00           N  
ATOM   1553  HN  ASP G 120      -3.078 -10.790  45.584  1.00  0.00           H  
ATOM   1554  CA  ASP G 120      -2.997  -9.047  46.732  1.00  0.00           C  
ATOM   1555  HA  ASP G 120      -2.169  -8.484  47.136  1.00  0.00           H  
ATOM   1556  CB  ASP G 120      -3.962  -8.220  45.967  1.00  0.00           C  
ATOM   1557  HB1 ASP G 120      -4.834  -8.865  45.726  1.00  0.00           H  
ATOM   1558  HB2 ASP G 120      -3.596  -8.008  44.939  1.00  0.00           H  
ATOM   1559  CG  ASP G 120      -4.489  -6.914  46.534  1.00  0.00           C  
ATOM   1560  OD1 ASP G 120      -4.016  -6.460  47.580  1.00  0.00           O  
ATOM   1561  OD2 ASP G 120      -5.378  -6.318  45.831  1.00  0.00           O  
ATOM   1562  C   ASP G 120      -3.712  -9.729  47.935  1.00  0.00           C  
ATOM   1563  O   ASP G 120      -4.219 -10.856  47.849  1.00  0.00           O  
ATOM   1564  N   ALA G 121      -3.712  -9.131  49.157  1.00  0.00           N  
ATOM   1565  HN  ALA G 121      -3.412  -8.184  49.234  1.00  0.00           H  
ATOM   1566  CA  ALA G 121      -4.335  -9.628  50.362  1.00  0.00           C  
ATOM   1567  HA  ALA G 121      -4.662 -10.612  50.058  1.00  0.00           H  
ATOM   1568  CB  ALA G 121      -3.344  -9.597  51.440  1.00  0.00           C  
ATOM   1569  HB1 ALA G 121      -3.053  -8.554  51.687  1.00  0.00           H  
ATOM   1570  HB2 ALA G 121      -2.455 -10.154  51.073  1.00  0.00           H  
ATOM   1571  HB3 ALA G 121      -3.453 -10.164  52.389  1.00  0.00           H  
ATOM   1572  C   ALA G 121      -5.668  -8.960  50.570  1.00  0.00           C  
ATOM   1573  O   ALA G 121      -6.358  -9.295  51.478  1.00  0.00           O  
ATOM   1574  N   TRP G 123      -7.067  -5.928  51.515  1.00  0.00           N  
ATOM   1575  HN  TRP G 123      -6.266  -5.577  51.036  1.00  0.00           H  
ATOM   1576  CA  TRP G 123      -7.323  -5.369  52.814  1.00  0.00           C  
ATOM   1577  HA  TRP G 123      -8.332  -5.506  53.174  1.00  0.00           H  
ATOM   1578  CB  TRP G 123      -6.258  -5.994  53.743  1.00  0.00           C  
ATOM   1579  HB1 TRP G 123      -5.273  -5.662  53.349  1.00  0.00           H  
ATOM   1580  HB2 TRP G 123      -6.389  -7.071  53.502  1.00  0.00           H  
ATOM   1581  CG  TRP G 123      -6.370  -5.786  55.197  1.00  0.00           C  
ATOM   1582  CD1 TRP G 123      -7.310  -6.223  56.112  1.00  0.00           C  
ATOM   1583  HD1 TRP G 123      -8.117  -6.934  56.009  1.00  0.00           H  
ATOM   1584  NE1 TRP G 123      -6.938  -5.809  57.369  1.00  0.00           N  
ATOM   1585  HE1 TRP G 123      -7.435  -5.930  58.201  1.00  0.00           H  
ATOM   1586  CE2 TRP G 123      -5.871  -5.011  57.360  1.00  0.00           C  
ATOM   1587  CD2 TRP G 123      -5.438  -5.000  55.969  1.00  0.00           C  
ATOM   1588  CE3 TRP G 123      -4.303  -4.354  55.656  1.00  0.00           C  
ATOM   1589  HE3 TRP G 123      -3.842  -4.102  54.713  1.00  0.00           H  
ATOM   1590  CZ3 TRP G 123      -3.500  -3.730  56.634  1.00  0.00           C  
ATOM   1591  HZ3 TRP G 123      -2.661  -3.141  56.296  1.00  0.00           H  
ATOM   1592  CZ2 TRP G 123      -5.140  -4.460  58.399  1.00  0.00           C  
ATOM   1593  HZ2 TRP G 123      -5.511  -4.522  59.411  1.00  0.00           H  
ATOM   1594  CH2 TRP G 123      -3.910  -3.819  58.011  1.00  0.00           C  
ATOM   1595  HH2 TRP G 123      -3.355  -3.378  58.825  1.00  0.00           H  
ATOM   1596  C   TRP G 123      -7.131  -3.852  52.696  1.00  0.00           C  
ATOM   1597  O   TRP G 123      -7.628  -3.106  53.538  1.00  0.00           O  
ATOM   1598  N   ILE G 124      -6.413  -3.383  51.602  1.00  0.00           N  
ATOM   1599  HN  ILE G 124      -6.132  -3.968  50.845  1.00  0.00           H  
ATOM   1600  CA  ILE G 124      -6.025  -1.973  51.516  1.00  0.00           C  
ATOM   1601  HA  ILE G 124      -6.069  -1.582  52.522  1.00  0.00           H  
ATOM   1602  CB  ILE G 124      -4.604  -1.634  51.153  1.00  0.00           C  
ATOM   1603  HB  ILE G 124      -4.423  -2.248  50.245  1.00  0.00           H  
ATOM   1604  CG2 ILE G 124      -4.397  -0.208  50.745  1.00  0.00           C  
ATOM   1605 1HG2 ILE G 124      -4.718   0.516  51.524  1.00  0.00           H  
ATOM   1606 2HG2 ILE G 124      -4.977   0.088  49.845  1.00  0.00           H  
ATOM   1607 3HG2 ILE G 124      -3.304  -0.073  50.603  1.00  0.00           H  
ATOM   1608  CG1 ILE G 124      -3.539  -2.140  52.113  1.00  0.00           C  
ATOM   1609 1HG1 ILE G 124      -2.526  -2.273  51.675  1.00  0.00           H  
ATOM   1610 2HG1 ILE G 124      -3.767  -3.168  52.467  1.00  0.00           H  
ATOM   1611  CD  ILE G 124      -3.316  -1.249  53.363  1.00  0.00           C  
ATOM   1612  HD1 ILE G 124      -3.089  -0.181  53.156  1.00  0.00           H  
ATOM   1613  HD2 ILE G 124      -2.523  -1.655  54.027  1.00  0.00           H  
ATOM   1614  HD3 ILE G 124      -4.238  -1.257  53.983  1.00  0.00           H  
ATOM   1615  C   ILE G 124      -7.112  -1.309  50.656  1.00  0.00           C  
ATOM   1616  O   ILE G 124      -7.207  -1.556  49.417  1.00  0.00           O  
ATOM   1617  N   THR G 125      -7.963  -0.474  51.072  1.00  0.00           N  
ATOM   1618  HN  THR G 125      -8.600  -0.195  50.357  1.00  0.00           H  
ATOM   1619  CA  THR G 125      -8.312   0.012  52.463  1.00  0.00           C  
ATOM   1620  HA  THR G 125      -7.559  -0.183  53.212  1.00  0.00           H  
ATOM   1621  CB  THR G 125      -8.537   1.528  52.442  1.00  0.00           C  
ATOM   1622  HB  THR G 125      -8.772   1.872  53.472  1.00  0.00           H  
ATOM   1623  OG1 THR G 125      -9.608   1.912  51.529  1.00  0.00           O  
ATOM   1624  HG1 THR G 125     -10.485   1.787  51.899  1.00  0.00           H  
ATOM   1625  CG2 THR G 125      -7.290   2.347  51.917  1.00  0.00           C  
ATOM   1626 1HG2 THR G 125      -6.411   2.263  52.592  1.00  0.00           H  
ATOM   1627 2HG2 THR G 125      -7.575   3.417  51.829  1.00  0.00           H  
ATOM   1628 3HG2 THR G 125      -7.080   1.959  50.897  1.00  0.00           H  
ATOM   1629  C   THR G 125      -9.608  -0.555  53.000  1.00  0.00           C  
ATOM   1630  O   THR G 125     -10.176  -0.116  54.045  1.00  0.00           O  
ATOM   1631  N   THR G 126     -10.240  -1.545  52.364  1.00  0.00           N  
ATOM   1632  HN  THR G 126      -9.895  -1.843  51.477  1.00  0.00           H  
ATOM   1633  CA  THR G 126     -11.458  -2.161  52.758  1.00  0.00           C  
ATOM   1634  HA  THR G 126     -12.000  -1.536  53.453  1.00  0.00           H  
ATOM   1635  CB  THR G 126     -12.464  -2.364  51.670  1.00  0.00           C  
ATOM   1636  HB  THR G 126     -13.286  -2.995  52.069  1.00  0.00           H  
ATOM   1637  OG1 THR G 126     -11.891  -2.987  50.520  1.00  0.00           O  
ATOM   1638  HG1 THR G 126     -11.632  -3.860  50.822  1.00  0.00           H  
ATOM   1639  CG2 THR G 126     -13.030  -1.029  51.284  1.00  0.00           C  
ATOM   1640 1HG2 THR G 126     -13.806  -0.658  51.987  1.00  0.00           H  
ATOM   1641 2HG2 THR G 126     -13.516  -1.213  50.302  1.00  0.00           H  
ATOM   1642 3HG2 THR G 126     -12.203  -0.293  51.188  1.00  0.00           H  
ATOM   1643  C   THR G 126     -10.986  -3.528  53.196  1.00  0.00           C  
ATOM   1644  O   THR G 126     -10.495  -4.343  52.407  1.00  0.00           O  
ATOM   1645  N   PRO G 127     -11.174  -3.877  54.443  1.00  0.00           N  
ATOM   1646  CD  PRO G 127     -11.836  -3.003  55.415  1.00  0.00           C  
ATOM   1647  HD1 PRO G 127     -12.901  -3.068  55.107  1.00  0.00           H  
ATOM   1648  HD2 PRO G 127     -11.382  -1.989  55.400  1.00  0.00           H  
ATOM   1649  CA  PRO G 127     -10.641  -5.145  55.050  1.00  0.00           C  
ATOM   1650  HA  PRO G 127      -9.644  -5.442  54.760  1.00  0.00           H  
ATOM   1651  CB  PRO G 127     -10.550  -4.699  56.510  1.00  0.00           C  
ATOM   1652  HB1 PRO G 127      -9.570  -4.191  56.638  1.00  0.00           H  
ATOM   1653  HB2 PRO G 127     -10.579  -5.508  57.272  1.00  0.00           H  
ATOM   1654  CG  PRO G 127     -11.640  -3.629  56.827  1.00  0.00           C  
ATOM   1655  HG1 PRO G 127     -12.597  -4.070  57.179  1.00  0.00           H  
ATOM   1656  HG2 PRO G 127     -11.295  -2.876  57.568  1.00  0.00           H  
ATOM   1657  C   PRO G 127     -11.557  -6.328  54.804  1.00  0.00           C  
ATOM   1658  O   PRO G 127     -12.220  -6.789  55.692  1.00  0.00           O  
ATOM   1659  N   ASN G 128     -11.536  -6.865  53.559  1.00  0.00           N  
ATOM   1660  HN  ASN G 128     -10.933  -6.547  52.831  1.00  0.00           H  
ATOM   1661  CA  ASN G 128     -12.376  -7.996  53.117  1.00  0.00           C  
ATOM   1662  HA  ASN G 128     -13.356  -7.709  53.470  1.00  0.00           H  
ATOM   1663  CB  ASN G 128     -12.680  -8.023  51.582  1.00  0.00           C  
ATOM   1664  HB1 ASN G 128     -13.534  -8.689  51.334  1.00  0.00           H  
ATOM   1665  HB2 ASN G 128     -11.795  -8.339  50.990  1.00  0.00           H  
ATOM   1666  CG  ASN G 128     -13.112  -6.652  51.187  1.00  0.00           C  
ATOM   1667  OD1 ASN G 128     -12.527  -6.020  50.324  1.00  0.00           O  
ATOM   1668  ND2 ASN G 128     -14.212  -6.124  51.795  1.00  0.00           N  
ATOM   1669 1HD2 ASN G 128     -14.549  -5.253  51.437  1.00  0.00           H  
ATOM   1670 2HD2 ASN G 128     -14.430  -6.516  52.688  1.00  0.00           H  
ATOM   1671  C   ASN G 128     -12.011  -9.391  53.584  1.00  0.00           C  
ATOM   1672  O   ASN G 128     -11.322 -10.109  52.926  1.00  0.00           O  
ATOM   1673  N   ARG G 129     -12.421  -9.743  54.806  1.00  0.00           N  
ATOM   1674  HN  ARG G 129     -12.997  -9.053  55.237  1.00  0.00           H  
ATOM   1675  CA  ARG G 129     -11.908 -10.984  55.435  1.00  0.00           C  
ATOM   1676  HA  ARG G 129     -12.032 -11.800  54.738  1.00  0.00           H  
ATOM   1677  CB  ARG G 129     -10.388 -10.951  55.809  1.00  0.00           C  
ATOM   1678  HB1 ARG G 129      -9.973 -10.621  54.832  1.00  0.00           H  
ATOM   1679  HB2 ARG G 129     -10.120 -11.973  56.151  1.00  0.00           H  
ATOM   1680  CG  ARG G 129      -9.874  -9.899  56.844  1.00  0.00           C  
ATOM   1681  HG1 ARG G 129     -10.261 -10.122  57.861  1.00  0.00           H  
ATOM   1682  HG2 ARG G 129     -10.197  -8.870  56.576  1.00  0.00           H  
ATOM   1683  CD  ARG G 129      -8.394  -9.940  57.186  1.00  0.00           C  
ATOM   1684  HD1 ARG G 129      -8.036 -10.972  57.390  1.00  0.00           H  
ATOM   1685  HD2 ARG G 129      -8.086  -9.305  58.044  1.00  0.00           H  
ATOM   1686  NE  ARG G 129      -7.755  -9.534  55.898  1.00  0.00           N  
ATOM   1687  HE  ARG G 129      -8.267  -9.635  55.045  1.00  0.00           H  
ATOM   1688  CZ  ARG G 129      -6.452  -9.467  55.816  1.00  0.00           C  
ATOM   1689  NH1 ARG G 129      -5.553  -9.414  56.722  1.00  0.00           N  
ATOM   1690 1HH1 ARG G 129      -5.895  -9.133  57.618  1.00  0.00           H  
ATOM   1691 2HH1 ARG G 129      -4.589  -9.398  56.456  1.00  0.00           H  
ATOM   1692  NH2 ARG G 129      -6.003  -9.551  54.547  1.00  0.00           N  
ATOM   1693 1HH2 ARG G 129      -6.586  -9.686  53.746  1.00  0.00           H  
ATOM   1694 2HH2 ARG G 129      -5.034  -9.772  54.438  1.00  0.00           H  
ATOM   1695  C   ARG G 129     -12.711 -11.299  56.725  1.00  0.00           C  
ATOM   1696  O   ARG G 129     -13.390 -10.403  57.279  1.00  0.00           O  
ATOM   1697  N   MET G 130     -12.697 -12.516  57.220  1.00  0.00           N  
ATOM   1698  HN  MET G 130     -12.187 -13.212  56.720  1.00  0.00           H  
ATOM   1699  CA  MET G 130     -13.322 -12.885  58.496  1.00  0.00           C  
ATOM   1700  HA  MET G 130     -13.253 -12.092  59.226  1.00  0.00           H  
ATOM   1701  CB  MET G 130     -14.889 -12.950  58.378  1.00  0.00           C  
ATOM   1702  HB1 MET G 130     -15.163 -11.957  57.963  1.00  0.00           H  
ATOM   1703  HB2 MET G 130     -15.431 -12.959  59.348  1.00  0.00           H  
ATOM   1704  CG  MET G 130     -15.466 -14.033  57.485  1.00  0.00           C  
ATOM   1705  HG1 MET G 130     -14.908 -14.169  56.534  1.00  0.00           H  
ATOM   1706  HG2 MET G 130     -16.469 -13.662  57.185  1.00  0.00           H  
ATOM   1707  SD  MET G 130     -15.682 -15.579  58.362  1.00  0.00           S  
ATOM   1708  CE  MET G 130     -17.010 -16.190  57.280  1.00  0.00           C  
ATOM   1709  HE1 MET G 130     -18.021 -15.731  57.328  1.00  0.00           H  
ATOM   1710  HE2 MET G 130     -17.146 -17.291  57.331  1.00  0.00           H  
ATOM   1711  HE3 MET G 130     -16.701 -15.930  56.245  1.00  0.00           H  
ATOM   1712  C   MET G 130     -12.584 -14.072  59.240  1.00  0.00           C  
ATOM   1713  O   MET G 130     -12.127 -15.068  58.656  1.00  0.00           O  
ATOM   1714  N   LEU G 131     -12.470 -13.902  60.537  1.00  0.00           N  
ATOM   1715  HN  LEU G 131     -12.831 -13.060  60.930  1.00  0.00           H  
ATOM   1716  CA  LEU G 131     -11.840 -14.873  61.365  1.00  0.00           C  
ATOM   1717  HA  LEU G 131     -11.488 -15.703  60.770  1.00  0.00           H  
ATOM   1718  CB  LEU G 131     -10.800 -14.097  62.203  1.00  0.00           C  
ATOM   1719  HB1 LEU G 131     -11.264 -13.276  62.790  1.00  0.00           H  
ATOM   1720  HB2 LEU G 131     -10.134 -13.558  61.495  1.00  0.00           H  
ATOM   1721  CG  LEU G 131      -9.820 -15.016  63.003  1.00  0.00           C  
ATOM   1722  HG  LEU G 131      -9.855 -16.044  62.584  1.00  0.00           H  
ATOM   1723  CD1 LEU G 131      -8.339 -14.530  62.784  1.00  0.00           C  
ATOM   1724 1HD1 LEU G 131      -8.088 -14.688  61.713  1.00  0.00           H  
ATOM   1725 2HD1 LEU G 131      -7.654 -15.132  63.418  1.00  0.00           H  
ATOM   1726 3HD1 LEU G 131      -8.303 -13.439  62.990  1.00  0.00           H  
ATOM   1727  CD2 LEU G 131     -10.192 -15.026  64.532  1.00  0.00           C  
ATOM   1728 1HD2 LEU G 131     -11.082 -15.691  64.557  1.00  0.00           H  
ATOM   1729 2HD2 LEU G 131     -10.356 -13.948  64.748  1.00  0.00           H  
ATOM   1730 3HD2 LEU G 131      -9.393 -15.488  65.150  1.00  0.00           H  
ATOM   1731  C   LEU G 131     -12.908 -15.397  62.338  1.00  0.00           C  
ATOM   1732  O   LEU G 131     -13.609 -14.603  62.913  1.00  0.00           O  
ATOM   1733  N   ARG G 132     -13.054 -16.724  62.488  1.00  0.00           N  
ATOM   1734  HN  ARG G 132     -12.601 -17.438  61.960  1.00  0.00           H  
ATOM   1735  CA  ARG G 132     -14.124 -17.369  63.297  1.00  0.00           C  
ATOM   1736  HA  ARG G 132     -14.625 -16.712  63.992  1.00  0.00           H  
ATOM   1737  CB  ARG G 132     -15.250 -17.909  62.415  1.00  0.00           C  
ATOM   1738  HB1 ARG G 132     -15.745 -18.674  63.050  1.00  0.00           H  
ATOM   1739  HB2 ARG G 132     -14.750 -18.407  61.557  1.00  0.00           H  
ATOM   1740  CG  ARG G 132     -16.214 -16.823  61.881  1.00  0.00           C  
ATOM   1741  HG1 ARG G 132     -15.628 -16.123  61.248  1.00  0.00           H  
ATOM   1742  HG2 ARG G 132     -16.488 -16.224  62.775  1.00  0.00           H  
ATOM   1743  CD  ARG G 132     -17.460 -17.337  61.239  1.00  0.00           C  
ATOM   1744  HD1 ARG G 132     -17.995 -17.942  62.003  1.00  0.00           H  
ATOM   1745  HD2 ARG G 132     -17.202 -17.937  60.340  1.00  0.00           H  
ATOM   1746  NE  ARG G 132     -18.135 -16.043  60.833  1.00  0.00           N  
ATOM   1747  HE  ARG G 132     -17.591 -15.218  60.984  1.00  0.00           H  
ATOM   1748  CZ  ARG G 132     -19.424 -15.884  60.557  1.00  0.00           C  
ATOM   1749  NH1 ARG G 132     -20.173 -16.918  60.437  1.00  0.00           N  
ATOM   1750 1HH1 ARG G 132     -19.805 -17.843  60.342  1.00  0.00           H  
ATOM   1751 2HH1 ARG G 132     -21.169 -16.836  60.405  1.00  0.00           H  
ATOM   1752  NH2 ARG G 132     -19.929 -14.662  60.633  1.00  0.00           N  
ATOM   1753 1HH2 ARG G 132     -19.370 -13.846  60.780  1.00  0.00           H  
ATOM   1754 2HH2 ARG G 132     -20.890 -14.613  60.358  1.00  0.00           H  
ATOM   1755  C   ARG G 132     -13.466 -18.459  64.122  1.00  0.00           C  
ATOM   1756  O   ARG G 132     -12.609 -19.269  63.637  1.00  0.00           O  
ATOM   1757  N   ILE G 133     -13.842 -18.561  65.411  1.00  0.00           N  
ATOM   1758  HN  ILE G 133     -14.471 -17.896  65.806  1.00  0.00           H  
ATOM   1759  CA  ILE G 133     -13.224 -19.436  66.435  1.00  0.00           C  
ATOM   1760  HA  ILE G 133     -12.651 -20.254  66.025  1.00  0.00           H  
ATOM   1761  CB  ILE G 133     -12.513 -18.665  67.546  1.00  0.00           C  
ATOM   1762  HB  ILE G 133     -13.288 -18.234  68.216  1.00  0.00           H  
ATOM   1763  CG2 ILE G 133     -11.670 -19.690  68.318  1.00  0.00           C  
ATOM   1764 1HG2 ILE G 133     -11.437 -19.455  69.379  1.00  0.00           H  
ATOM   1765 2HG2 ILE G 133     -10.705 -19.737  67.769  1.00  0.00           H  
ATOM   1766 3HG2 ILE G 133     -12.143 -20.695  68.317  1.00  0.00           H  
ATOM   1767  CG1 ILE G 133     -11.675 -17.516  66.987  1.00  0.00           C  
ATOM   1768 1HG1 ILE G 133     -12.293 -16.891  66.308  1.00  0.00           H  
ATOM   1769 2HG1 ILE G 133     -10.924 -17.967  66.304  1.00  0.00           H  
ATOM   1770  CD  ILE G 133     -10.924 -16.638  68.049  1.00  0.00           C  
ATOM   1771  HD1 ILE G 133     -10.102 -17.284  68.426  1.00  0.00           H  
ATOM   1772  HD2 ILE G 133     -11.493 -16.369  68.965  1.00  0.00           H  
ATOM   1773  HD3 ILE G 133     -10.507 -15.695  67.634  1.00  0.00           H  
ATOM   1774  C   ILE G 133     -14.313 -20.200  67.094  1.00  0.00           C  
ATOM   1775  O   ILE G 133     -15.210 -19.610  67.733  1.00  0.00           O  
ATOM   1776  N   TRP G 134     -14.399 -21.538  66.947  1.00  0.00           N  
ATOM   1777  HN  TRP G 134     -13.618 -21.973  66.505  1.00  0.00           H  
ATOM   1778  CA  TRP G 134     -15.234 -22.461  67.644  1.00  0.00           C  
ATOM   1779  HA  TRP G 134     -16.229 -22.075  67.814  1.00  0.00           H  
ATOM   1780  CB  TRP G 134     -15.671 -23.727  66.876  1.00  0.00           C  
ATOM   1781  HB1 TRP G 134     -15.898 -24.554  67.583  1.00  0.00           H  
ATOM   1782  HB2 TRP G 134     -14.873 -24.192  66.258  1.00  0.00           H  
ATOM   1783  CG  TRP G 134     -16.829 -23.467  65.954  1.00  0.00           C  
ATOM   1784  CD1 TRP G 134     -18.185 -23.674  66.269  1.00  0.00           C  
ATOM   1785  HD1 TRP G 134     -18.581 -24.063  67.195  1.00  0.00           H  
ATOM   1786  NE1 TRP G 134     -18.956 -23.278  65.113  1.00  0.00           N  
ATOM   1787  HE1 TRP G 134     -19.925 -23.391  65.097  1.00  0.00           H  
ATOM   1788  CE2 TRP G 134     -18.134 -22.845  64.145  1.00  0.00           C  
ATOM   1789  CD2 TRP G 134     -16.795 -22.985  64.625  1.00  0.00           C  
ATOM   1790  CE3 TRP G 134     -15.766 -22.592  63.735  1.00  0.00           C  
ATOM   1791  HE3 TRP G 134     -14.769 -22.532  64.148  1.00  0.00           H  
ATOM   1792  CZ3 TRP G 134     -16.112 -22.156  62.483  1.00  0.00           C  
ATOM   1793  HZ3 TRP G 134     -15.362 -21.851  61.768  1.00  0.00           H  
ATOM   1794  CZ2 TRP G 134     -18.458 -22.456  62.919  1.00  0.00           C  
ATOM   1795  HZ2 TRP G 134     -19.465 -22.502  62.532  1.00  0.00           H  
ATOM   1796  CH2 TRP G 134     -17.437 -22.000  62.118  1.00  0.00           C  
ATOM   1797  HH2 TRP G 134     -17.766 -21.619  61.162  1.00  0.00           H  
ATOM   1798  C   TRP G 134     -14.822 -22.746  68.996  1.00  0.00           C  
ATOM   1799  O   TRP G 134     -13.646 -22.770  69.366  1.00  0.00           O  
ATOM   1800  N   ASN G 135     -15.774 -23.088  69.857  1.00  0.00           N  
ATOM   1801  HN  ASN G 135     -16.710 -23.240  69.548  1.00  0.00           H  
ATOM   1802  CA  ASN G 135     -15.657 -23.455  71.255  1.00  0.00           C  
ATOM   1803  HA  ASN G 135     -15.316 -22.572  71.776  1.00  0.00           H  
ATOM   1804  CB  ASN G 135     -17.019 -23.759  71.934  1.00  0.00           C  
ATOM   1805  HB1 ASN G 135     -17.527 -22.775  72.030  1.00  0.00           H  
ATOM   1806  HB2 ASN G 135     -16.772 -24.044  72.980  1.00  0.00           H  
ATOM   1807  CG  ASN G 135     -17.875 -24.774  71.279  1.00  0.00           C  
ATOM   1808  OD1 ASN G 135     -17.574 -25.424  70.293  1.00  0.00           O  
ATOM   1809  ND2 ASN G 135     -18.930 -25.116  72.067  1.00  0.00           N  
ATOM   1810 1HD2 ASN G 135     -19.597 -25.825  71.840  1.00  0.00           H  
ATOM   1811 2HD2 ASN G 135     -19.161 -24.446  72.773  1.00  0.00           H  
ATOM   1812  C   ASN G 135     -14.621 -24.535  71.565  1.00  0.00           C  
ATOM   1813  O   ASN G 135     -14.038 -24.579  72.587  1.00  0.00           O  
ATOM   1814  N   ASP G 136     -14.423 -25.473  70.597  1.00  0.00           N  
ATOM   1815  HN  ASP G 136     -14.919 -25.344  69.741  1.00  0.00           H  
ATOM   1816  CA  ASP G 136     -13.507 -26.589  70.624  1.00  0.00           C  
ATOM   1817  HA  ASP G 136     -13.555 -27.064  71.593  1.00  0.00           H  
ATOM   1818  CB  ASP G 136     -13.923 -27.516  69.451  1.00  0.00           C  
ATOM   1819  HB1 ASP G 136     -13.094 -28.244  69.318  1.00  0.00           H  
ATOM   1820  HB2 ASP G 136     -14.022 -26.930  68.513  1.00  0.00           H  
ATOM   1821  CG  ASP G 136     -15.112 -28.274  69.710  1.00  0.00           C  
ATOM   1822  OD1 ASP G 136     -15.806 -28.681  68.741  1.00  0.00           O  
ATOM   1823  OD2 ASP G 136     -15.369 -28.624  70.894  1.00  0.00           O  
ATOM   1824  C   ASP G 136     -12.031 -26.214  70.459  1.00  0.00           C  
ATOM   1825  O   ASP G 136     -11.116 -26.966  70.755  1.00  0.00           O  
ATOM   1826  N   GLY G 137     -11.747 -25.003  70.015  1.00  0.00           N  
ATOM   1827  HN  GLY G 137     -12.566 -24.437  69.967  1.00  0.00           H  
ATOM   1828  CA  GLY G 137     -10.422 -24.468  69.753  1.00  0.00           C  
ATOM   1829  HA1 GLY G 137      -9.597 -24.996  70.209  1.00  0.00           H  
ATOM   1830  HA2 GLY G 137     -10.571 -23.432  70.017  1.00  0.00           H  
ATOM   1831  C   GLY G 137     -10.156 -24.485  68.219  1.00  0.00           C  
ATOM   1832  O   GLY G 137      -9.020 -24.127  67.817  1.00  0.00           O  
ATOM   1833  N   ARG G 138     -11.143 -24.822  67.354  1.00  0.00           N  
ATOM   1834  HN  ARG G 138     -12.066 -24.972  67.700  1.00  0.00           H  
ATOM   1835  CA  ARG G 138     -11.071 -24.768  65.905  1.00  0.00           C  
ATOM   1836  HA  ARG G 138     -10.161 -25.266  65.607  1.00  0.00           H  
ATOM   1837  CB  ARG G 138     -12.192 -25.634  65.320  1.00  0.00           C  
ATOM   1838  HB1 ARG G 138     -13.159 -25.087  65.301  1.00  0.00           H  
ATOM   1839  HB2 ARG G 138     -12.315 -26.577  65.894  1.00  0.00           H  
ATOM   1840  CG  ARG G 138     -11.979 -25.888  63.795  1.00  0.00           C  
ATOM   1841  HG1 ARG G 138     -10.961 -26.322  63.695  1.00  0.00           H  
ATOM   1842  HG2 ARG G 138     -11.847 -24.949  63.216  1.00  0.00           H  
ATOM   1843  CD  ARG G 138     -12.924 -26.891  63.146  1.00  0.00           C  
ATOM   1844  HD1 ARG G 138     -13.003 -27.765  63.827  1.00  0.00           H  
ATOM   1845  HD2 ARG G 138     -12.456 -27.191  62.184  1.00  0.00           H  
ATOM   1846  NE  ARG G 138     -14.154 -26.136  62.838  1.00  0.00           N  
ATOM   1847  HE  ARG G 138     -14.011 -25.331  62.263  1.00  0.00           H  
ATOM   1848  CZ  ARG G 138     -15.373 -26.421  63.370  1.00  0.00           C  
ATOM   1849  NH1 ARG G 138     -15.500 -27.579  64.061  1.00  0.00           N  
ATOM   1850 1HH1 ARG G 138     -14.720 -28.203  64.035  1.00  0.00           H  
ATOM   1851 2HH1 ARG G 138     -16.424 -27.885  64.292  1.00  0.00           H  
ATOM   1852  NH2 ARG G 138     -16.403 -25.639  63.235  1.00  0.00           N  
ATOM   1853 1HH2 ARG G 138     -16.304 -24.785  62.725  1.00  0.00           H  
ATOM   1854 2HH2 ARG G 138     -17.266 -26.011  63.577  1.00  0.00           H  
ATOM   1855  C   ARG G 138     -11.320 -23.336  65.404  1.00  0.00           C  
ATOM   1856  O   ARG G 138     -12.232 -22.570  65.599  1.00  0.00           O  
ATOM   1857  N   VAL G 139     -10.329 -22.872  64.649  1.00  0.00           N  
ATOM   1858  HN  VAL G 139      -9.486 -23.405  64.661  1.00  0.00           H  
ATOM   1859  CA  VAL G 139     -10.155 -21.647  63.931  1.00  0.00           C  
ATOM   1860  HA  VAL G 139     -10.690 -20.791  64.315  1.00  0.00           H  
ATOM   1861  CB  VAL G 139      -8.685 -21.305  63.731  1.00  0.00           C  
ATOM   1862  HB  VAL G 139      -8.142 -22.017  63.074  1.00  0.00           H  
ATOM   1863  CG1 VAL G 139      -8.630 -19.865  63.141  1.00  0.00           C  
ATOM   1864 1HG1 VAL G 139      -8.758 -19.822  62.039  1.00  0.00           H  
ATOM   1865 2HG1 VAL G 139      -7.662 -19.401  63.430  1.00  0.00           H  
ATOM   1866 3HG1 VAL G 139      -9.373 -19.187  63.612  1.00  0.00           H  
ATOM   1867  CG2 VAL G 139      -8.012 -21.245  65.169  1.00  0.00           C  
ATOM   1868 1HG2 VAL G 139      -8.717 -20.748  65.870  1.00  0.00           H  
ATOM   1869 2HG2 VAL G 139      -7.070 -20.661  65.094  1.00  0.00           H  
ATOM   1870 3HG2 VAL G 139      -7.860 -22.287  65.521  1.00  0.00           H  
ATOM   1871  C   VAL G 139     -10.703 -21.830  62.477  1.00  0.00           C  
ATOM   1872  O   VAL G 139     -10.484 -22.884  61.894  1.00  0.00           O  
ATOM   1873  N   LEU G 140     -11.392 -20.849  61.915  1.00  0.00           N  
ATOM   1874  HN  LEU G 140     -11.721 -20.080  62.459  1.00  0.00           H  
ATOM   1875  CA  LEU G 140     -11.688 -20.711  60.524  1.00  0.00           C  
ATOM   1876  HA  LEU G 140     -11.265 -21.518  59.944  1.00  0.00           H  
ATOM   1877  CB  LEU G 140     -13.213 -20.901  60.406  1.00  0.00           C  
ATOM   1878  HB1 LEU G 140     -13.863 -20.471  61.197  1.00  0.00           H  
ATOM   1879  HB2 LEU G 140     -13.377 -21.997  60.488  1.00  0.00           H  
ATOM   1880  CG  LEU G 140     -13.909 -20.528  59.040  1.00  0.00           C  
ATOM   1881  HG  LEU G 140     -13.785 -19.428  58.943  1.00  0.00           H  
ATOM   1882  CD1 LEU G 140     -13.265 -21.193  57.871  1.00  0.00           C  
ATOM   1883 1HD1 LEU G 140     -12.206 -20.869  57.787  1.00  0.00           H  
ATOM   1884 2HD1 LEU G 140     -13.776 -21.007  56.903  1.00  0.00           H  
ATOM   1885 3HD1 LEU G 140     -13.158 -22.289  58.021  1.00  0.00           H  
ATOM   1886  CD2 LEU G 140     -15.424 -20.765  58.960  1.00  0.00           C  
ATOM   1887 1HD2 LEU G 140     -15.903 -20.371  59.882  1.00  0.00           H  
ATOM   1888 2HD2 LEU G 140     -15.656 -21.850  59.014  1.00  0.00           H  
ATOM   1889 3HD2 LEU G 140     -16.078 -20.479  58.109  1.00  0.00           H  
ATOM   1890  C   LEU G 140     -11.279 -19.313  60.116  1.00  0.00           C  
ATOM   1891  O   LEU G 140     -11.723 -18.333  60.682  1.00  0.00           O  
ATOM   1892  N   TYR G 141     -10.513 -19.123  59.059  1.00  0.00           N  
ATOM   1893  HN  TYR G 141     -10.343 -19.905  58.465  1.00  0.00           H  
ATOM   1894  CA  TYR G 141      -9.960 -17.808  58.602  1.00  0.00           C  
ATOM   1895  HA  TYR G 141     -10.548 -16.961  58.922  1.00  0.00           H  
ATOM   1896  CB  TYR G 141      -8.384 -17.667  58.818  1.00  0.00           C  
ATOM   1897  HB1 TYR G 141      -8.015 -18.588  58.319  1.00  0.00           H  
ATOM   1898  HB2 TYR G 141      -8.365 -17.713  59.928  1.00  0.00           H  
ATOM   1899  CG  TYR G 141      -7.785 -16.366  58.308  1.00  0.00           C  
ATOM   1900  CD1 TYR G 141      -8.419 -15.181  58.698  1.00  0.00           C  
ATOM   1901  HD1 TYR G 141      -9.330 -15.164  59.279  1.00  0.00           H  
ATOM   1902  CE1 TYR G 141      -7.982 -13.983  58.021  1.00  0.00           C  
ATOM   1903  HE1 TYR G 141      -8.600 -13.099  58.074  1.00  0.00           H  
ATOM   1904  CZ  TYR G 141      -6.831 -14.032  57.175  1.00  0.00           C  
ATOM   1905  OH  TYR G 141      -6.435 -12.860  56.547  1.00  0.00           O  
ATOM   1906  HH  TYR G 141      -5.611 -13.020  56.081  1.00  0.00           H  
ATOM   1907  CD2 TYR G 141      -6.620 -16.380  57.552  1.00  0.00           C  
ATOM   1908  HD2 TYR G 141      -6.264 -17.336  57.197  1.00  0.00           H  
ATOM   1909  CE2 TYR G 141      -6.087 -15.181  57.039  1.00  0.00           C  
ATOM   1910  HE2 TYR G 141      -5.128 -15.242  56.547  1.00  0.00           H  
ATOM   1911  C   TYR G 141     -10.234 -17.834  57.061  1.00  0.00           C  
ATOM   1912  O   TYR G 141      -9.739 -18.740  56.375  1.00  0.00           O  
ATOM   1913  N   THR G 142     -10.980 -16.848  56.557  1.00  0.00           N  
ATOM   1914  HN  THR G 142     -11.276 -16.103  57.149  1.00  0.00           H  
ATOM   1915  CA  THR G 142     -11.313 -16.857  55.144  1.00  0.00           C  
ATOM   1916  HA  THR G 142     -10.511 -17.311  54.581  1.00  0.00           H  
ATOM   1917  CB  THR G 142     -12.660 -17.606  54.772  1.00  0.00           C  
ATOM   1918  HB  THR G 142     -12.492 -18.687  54.966  1.00  0.00           H  
ATOM   1919  OG1 THR G 142     -13.008 -17.516  53.414  1.00  0.00           O  
ATOM   1920  HG1 THR G 142     -12.208 -17.843  52.995  1.00  0.00           H  
ATOM   1921  CG2 THR G 142     -13.844 -17.052  55.640  1.00  0.00           C  
ATOM   1922 1HG2 THR G 142     -14.299 -16.042  55.554  1.00  0.00           H  
ATOM   1923 2HG2 THR G 142     -13.631 -17.228  56.716  1.00  0.00           H  
ATOM   1924 3HG2 THR G 142     -14.778 -17.646  55.548  1.00  0.00           H  
ATOM   1925  C   THR G 142     -11.292 -15.417  54.710  1.00  0.00           C  
ATOM   1926  O   THR G 142     -11.488 -14.414  55.394  1.00  0.00           O  
ATOM   1927  N   LEU G 143     -10.825 -15.210  53.480  1.00  0.00           N  
ATOM   1928  HN  LEU G 143     -10.651 -15.981  52.873  1.00  0.00           H  
ATOM   1929  CA  LEU G 143     -10.530 -13.856  52.865  1.00  0.00           C  
ATOM   1930  HA  LEU G 143     -11.390 -13.280  53.174  1.00  0.00           H  
ATOM   1931  CB  LEU G 143      -9.134 -13.242  53.262  1.00  0.00           C  
ATOM   1932  HB1 LEU G 143      -9.077 -13.508  54.340  1.00  0.00           H  
ATOM   1933  HB2 LEU G 143      -9.172 -12.134  53.200  1.00  0.00           H  
ATOM   1934  CG  LEU G 143      -7.879 -13.859  52.536  1.00  0.00           C  
ATOM   1935  HG  LEU G 143      -7.978 -13.858  51.430  1.00  0.00           H  
ATOM   1936  CD1 LEU G 143      -6.657 -12.958  52.907  1.00  0.00           C  
ATOM   1937 1HD1 LEU G 143      -6.537 -12.872  54.008  1.00  0.00           H  
ATOM   1938 2HD1 LEU G 143      -6.894 -11.957  52.488  1.00  0.00           H  
ATOM   1939 3HD1 LEU G 143      -5.656 -13.268  52.537  1.00  0.00           H  
ATOM   1940  CD2 LEU G 143      -7.537 -15.242  53.017  1.00  0.00           C  
ATOM   1941 1HD2 LEU G 143      -6.618 -15.579  52.492  1.00  0.00           H  
ATOM   1942 2HD2 LEU G 143      -8.423 -15.835  52.705  1.00  0.00           H  
ATOM   1943 3HD2 LEU G 143      -7.352 -15.239  54.113  1.00  0.00           H  
ATOM   1944  C   LEU G 143     -10.510 -13.943  51.348  1.00  0.00           C  
ATOM   1945  O   LEU G 143     -10.470 -15.028  50.793  1.00  0.00           O  
ATOM   1946  N   ARG G 144     -10.409 -12.843  50.621  1.00  0.00           N  
ATOM   1947  HN  ARG G 144     -10.364 -11.925  51.008  1.00  0.00           H  
ATOM   1948  CA  ARG G 144     -10.491 -12.743  49.173  1.00  0.00           C  
ATOM   1949  HA  ARG G 144     -10.930 -13.677  48.855  1.00  0.00           H  
ATOM   1950  CB  ARG G 144     -11.526 -11.697  48.773  1.00  0.00           C  
ATOM   1951  HB1 ARG G 144     -11.187 -10.682  49.070  1.00  0.00           H  
ATOM   1952  HB2 ARG G 144     -12.497 -11.851  49.292  1.00  0.00           H  
ATOM   1953  CG  ARG G 144     -11.710 -11.667  47.250  1.00  0.00           C  
ATOM   1954  HG1 ARG G 144     -12.774 -11.373  47.127  1.00  0.00           H  
ATOM   1955  HG2 ARG G 144     -11.528 -12.710  46.914  1.00  0.00           H  
ATOM   1956  CD  ARG G 144     -10.805 -10.702  46.402  1.00  0.00           C  
ATOM   1957  HD1 ARG G 144      -9.779 -11.080  46.209  1.00  0.00           H  
ATOM   1958  HD2 ARG G 144     -10.767  -9.674  46.824  1.00  0.00           H  
ATOM   1959  NE  ARG G 144     -11.431 -10.650  45.054  1.00  0.00           N  
ATOM   1960  HE  ARG G 144     -11.230 -11.356  44.375  1.00  0.00           H  
ATOM   1961  CZ  ARG G 144     -11.976  -9.616  44.516  1.00  0.00           C  
ATOM   1962  NH1 ARG G 144     -12.604  -9.663  43.334  1.00  0.00           N  
ATOM   1963 1HH1 ARG G 144     -12.498 -10.499  42.796  1.00  0.00           H  
ATOM   1964 2HH1 ARG G 144     -13.062  -8.863  42.946  1.00  0.00           H  
ATOM   1965  NH2 ARG G 144     -11.980  -8.439  45.101  1.00  0.00           N  
ATOM   1966 1HH2 ARG G 144     -11.649  -8.538  46.039  1.00  0.00           H  
ATOM   1967 2HH2 ARG G 144     -12.789  -7.852  45.047  1.00  0.00           H  
ATOM   1968  C   ARG G 144      -9.103 -12.507  48.674  1.00  0.00           C  
ATOM   1969  O   ARG G 144      -8.498 -11.563  49.103  1.00  0.00           O  
ATOM   1970  N   LEU G 145      -8.585 -13.487  47.813  1.00  0.00           N  
ATOM   1971  HN  LEU G 145      -9.232 -14.146  47.438  1.00  0.00           H  
ATOM   1972  CA  LEU G 145      -7.231 -13.334  47.232  1.00  0.00           C  
ATOM   1973  HA  LEU G 145      -6.810 -12.417  47.617  1.00  0.00           H  
ATOM   1974  CB  LEU G 145      -6.303 -14.543  47.479  1.00  0.00           C  
ATOM   1975  HB1 LEU G 145      -5.361 -14.154  47.035  1.00  0.00           H  
ATOM   1976  HB2 LEU G 145      -6.717 -15.375  46.871  1.00  0.00           H  
ATOM   1977  CG  LEU G 145      -6.008 -14.919  48.901  1.00  0.00           C  
ATOM   1978  HG  LEU G 145      -6.953 -15.265  49.373  1.00  0.00           H  
ATOM   1979  CD1 LEU G 145      -5.106 -16.165  48.904  1.00  0.00           C  
ATOM   1980 1HD1 LEU G 145      -5.568 -17.085  48.486  1.00  0.00           H  
ATOM   1981 2HD1 LEU G 145      -4.741 -16.513  49.894  1.00  0.00           H  
ATOM   1982 3HD1 LEU G 145      -4.278 -15.931  48.201  1.00  0.00           H  
ATOM   1983  CD2 LEU G 145      -5.327 -13.769  49.715  1.00  0.00           C  
ATOM   1984 1HD2 LEU G 145      -4.570 -13.225  49.111  1.00  0.00           H  
ATOM   1985 2HD2 LEU G 145      -4.940 -14.162  50.679  1.00  0.00           H  
ATOM   1986 3HD2 LEU G 145      -6.058 -12.958  49.924  1.00  0.00           H  
ATOM   1987  C   LEU G 145      -7.373 -13.209  45.738  1.00  0.00           C  
ATOM   1988  O   LEU G 145      -8.268 -13.821  45.130  1.00  0.00           O  
ATOM   1989  N   THR G 146      -6.441 -12.430  45.115  1.00  0.00           N  
ATOM   1990  HN  THR G 146      -5.879 -11.760  45.594  1.00  0.00           H  
ATOM   1991  CA  THR G 146      -6.275 -12.482  43.643  1.00  0.00           C  
ATOM   1992  HA  THR G 146      -6.758 -13.381  43.290  1.00  0.00           H  
ATOM   1993  CB  THR G 146      -6.917 -11.356  42.887  1.00  0.00           C  
ATOM   1994  HB  THR G 146      -6.488 -10.369  43.160  1.00  0.00           H  
ATOM   1995  OG1 THR G 146      -8.288 -11.169  43.163  1.00  0.00           O  
ATOM   1996  HG1 THR G 146      -8.484 -11.617  43.989  1.00  0.00           H  
ATOM   1997  CG2 THR G 146      -6.679 -11.527  41.353  1.00  0.00           C  
ATOM   1998 1HG2 THR G 146      -7.201 -12.423  40.954  1.00  0.00           H  
ATOM   1999 2HG2 THR G 146      -5.579 -11.558  41.197  1.00  0.00           H  
ATOM   2000 3HG2 THR G 146      -7.064 -10.641  40.805  1.00  0.00           H  
ATOM   2001  C   THR G 146      -4.877 -12.682  43.304  1.00  0.00           C  
ATOM   2002  O   THR G 146      -3.980 -11.931  43.671  1.00  0.00           O  
ATOM   2003  N   ILE G 147      -4.584 -13.812  42.591  1.00  0.00           N  
ATOM   2004  HN  ILE G 147      -5.383 -14.347  42.327  1.00  0.00           H  
ATOM   2005  CA  ILE G 147      -3.326 -14.277  42.087  1.00  0.00           C  
ATOM   2006  HA  ILE G 147      -2.557 -13.673  42.547  1.00  0.00           H  
ATOM   2007  CB  ILE G 147      -3.003 -15.742  42.483  1.00  0.00           C  
ATOM   2008  HB  ILE G 147      -3.829 -16.291  41.983  1.00  0.00           H  
ATOM   2009  CG2 ILE G 147      -1.754 -16.334  41.833  1.00  0.00           C  
ATOM   2010 1HG2 ILE G 147      -1.736 -16.221  40.728  1.00  0.00           H  
ATOM   2011 2HG2 ILE G 147      -1.394 -17.374  41.991  1.00  0.00           H  
ATOM   2012 3HG2 ILE G 147      -0.915 -15.686  42.165  1.00  0.00           H  
ATOM   2013  CG1 ILE G 147      -3.000 -15.968  43.988  1.00  0.00           C  
ATOM   2014 1HG1 ILE G 147      -2.647 -14.999  44.401  1.00  0.00           H  
ATOM   2015 2HG1 ILE G 147      -2.216 -16.699  44.281  1.00  0.00           H  
ATOM   2016  CD  ILE G 147      -4.309 -16.313  44.644  1.00  0.00           C  
ATOM   2017  HD1 ILE G 147      -3.996 -16.615  45.666  1.00  0.00           H  
ATOM   2018  HD2 ILE G 147      -4.698 -17.178  44.064  1.00  0.00           H  
ATOM   2019  HD3 ILE G 147      -5.065 -15.500  44.668  1.00  0.00           H  
ATOM   2020  C   ILE G 147      -3.163 -14.060  40.650  1.00  0.00           C  
ATOM   2021  O   ILE G 147      -3.988 -14.646  39.926  1.00  0.00           O  
ATOM   2022  N   ASP G 148      -2.064 -13.367  40.186  1.00  0.00           N  
ATOM   2023  HN  ASP G 148      -1.355 -13.047  40.810  1.00  0.00           H  
ATOM   2024  CA  ASP G 148      -1.560 -13.562  38.836  1.00  0.00           C  
ATOM   2025  HA  ASP G 148      -2.398 -13.943  38.272  1.00  0.00           H  
ATOM   2026  CB  ASP G 148      -0.822 -12.294  38.294  1.00  0.00           C  
ATOM   2027  HB1 ASP G 148      -0.247 -12.527  37.372  1.00  0.00           H  
ATOM   2028  HB2 ASP G 148      -0.117 -11.978  39.093  1.00  0.00           H  
ATOM   2029  CG  ASP G 148      -1.804 -11.228  37.891  1.00  0.00           C  
ATOM   2030  OD1 ASP G 148      -1.519 -10.013  38.173  1.00  0.00           O  
ATOM   2031  OD2 ASP G 148      -2.741 -11.578  37.168  1.00  0.00           O  
ATOM   2032  C   ASP G 148      -0.488 -14.618  38.952  1.00  0.00           C  
ATOM   2033  O   ASP G 148       0.576 -14.464  39.575  1.00  0.00           O  
ATOM   2034  N   ALA G 149      -0.854 -15.700  38.301  1.00  0.00           N  
ATOM   2035  HN  ALA G 149      -1.668 -15.721  37.726  1.00  0.00           H  
ATOM   2036  CA  ALA G 149      -0.210 -17.019  38.483  1.00  0.00           C  
ATOM   2037  HA  ALA G 149       0.577 -17.040  39.221  1.00  0.00           H  
ATOM   2038  CB  ALA G 149      -1.208 -18.144  38.765  1.00  0.00           C  
ATOM   2039  HB1 ALA G 149      -1.625 -18.182  39.794  1.00  0.00           H  
ATOM   2040  HB2 ALA G 149      -0.651 -19.099  38.646  1.00  0.00           H  
ATOM   2041  HB3 ALA G 149      -1.957 -18.066  37.948  1.00  0.00           H  
ATOM   2042  C   ALA G 149       0.439 -17.294  37.156  1.00  0.00           C  
ATOM   2043  O   ALA G 149      -0.106 -17.083  36.067  1.00  0.00           O  
ATOM   2044  N   GLU G 150       1.631 -17.803  37.262  1.00  0.00           N  
ATOM   2045  HN  GLU G 150       2.022 -17.978  38.163  1.00  0.00           H  
ATOM   2046  CA  GLU G 150       2.445 -18.357  36.189  1.00  0.00           C  
ATOM   2047  HA  GLU G 150       2.324 -17.661  35.372  1.00  0.00           H  
ATOM   2048  CB  GLU G 150       3.958 -18.532  36.588  1.00  0.00           C  
ATOM   2049  HB1 GLU G 150       4.108 -18.748  37.668  1.00  0.00           H  
ATOM   2050  HB2 GLU G 150       4.359 -17.498  36.528  1.00  0.00           H  
ATOM   2051  CG  GLU G 150       4.777 -19.547  35.705  1.00  0.00           C  
ATOM   2052  HG1 GLU G 150       4.505 -19.476  34.630  1.00  0.00           H  
ATOM   2053  HG2 GLU G 150       4.523 -20.547  36.117  1.00  0.00           H  
ATOM   2054  CD  GLU G 150       6.227 -19.259  36.013  1.00  0.00           C  
ATOM   2055  OE1 GLU G 150       6.575 -19.344  37.215  1.00  0.00           O  
ATOM   2056  OE2 GLU G 150       7.090 -18.959  35.095  1.00  0.00           O  
ATOM   2057  C   GLU G 150       1.865 -19.669  35.603  1.00  0.00           C  
ATOM   2058  O   GLU G 150       1.651 -20.636  36.294  1.00  0.00           O  
ATOM   2059  N   CYS G 151       1.495 -19.674  34.274  1.00  0.00           N  
ATOM   2060  HN  CYS G 151       1.709 -18.845  33.764  1.00  0.00           H  
ATOM   2061  CA  CYS G 151       1.132 -20.818  33.493  1.00  0.00           C  
ATOM   2062  HA  CYS G 151       1.231 -21.685  34.131  1.00  0.00           H  
ATOM   2063  CB  CYS G 151      -0.267 -20.747  32.942  1.00  0.00           C  
ATOM   2064  HB1 CYS G 151      -0.476 -19.848  32.324  1.00  0.00           H  
ATOM   2065  HB2 CYS G 151      -0.925 -20.806  33.835  1.00  0.00           H  
ATOM   2066  SG  CYS G 151      -0.735 -22.244  32.144  1.00  0.00           S  
ATOM   2067  C   CYS G 151       2.006 -20.954  32.303  1.00  0.00           C  
ATOM   2068  O   CYS G 151       2.045 -20.086  31.474  1.00  0.00           O  
ATOM   2069  N   GLN G 152       2.782 -22.037  32.255  1.00  0.00           N  
ATOM   2070  HN  GLN G 152       2.599 -22.821  32.843  1.00  0.00           H  
ATOM   2071  CA  GLN G 152       3.809 -22.174  31.212  1.00  0.00           C  
ATOM   2072  HA  GLN G 152       4.167 -21.206  30.892  1.00  0.00           H  
ATOM   2073  CB  GLN G 152       5.071 -22.826  31.851  1.00  0.00           C  
ATOM   2074  HB1 GLN G 152       5.712 -23.474  31.216  1.00  0.00           H  
ATOM   2075  HB2 GLN G 152       4.787 -23.655  32.534  1.00  0.00           H  
ATOM   2076  CG  GLN G 152       5.932 -21.869  32.750  1.00  0.00           C  
ATOM   2077  HG1 GLN G 152       6.667 -22.496  33.297  1.00  0.00           H  
ATOM   2078  HG2 GLN G 152       5.186 -21.298  33.344  1.00  0.00           H  
ATOM   2079  CD  GLN G 152       6.951 -20.933  31.954  1.00  0.00           C  
ATOM   2080  OE1 GLN G 152       7.190 -21.111  30.741  1.00  0.00           O  
ATOM   2081  NE2 GLN G 152       7.486 -19.852  32.592  1.00  0.00           N  
ATOM   2082 1HE2 GLN G 152       8.210 -19.311  32.165  1.00  0.00           H  
ATOM   2083 2HE2 GLN G 152       7.419 -19.766  33.586  1.00  0.00           H  
ATOM   2084  C   GLN G 152       3.234 -22.971  30.052  1.00  0.00           C  
ATOM   2085  O   GLN G 152       2.623 -24.013  30.332  1.00  0.00           O  
ATOM   2086  N   LEU G 153       3.535 -22.557  28.759  1.00  0.00           N  
ATOM   2087  HN  LEU G 153       4.036 -21.701  28.660  1.00  0.00           H  
ATOM   2088  CA  LEU G 153       2.997 -23.096  27.513  1.00  0.00           C  
ATOM   2089  HA  LEU G 153       2.125 -23.647  27.832  1.00  0.00           H  
ATOM   2090  CB  LEU G 153       2.567 -21.900  26.590  1.00  0.00           C  
ATOM   2091  HB1 LEU G 153       3.522 -21.354  26.434  1.00  0.00           H  
ATOM   2092  HB2 LEU G 153       1.903 -21.190  27.128  1.00  0.00           H  
ATOM   2093  CG  LEU G 153       2.049 -22.191  25.181  1.00  0.00           C  
ATOM   2094  HG  LEU G 153       2.829 -22.658  24.542  1.00  0.00           H  
ATOM   2095  CD1 LEU G 153       0.870 -23.117  25.136  1.00  0.00           C  
ATOM   2096 1HD1 LEU G 153       0.523 -23.103  24.081  1.00  0.00           H  
ATOM   2097 2HD1 LEU G 153       0.111 -22.874  25.910  1.00  0.00           H  
ATOM   2098 3HD1 LEU G 153       1.291 -24.129  25.318  1.00  0.00           H  
ATOM   2099  CD2 LEU G 153       1.658 -20.778  24.649  1.00  0.00           C  
ATOM   2100 1HD2 LEU G 153       2.458 -20.010  24.708  1.00  0.00           H  
ATOM   2101 2HD2 LEU G 153       0.753 -20.497  25.228  1.00  0.00           H  
ATOM   2102 3HD2 LEU G 153       1.330 -20.730  23.589  1.00  0.00           H  
ATOM   2103  C   LEU G 153       3.837 -24.134  26.749  1.00  0.00           C  
ATOM   2104  O   LEU G 153       4.987 -23.824  26.455  1.00  0.00           O  
ATOM   2105  N   GLN G 154       3.351 -25.371  26.394  1.00  0.00           N  
ATOM   2106  HN  GLN G 154       2.405 -25.482  26.690  1.00  0.00           H  
ATOM   2107  CA  GLN G 154       4.016 -26.159  25.350  1.00  0.00           C  
ATOM   2108  HA  GLN G 154       5.071 -25.987  25.502  1.00  0.00           H  
ATOM   2109  CB  GLN G 154       3.589 -27.667  25.246  1.00  0.00           C  
ATOM   2110  HB1 GLN G 154       3.926 -27.952  24.226  1.00  0.00           H  
ATOM   2111  HB2 GLN G 154       2.480 -27.722  25.220  1.00  0.00           H  
ATOM   2112  CG  GLN G 154       4.379 -28.554  26.204  1.00  0.00           C  
ATOM   2113  HG1 GLN G 154       3.915 -29.562  26.147  1.00  0.00           H  
ATOM   2114  HG2 GLN G 154       4.043 -28.122  27.171  1.00  0.00           H  
ATOM   2115  CD  GLN G 154       5.879 -28.572  26.111  1.00  0.00           C  
ATOM   2116  OE1 GLN G 154       6.593 -27.802  25.462  1.00  0.00           O  
ATOM   2117  NE2 GLN G 154       6.483 -29.559  26.841  1.00  0.00           N  
ATOM   2118 1HE2 GLN G 154       7.475 -29.677  26.829  1.00  0.00           H  
ATOM   2119 2HE2 GLN G 154       5.968 -30.099  27.507  1.00  0.00           H  
ATOM   2120  C   GLN G 154       3.766 -25.498  23.920  1.00  0.00           C  
ATOM   2121  O   GLN G 154       2.620 -25.372  23.461  1.00  0.00           O  
ATOM   2122  N   LEU G 155       4.825 -25.133  23.253  1.00  0.00           N  
ATOM   2123  HN  LEU G 155       5.759 -25.271  23.576  1.00  0.00           H  
ATOM   2124  CA  LEU G 155       4.716 -24.320  22.041  1.00  0.00           C  
ATOM   2125  HA  LEU G 155       3.870 -23.654  21.950  1.00  0.00           H  
ATOM   2126  CB  LEU G 155       5.960 -23.315  22.038  1.00  0.00           C  
ATOM   2127  HB1 LEU G 155       6.167 -22.877  21.038  1.00  0.00           H  
ATOM   2128  HB2 LEU G 155       6.832 -23.999  22.122  1.00  0.00           H  
ATOM   2129  CG  LEU G 155       6.132 -22.375  23.251  1.00  0.00           C  
ATOM   2130  HG  LEU G 155       5.567 -22.761  24.127  1.00  0.00           H  
ATOM   2131  CD1 LEU G 155       7.484 -22.110  23.870  1.00  0.00           C  
ATOM   2132 1HD1 LEU G 155       8.285 -21.859  23.142  1.00  0.00           H  
ATOM   2133 2HD1 LEU G 155       7.844 -23.072  24.294  1.00  0.00           H  
ATOM   2134 3HD1 LEU G 155       7.397 -21.333  24.659  1.00  0.00           H  
ATOM   2135  CD2 LEU G 155       5.441 -21.071  22.899  1.00  0.00           C  
ATOM   2136 1HD2 LEU G 155       5.528 -20.842  21.815  1.00  0.00           H  
ATOM   2137 2HD2 LEU G 155       5.767 -20.149  23.427  1.00  0.00           H  
ATOM   2138 3HD2 LEU G 155       4.337 -21.184  22.953  1.00  0.00           H  
ATOM   2139  C   LEU G 155       4.781 -25.120  20.857  1.00  0.00           C  
ATOM   2140  O   LEU G 155       4.660 -24.657  19.674  1.00  0.00           O  
ATOM   2141  N   ASN G 157       3.204 -28.213  18.222  1.00  0.00           N  
ATOM   2142  HN  ASN G 157       4.023 -28.267  17.657  1.00  0.00           H  
ATOM   2143  CA  ASN G 157       1.881 -28.364  17.566  1.00  0.00           C  
ATOM   2144  HA  ASN G 157       1.950 -28.335  16.488  1.00  0.00           H  
ATOM   2145  CB  ASN G 157       1.240 -29.753  17.858  1.00  0.00           C  
ATOM   2146  HB1 ASN G 157       0.276 -29.851  17.314  1.00  0.00           H  
ATOM   2147  HB2 ASN G 157       0.942 -29.737  18.928  1.00  0.00           H  
ATOM   2148  CG  ASN G 157       2.149 -30.915  17.397  1.00  0.00           C  
ATOM   2149  OD1 ASN G 157       2.556 -30.818  16.237  1.00  0.00           O  
ATOM   2150  ND2 ASN G 157       2.369 -31.951  18.186  1.00  0.00           N  
ATOM   2151 1HD2 ASN G 157       2.954 -32.680  17.831  1.00  0.00           H  
ATOM   2152 2HD2 ASN G 157       2.118 -31.811  19.143  1.00  0.00           H  
ATOM   2153  C   ASN G 157       0.848 -27.255  17.883  1.00  0.00           C  
ATOM   2154  O   ASN G 157      -0.307 -27.482  18.142  1.00  0.00           O  
ATOM   2155  N   PHE G 158       1.259 -25.955  17.757  1.00  0.00           N  
ATOM   2156  HN  PHE G 158       2.221 -25.862  17.512  1.00  0.00           H  
ATOM   2157  CA  PHE G 158       0.427 -24.814  18.045  1.00  0.00           C  
ATOM   2158  HA  PHE G 158      -0.221 -25.144  18.842  1.00  0.00           H  
ATOM   2159  CB  PHE G 158       1.395 -23.645  18.631  1.00  0.00           C  
ATOM   2160  HB1 PHE G 158       2.146 -23.547  17.817  1.00  0.00           H  
ATOM   2161  HB2 PHE G 158       1.914 -23.987  19.552  1.00  0.00           H  
ATOM   2162  CG  PHE G 158       0.690 -22.280  18.849  1.00  0.00           C  
ATOM   2163  CD1 PHE G 158       0.698 -21.326  17.783  1.00  0.00           C  
ATOM   2164  HD1 PHE G 158       1.216 -21.569  16.867  1.00  0.00           H  
ATOM   2165  CE1 PHE G 158       0.056 -20.095  17.968  1.00  0.00           C  
ATOM   2166  HE1 PHE G 158      -0.049 -19.377  17.168  1.00  0.00           H  
ATOM   2167  CZ  PHE G 158      -0.483 -19.790  19.236  1.00  0.00           C  
ATOM   2168  HZ  PHE G 158      -0.936 -18.817  19.357  1.00  0.00           H  
ATOM   2169  CD2 PHE G 158       0.088 -22.028  20.042  1.00  0.00           C  
ATOM   2170  HD2 PHE G 158       0.140 -22.798  20.797  1.00  0.00           H  
ATOM   2171  CE2 PHE G 158      -0.441 -20.788  20.253  1.00  0.00           C  
ATOM   2172  HE2 PHE G 158      -0.887 -20.576  21.214  1.00  0.00           H  
ATOM   2173  C   PHE G 158      -0.306 -24.241  16.805  1.00  0.00           C  
ATOM   2174  O   PHE G 158       0.265 -24.249  15.737  1.00  0.00           O  
ATOM   2175  N   PRO G 159      -1.553 -23.763  16.905  1.00  0.00           N  
ATOM   2176  CD  PRO G 159      -2.138 -22.869  15.821  1.00  0.00           C  
ATOM   2177  HD1 PRO G 159      -2.372 -23.494  14.932  1.00  0.00           H  
ATOM   2178  HD2 PRO G 159      -1.458 -22.022  15.587  1.00  0.00           H  
ATOM   2179  CA  PRO G 159      -2.396 -23.715  18.107  1.00  0.00           C  
ATOM   2180  HA  PRO G 159      -1.854 -23.710  19.042  1.00  0.00           H  
ATOM   2181  CB  PRO G 159      -3.198 -22.355  17.972  1.00  0.00           C  
ATOM   2182  HB1 PRO G 159      -2.543 -21.535  18.337  1.00  0.00           H  
ATOM   2183  HB2 PRO G 159      -4.049 -22.320  18.686  1.00  0.00           H  
ATOM   2184  CG  PRO G 159      -3.430 -22.292  16.456  1.00  0.00           C  
ATOM   2185  HG1 PRO G 159      -4.278 -22.945  16.156  1.00  0.00           H  
ATOM   2186  HG2 PRO G 159      -3.636 -21.234  16.189  1.00  0.00           H  
ATOM   2187  C   PRO G 159      -3.354 -24.940  18.198  1.00  0.00           C  
ATOM   2188  O   PRO G 159      -4.568 -24.803  18.463  1.00  0.00           O  
ATOM   2189  N   MET G 160      -2.889 -26.134  17.952  1.00  0.00           N  
ATOM   2190  HN  MET G 160      -1.909 -26.205  17.782  1.00  0.00           H  
ATOM   2191  CA  MET G 160      -3.608 -27.291  17.618  1.00  0.00           C  
ATOM   2192  HA  MET G 160      -4.645 -27.191  17.334  1.00  0.00           H  
ATOM   2193  CB  MET G 160      -3.017 -28.041  16.376  1.00  0.00           C  
ATOM   2194  HB1 MET G 160      -3.699 -28.912  16.267  1.00  0.00           H  
ATOM   2195  HB2 MET G 160      -2.066 -28.457  16.772  1.00  0.00           H  
ATOM   2196  CG  MET G 160      -2.835 -27.261  15.140  1.00  0.00           C  
ATOM   2197  HG1 MET G 160      -2.138 -27.793  14.459  1.00  0.00           H  
ATOM   2198  HG2 MET G 160      -2.301 -26.320  15.394  1.00  0.00           H  
ATOM   2199  SD  MET G 160      -4.316 -26.833  14.258  1.00  0.00           S  
ATOM   2200  CE  MET G 160      -3.476 -25.687  13.050  1.00  0.00           C  
ATOM   2201  HE1 MET G 160      -2.971 -24.850  13.578  1.00  0.00           H  
ATOM   2202  HE2 MET G 160      -4.268 -25.264  12.396  1.00  0.00           H  
ATOM   2203  HE3 MET G 160      -2.730 -26.194  12.402  1.00  0.00           H  
ATOM   2204  C   MET G 160      -3.874 -28.273  18.773  1.00  0.00           C  
ATOM   2205  O   MET G 160      -4.201 -29.448  18.508  1.00  0.00           O  
ATOM   2206  N   ASP G 161      -3.720 -27.875  19.998  1.00  0.00           N  
ATOM   2207  HN  ASP G 161      -3.364 -26.959  20.161  1.00  0.00           H  
ATOM   2208  CA  ASP G 161      -3.673 -28.748  21.216  1.00  0.00           C  
ATOM   2209  HA  ASP G 161      -4.461 -29.463  21.032  1.00  0.00           H  
ATOM   2210  CB  ASP G 161      -2.230 -29.389  21.220  1.00  0.00           C  
ATOM   2211  HB1 ASP G 161      -1.396 -28.657  21.164  1.00  0.00           H  
ATOM   2212  HB2 ASP G 161      -2.128 -29.954  20.269  1.00  0.00           H  
ATOM   2213  CG  ASP G 161      -2.024 -30.539  22.151  1.00  0.00           C  
ATOM   2214  OD1 ASP G 161      -0.838 -30.752  22.602  1.00  0.00           O  
ATOM   2215  OD2 ASP G 161      -2.930 -31.325  22.320  1.00  0.00           O  
ATOM   2216  C   ASP G 161      -4.077 -28.124  22.528  1.00  0.00           C  
ATOM   2217  O   ASP G 161      -3.714 -26.993  22.856  1.00  0.00           O  
ATOM   2218  N   GLU G 162      -4.874 -28.850  23.365  1.00  0.00           N  
ATOM   2219  HN  GLU G 162      -5.171 -29.694  22.926  1.00  0.00           H  
ATOM   2220  CA  GLU G 162      -5.324 -28.512  24.654  1.00  0.00           C  
ATOM   2221  HA  GLU G 162      -5.701 -27.503  24.579  1.00  0.00           H  
ATOM   2222  CB  GLU G 162      -6.291 -29.627  25.156  1.00  0.00           C  
ATOM   2223  HB1 GLU G 162      -7.168 -29.717  24.480  1.00  0.00           H  
ATOM   2224  HB2 GLU G 162      -6.754 -29.228  26.084  1.00  0.00           H  
ATOM   2225  CG  GLU G 162      -5.666 -30.977  25.559  1.00  0.00           C  
ATOM   2226  HG1 GLU G 162      -5.483 -31.033  26.654  1.00  0.00           H  
ATOM   2227  HG2 GLU G 162      -4.704 -31.290  25.099  1.00  0.00           H  
ATOM   2228  CD  GLU G 162      -6.500 -32.254  25.235  1.00  0.00           C  
ATOM   2229  OE1 GLU G 162      -6.570 -32.668  24.070  1.00  0.00           O  
ATOM   2230  OE2 GLU G 162      -7.127 -32.765  26.217  1.00  0.00           O  
ATOM   2231  C   GLU G 162      -4.205 -28.335  25.669  1.00  0.00           C  
ATOM   2232  O   GLU G 162      -3.042 -28.795  25.481  1.00  0.00           O  
ATOM   2233  N   SER G 164      -3.372 -27.273  30.104  1.00  0.00           N  
ATOM   2234  HN  SER G 164      -2.413 -27.534  30.029  1.00  0.00           H  
ATOM   2235  CA  SER G 164      -3.828 -27.091  31.463  1.00  0.00           C  
ATOM   2236  HA  SER G 164      -4.869 -26.802  31.463  1.00  0.00           H  
ATOM   2237  CB  SER G 164      -3.746 -28.425  32.188  1.00  0.00           C  
ATOM   2238  HB1 SER G 164      -2.798 -28.826  32.605  1.00  0.00           H  
ATOM   2239  HB2 SER G 164      -4.290 -29.200  31.606  1.00  0.00           H  
ATOM   2240  OG  SER G 164      -4.588 -28.436  33.357  1.00  0.00           O  
ATOM   2241  HG1 SER G 164      -5.432 -28.731  33.007  1.00  0.00           H  
ATOM   2242  C   SER G 164      -3.007 -25.982  32.117  1.00  0.00           C  
ATOM   2243  O   SER G 164      -1.833 -25.825  31.800  1.00  0.00           O  
ATOM   2244  N   CYS G 165      -3.718 -25.143  32.937  1.00  0.00           N  
ATOM   2245  HN  CYS G 165      -4.709 -25.256  32.951  1.00  0.00           H  
ATOM   2246  CA  CYS G 165      -3.021 -24.161  33.718  1.00  0.00           C  
ATOM   2247  HA  CYS G 165      -1.976 -24.215  33.451  1.00  0.00           H  
ATOM   2248  CB  CYS G 165      -3.449 -22.743  33.378  1.00  0.00           C  
ATOM   2249  HB1 CYS G 165      -2.920 -22.137  34.145  1.00  0.00           H  
ATOM   2250  HB2 CYS G 165      -4.555 -22.657  33.428  1.00  0.00           H  
ATOM   2251  SG  CYS G 165      -2.800 -22.043  31.797  1.00  0.00           S  
ATOM   2252  C   CYS G 165      -3.116 -24.335  35.268  1.00  0.00           C  
ATOM   2253  O   CYS G 165      -4.248 -24.682  35.779  1.00  0.00           O  
ATOM   2254  N   PRO G 166      -2.059 -24.259  36.046  1.00  0.00           N  
ATOM   2255  CD  PRO G 166      -0.701 -24.272  35.511  1.00  0.00           C  
ATOM   2256  HD1 PRO G 166      -0.508 -23.305  34.998  1.00  0.00           H  
ATOM   2257  HD2 PRO G 166      -0.664 -25.082  34.751  1.00  0.00           H  
ATOM   2258  CA  PRO G 166      -2.069 -24.758  37.443  1.00  0.00           C  
ATOM   2259  HA  PRO G 166      -2.810 -25.533  37.571  1.00  0.00           H  
ATOM   2260  CB  PRO G 166      -0.682 -25.521  37.545  1.00  0.00           C  
ATOM   2261  HB1 PRO G 166      -0.856 -26.537  37.131  1.00  0.00           H  
ATOM   2262  HB2 PRO G 166      -0.329 -25.510  38.598  1.00  0.00           H  
ATOM   2263  CG  PRO G 166       0.240 -24.662  36.670  1.00  0.00           C  
ATOM   2264  HG1 PRO G 166       0.519 -23.712  37.175  1.00  0.00           H  
ATOM   2265  HG2 PRO G 166       1.108 -25.272  36.341  1.00  0.00           H  
ATOM   2266  C   PRO G 166      -2.181 -23.609  38.448  1.00  0.00           C  
ATOM   2267  O   PRO G 166      -1.677 -22.548  38.075  1.00  0.00           O  
ATOM   2268  N   LEU G 167      -2.904 -23.712  39.601  1.00  0.00           N  
ATOM   2269  HN  LEU G 167      -3.418 -24.551  39.763  1.00  0.00           H  
ATOM   2270  CA  LEU G 167      -2.862 -22.721  40.781  1.00  0.00           C  
ATOM   2271  HA  LEU G 167      -2.127 -21.962  40.556  1.00  0.00           H  
ATOM   2272  CB  LEU G 167      -4.142 -22.076  41.204  1.00  0.00           C  
ATOM   2273  HB1 LEU G 167      -4.889 -22.870  41.418  1.00  0.00           H  
ATOM   2274  HB2 LEU G 167      -4.605 -21.576  40.327  1.00  0.00           H  
ATOM   2275  CG  LEU G 167      -4.155 -21.112  42.383  1.00  0.00           C  
ATOM   2276  HG  LEU G 167      -3.689 -21.616  43.257  1.00  0.00           H  
ATOM   2277  CD1 LEU G 167      -3.213 -19.923  42.171  1.00  0.00           C  
ATOM   2278 1HD1 LEU G 167      -3.538 -19.352  41.275  1.00  0.00           H  
ATOM   2279 2HD1 LEU G 167      -2.165 -20.290  42.142  1.00  0.00           H  
ATOM   2280 3HD1 LEU G 167      -3.413 -19.323  43.084  1.00  0.00           H  
ATOM   2281  CD2 LEU G 167      -5.544 -20.527  42.722  1.00  0.00           C  
ATOM   2282 1HD2 LEU G 167      -5.830 -19.810  41.923  1.00  0.00           H  
ATOM   2283 2HD2 LEU G 167      -5.490 -20.119  43.754  1.00  0.00           H  
ATOM   2284 3HD2 LEU G 167      -6.303 -21.335  42.795  1.00  0.00           H  
ATOM   2285  C   LEU G 167      -2.334 -23.551  41.881  1.00  0.00           C  
ATOM   2286  O   LEU G 167      -2.998 -24.464  42.382  1.00  0.00           O  
ATOM   2287  N   GLU G 168      -1.096 -23.301  42.340  1.00  0.00           N  
ATOM   2288  HN  GLU G 168      -0.463 -22.748  41.805  1.00  0.00           H  
ATOM   2289  CA  GLU G 168      -0.559 -24.195  43.373  1.00  0.00           C  
ATOM   2290  HA  GLU G 168      -1.267 -24.955  43.669  1.00  0.00           H  
ATOM   2291  CB  GLU G 168       0.756 -24.971  42.853  1.00  0.00           C  
ATOM   2292  HB1 GLU G 168       1.229 -25.507  43.704  1.00  0.00           H  
ATOM   2293  HB2 GLU G 168       1.439 -24.221  42.400  1.00  0.00           H  
ATOM   2294  CG  GLU G 168       0.510 -26.107  41.770  1.00  0.00           C  
ATOM   2295  HG1 GLU G 168       0.344 -25.586  40.803  1.00  0.00           H  
ATOM   2296  HG2 GLU G 168      -0.466 -26.601  41.964  1.00  0.00           H  
ATOM   2297  CD  GLU G 168       1.611 -27.093  41.446  1.00  0.00           C  
ATOM   2298  OE1 GLU G 168       1.924 -27.890  42.406  1.00  0.00           O  
ATOM   2299  OE2 GLU G 168       2.107 -27.211  40.305  1.00  0.00           O  
ATOM   2300  C   GLU G 168      -0.129 -23.443  44.669  1.00  0.00           C  
ATOM   2301  O   GLU G 168       0.256 -22.278  44.614  1.00  0.00           O  
ATOM   2302  N   PHE G 169      -0.128 -24.032  45.883  1.00  0.00           N  
ATOM   2303  HN  PHE G 169      -0.297 -25.013  45.935  1.00  0.00           H  
ATOM   2304  CA  PHE G 169       0.238 -23.243  47.030  1.00  0.00           C  
ATOM   2305  HA  PHE G 169       0.960 -22.484  46.768  1.00  0.00           H  
ATOM   2306  CB  PHE G 169      -0.940 -22.394  47.588  1.00  0.00           C  
ATOM   2307  HB1 PHE G 169      -1.202 -21.683  46.776  1.00  0.00           H  
ATOM   2308  HB2 PHE G 169      -0.732 -21.860  48.540  1.00  0.00           H  
ATOM   2309  CG  PHE G 169      -2.229 -23.236  47.867  1.00  0.00           C  
ATOM   2310  CD1 PHE G 169      -2.605 -23.583  49.178  1.00  0.00           C  
ATOM   2311  HD1 PHE G 169      -1.901 -23.263  49.932  1.00  0.00           H  
ATOM   2312  CE1 PHE G 169      -3.863 -24.264  49.463  1.00  0.00           C  
ATOM   2313  HE1 PHE G 169      -4.174 -24.535  50.462  1.00  0.00           H  
ATOM   2314  CZ  PHE G 169      -4.617 -24.666  48.383  1.00  0.00           C  
ATOM   2315  HZ  PHE G 169      -5.513 -25.230  48.598  1.00  0.00           H  
ATOM   2316  CD2 PHE G 169      -3.091 -23.671  46.783  1.00  0.00           C  
ATOM   2317  HD2 PHE G 169      -2.861 -23.416  45.759  1.00  0.00           H  
ATOM   2318  CE2 PHE G 169      -4.274 -24.383  47.080  1.00  0.00           C  
ATOM   2319  HE2 PHE G 169      -4.866 -24.709  46.238  1.00  0.00           H  
ATOM   2320  C   PHE G 169       0.997 -24.069  48.058  1.00  0.00           C  
ATOM   2321  O   PHE G 169       0.898 -25.306  48.069  1.00  0.00           O  
ATOM   2322  N   SER G 170       1.787 -23.400  48.982  1.00  0.00           N  
ATOM   2323  HN  SER G 170       1.773 -22.403  48.953  1.00  0.00           H  
ATOM   2324  CA  SER G 170       2.543 -24.170  49.952  1.00  0.00           C  
ATOM   2325  HA  SER G 170       1.927 -24.963  50.348  1.00  0.00           H  
ATOM   2326  CB  SER G 170       3.847 -24.789  49.310  1.00  0.00           C  
ATOM   2327  HB1 SER G 170       3.583 -25.528  48.523  1.00  0.00           H  
ATOM   2328  HB2 SER G 170       4.583 -25.103  50.081  1.00  0.00           H  
ATOM   2329  OG  SER G 170       4.493 -23.837  48.542  1.00  0.00           O  
ATOM   2330  HG1 SER G 170       4.854 -23.179  49.140  1.00  0.00           H  
ATOM   2331  C   SER G 170       3.012 -23.360  51.149  1.00  0.00           C  
ATOM   2332  O   SER G 170       2.869 -22.141  51.145  1.00  0.00           O  
ATOM   2333  N   SER G 171       3.469 -24.046  52.192  1.00  0.00           N  
ATOM   2334  HN  SER G 171       3.556 -25.038  52.156  1.00  0.00           H  
ATOM   2335  CA  SER G 171       4.128 -23.463  53.342  1.00  0.00           C  
ATOM   2336  HA  SER G 171       3.656 -22.496  53.428  1.00  0.00           H  
ATOM   2337  CB  SER G 171       4.064 -24.239  54.582  1.00  0.00           C  
ATOM   2338  HB1 SER G 171       4.654 -25.171  54.714  1.00  0.00           H  
ATOM   2339  HB2 SER G 171       3.023 -24.537  54.830  1.00  0.00           H  
ATOM   2340  OG  SER G 171       4.519 -23.456  55.703  1.00  0.00           O  
ATOM   2341  HG1 SER G 171       4.053 -22.617  55.706  1.00  0.00           H  
ATOM   2342  C   SER G 171       5.643 -23.378  53.046  1.00  0.00           C  
ATOM   2343  O   SER G 171       6.273 -24.234  52.425  1.00  0.00           O  
ATOM   2344  N   TYR G 172       6.309 -22.328  53.479  1.00  0.00           N  
ATOM   2345  HN  TYR G 172       5.725 -21.629  53.884  1.00  0.00           H  
ATOM   2346  CA  TYR G 172       7.783 -22.079  53.312  1.00  0.00           C  
ATOM   2347  HA  TYR G 172       8.177 -22.825  52.638  1.00  0.00           H  
ATOM   2348  CB  TYR G 172       8.022 -20.641  52.727  1.00  0.00           C  
ATOM   2349  HB1 TYR G 172       7.688 -19.860  53.443  1.00  0.00           H  
ATOM   2350  HB2 TYR G 172       7.379 -20.624  51.821  1.00  0.00           H  
ATOM   2351  CG  TYR G 172       9.453 -20.321  52.346  1.00  0.00           C  
ATOM   2352  CD1 TYR G 172      10.323 -21.276  51.844  1.00  0.00           C  
ATOM   2353  HD1 TYR G 172       9.993 -22.302  51.765  1.00  0.00           H  
ATOM   2354  CE1 TYR G 172      11.599 -20.826  51.351  1.00  0.00           C  
ATOM   2355  HE1 TYR G 172      12.390 -21.513  51.090  1.00  0.00           H  
ATOM   2356  CZ  TYR G 172      11.965 -19.458  51.354  1.00  0.00           C  
ATOM   2357  OH  TYR G 172      13.179 -19.125  50.831  1.00  0.00           O  
ATOM   2358  HH  TYR G 172      13.629 -19.959  50.676  1.00  0.00           H  
ATOM   2359  CD2 TYR G 172       9.869 -18.968  52.450  1.00  0.00           C  
ATOM   2360  HD2 TYR G 172       9.106 -18.264  52.746  1.00  0.00           H  
ATOM   2361  CE2 TYR G 172      11.045 -18.517  51.887  1.00  0.00           C  
ATOM   2362  HE2 TYR G 172      11.216 -17.458  51.760  1.00  0.00           H  
ATOM   2363  C   TYR G 172       8.365 -22.065  54.688  1.00  0.00           C  
ATOM   2364  O   TYR G 172       9.548 -22.387  54.970  1.00  0.00           O  
ATOM   2365  N   GLY G 173       7.571 -21.641  55.643  1.00  0.00           N  
ATOM   2366  HN  GLY G 173       6.748 -21.137  55.395  1.00  0.00           H  
ATOM   2367  CA  GLY G 173       7.976 -21.798  57.065  1.00  0.00           C  
ATOM   2368  HA1 GLY G 173       7.140 -21.498  57.679  1.00  0.00           H  
ATOM   2369  HA2 GLY G 173       8.909 -21.289  57.256  1.00  0.00           H  
ATOM   2370  C   GLY G 173       8.199 -23.246  57.413  1.00  0.00           C  
ATOM   2371  O   GLY G 173       9.257 -23.696  57.808  1.00  0.00           O  
ATOM   2372  N   TYR G 174       7.125 -24.085  57.314  1.00  0.00           N  
ATOM   2373  HN  TYR G 174       6.340 -23.810  56.764  1.00  0.00           H  
ATOM   2374  CA  TYR G 174       6.920 -25.304  57.930  1.00  0.00           C  
ATOM   2375  HA  TYR G 174       7.741 -25.397  58.626  1.00  0.00           H  
ATOM   2376  CB  TYR G 174       5.648 -25.324  58.670  1.00  0.00           C  
ATOM   2377  HB1 TYR G 174       5.515 -26.320  59.144  1.00  0.00           H  
ATOM   2378  HB2 TYR G 174       4.780 -25.229  57.984  1.00  0.00           H  
ATOM   2379  CG  TYR G 174       5.561 -24.235  59.717  1.00  0.00           C  
ATOM   2380  CD1 TYR G 174       4.780 -23.084  59.398  1.00  0.00           C  
ATOM   2381  HD1 TYR G 174       4.459 -22.917  58.381  1.00  0.00           H  
ATOM   2382  CE1 TYR G 174       4.533 -22.126  60.340  1.00  0.00           C  
ATOM   2383  HE1 TYR G 174       3.937 -21.242  60.169  1.00  0.00           H  
ATOM   2384  CZ  TYR G 174       5.161 -22.172  61.584  1.00  0.00           C  
ATOM   2385  OH  TYR G 174       4.986 -21.127  62.474  1.00  0.00           O  
ATOM   2386  HH  TYR G 174       5.607 -21.273  63.191  1.00  0.00           H  
ATOM   2387  CD2 TYR G 174       6.071 -24.312  61.060  1.00  0.00           C  
ATOM   2388  HD2 TYR G 174       6.625 -25.170  61.410  1.00  0.00           H  
ATOM   2389  CE2 TYR G 174       5.844 -23.287  62.031  1.00  0.00           C  
ATOM   2390  HE2 TYR G 174       6.285 -23.388  63.012  1.00  0.00           H  
ATOM   2391  C   TYR G 174       6.999 -26.495  57.007  1.00  0.00           C  
ATOM   2392  O   TYR G 174       6.181 -26.597  56.144  1.00  0.00           O  
ATOM   2393  N   PRO G 175       8.004 -27.432  57.142  1.00  0.00           N  
ATOM   2394  CD  PRO G 175       9.315 -27.161  57.700  1.00  0.00           C  
ATOM   2395  HD1 PRO G 175       9.271 -27.265  58.806  1.00  0.00           H  
ATOM   2396  HD2 PRO G 175       9.615 -26.112  57.493  1.00  0.00           H  
ATOM   2397  CA  PRO G 175       8.039 -28.734  56.442  1.00  0.00           C  
ATOM   2398  HA  PRO G 175       8.204 -28.482  55.404  1.00  0.00           H  
ATOM   2399  CB  PRO G 175       9.258 -29.415  57.055  1.00  0.00           C  
ATOM   2400  HB1 PRO G 175       9.698 -30.239  56.453  1.00  0.00           H  
ATOM   2401  HB2 PRO G 175       9.073 -29.788  58.085  1.00  0.00           H  
ATOM   2402  CG  PRO G 175      10.241 -28.259  57.198  1.00  0.00           C  
ATOM   2403  HG1 PRO G 175      11.113 -28.538  57.826  1.00  0.00           H  
ATOM   2404  HG2 PRO G 175      10.624 -27.957  56.200  1.00  0.00           H  
ATOM   2405  C   PRO G 175       6.834 -29.652  56.504  1.00  0.00           C  
ATOM   2406  O   PRO G 175       5.794 -29.286  57.071  1.00  0.00           O  
ATOM   2407  N   ARG G 176       6.956 -30.868  55.933  1.00  0.00           N  
ATOM   2408  HN  ARG G 176       7.855 -30.941  55.507  1.00  0.00           H  
ATOM   2409  CA  ARG G 176       5.976 -31.919  55.738  1.00  0.00           C  
ATOM   2410  HA  ARG G 176       5.046 -31.446  55.458  1.00  0.00           H  
ATOM   2411  CB  ARG G 176       6.347 -32.893  54.563  1.00  0.00           C  
ATOM   2412  HB1 ARG G 176       6.506 -32.238  53.681  1.00  0.00           H  
ATOM   2413  HB2 ARG G 176       5.483 -33.574  54.407  1.00  0.00           H  
ATOM   2414  CG  ARG G 176       7.649 -33.710  54.837  1.00  0.00           C  
ATOM   2415  HG1 ARG G 176       7.559 -34.331  55.753  1.00  0.00           H  
ATOM   2416  HG2 ARG G 176       8.569 -33.095  54.939  1.00  0.00           H  
ATOM   2417  CD  ARG G 176       7.992 -34.785  53.799  1.00  0.00           C  
ATOM   2418  HD1 ARG G 176       8.937 -35.314  54.045  1.00  0.00           H  
ATOM   2419  HD2 ARG G 176       8.250 -34.184  52.902  1.00  0.00           H  
ATOM   2420  NE  ARG G 176       6.786 -35.743  53.607  1.00  0.00           N  
ATOM   2421  HE  ARG G 176       5.922 -35.482  54.035  1.00  0.00           H  
ATOM   2422  CZ  ARG G 176       6.881 -36.930  52.969  1.00  0.00           C  
ATOM   2423  NH1 ARG G 176       5.724 -37.588  52.924  1.00  0.00           N  
ATOM   2424 1HH1 ARG G 176       4.927 -37.043  53.184  1.00  0.00           H  
ATOM   2425 2HH1 ARG G 176       5.700 -38.328  52.251  1.00  0.00           H  
ATOM   2426  NH2 ARG G 176       7.958 -37.389  52.353  1.00  0.00           N  
ATOM   2427 1HH2 ARG G 176       7.884 -38.254  51.857  1.00  0.00           H  
ATOM   2428 2HH2 ARG G 176       8.715 -36.782  52.109  1.00  0.00           H  
ATOM   2429  C   ARG G 176       5.768 -32.735  56.995  1.00  0.00           C  
ATOM   2430  O   ARG G 176       4.836 -33.537  57.179  1.00  0.00           O  
ATOM   2431  N   GLU G 177       6.649 -32.435  58.020  1.00  0.00           N  
ATOM   2432  HN  GLU G 177       7.336 -31.770  57.739  1.00  0.00           H  
ATOM   2433  CA  GLU G 177       6.656 -32.908  59.356  1.00  0.00           C  
ATOM   2434  HA  GLU G 177       6.046 -33.797  59.408  1.00  0.00           H  
ATOM   2435  CB  GLU G 177       8.113 -33.306  59.723  1.00  0.00           C  
ATOM   2436  HB1 GLU G 177       8.288 -33.456  60.810  1.00  0.00           H  
ATOM   2437  HB2 GLU G 177       8.755 -32.460  59.396  1.00  0.00           H  
ATOM   2438  CG  GLU G 177       8.565 -34.624  59.066  1.00  0.00           C  
ATOM   2439  HG1 GLU G 177       8.354 -34.601  57.975  1.00  0.00           H  
ATOM   2440  HG2 GLU G 177       8.052 -35.573  59.331  1.00  0.00           H  
ATOM   2441  CD  GLU G 177      10.070 -34.813  59.262  1.00  0.00           C  
ATOM   2442  OE1 GLU G 177      10.437 -35.192  60.395  1.00  0.00           O  
ATOM   2443  OE2 GLU G 177      10.884 -34.594  58.324  1.00  0.00           O  
ATOM   2444  C   GLU G 177       6.079 -31.906  60.264  1.00  0.00           C  
ATOM   2445  O   GLU G 177       5.986 -32.061  61.467  1.00  0.00           O  
ATOM   2446  N   GLU G 178       5.692 -30.713  59.712  1.00  0.00           N  
ATOM   2447  HN  GLU G 178       5.725 -30.471  58.745  1.00  0.00           H  
ATOM   2448  CA  GLU G 178       5.324 -29.594  60.581  1.00  0.00           C  
ATOM   2449  HA  GLU G 178       4.995 -29.969  61.539  1.00  0.00           H  
ATOM   2450  CB  GLU G 178       6.448 -28.588  60.706  1.00  0.00           C  
ATOM   2451  HB1 GLU G 178       6.093 -27.669  61.219  1.00  0.00           H  
ATOM   2452  HB2 GLU G 178       6.780 -28.414  59.660  1.00  0.00           H  
ATOM   2453  CG  GLU G 178       7.580 -29.150  61.558  1.00  0.00           C  
ATOM   2454  HG1 GLU G 178       8.060 -30.002  61.031  1.00  0.00           H  
ATOM   2455  HG2 GLU G 178       7.079 -29.415  62.514  1.00  0.00           H  
ATOM   2456  CD  GLU G 178       8.664 -28.081  61.821  1.00  0.00           C  
ATOM   2457  OE1 GLU G 178       8.396 -26.830  61.785  1.00  0.00           O  
ATOM   2458  OE2 GLU G 178       9.823 -28.497  62.021  1.00  0.00           O  
ATOM   2459  C   GLU G 178       3.979 -28.984  60.077  1.00  0.00           C  
ATOM   2460  O   GLU G 178       3.172 -28.599  60.926  1.00  0.00           O  
ATOM   2461  N   ILE G 179       3.739 -28.857  58.739  1.00  0.00           N  
ATOM   2462  HN  ILE G 179       4.470 -29.201  58.155  1.00  0.00           H  
ATOM   2463  CA  ILE G 179       2.439 -28.540  58.147  1.00  0.00           C  
ATOM   2464  HA  ILE G 179       1.675 -28.602  58.908  1.00  0.00           H  
ATOM   2465  CB  ILE G 179       2.388 -27.116  57.702  1.00  0.00           C  
ATOM   2466  HB  ILE G 179       3.410 -26.855  57.355  1.00  0.00           H  
ATOM   2467  CG2 ILE G 179       1.278 -27.011  56.614  1.00  0.00           C  
ATOM   2468 1HG2 ILE G 179       0.358 -27.432  57.074  1.00  0.00           H  
ATOM   2469 2HG2 ILE G 179       1.481 -27.573  55.678  1.00  0.00           H  
ATOM   2470 3HG2 ILE G 179       1.052 -25.971  56.294  1.00  0.00           H  
ATOM   2471  CG1 ILE G 179       2.094 -26.183  58.889  1.00  0.00           C  
ATOM   2472 1HG1 ILE G 179       2.968 -26.094  59.569  1.00  0.00           H  
ATOM   2473 2HG1 ILE G 179       1.271 -26.624  59.491  1.00  0.00           H  
ATOM   2474  CD  ILE G 179       1.747 -24.684  58.505  1.00  0.00           C  
ATOM   2475  HD1 ILE G 179       0.685 -24.704  58.178  1.00  0.00           H  
ATOM   2476  HD2 ILE G 179       2.457 -24.249  57.769  1.00  0.00           H  
ATOM   2477  HD3 ILE G 179       1.747 -24.147  59.478  1.00  0.00           H  
ATOM   2478  C   ILE G 179       2.128 -29.585  57.126  1.00  0.00           C  
ATOM   2479  O   ILE G 179       2.760 -29.791  56.080  1.00  0.00           O  
ATOM   2480  N   VAL G 180       0.922 -30.203  57.289  1.00  0.00           N  
ATOM   2481  HN  VAL G 180       0.306 -30.019  58.051  1.00  0.00           H  
ATOM   2482  CA  VAL G 180       0.151 -30.962  56.259  1.00  0.00           C  
ATOM   2483  HA  VAL G 180       0.869 -31.184  55.483  1.00  0.00           H  
ATOM   2484  CB  VAL G 180      -0.119 -32.390  56.798  1.00  0.00           C  
ATOM   2485  HB  VAL G 180      -0.502 -32.216  57.826  1.00  0.00           H  
ATOM   2486  CG1 VAL G 180      -1.065 -33.175  56.003  1.00  0.00           C  
ATOM   2487 1HG1 VAL G 180      -2.100 -32.771  55.962  1.00  0.00           H  
ATOM   2488 2HG1 VAL G 180      -1.153 -34.249  56.272  1.00  0.00           H  
ATOM   2489 3HG1 VAL G 180      -0.746 -33.172  54.939  1.00  0.00           H  
ATOM   2490  CG2 VAL G 180       1.236 -33.175  56.913  1.00  0.00           C  
ATOM   2491 1HG2 VAL G 180       1.868 -32.766  57.730  1.00  0.00           H  
ATOM   2492 2HG2 VAL G 180       1.798 -33.274  55.960  1.00  0.00           H  
ATOM   2493 3HG2 VAL G 180       1.056 -34.207  57.285  1.00  0.00           H  
ATOM   2494  C   VAL G 180      -1.103 -30.143  55.917  1.00  0.00           C  
ATOM   2495  O   VAL G 180      -1.916 -29.884  56.783  1.00  0.00           O  
ATOM   2496  N   TYR G 181      -1.207 -29.828  54.637  1.00  0.00           N  
ATOM   2497  HN  TYR G 181      -0.478 -29.805  53.956  1.00  0.00           H  
ATOM   2498  CA  TYR G 181      -2.512 -29.314  54.160  1.00  0.00           C  
ATOM   2499  HA  TYR G 181      -3.059 -28.807  54.941  1.00  0.00           H  
ATOM   2500  CB  TYR G 181      -2.284 -28.374  52.952  1.00  0.00           C  
ATOM   2501  HB1 TYR G 181      -3.234 -28.121  52.435  1.00  0.00           H  
ATOM   2502  HB2 TYR G 181      -1.628 -28.799  52.163  1.00  0.00           H  
ATOM   2503  CG  TYR G 181      -1.566 -27.099  53.437  1.00  0.00           C  
ATOM   2504  CD1 TYR G 181      -2.303 -25.934  53.531  1.00  0.00           C  
ATOM   2505  HD1 TYR G 181      -3.370 -25.846  53.670  1.00  0.00           H  
ATOM   2506  CE1 TYR G 181      -1.689 -24.775  53.732  1.00  0.00           C  
ATOM   2507  HE1 TYR G 181      -2.340 -23.915  53.781  1.00  0.00           H  
ATOM   2508  CZ  TYR G 181      -0.308 -24.633  53.822  1.00  0.00           C  
ATOM   2509  OH  TYR G 181       0.384 -23.457  54.053  1.00  0.00           O  
ATOM   2510  HH  TYR G 181      -0.210 -22.704  54.017  1.00  0.00           H  
ATOM   2511  CD2 TYR G 181      -0.171 -27.016  53.512  1.00  0.00           C  
ATOM   2512  HD2 TYR G 181       0.464 -27.871  53.331  1.00  0.00           H  
ATOM   2513  CE2 TYR G 181       0.458 -25.822  53.683  1.00  0.00           C  
ATOM   2514  HE2 TYR G 181       1.537 -25.823  53.631  1.00  0.00           H  
ATOM   2515  C   TYR G 181      -3.377 -30.505  53.709  1.00  0.00           C  
ATOM   2516  O   TYR G 181      -2.751 -31.542  53.322  1.00  0.00           O  
ATOM   2517  N   GLN G 182      -4.710 -30.487  53.712  1.00  0.00           N  
ATOM   2518  HN  GLN G 182      -5.225 -29.676  53.981  1.00  0.00           H  
ATOM   2519  CA  GLN G 182      -5.489 -31.558  53.128  1.00  0.00           C  
ATOM   2520  HA  GLN G 182      -4.945 -32.105  52.373  1.00  0.00           H  
ATOM   2521  CB  GLN G 182      -5.798 -32.605  54.231  1.00  0.00           C  
ATOM   2522  HB1 GLN G 182      -6.369 -32.012  54.977  1.00  0.00           H  
ATOM   2523  HB2 GLN G 182      -4.847 -32.855  54.749  1.00  0.00           H  
ATOM   2524  CG  GLN G 182      -6.538 -33.913  53.911  1.00  0.00           C  
ATOM   2525  HG1 GLN G 182      -7.533 -33.632  53.504  1.00  0.00           H  
ATOM   2526  HG2 GLN G 182      -6.776 -34.614  54.738  1.00  0.00           H  
ATOM   2527  CD  GLN G 182      -5.868 -34.783  52.855  1.00  0.00           C  
ATOM   2528  OE1 GLN G 182      -6.217 -34.857  51.665  1.00  0.00           O  
ATOM   2529  NE2 GLN G 182      -4.758 -35.448  53.301  1.00  0.00           N  
ATOM   2530 1HE2 GLN G 182      -4.511 -35.359  54.266  1.00  0.00           H  
ATOM   2531 2HE2 GLN G 182      -4.229 -36.105  52.765  1.00  0.00           H  
ATOM   2532  C   GLN G 182      -6.740 -31.086  52.475  1.00  0.00           C  
ATOM   2533  O   GLN G 182      -7.314 -30.059  52.826  1.00  0.00           O  
ATOM   2534  N   TRP G 183      -7.208 -31.886  51.455  1.00  0.00           N  
ATOM   2535  HN  TRP G 183      -6.683 -32.711  51.262  1.00  0.00           H  
ATOM   2536  CA  TRP G 183      -8.476 -31.638  50.782  1.00  0.00           C  
ATOM   2537  HA  TRP G 183      -8.675 -30.582  50.886  1.00  0.00           H  
ATOM   2538  CB  TRP G 183      -8.366 -31.944  49.221  1.00  0.00           C  
ATOM   2539  HB1 TRP G 183      -9.375 -32.069  48.771  1.00  0.00           H  
ATOM   2540  HB2 TRP G 183      -7.948 -32.961  49.065  1.00  0.00           H  
ATOM   2541  CG  TRP G 183      -7.478 -31.005  48.400  1.00  0.00           C  
ATOM   2542  CD1 TRP G 183      -6.342 -31.332  47.573  1.00  0.00           C  
ATOM   2543  HD1 TRP G 183      -5.971 -32.344  47.512  1.00  0.00           H  
ATOM   2544  NE1 TRP G 183      -5.840 -30.287  46.913  1.00  0.00           N  
ATOM   2545  HE1 TRP G 183      -5.065 -30.353  46.324  1.00  0.00           H  
ATOM   2546  CE2 TRP G 183      -6.485 -29.112  47.324  1.00  0.00           C  
ATOM   2547  CD2 TRP G 183      -7.572 -29.528  48.213  1.00  0.00           C  
ATOM   2548  CE3 TRP G 183      -8.335 -28.479  48.795  1.00  0.00           C  
ATOM   2549  HE3 TRP G 183      -9.072 -28.762  49.532  1.00  0.00           H  
ATOM   2550  CZ3 TRP G 183      -8.160 -27.137  48.410  1.00  0.00           C  
ATOM   2551  HZ3 TRP G 183      -8.708 -26.312  48.840  1.00  0.00           H  
ATOM   2552  CZ2 TRP G 183      -6.430 -27.793  46.886  1.00  0.00           C  
ATOM   2553  HZ2 TRP G 183      -5.758 -27.654  46.052  1.00  0.00           H  
ATOM   2554  CH2 TRP G 183      -7.230 -26.840  47.427  1.00  0.00           C  
ATOM   2555  HH2 TRP G 183      -7.163 -25.812  47.104  1.00  0.00           H  
ATOM   2556  C   TRP G 183      -9.663 -32.418  51.388  1.00  0.00           C  
ATOM   2557  O   TRP G 183      -9.505 -33.513  51.920  1.00  0.00           O  
ATOM   2558  N   LYS G 184     -10.816 -31.805  51.486  1.00  0.00           N  
ATOM   2559  HN  LYS G 184     -10.999 -30.864  51.212  1.00  0.00           H  
ATOM   2560  CA  LYS G 184     -12.122 -32.339  52.009  1.00  0.00           C  
ATOM   2561  HA  LYS G 184     -11.935 -33.315  52.431  1.00  0.00           H  
ATOM   2562  CB  LYS G 184     -12.773 -31.409  53.093  1.00  0.00           C  
ATOM   2563  HB1 LYS G 184     -12.700 -30.391  52.652  1.00  0.00           H  
ATOM   2564  HB2 LYS G 184     -12.114 -31.433  53.987  1.00  0.00           H  
ATOM   2565  CG  LYS G 184     -14.242 -31.696  53.525  1.00  0.00           C  
ATOM   2566  HG1 LYS G 184     -14.288 -32.581  54.196  1.00  0.00           H  
ATOM   2567  HG2 LYS G 184     -14.951 -31.895  52.693  1.00  0.00           H  
ATOM   2568  CD  LYS G 184     -14.921 -30.470  54.144  1.00  0.00           C  
ATOM   2569  HD1 LYS G 184     -14.253 -30.052  54.927  1.00  0.00           H  
ATOM   2570  HD2 LYS G 184     -15.945 -30.711  54.502  1.00  0.00           H  
ATOM   2571  CE  LYS G 184     -15.133 -29.347  53.085  1.00  0.00           C  
ATOM   2572  HE1 LYS G 184     -15.716 -29.743  52.226  1.00  0.00           H  
ATOM   2573  HE2 LYS G 184     -14.165 -28.967  52.694  1.00  0.00           H  
ATOM   2574  NZ  LYS G 184     -15.631 -28.105  53.765  1.00  0.00           N1+
ATOM   2575  HZ1 LYS G 184     -16.655 -28.042  53.938  1.00  0.00           H  
ATOM   2576  HZ2 LYS G 184     -15.368 -27.346  53.104  1.00  0.00           H  
ATOM   2577  HZ3 LYS G 184     -15.221 -27.864  54.690  1.00  0.00           H  
ATOM   2578  C   LYS G 184     -12.975 -32.461  50.723  1.00  0.00           C  
ATOM   2579  O   LYS G 184     -12.699 -31.852  49.664  1.00  0.00           O  
ATOM   2580  N   ARG G 185     -14.002 -33.368  50.681  1.00  0.00           N  
ATOM   2581  HN  ARG G 185     -14.319 -33.807  51.519  1.00  0.00           H  
ATOM   2582  CA  ARG G 185     -14.849 -33.498  49.573  1.00  0.00           C  
ATOM   2583  HA  ARG G 185     -14.138 -33.575  48.764  1.00  0.00           H  
ATOM   2584  CB  ARG G 185     -15.814 -34.650  49.699  1.00  0.00           C  
ATOM   2585  HB1 ARG G 185     -16.717 -34.490  49.073  1.00  0.00           H  
ATOM   2586  HB2 ARG G 185     -16.076 -34.693  50.778  1.00  0.00           H  
ATOM   2587  CG  ARG G 185     -15.349 -36.057  49.233  1.00  0.00           C  
ATOM   2588  HG1 ARG G 185     -15.088 -36.002  48.154  1.00  0.00           H  
ATOM   2589  HG2 ARG G 185     -16.147 -36.829  49.207  1.00  0.00           H  
ATOM   2590  CD  ARG G 185     -14.142 -36.527  49.997  1.00  0.00           C  
ATOM   2591  HD1 ARG G 185     -14.356 -36.514  51.087  1.00  0.00           H  
ATOM   2592  HD2 ARG G 185     -13.268 -35.882  49.765  1.00  0.00           H  
ATOM   2593  NE  ARG G 185     -13.957 -37.975  49.637  1.00  0.00           N  
ATOM   2594  HE  ARG G 185     -14.213 -38.350  48.746  1.00  0.00           H  
ATOM   2595  CZ  ARG G 185     -13.035 -38.784  50.108  1.00  0.00           C  
ATOM   2596  NH1 ARG G 185     -13.003 -40.032  49.622  1.00  0.00           N  
ATOM   2597 1HH1 ARG G 185     -13.690 -40.255  48.930  1.00  0.00           H  
ATOM   2598 2HH1 ARG G 185     -12.360 -40.691  50.010  1.00  0.00           H  
ATOM   2599  NH2 ARG G 185     -12.234 -38.379  51.117  1.00  0.00           N  
ATOM   2600 1HH2 ARG G 185     -12.537 -37.595  51.659  1.00  0.00           H  
ATOM   2601 2HH2 ARG G 185     -11.697 -39.107  51.543  1.00  0.00           H  
ATOM   2602  C   ARG G 185     -15.552 -32.145  49.351  1.00  0.00           C  
ATOM   2603  O   ARG G 185     -16.118 -31.616  50.372  1.00  0.00           O  
ATOM   2604  N   SER G 186     -15.587 -31.639  48.050  1.00  0.00           N  
ATOM   2605  HN  SER G 186     -15.232 -32.212  47.316  1.00  0.00           H  
ATOM   2606  CA  SER G 186     -16.366 -30.377  47.799  1.00  0.00           C  
ATOM   2607  HA  SER G 186     -16.479 -30.327  46.726  1.00  0.00           H  
ATOM   2608  CB  SER G 186     -17.759 -30.269  48.290  1.00  0.00           C  
ATOM   2609  HB1 SER G 186     -18.301 -29.333  48.035  1.00  0.00           H  
ATOM   2610  HB2 SER G 186     -17.795 -30.374  49.395  1.00  0.00           H  
ATOM   2611  OG  SER G 186     -18.663 -31.178  47.736  1.00  0.00           O  
ATOM   2612  HG1 SER G 186     -18.482 -31.170  46.794  1.00  0.00           H  
ATOM   2613  C   SER G 186     -15.660 -29.154  48.335  1.00  0.00           C  
ATOM   2614  O   SER G 186     -16.270 -28.095  48.613  1.00  0.00           O  
ATOM   2615  N   SER G 187     -14.302 -29.312  48.567  1.00  0.00           N  
ATOM   2616  HN  SER G 187     -13.885 -30.216  48.508  1.00  0.00           H  
ATOM   2617  CA  SER G 187     -13.425 -28.179  48.888  1.00  0.00           C  
ATOM   2618  HA  SER G 187     -13.878 -27.721  49.755  1.00  0.00           H  
ATOM   2619  CB  SER G 187     -12.148 -28.637  49.352  1.00  0.00           C  
ATOM   2620  HB1 SER G 187     -11.445 -27.781  49.433  1.00  0.00           H  
ATOM   2621  HB2 SER G 187     -11.699 -29.340  48.618  1.00  0.00           H  
ATOM   2622  OG  SER G 187     -12.216 -29.191  50.634  1.00  0.00           O  
ATOM   2623  HG1 SER G 187     -12.459 -28.544  51.300  1.00  0.00           H  
ATOM   2624  C   SER G 187     -13.264 -27.182  47.824  1.00  0.00           C  
ATOM   2625  O   SER G 187     -13.331 -25.989  48.194  1.00  0.00           O  
ATOM   2626  N   VAL G 188     -13.115 -27.487  46.521  1.00  0.00           N  
ATOM   2627  HN  VAL G 188     -13.007 -28.443  46.259  1.00  0.00           H  
ATOM   2628  CA  VAL G 188     -13.008 -26.381  45.551  1.00  0.00           C  
ATOM   2629  HA  VAL G 188     -12.860 -25.386  45.942  1.00  0.00           H  
ATOM   2630  CB  VAL G 188     -11.756 -26.571  44.812  1.00  0.00           C  
ATOM   2631  HB  VAL G 188     -11.772 -27.447  44.130  1.00  0.00           H  
ATOM   2632  CG1 VAL G 188     -11.394 -25.359  43.785  1.00  0.00           C  
ATOM   2633 1HG1 VAL G 188     -12.057 -25.382  42.894  1.00  0.00           H  
ATOM   2634 2HG1 VAL G 188     -10.417 -25.615  43.321  1.00  0.00           H  
ATOM   2635 3HG1 VAL G 188     -11.396 -24.397  44.340  1.00  0.00           H  
ATOM   2636  CG2 VAL G 188     -10.528 -26.724  45.664  1.00  0.00           C  
ATOM   2637 1HG2 VAL G 188      -9.584 -26.439  45.153  1.00  0.00           H  
ATOM   2638 2HG2 VAL G 188     -10.390 -27.776  45.993  1.00  0.00           H  
ATOM   2639 3HG2 VAL G 188     -10.552 -26.044  46.542  1.00  0.00           H  
ATOM   2640  C   VAL G 188     -14.228 -26.260  44.587  1.00  0.00           C  
ATOM   2641  O   VAL G 188     -14.510 -27.092  43.776  1.00  0.00           O  
ATOM   2642  N   GLU G 189     -14.966 -25.122  44.675  1.00  0.00           N  
ATOM   2643  HN  GLU G 189     -14.696 -24.385  45.290  1.00  0.00           H  
ATOM   2644  CA  GLU G 189     -16.157 -24.810  43.948  1.00  0.00           C  
ATOM   2645  HA  GLU G 189     -16.621 -25.638  43.432  1.00  0.00           H  
ATOM   2646  CB  GLU G 189     -17.372 -24.641  44.905  1.00  0.00           C  
ATOM   2647  HB1 GLU G 189     -17.037 -23.860  45.620  1.00  0.00           H  
ATOM   2648  HB2 GLU G 189     -17.581 -25.630  45.365  1.00  0.00           H  
ATOM   2649  CG  GLU G 189     -18.687 -24.082  44.291  1.00  0.00           C  
ATOM   2650  HG1 GLU G 189     -18.990 -24.721  43.433  1.00  0.00           H  
ATOM   2651  HG2 GLU G 189     -18.418 -23.073  43.912  1.00  0.00           H  
ATOM   2652  CD  GLU G 189     -19.821 -24.174  45.331  1.00  0.00           C  
ATOM   2653  OE1 GLU G 189     -20.828 -24.849  45.005  1.00  0.00           O  
ATOM   2654  OE2 GLU G 189     -19.699 -23.609  46.467  1.00  0.00           O  
ATOM   2655  C   GLU G 189     -16.063 -23.718  43.004  1.00  0.00           C  
ATOM   2656  O   GLU G 189     -15.307 -22.779  43.234  1.00  0.00           O  
ATOM   2657  N   VAL G 190     -16.677 -23.868  41.849  1.00  0.00           N  
ATOM   2658  HN  VAL G 190     -17.157 -24.690  41.553  1.00  0.00           H  
ATOM   2659  CA  VAL G 190     -16.777 -22.830  40.796  1.00  0.00           C  
ATOM   2660  HA  VAL G 190     -16.392 -21.913  41.216  1.00  0.00           H  
ATOM   2661  CB  VAL G 190     -15.974 -23.207  39.598  1.00  0.00           C  
ATOM   2662  HB  VAL G 190     -15.020 -23.614  39.997  1.00  0.00           H  
ATOM   2663  CG1 VAL G 190     -16.436 -24.385  38.702  1.00  0.00           C  
ATOM   2664 1HG1 VAL G 190     -17.248 -24.208  37.966  1.00  0.00           H  
ATOM   2665 2HG1 VAL G 190     -16.711 -25.291  39.284  1.00  0.00           H  
ATOM   2666 3HG1 VAL G 190     -15.595 -24.783  38.094  1.00  0.00           H  
ATOM   2667  CG2 VAL G 190     -15.680 -21.947  38.750  1.00  0.00           C  
ATOM   2668 1HG2 VAL G 190     -15.559 -21.046  39.389  1.00  0.00           H  
ATOM   2669 2HG2 VAL G 190     -16.548 -21.790  38.074  1.00  0.00           H  
ATOM   2670 3HG2 VAL G 190     -14.764 -22.191  38.171  1.00  0.00           H  
ATOM   2671  C   VAL G 190     -18.281 -22.548  40.440  1.00  0.00           C  
ATOM   2672  O   VAL G 190     -19.122 -23.378  40.589  1.00  0.00           O  
ATOM   2673  N   GLY G 191     -18.629 -21.410  39.876  1.00  0.00           N  
ATOM   2674  HN  GLY G 191     -17.926 -20.716  39.740  1.00  0.00           H  
ATOM   2675  CA  GLY G 191     -19.893 -20.946  39.379  1.00  0.00           C  
ATOM   2676  HA1 GLY G 191     -19.814 -19.874  39.488  1.00  0.00           H  
ATOM   2677  HA2 GLY G 191     -20.732 -21.405  39.880  1.00  0.00           H  
ATOM   2678  C   GLY G 191     -20.110 -21.288  37.945  1.00  0.00           C  
ATOM   2679  O   GLY G 191     -19.622 -22.293  37.418  1.00  0.00           O  
ATOM   2680  N   ASP G 192     -20.972 -20.531  37.242  1.00  0.00           N  
ATOM   2681  HN  ASP G 192     -21.415 -19.741  37.659  1.00  0.00           H  
ATOM   2682  CA  ASP G 192     -21.483 -20.728  35.883  1.00  0.00           C  
ATOM   2683  HA  ASP G 192     -21.644 -21.766  35.633  1.00  0.00           H  
ATOM   2684  CB  ASP G 192     -22.973 -20.148  35.869  1.00  0.00           C  
ATOM   2685  HB1 ASP G 192     -23.307 -20.247  34.813  1.00  0.00           H  
ATOM   2686  HB2 ASP G 192     -22.960 -19.058  36.083  1.00  0.00           H  
ATOM   2687  CG  ASP G 192     -24.038 -20.781  36.753  1.00  0.00           C  
ATOM   2688  OD1 ASP G 192     -25.179 -20.197  36.907  1.00  0.00           O  
ATOM   2689  OD2 ASP G 192     -23.690 -21.868  37.256  1.00  0.00           O  
ATOM   2690  C   ASP G 192     -20.750 -19.957  34.822  1.00  0.00           C  
ATOM   2691  O   ASP G 192     -21.016 -20.014  33.632  1.00  0.00           O  
ATOM   2692  N   THR G 193     -19.802 -19.063  35.164  1.00  0.00           N  
ATOM   2693  HN  THR G 193     -19.824 -18.791  36.123  1.00  0.00           H  
ATOM   2694  CA  THR G 193     -18.718 -18.564  34.285  1.00  0.00           C  
ATOM   2695  HA  THR G 193     -18.029 -18.021  34.914  1.00  0.00           H  
ATOM   2696  CB  THR G 193     -17.935 -19.712  33.587  1.00  0.00           C  
ATOM   2697  HB  THR G 193     -17.005 -19.217  33.232  1.00  0.00           H  
ATOM   2698  OG1 THR G 193     -18.554 -20.460  32.543  1.00  0.00           O  
ATOM   2699  HG1 THR G 193     -19.482 -20.218  32.567  1.00  0.00           H  
ATOM   2700  CG2 THR G 193     -17.440 -20.713  34.614  1.00  0.00           C  
ATOM   2701 1HG2 THR G 193     -18.354 -21.209  35.005  1.00  0.00           H  
ATOM   2702 2HG2 THR G 193     -17.050 -20.314  35.576  1.00  0.00           H  
ATOM   2703 3HG2 THR G 193     -16.709 -21.460  34.237  1.00  0.00           H  
ATOM   2704  C   THR G 193     -19.188 -17.514  33.263  1.00  0.00           C  
ATOM   2705  O   THR G 193     -18.609 -17.307  32.180  1.00  0.00           O  
ATOM   2706  N   ARG G 194     -20.358 -16.847  33.602  1.00  0.00           N  
ATOM   2707  HN  ARG G 194     -20.897 -17.063  34.413  1.00  0.00           H  
ATOM   2708  CA  ARG G 194     -21.087 -15.996  32.731  1.00  0.00           C  
ATOM   2709  HA  ARG G 194     -21.153 -16.458  31.757  1.00  0.00           H  
ATOM   2710  CB  ARG G 194     -22.526 -15.704  33.223  1.00  0.00           C  
ATOM   2711  HB1 ARG G 194     -22.986 -14.865  32.657  1.00  0.00           H  
ATOM   2712  HB2 ARG G 194     -22.611 -15.418  34.293  1.00  0.00           H  
ATOM   2713  CG  ARG G 194     -23.433 -16.976  33.015  1.00  0.00           C  
ATOM   2714  HG1 ARG G 194     -24.343 -16.796  33.627  1.00  0.00           H  
ATOM   2715  HG2 ARG G 194     -22.961 -17.834  33.539  1.00  0.00           H  
ATOM   2716  CD  ARG G 194     -23.818 -17.344  31.608  1.00  0.00           C  
ATOM   2717  HD1 ARG G 194     -24.233 -18.369  31.710  1.00  0.00           H  
ATOM   2718  HD2 ARG G 194     -22.894 -17.425  30.998  1.00  0.00           H  
ATOM   2719  NE  ARG G 194     -24.874 -16.440  31.126  1.00  0.00           N  
ATOM   2720  HE  ARG G 194     -25.571 -15.978  31.674  1.00  0.00           H  
ATOM   2721  CZ  ARG G 194     -25.027 -16.227  29.807  1.00  0.00           C  
ATOM   2722  NH1 ARG G 194     -25.889 -15.324  29.454  1.00  0.00           N  
ATOM   2723 1HH1 ARG G 194     -26.352 -14.821  30.184  1.00  0.00           H  
ATOM   2724 2HH1 ARG G 194     -25.801 -14.978  28.520  1.00  0.00           H  
ATOM   2725  NH2 ARG G 194     -24.223 -16.781  28.844  1.00  0.00           N  
ATOM   2726 1HH2 ARG G 194     -23.445 -17.372  29.059  1.00  0.00           H  
ATOM   2727 2HH2 ARG G 194     -24.391 -16.524  27.892  1.00  0.00           H  
ATOM   2728  C   ARG G 194     -20.456 -14.619  32.398  1.00  0.00           C  
ATOM   2729  O   ARG G 194     -20.815 -14.023  31.331  1.00  0.00           O  
ATOM   2730  N   SER G 195     -19.504 -14.141  33.125  1.00  0.00           N  
ATOM   2731  HN  SER G 195     -19.335 -14.407  34.071  1.00  0.00           H  
ATOM   2732  CA  SER G 195     -18.792 -12.903  32.680  1.00  0.00           C  
ATOM   2733  HA  SER G 195     -19.095 -12.455  31.746  1.00  0.00           H  
ATOM   2734  CB  SER G 195     -18.898 -11.862  33.712  1.00  0.00           C  
ATOM   2735  HB1 SER G 195     -18.516 -10.868  33.396  1.00  0.00           H  
ATOM   2736  HB2 SER G 195     -18.438 -12.113  34.692  1.00  0.00           H  
ATOM   2737  OG  SER G 195     -20.322 -11.652  33.955  1.00  0.00           O  
ATOM   2738  HG1 SER G 195     -20.665 -12.415  34.425  1.00  0.00           H  
ATOM   2739  C   SER G 195     -17.312 -13.165  32.340  1.00  0.00           C  
ATOM   2740  O   SER G 195     -16.536 -12.236  32.173  1.00  0.00           O  
ATOM   2741  N   TRP G 196     -16.993 -14.421  32.128  1.00  0.00           N  
ATOM   2742  HN  TRP G 196     -17.705 -15.114  32.038  1.00  0.00           H  
ATOM   2743  CA  TRP G 196     -15.611 -14.771  31.898  1.00  0.00           C  
ATOM   2744  HA  TRP G 196     -15.060 -14.164  32.600  1.00  0.00           H  
ATOM   2745  CB  TRP G 196     -15.354 -16.282  32.194  1.00  0.00           C  
ATOM   2746  HB1 TRP G 196     -14.322 -16.542  31.877  1.00  0.00           H  
ATOM   2747  HB2 TRP G 196     -16.046 -16.944  31.631  1.00  0.00           H  
ATOM   2748  CG  TRP G 196     -15.340 -16.707  33.690  1.00  0.00           C  
ATOM   2749  CD1 TRP G 196     -15.832 -15.992  34.754  1.00  0.00           C  
ATOM   2750  HD1 TRP G 196     -16.397 -15.076  34.664  1.00  0.00           H  
ATOM   2751  NE1 TRP G 196     -15.725 -16.759  35.869  1.00  0.00           N  
ATOM   2752  HE1 TRP G 196     -16.114 -16.561  36.742  1.00  0.00           H  
ATOM   2753  CE2 TRP G 196     -15.124 -17.935  35.576  1.00  0.00           C  
ATOM   2754  CD2 TRP G 196     -14.698 -17.874  34.247  1.00  0.00           C  
ATOM   2755  CE3 TRP G 196     -13.973 -18.911  33.689  1.00  0.00           C  
ATOM   2756  HE3 TRP G 196     -13.582 -18.918  32.683  1.00  0.00           H  
ATOM   2757  CZ3 TRP G 196     -13.674 -19.993  34.479  1.00  0.00           C  
ATOM   2758  HZ3 TRP G 196     -13.118 -20.849  34.126  1.00  0.00           H  
ATOM   2759  CZ2 TRP G 196     -14.741 -19.003  36.416  1.00  0.00           C  
ATOM   2760  HZ2 TRP G 196     -15.002 -19.023  37.464  1.00  0.00           H  
ATOM   2761  CH2 TRP G 196     -14.025 -20.012  35.826  1.00  0.00           C  
ATOM   2762  HH2 TRP G 196     -13.735 -20.930  36.315  1.00  0.00           H  
ATOM   2763  C   TRP G 196     -15.108 -14.500  30.522  1.00  0.00           C  
ATOM   2764  O   TRP G 196     -15.818 -14.560  29.506  1.00  0.00           O  
ATOM   2765  N   ARG G 197     -13.791 -14.256  30.368  1.00  0.00           N  
ATOM   2766  HN  ARG G 197     -13.191 -14.218  31.163  1.00  0.00           H  
ATOM   2767  CA  ARG G 197     -13.236 -13.505  29.269  1.00  0.00           C  
ATOM   2768  HA  ARG G 197     -14.001 -13.104  28.621  1.00  0.00           H  
ATOM   2769  CB  ARG G 197     -12.524 -12.256  29.851  1.00  0.00           C  
ATOM   2770  HB1 ARG G 197     -11.994 -11.681  29.063  1.00  0.00           H  
ATOM   2771  HB2 ARG G 197     -11.766 -12.583  30.594  1.00  0.00           H  
ATOM   2772  CG  ARG G 197     -13.338 -11.093  30.388  1.00  0.00           C  
ATOM   2773  HG1 ARG G 197     -14.200 -11.528  30.938  1.00  0.00           H  
ATOM   2774  HG2 ARG G 197     -13.698 -10.548  29.489  1.00  0.00           H  
ATOM   2775  CD  ARG G 197     -12.582 -10.115  31.258  1.00  0.00           C  
ATOM   2776  HD1 ARG G 197     -12.289 -10.581  32.223  1.00  0.00           H  
ATOM   2777  HD2 ARG G 197     -13.176  -9.229  31.569  1.00  0.00           H  
ATOM   2778  NE  ARG G 197     -11.298  -9.663  30.585  1.00  0.00           N  
ATOM   2779  HE  ARG G 197     -11.219  -9.774  29.595  1.00  0.00           H  
ATOM   2780  CZ  ARG G 197     -10.366  -8.926  31.189  1.00  0.00           C  
ATOM   2781  NH1 ARG G 197      -9.381  -8.483  30.450  1.00  0.00           N  
ATOM   2782 1HH1 ARG G 197      -9.354  -8.538  29.452  1.00  0.00           H  
ATOM   2783 2HH1 ARG G 197      -8.601  -8.005  30.854  1.00  0.00           H  
ATOM   2784  NH2 ARG G 197     -10.321  -8.623  32.440  1.00  0.00           N  
ATOM   2785 1HH2 ARG G 197      -9.621  -7.992  32.776  1.00  0.00           H  
ATOM   2786 2HH2 ARG G 197     -10.794  -9.187  33.116  1.00  0.00           H  
ATOM   2787  C   ARG G 197     -12.321 -14.384  28.412  1.00  0.00           C  
ATOM   2788  O   ARG G 197     -11.511 -13.832  27.662  1.00  0.00           O  
ATOM   2789  N   LEU G 198     -12.261 -15.754  28.564  1.00  0.00           N  
ATOM   2790  HN  LEU G 198     -12.999 -16.186  29.077  1.00  0.00           H  
ATOM   2791  CA  LEU G 198     -11.537 -16.643  27.770  1.00  0.00           C  
ATOM   2792  HA  LEU G 198     -10.505 -16.325  27.750  1.00  0.00           H  
ATOM   2793  CB  LEU G 198     -11.473 -18.089  28.402  1.00  0.00           C  
ATOM   2794  HB1 LEU G 198     -10.771 -18.638  27.739  1.00  0.00           H  
ATOM   2795  HB2 LEU G 198     -12.417 -18.667  28.312  1.00  0.00           H  
ATOM   2796  CG  LEU G 198     -10.847 -18.169  29.780  1.00  0.00           C  
ATOM   2797  HG  LEU G 198     -11.463 -17.483  30.399  1.00  0.00           H  
ATOM   2798  CD1 LEU G 198     -11.047 -19.570  30.401  1.00  0.00           C  
ATOM   2799 1HD1 LEU G 198     -11.996 -20.019  30.037  1.00  0.00           H  
ATOM   2800 2HD1 LEU G 198     -11.123 -19.353  31.488  1.00  0.00           H  
ATOM   2801 3HD1 LEU G 198     -10.258 -20.349  30.329  1.00  0.00           H  
ATOM   2802  CD2 LEU G 198      -9.423 -17.670  29.869  1.00  0.00           C  
ATOM   2803 1HD2 LEU G 198      -9.250 -16.622  29.544  1.00  0.00           H  
ATOM   2804 2HD2 LEU G 198      -8.789 -18.226  29.145  1.00  0.00           H  
ATOM   2805 3HD2 LEU G 198      -8.968 -17.871  30.863  1.00  0.00           H  
ATOM   2806  C   LEU G 198     -11.985 -16.679  26.280  1.00  0.00           C  
ATOM   2807  O   LEU G 198     -13.117 -17.119  26.009  1.00  0.00           O  
ATOM   2808  N   TYR G 199     -11.073 -16.217  25.346  1.00  0.00           N  
ATOM   2809  HN  TYR G 199     -10.192 -15.791  25.538  1.00  0.00           H  
ATOM   2810  CA  TYR G 199     -11.454 -16.411  23.930  1.00  0.00           C  
ATOM   2811  HA  TYR G 199     -12.379 -16.926  23.715  1.00  0.00           H  
ATOM   2812  CB  TYR G 199     -11.592 -15.002  23.210  1.00  0.00           C  
ATOM   2813  HB1 TYR G 199     -11.980 -15.259  22.201  1.00  0.00           H  
ATOM   2814  HB2 TYR G 199     -10.562 -14.587  23.157  1.00  0.00           H  
ATOM   2815  CG  TYR G 199     -12.476 -14.051  23.895  1.00  0.00           C  
ATOM   2816  CD1 TYR G 199     -13.816 -14.337  24.156  1.00  0.00           C  
ATOM   2817  HD1 TYR G 199     -14.255 -15.272  23.840  1.00  0.00           H  
ATOM   2818  CE1 TYR G 199     -14.596 -13.486  24.950  1.00  0.00           C  
ATOM   2819  HE1 TYR G 199     -15.587 -13.770  25.271  1.00  0.00           H  
ATOM   2820  CZ  TYR G 199     -14.112 -12.282  25.379  1.00  0.00           C  
ATOM   2821  OH  TYR G 199     -14.722 -11.460  26.319  1.00  0.00           O  
ATOM   2822  HH  TYR G 199     -15.649 -11.658  26.475  1.00  0.00           H  
ATOM   2823  CD2 TYR G 199     -11.959 -12.800  24.391  1.00  0.00           C  
ATOM   2824  HD2 TYR G 199     -10.916 -12.563  24.242  1.00  0.00           H  
ATOM   2825  CE2 TYR G 199     -12.820 -11.894  25.072  1.00  0.00           C  
ATOM   2826  HE2 TYR G 199     -12.348 -11.023  25.504  1.00  0.00           H  
ATOM   2827  C   TYR G 199     -10.361 -17.272  23.196  1.00  0.00           C  
ATOM   2828  O   TYR G 199     -10.712 -17.793  22.129  1.00  0.00           O  
ATOM   2829  N   GLN G 200      -9.157 -17.495  23.756  1.00  0.00           N  
ATOM   2830  HN  GLN G 200      -8.760 -16.910  24.459  1.00  0.00           H  
ATOM   2831  CA  GLN G 200      -8.237 -18.410  23.121  1.00  0.00           C  
ATOM   2832  HA  GLN G 200      -8.349 -18.332  22.049  1.00  0.00           H  
ATOM   2833  CB  GLN G 200      -6.822 -18.104  23.551  1.00  0.00           C  
ATOM   2834  HB1 GLN G 200      -6.133 -18.912  23.224  1.00  0.00           H  
ATOM   2835  HB2 GLN G 200      -6.754 -18.135  24.660  1.00  0.00           H  
ATOM   2836  CG  GLN G 200      -6.180 -16.786  22.950  1.00  0.00           C  
ATOM   2837  HG1 GLN G 200      -5.204 -16.630  23.458  1.00  0.00           H  
ATOM   2838  HG2 GLN G 200      -6.859 -15.932  23.160  1.00  0.00           H  
ATOM   2839  CD  GLN G 200      -5.971 -16.745  21.374  1.00  0.00           C  
ATOM   2840  OE1 GLN G 200      -6.317 -17.670  20.671  1.00  0.00           O  
ATOM   2841  NE2 GLN G 200      -5.485 -15.609  20.894  1.00  0.00           N  
ATOM   2842 1HE2 GLN G 200      -5.331 -14.788  21.444  1.00  0.00           H  
ATOM   2843 2HE2 GLN G 200      -5.314 -15.624  19.909  1.00  0.00           H  
ATOM   2844  C   GLN G 200      -8.616 -19.869  23.547  1.00  0.00           C  
ATOM   2845  O   GLN G 200      -8.421 -20.825  22.785  1.00  0.00           O  
ATOM   2846  N   PHE G 201      -9.066 -20.058  24.823  1.00  0.00           N  
ATOM   2847  HN  PHE G 201      -9.177 -19.219  25.350  1.00  0.00           H  
ATOM   2848  CA  PHE G 201      -9.439 -21.324  25.417  1.00  0.00           C  
ATOM   2849  HA  PHE G 201      -9.207 -22.062  24.664  1.00  0.00           H  
ATOM   2850  CB  PHE G 201      -8.662 -21.542  26.659  1.00  0.00           C  
ATOM   2851  HB1 PHE G 201      -9.065 -22.496  27.061  1.00  0.00           H  
ATOM   2852  HB2 PHE G 201      -8.763 -20.745  27.427  1.00  0.00           H  
ATOM   2853  CG  PHE G 201      -7.218 -21.729  26.326  1.00  0.00           C  
ATOM   2854  CD1 PHE G 201      -6.756 -22.989  25.683  1.00  0.00           C  
ATOM   2855  HD1 PHE G 201      -7.356 -23.808  25.316  1.00  0.00           H  
ATOM   2856  CE1 PHE G 201      -5.359 -23.196  25.481  1.00  0.00           C  
ATOM   2857  HE1 PHE G 201      -4.878 -24.021  24.976  1.00  0.00           H  
ATOM   2858  CZ  PHE G 201      -4.436 -22.296  26.070  1.00  0.00           C  
ATOM   2859  HZ  PHE G 201      -3.405 -22.570  25.901  1.00  0.00           H  
ATOM   2860  CD2 PHE G 201      -6.259 -20.844  26.851  1.00  0.00           C  
ATOM   2861  HD2 PHE G 201      -6.520 -19.934  27.371  1.00  0.00           H  
ATOM   2862  CE2 PHE G 201      -4.942 -21.152  26.763  1.00  0.00           C  
ATOM   2863  HE2 PHE G 201      -4.277 -20.517  27.329  1.00  0.00           H  
ATOM   2864  C   PHE G 201     -10.960 -21.285  25.721  1.00  0.00           C  
ATOM   2865  O   PHE G 201     -11.575 -20.304  26.073  1.00  0.00           O  
ATOM   2866  N   SER G 202     -11.467 -22.452  25.823  1.00  0.00           N  
ATOM   2867  HN  SER G 202     -10.912 -23.236  25.556  1.00  0.00           H  
ATOM   2868  CA  SER G 202     -12.812 -22.825  26.389  1.00  0.00           C  
ATOM   2869  HA  SER G 202     -13.199 -21.889  26.765  1.00  0.00           H  
ATOM   2870  CB  SER G 202     -13.692 -23.489  25.296  1.00  0.00           C  
ATOM   2871  HB1 SER G 202     -13.137 -24.315  24.801  1.00  0.00           H  
ATOM   2872  HB2 SER G 202     -13.869 -22.701  24.534  1.00  0.00           H  
ATOM   2873  OG  SER G 202     -15.008 -23.711  25.720  1.00  0.00           O  
ATOM   2874  HG1 SER G 202     -14.976 -24.619  26.028  1.00  0.00           H  
ATOM   2875  C   SER G 202     -12.556 -23.724  27.537  1.00  0.00           C  
ATOM   2876  O   SER G 202     -11.825 -24.703  27.478  1.00  0.00           O  
ATOM   2877  N   PHE G 203     -13.037 -23.235  28.682  1.00  0.00           N  
ATOM   2878  HN  PHE G 203     -13.600 -22.413  28.639  1.00  0.00           H  
ATOM   2879  CA  PHE G 203     -12.896 -23.927  29.949  1.00  0.00           C  
ATOM   2880  HA  PHE G 203     -11.874 -24.072  30.265  1.00  0.00           H  
ATOM   2881  CB  PHE G 203     -13.543 -23.004  31.020  1.00  0.00           C  
ATOM   2882  HB1 PHE G 203     -14.615 -22.876  30.757  1.00  0.00           H  
ATOM   2883  HB2 PHE G 203     -12.971 -22.053  30.961  1.00  0.00           H  
ATOM   2884  CG  PHE G 203     -13.528 -23.569  32.474  1.00  0.00           C  
ATOM   2885  CD1 PHE G 203     -12.274 -23.617  33.107  1.00  0.00           C  
ATOM   2886  HD1 PHE G 203     -11.347 -23.407  32.595  1.00  0.00           H  
ATOM   2887  CE1 PHE G 203     -12.234 -23.919  34.467  1.00  0.00           C  
ATOM   2888  HE1 PHE G 203     -11.252 -23.939  34.915  1.00  0.00           H  
ATOM   2889  CZ  PHE G 203     -13.459 -24.090  35.224  1.00  0.00           C  
ATOM   2890  HZ  PHE G 203     -13.380 -24.331  36.274  1.00  0.00           H  
ATOM   2891  CD2 PHE G 203     -14.709 -23.650  33.200  1.00  0.00           C  
ATOM   2892  HD2 PHE G 203     -15.626 -23.760  32.639  1.00  0.00           H  
ATOM   2893  CE2 PHE G 203     -14.688 -23.948  34.550  1.00  0.00           C  
ATOM   2894  HE2 PHE G 203     -15.638 -23.936  35.063  1.00  0.00           H  
ATOM   2895  C   PHE G 203     -13.537 -25.423  30.022  1.00  0.00           C  
ATOM   2896  O   PHE G 203     -14.700 -25.619  29.644  1.00  0.00           O  
ATOM   2897  N   VAL G 204     -12.884 -26.414  30.507  1.00  0.00           N  
ATOM   2898  HN  VAL G 204     -11.898 -26.404  30.649  1.00  0.00           H  
ATOM   2899  CA  VAL G 204     -13.435 -27.740  30.645  1.00  0.00           C  
ATOM   2900  HA  VAL G 204     -14.397 -27.842  30.167  1.00  0.00           H  
ATOM   2901  CB  VAL G 204     -12.489 -28.784  30.139  1.00  0.00           C  
ATOM   2902  HB  VAL G 204     -11.462 -28.668  30.547  1.00  0.00           H  
ATOM   2903  CG1 VAL G 204     -13.018 -30.238  30.276  1.00  0.00           C  
ATOM   2904 1HG1 VAL G 204     -14.102 -30.220  30.032  1.00  0.00           H  
ATOM   2905 2HG1 VAL G 204     -12.916 -30.655  31.300  1.00  0.00           H  
ATOM   2906 3HG1 VAL G 204     -12.483 -30.902  29.564  1.00  0.00           H  
ATOM   2907  CG2 VAL G 204     -12.196 -28.549  28.632  1.00  0.00           C  
ATOM   2908 1HG2 VAL G 204     -13.167 -28.474  28.097  1.00  0.00           H  
ATOM   2909 2HG2 VAL G 204     -11.485 -29.371  28.398  1.00  0.00           H  
ATOM   2910 3HG2 VAL G 204     -11.612 -27.610  28.523  1.00  0.00           H  
ATOM   2911  C   VAL G 204     -13.793 -28.013  32.134  1.00  0.00           C  
ATOM   2912  O   VAL G 204     -14.877 -28.534  32.469  1.00  0.00           O  
ATOM   2913  N   GLY G 205     -12.749 -27.818  33.011  1.00  0.00           N  
ATOM   2914  HN  GLY G 205     -11.863 -27.430  32.769  1.00  0.00           H  
ATOM   2915  CA  GLY G 205     -12.992 -28.078  34.427  1.00  0.00           C  
ATOM   2916  HA1 GLY G 205     -13.178 -29.139  34.500  1.00  0.00           H  
ATOM   2917  HA2 GLY G 205     -13.795 -27.405  34.692  1.00  0.00           H  
ATOM   2918  C   GLY G 205     -11.814 -27.723  35.216  1.00  0.00           C  
ATOM   2919  O   GLY G 205     -10.854 -27.145  34.697  1.00  0.00           O  
ATOM   2920  N   LEU G 206     -11.901 -28.103  36.450  1.00  0.00           N  
ATOM   2921  HN  LEU G 206     -12.739 -28.509  36.808  1.00  0.00           H  
ATOM   2922  CA  LEU G 206     -10.907 -28.007  37.548  1.00  0.00           C  
ATOM   2923  HA  LEU G 206      -9.985 -27.666  37.100  1.00  0.00           H  
ATOM   2924  CB  LEU G 206     -11.082 -26.730  38.461  1.00  0.00           C  
ATOM   2925  HB1 LEU G 206     -11.274 -25.854  37.806  1.00  0.00           H  
ATOM   2926  HB2 LEU G 206     -10.088 -26.420  38.849  1.00  0.00           H  
ATOM   2927  CG  LEU G 206     -12.125 -26.885  39.586  1.00  0.00           C  
ATOM   2928  HG  LEU G 206     -12.938 -27.540  39.206  1.00  0.00           H  
ATOM   2929  CD1 LEU G 206     -11.560 -27.427  40.954  1.00  0.00           C  
ATOM   2930 1HD1 LEU G 206     -10.847 -26.754  41.476  1.00  0.00           H  
ATOM   2931 2HD1 LEU G 206     -10.970 -28.356  40.800  1.00  0.00           H  
ATOM   2932 3HD1 LEU G 206     -12.369 -27.669  41.675  1.00  0.00           H  
ATOM   2933  CD2 LEU G 206     -12.789 -25.526  40.017  1.00  0.00           C  
ATOM   2934 1HD2 LEU G 206     -13.478 -25.691  40.873  1.00  0.00           H  
ATOM   2935 2HD2 LEU G 206     -13.443 -25.242  39.165  1.00  0.00           H  
ATOM   2936 3HD2 LEU G 206     -11.954 -24.826  40.233  1.00  0.00           H  
ATOM   2937  C   LEU G 206     -10.756 -29.322  38.268  1.00  0.00           C  
ATOM   2938  O   LEU G 206     -11.696 -30.076  38.459  1.00  0.00           O  
ATOM   2939  N   ARG G 207      -9.539 -29.649  38.669  1.00  0.00           N  
ATOM   2940  HN  ARG G 207      -8.751 -29.084  38.439  1.00  0.00           H  
ATOM   2941  CA  ARG G 207      -9.278 -30.875  39.397  1.00  0.00           C  
ATOM   2942  HA  ARG G 207     -10.164 -31.252  39.887  1.00  0.00           H  
ATOM   2943  CB  ARG G 207      -8.936 -32.003  38.337  1.00  0.00           C  
ATOM   2944  HB1 ARG G 207      -9.916 -32.181  37.845  1.00  0.00           H  
ATOM   2945  HB2 ARG G 207      -8.697 -32.893  38.958  1.00  0.00           H  
ATOM   2946  CG  ARG G 207      -7.740 -31.754  37.209  1.00  0.00           C  
ATOM   2947  HG1 ARG G 207      -6.781 -31.609  37.751  1.00  0.00           H  
ATOM   2948  HG2 ARG G 207      -7.906 -30.750  36.763  1.00  0.00           H  
ATOM   2949  CD  ARG G 207      -7.648 -32.869  36.202  1.00  0.00           C  
ATOM   2950  HD1 ARG G 207      -8.618 -33.234  35.802  1.00  0.00           H  
ATOM   2951  HD2 ARG G 207      -7.134 -33.789  36.556  1.00  0.00           H  
ATOM   2952  NE  ARG G 207      -6.717 -32.394  35.115  1.00  0.00           N  
ATOM   2953  HE  ARG G 207      -7.177 -31.904  34.374  1.00  0.00           H  
ATOM   2954  CZ  ARG G 207      -5.408 -32.107  35.261  1.00  0.00           C  
ATOM   2955  NH1 ARG G 207      -4.891 -31.223  34.465  1.00  0.00           N  
ATOM   2956 1HH1 ARG G 207      -5.484 -30.708  33.845  1.00  0.00           H  
ATOM   2957 2HH1 ARG G 207      -3.983 -30.843  34.636  1.00  0.00           H  
ATOM   2958  NH2 ARG G 207      -4.665 -32.589  36.252  1.00  0.00           N  
ATOM   2959 1HH2 ARG G 207      -4.985 -33.319  36.855  1.00  0.00           H  
ATOM   2960 2HH2 ARG G 207      -3.699 -32.344  36.333  1.00  0.00           H  
ATOM   2961  C   ARG G 207      -8.128 -30.673  40.364  1.00  0.00           C  
ATOM   2962  O   ARG G 207      -7.188 -29.930  40.090  1.00  0.00           O  
ATOM   2963  N   ASN G 208      -8.206 -31.269  41.609  1.00  0.00           N  
ATOM   2964  HN  ASN G 208      -8.824 -31.999  41.888  1.00  0.00           H  
ATOM   2965  CA  ASN G 208      -7.360 -30.863  42.757  1.00  0.00           C  
ATOM   2966  HA  ASN G 208      -6.569 -30.247  42.356  1.00  0.00           H  
ATOM   2967  CB  ASN G 208      -8.146 -29.989  43.721  1.00  0.00           C  
ATOM   2968  HB1 ASN G 208      -8.542 -29.209  43.036  1.00  0.00           H  
ATOM   2969  HB2 ASN G 208      -7.494 -29.428  44.423  1.00  0.00           H  
ATOM   2970  CG  ASN G 208      -9.317 -30.692  44.396  1.00  0.00           C  
ATOM   2971  OD1 ASN G 208     -10.410 -30.845  43.851  1.00  0.00           O  
ATOM   2972  ND2 ASN G 208      -9.089 -31.063  45.663  1.00  0.00           N  
ATOM   2973 1HD2 ASN G 208      -9.702 -31.681  46.156  1.00  0.00           H  
ATOM   2974 2HD2 ASN G 208      -8.212 -30.832  46.084  1.00  0.00           H  
ATOM   2975  C   ASN G 208      -6.682 -31.981  43.452  1.00  0.00           C  
ATOM   2976  O   ASN G 208      -7.215 -33.016  43.802  1.00  0.00           O  
ATOM   2977  N   THR G 209      -5.375 -31.703  43.779  1.00  0.00           N  
ATOM   2978  HN  THR G 209      -4.958 -30.815  43.595  1.00  0.00           H  
ATOM   2979  CA  THR G 209      -4.510 -32.721  44.311  1.00  0.00           C  
ATOM   2980  HA  THR G 209      -5.129 -33.464  44.793  1.00  0.00           H  
ATOM   2981  CB  THR G 209      -3.759 -33.573  43.261  1.00  0.00           C  
ATOM   2982  HB  THR G 209      -4.475 -33.835  42.454  1.00  0.00           H  
ATOM   2983  OG1 THR G 209      -3.334 -34.846  43.779  1.00  0.00           O  
ATOM   2984  HG1 THR G 209      -3.179 -35.300  42.947  1.00  0.00           H  
ATOM   2985  CG2 THR G 209      -2.595 -32.808  42.679  1.00  0.00           C  
ATOM   2986 1HG2 THR G 209      -2.845 -31.782  42.336  1.00  0.00           H  
ATOM   2987 2HG2 THR G 209      -2.268 -33.350  41.766  1.00  0.00           H  
ATOM   2988 3HG2 THR G 209      -1.769 -32.667  43.408  1.00  0.00           H  
ATOM   2989  C   THR G 209      -3.555 -32.248  45.366  1.00  0.00           C  
ATOM   2990  O   THR G 209      -3.143 -31.075  45.396  1.00  0.00           O  
ATOM   2991  N   THR G 210      -3.269 -33.120  46.316  1.00  0.00           N  
ATOM   2992  HN  THR G 210      -3.747 -33.995  46.335  1.00  0.00           H  
ATOM   2993  CA  THR G 210      -2.099 -32.905  47.202  1.00  0.00           C  
ATOM   2994  HA  THR G 210      -1.784 -31.878  47.086  1.00  0.00           H  
ATOM   2995  CB  THR G 210      -2.507 -32.861  48.685  1.00  0.00           C  
ATOM   2996  HB  THR G 210      -3.333 -32.141  48.868  1.00  0.00           H  
ATOM   2997  OG1 THR G 210      -1.418 -32.708  49.492  1.00  0.00           O  
ATOM   2998  HG1 THR G 210      -1.238 -31.773  49.368  1.00  0.00           H  
ATOM   2999  CG2 THR G 210      -3.033 -34.259  49.076  1.00  0.00           C  
ATOM   3000 1HG2 THR G 210      -3.148 -34.283  50.181  1.00  0.00           H  
ATOM   3001 2HG2 THR G 210      -2.311 -35.088  48.917  1.00  0.00           H  
ATOM   3002 3HG2 THR G 210      -3.999 -34.582  48.630  1.00  0.00           H  
ATOM   3003  C   THR G 210      -0.887 -33.825  46.840  1.00  0.00           C  
ATOM   3004  O   THR G 210      -1.002 -34.937  46.430  1.00  0.00           O  
ATOM   3005  N   GLU G 211       0.357 -33.243  47.064  1.00  0.00           N  
ATOM   3006  HN  GLU G 211       0.427 -32.371  47.543  1.00  0.00           H  
ATOM   3007  CA  GLU G 211       1.672 -33.837  46.919  1.00  0.00           C  
ATOM   3008  HA  GLU G 211       1.525 -34.864  47.221  1.00  0.00           H  
ATOM   3009  CB  GLU G 211       2.109 -33.658  45.410  1.00  0.00           C  
ATOM   3010  HB1 GLU G 211       2.358 -32.600  45.176  1.00  0.00           H  
ATOM   3011  HB2 GLU G 211       1.163 -33.898  44.878  1.00  0.00           H  
ATOM   3012  CG  GLU G 211       3.110 -34.696  44.831  1.00  0.00           C  
ATOM   3013  HG1 GLU G 211       4.142 -34.325  45.006  1.00  0.00           H  
ATOM   3014  HG2 GLU G 211       2.895 -34.724  43.742  1.00  0.00           H  
ATOM   3015  CD  GLU G 211       3.073 -36.093  45.503  1.00  0.00           C  
ATOM   3016  OE1 GLU G 211       4.156 -36.599  45.981  1.00  0.00           O  
ATOM   3017  OE2 GLU G 211       2.007 -36.719  45.429  1.00  0.00           O  
ATOM   3018  C   GLU G 211       2.673 -33.200  47.860  1.00  0.00           C  
ATOM   3019  O   GLU G 211       2.321 -32.331  48.632  1.00  0.00           O  
ATOM   3020  N   VAL G 212       3.904 -33.679  47.801  1.00  0.00           N  
ATOM   3021  HN  VAL G 212       4.135 -34.302  47.058  1.00  0.00           H  
ATOM   3022  CA  VAL G 212       4.997 -33.070  48.551  1.00  0.00           C  
ATOM   3023  HA  VAL G 212       4.669 -32.154  49.019  1.00  0.00           H  
ATOM   3024  CB  VAL G 212       5.409 -34.087  49.671  1.00  0.00           C  
ATOM   3025  HB  VAL G 212       5.456 -35.095  49.207  1.00  0.00           H  
ATOM   3026  CG1 VAL G 212       6.762 -33.705  50.258  1.00  0.00           C  
ATOM   3027 1HG1 VAL G 212       7.610 -33.988  49.598  1.00  0.00           H  
ATOM   3028 2HG1 VAL G 212       7.017 -34.268  51.181  1.00  0.00           H  
ATOM   3029 3HG1 VAL G 212       6.911 -32.637  50.523  1.00  0.00           H  
ATOM   3030  CG2 VAL G 212       4.400 -34.163  50.699  1.00  0.00           C  
ATOM   3031 1HG2 VAL G 212       4.785 -34.672  51.608  1.00  0.00           H  
ATOM   3032 2HG2 VAL G 212       3.476 -34.622  50.287  1.00  0.00           H  
ATOM   3033 3HG2 VAL G 212       3.952 -33.202  51.034  1.00  0.00           H  
ATOM   3034  C   VAL G 212       6.182 -32.664  47.647  1.00  0.00           C  
ATOM   3035  O   VAL G 212       6.436 -33.359  46.688  1.00  0.00           O  
ATOM   3036  N   VAL G 213       6.805 -31.517  47.946  1.00  0.00           N  
ATOM   3037  HN  VAL G 213       6.582 -31.018  48.779  1.00  0.00           H  
ATOM   3038  CA  VAL G 213       7.886 -30.931  47.182  1.00  0.00           C  
ATOM   3039  HA  VAL G 213       8.053 -31.403  46.225  1.00  0.00           H  
ATOM   3040  CB  VAL G 213       7.657 -29.462  46.773  1.00  0.00           C  
ATOM   3041  HB  VAL G 213       7.222 -28.932  47.647  1.00  0.00           H  
ATOM   3042  CG1 VAL G 213       9.036 -28.866  46.472  1.00  0.00           C  
ATOM   3043 1HG1 VAL G 213       9.678 -29.488  45.812  1.00  0.00           H  
ATOM   3044 2HG1 VAL G 213       9.623 -28.644  47.389  1.00  0.00           H  
ATOM   3045 3HG1 VAL G 213       8.832 -27.896  45.970  1.00  0.00           H  
ATOM   3046  CG2 VAL G 213       6.749 -29.482  45.471  1.00  0.00           C  
ATOM   3047 1HG2 VAL G 213       6.717 -28.436  45.097  1.00  0.00           H  
ATOM   3048 2HG2 VAL G 213       5.719 -29.882  45.578  1.00  0.00           H  
ATOM   3049 3HG2 VAL G 213       7.252 -30.076  44.678  1.00  0.00           H  
ATOM   3050  C   VAL G 213       9.105 -31.262  48.037  1.00  0.00           C  
ATOM   3051  O   VAL G 213       9.152 -30.819  49.205  1.00  0.00           O  
ATOM   3052  N   LYS G 214      10.131 -31.909  47.444  1.00  0.00           N  
ATOM   3053  HN  LYS G 214       9.933 -32.501  46.666  1.00  0.00           H  
ATOM   3054  CA  LYS G 214      11.489 -31.880  48.006  1.00  0.00           C  
ATOM   3055  HA  LYS G 214      11.388 -31.731  49.071  1.00  0.00           H  
ATOM   3056  CB  LYS G 214      12.394 -33.147  47.740  1.00  0.00           C  
ATOM   3057  HB1 LYS G 214      13.434 -32.927  48.063  1.00  0.00           H  
ATOM   3058  HB2 LYS G 214      12.456 -33.342  46.648  1.00  0.00           H  
ATOM   3059  CG  LYS G 214      11.858 -34.340  48.451  1.00  0.00           C  
ATOM   3060  HG1 LYS G 214      10.984 -34.766  47.913  1.00  0.00           H  
ATOM   3061  HG2 LYS G 214      11.528 -33.939  49.433  1.00  0.00           H  
ATOM   3062  CD  LYS G 214      12.844 -35.439  48.804  1.00  0.00           C  
ATOM   3063  HD1 LYS G 214      13.113 -36.071  47.931  1.00  0.00           H  
ATOM   3064  HD2 LYS G 214      12.357 -36.185  49.468  1.00  0.00           H  
ATOM   3065  CE  LYS G 214      14.228 -35.152  49.454  1.00  0.00           C  
ATOM   3066  HE1 LYS G 214      14.540 -34.139  49.121  1.00  0.00           H  
ATOM   3067  HE2 LYS G 214      14.863 -35.998  49.114  1.00  0.00           H  
ATOM   3068  NZ  LYS G 214      14.078 -35.241  50.901  1.00  0.00           N1+
ATOM   3069  HZ1 LYS G 214      13.185 -34.796  51.196  1.00  0.00           H  
ATOM   3070  HZ2 LYS G 214      14.847 -34.768  51.417  1.00  0.00           H  
ATOM   3071  HZ3 LYS G 214      14.053 -36.236  51.202  1.00  0.00           H  
ATOM   3072  C   LYS G 214      12.282 -30.746  47.361  1.00  0.00           C  
ATOM   3073  O   LYS G 214      12.232 -30.450  46.173  1.00  0.00           O  
ATOM   3074  N   THR G 215      12.940 -29.823  48.198  1.00  0.00           N  
ATOM   3075  HN  THR G 215      13.067 -29.999  49.171  1.00  0.00           H  
ATOM   3076  CA  THR G 215      13.852 -28.754  47.763  1.00  0.00           C  
ATOM   3077  HA  THR G 215      14.322 -29.159  46.879  1.00  0.00           H  
ATOM   3078  CB  THR G 215      13.101 -27.620  47.229  1.00  0.00           C  
ATOM   3079  HB  THR G 215      12.524 -27.957  46.342  1.00  0.00           H  
ATOM   3080  OG1 THR G 215      13.993 -26.621  46.729  1.00  0.00           O  
ATOM   3081  HG1 THR G 215      13.873 -26.570  45.778  1.00  0.00           H  
ATOM   3082  CG2 THR G 215      12.328 -26.994  48.401  1.00  0.00           C  
ATOM   3083 1HG2 THR G 215      11.936 -26.066  47.932  1.00  0.00           H  
ATOM   3084 2HG2 THR G 215      13.037 -26.680  49.197  1.00  0.00           H  
ATOM   3085 3HG2 THR G 215      11.466 -27.580  48.783  1.00  0.00           H  
ATOM   3086  C   THR G 215      14.938 -28.499  48.824  1.00  0.00           C  
ATOM   3087  O   THR G 215      14.809 -29.008  49.888  1.00  0.00           O  
ATOM   3088  N   THR G 216      16.050 -27.730  48.557  1.00  0.00           N  
ATOM   3089  HN  THR G 216      16.155 -27.470  47.601  1.00  0.00           H  
ATOM   3090  CA  THR G 216      17.245 -27.705  49.263  1.00  0.00           C  
ATOM   3091  HA  THR G 216      17.689 -28.689  49.224  1.00  0.00           H  
ATOM   3092  CB  THR G 216      18.247 -26.807  48.580  1.00  0.00           C  
ATOM   3093  HB  THR G 216      19.077 -26.502  49.252  1.00  0.00           H  
ATOM   3094  OG1 THR G 216      17.750 -25.653  47.959  1.00  0.00           O  
ATOM   3095  HG1 THR G 216      17.574 -25.957  47.065  1.00  0.00           H  
ATOM   3096  CG2 THR G 216      19.023 -27.575  47.565  1.00  0.00           C  
ATOM   3097 1HG2 THR G 216      19.630 -28.346  48.086  1.00  0.00           H  
ATOM   3098 2HG2 THR G 216      19.822 -26.958  47.101  1.00  0.00           H  
ATOM   3099 3HG2 THR G 216      18.412 -28.248  46.927  1.00  0.00           H  
ATOM   3100  C   THR G 216      17.069 -27.189  50.706  1.00  0.00           C  
ATOM   3101  O   THR G 216      17.851 -27.577  51.564  1.00  0.00           O  
ATOM   3102  N   SER G 217      16.067 -26.326  50.902  1.00  0.00           N  
ATOM   3103  HN  SER G 217      15.620 -26.105  50.039  1.00  0.00           H  
ATOM   3104  CA  SER G 217      15.750 -25.669  52.179  1.00  0.00           C  
ATOM   3105  HA  SER G 217      16.687 -25.546  52.701  1.00  0.00           H  
ATOM   3106  CB  SER G 217      15.069 -24.340  52.004  1.00  0.00           C  
ATOM   3107  HB1 SER G 217      15.741 -23.607  51.509  1.00  0.00           H  
ATOM   3108  HB2 SER G 217      14.755 -23.970  53.004  1.00  0.00           H  
ATOM   3109  OG  SER G 217      13.933 -24.462  51.141  1.00  0.00           O  
ATOM   3110  HG1 SER G 217      14.382 -24.357  50.299  1.00  0.00           H  
ATOM   3111  C   SER G 217      14.784 -26.492  52.997  1.00  0.00           C  
ATOM   3112  O   SER G 217      14.518 -26.121  54.107  1.00  0.00           O  
ATOM   3113  N   GLY G 218      14.217 -27.596  52.421  1.00  0.00           N  
ATOM   3114  HN  GLY G 218      14.465 -27.743  51.466  1.00  0.00           H  
ATOM   3115  CA  GLY G 218      13.256 -28.409  53.131  1.00  0.00           C  
ATOM   3116  HA1 GLY G 218      12.705 -27.692  53.721  1.00  0.00           H  
ATOM   3117  HA2 GLY G 218      13.754 -29.121  53.772  1.00  0.00           H  
ATOM   3118  C   GLY G 218      12.225 -29.160  52.343  1.00  0.00           C  
ATOM   3119  O   GLY G 218      12.111 -28.908  51.123  1.00  0.00           O  
ATOM   3120  N   ASP G 219      11.450 -30.019  53.023  1.00  0.00           N  
ATOM   3121  HN  ASP G 219      11.714 -30.216  53.965  1.00  0.00           H  
ATOM   3122  CA  ASP G 219      10.507 -30.815  52.317  1.00  0.00           C  
ATOM   3123  HA  ASP G 219      10.437 -30.627  51.255  1.00  0.00           H  
ATOM   3124  CB  ASP G 219      10.518 -32.331  52.609  1.00  0.00           C  
ATOM   3125  HB1 ASP G 219       9.680 -32.861  52.107  1.00  0.00           H  
ATOM   3126  HB2 ASP G 219      10.306 -32.382  53.698  1.00  0.00           H  
ATOM   3127  CG  ASP G 219      11.855 -32.939  52.397  1.00  0.00           C  
ATOM   3128  OD1 ASP G 219      11.879 -34.185  51.991  1.00  0.00           O  
ATOM   3129  OD2 ASP G 219      12.918 -32.352  52.691  1.00  0.00           O  
ATOM   3130  C   ASP G 219       9.088 -30.319  52.729  1.00  0.00           C  
ATOM   3131  O   ASP G 219       8.694 -30.370  53.903  1.00  0.00           O  
ATOM   3132  N   TYR G 220       8.250 -29.944  51.787  1.00  0.00           N  
ATOM   3133  HN  TYR G 220       8.513 -30.083  50.835  1.00  0.00           H  
ATOM   3134  CA  TYR G 220       6.976 -29.206  52.058  1.00  0.00           C  
ATOM   3135  HA  TYR G 220       6.745 -29.257  53.111  1.00  0.00           H  
ATOM   3136  CB  TYR G 220       7.129 -27.743  51.561  1.00  0.00           C  
ATOM   3137  HB1 TYR G 220       6.252 -27.150  51.896  1.00  0.00           H  
ATOM   3138  HB2 TYR G 220       7.069 -27.745  50.451  1.00  0.00           H  
ATOM   3139  CG  TYR G 220       8.391 -27.048  51.895  1.00  0.00           C  
ATOM   3140  CD1 TYR G 220       9.421 -26.894  50.957  1.00  0.00           C  
ATOM   3141  HD1 TYR G 220       9.316 -27.273  49.952  1.00  0.00           H  
ATOM   3142  CE1 TYR G 220      10.558 -26.085  51.290  1.00  0.00           C  
ATOM   3143  HE1 TYR G 220      11.352 -25.890  50.584  1.00  0.00           H  
ATOM   3144  CZ  TYR G 220      10.644 -25.598  52.610  1.00  0.00           C  
ATOM   3145  OH  TYR G 220      11.632 -24.644  52.886  1.00  0.00           O  
ATOM   3146  HH  TYR G 220      12.249 -24.617  52.151  1.00  0.00           H  
ATOM   3147  CD2 TYR G 220       8.427 -26.491  53.122  1.00  0.00           C  
ATOM   3148  HD2 TYR G 220       7.665 -26.556  53.884  1.00  0.00           H  
ATOM   3149  CE2 TYR G 220       9.595 -25.796  53.492  1.00  0.00           C  
ATOM   3150  HE2 TYR G 220       9.637 -25.338  54.469  1.00  0.00           H  
ATOM   3151  C   TYR G 220       5.864 -29.848  51.282  1.00  0.00           C  
ATOM   3152  O   TYR G 220       6.062 -30.431  50.189  1.00  0.00           O  
ATOM   3153  N   VAL G 221       4.657 -29.809  51.894  1.00  0.00           N  
ATOM   3154  HN  VAL G 221       4.591 -29.343  52.773  1.00  0.00           H  
ATOM   3155  CA  VAL G 221       3.380 -30.149  51.314  1.00  0.00           C  
ATOM   3156  HA  VAL G 221       3.591 -30.994  50.674  1.00  0.00           H  
ATOM   3157  CB  VAL G 221       2.296 -30.400  52.456  1.00  0.00           C  
ATOM   3158  HB  VAL G 221       2.332 -29.577  53.200  1.00  0.00           H  
ATOM   3159  CG1 VAL G 221       0.855 -30.567  51.803  1.00  0.00           C  
ATOM   3160 1HG1 VAL G 221       0.592 -29.541  51.465  1.00  0.00           H  
ATOM   3161 2HG1 VAL G 221       0.168 -30.941  52.592  1.00  0.00           H  
ATOM   3162 3HG1 VAL G 221       0.881 -31.243  50.922  1.00  0.00           H  
ATOM   3163  CG2 VAL G 221       2.660 -31.728  53.146  1.00  0.00           C  
ATOM   3164 1HG2 VAL G 221       2.297 -31.887  54.184  1.00  0.00           H  
ATOM   3165 2HG2 VAL G 221       3.767 -31.723  53.244  1.00  0.00           H  
ATOM   3166 3HG2 VAL G 221       2.299 -32.638  52.619  1.00  0.00           H  
ATOM   3167  C   VAL G 221       3.018 -29.116  50.298  1.00  0.00           C  
ATOM   3168  O   VAL G 221       3.257 -27.901  50.452  1.00  0.00           O  
ATOM   3169  N   VAL G 222       2.543 -29.517  49.114  1.00  0.00           N  
ATOM   3170  HN  VAL G 222       2.430 -30.471  48.846  1.00  0.00           H  
ATOM   3171  CA  VAL G 222       2.032 -28.693  48.152  1.00  0.00           C  
ATOM   3172  HA  VAL G 222       1.998 -27.652  48.439  1.00  0.00           H  
ATOM   3173  CB  VAL G 222       2.830 -28.807  46.881  1.00  0.00           C  
ATOM   3174  HB  VAL G 222       3.891 -28.591  47.134  1.00  0.00           H  
ATOM   3175  CG1 VAL G 222       2.850 -30.268  46.438  1.00  0.00           C  
ATOM   3176 1HG1 VAL G 222       3.355 -30.453  45.465  1.00  0.00           H  
ATOM   3177 2HG1 VAL G 222       1.897 -30.839  46.428  1.00  0.00           H  
ATOM   3178 3HG1 VAL G 222       3.551 -30.846  47.077  1.00  0.00           H  
ATOM   3179  CG2 VAL G 222       2.295 -27.895  45.737  1.00  0.00           C  
ATOM   3180 1HG2 VAL G 222       1.229 -28.059  45.470  1.00  0.00           H  
ATOM   3181 2HG2 VAL G 222       2.922 -27.916  44.820  1.00  0.00           H  
ATOM   3182 3HG2 VAL G 222       2.427 -26.841  46.064  1.00  0.00           H  
ATOM   3183  C   VAL G 222       0.513 -29.030  47.967  1.00  0.00           C  
ATOM   3184  O   VAL G 222       0.074 -30.102  48.258  1.00  0.00           O  
ATOM   3185  N   MET G 223      -0.238 -27.936  47.597  1.00  0.00           N  
ATOM   3186  HN  MET G 223       0.151 -27.025  47.484  1.00  0.00           H  
ATOM   3187  CA  MET G 223      -1.647 -28.028  47.233  1.00  0.00           C  
ATOM   3188  HA  MET G 223      -1.893 -29.073  47.116  1.00  0.00           H  
ATOM   3189  CB  MET G 223      -2.522 -27.328  48.283  1.00  0.00           C  
ATOM   3190  HB1 MET G 223      -3.565 -27.166  47.937  1.00  0.00           H  
ATOM   3191  HB2 MET G 223      -2.268 -26.250  48.372  1.00  0.00           H  
ATOM   3192  CG  MET G 223      -2.470 -27.900  49.661  1.00  0.00           C  
ATOM   3193  HG1 MET G 223      -2.991 -27.137  50.277  1.00  0.00           H  
ATOM   3194  HG2 MET G 223      -1.431 -28.045  50.027  1.00  0.00           H  
ATOM   3195  SD  MET G 223      -3.316 -29.565  49.812  1.00  0.00           S  
ATOM   3196  CE  MET G 223      -4.976 -28.889  50.251  1.00  0.00           C  
ATOM   3197  HE1 MET G 223      -5.737 -29.669  50.463  1.00  0.00           H  
ATOM   3198  HE2 MET G 223      -5.380 -28.211  49.469  1.00  0.00           H  
ATOM   3199  HE3 MET G 223      -4.967 -28.290  51.187  1.00  0.00           H  
ATOM   3200  C   MET G 223      -1.773 -27.565  45.871  1.00  0.00           C  
ATOM   3201  O   MET G 223      -1.223 -26.469  45.505  1.00  0.00           O  
ATOM   3202  N   SER G 224      -2.478 -28.294  44.956  1.00  0.00           N  
ATOM   3203  HN  SER G 224      -2.872 -29.177  45.200  1.00  0.00           H  
ATOM   3204  CA  SER G 224      -2.553 -27.949  43.527  1.00  0.00           C  
ATOM   3205  HA  SER G 224      -2.093 -26.976  43.442  1.00  0.00           H  
ATOM   3206  CB  SER G 224      -1.665 -28.987  42.756  1.00  0.00           C  
ATOM   3207  HB1 SER G 224      -1.452 -28.640  41.722  1.00  0.00           H  
ATOM   3208  HB2 SER G 224      -2.118 -29.991  42.900  1.00  0.00           H  
ATOM   3209  OG  SER G 224      -0.424 -29.215  43.499  1.00  0.00           O  
ATOM   3210  HG1 SER G 224       0.220 -28.567  43.205  1.00  0.00           H  
ATOM   3211  C   SER G 224      -3.987 -28.057  42.985  1.00  0.00           C  
ATOM   3212  O   SER G 224      -4.683 -29.023  43.176  1.00  0.00           O  
ATOM   3213  N   VAL G 225      -4.421 -27.052  42.175  1.00  0.00           N  
ATOM   3214  HN  VAL G 225      -3.850 -26.236  42.204  1.00  0.00           H  
ATOM   3215  CA  VAL G 225      -5.628 -26.984  41.377  1.00  0.00           C  
ATOM   3216  HA  VAL G 225      -6.166 -27.916  41.467  1.00  0.00           H  
ATOM   3217  CB  VAL G 225      -6.548 -25.855  41.850  1.00  0.00           C  
ATOM   3218  HB  VAL G 225      -6.003 -24.891  41.756  1.00  0.00           H  
ATOM   3219  CG1 VAL G 225      -7.807 -25.826  40.906  1.00  0.00           C  
ATOM   3220 1HG1 VAL G 225      -8.213 -26.833  40.669  1.00  0.00           H  
ATOM   3221 2HG1 VAL G 225      -7.565 -25.414  39.903  1.00  0.00           H  
ATOM   3222 3HG1 VAL G 225      -8.567 -25.067  41.189  1.00  0.00           H  
ATOM   3223  CG2 VAL G 225      -6.965 -26.019  43.309  1.00  0.00           C  
ATOM   3224 1HG2 VAL G 225      -6.174 -25.874  44.075  1.00  0.00           H  
ATOM   3225 2HG2 VAL G 225      -7.551 -26.937  43.525  1.00  0.00           H  
ATOM   3226 3HG2 VAL G 225      -7.697 -25.205  43.498  1.00  0.00           H  
ATOM   3227  C   VAL G 225      -5.256 -26.817  39.896  1.00  0.00           C  
ATOM   3228  O   VAL G 225      -4.617 -25.795  39.572  1.00  0.00           O  
ATOM   3229  N   TYR G 226      -5.683 -27.757  39.023  1.00  0.00           N  
ATOM   3230  HN  TYR G 226      -6.239 -28.540  39.293  1.00  0.00           H  
ATOM   3231  CA  TYR G 226      -5.375 -27.714  37.624  1.00  0.00           C  
ATOM   3232  HA  TYR G 226      -4.657 -26.942  37.388  1.00  0.00           H  
ATOM   3233  CB  TYR G 226      -4.847 -29.021  37.004  1.00  0.00           C  
ATOM   3234  HB1 TYR G 226      -4.330 -28.772  36.053  1.00  0.00           H  
ATOM   3235  HB2 TYR G 226      -5.697 -29.728  36.901  1.00  0.00           H  
ATOM   3236  CG  TYR G 226      -3.823 -29.587  37.890  1.00  0.00           C  
ATOM   3237  CD1 TYR G 226      -2.498 -28.994  37.815  1.00  0.00           C  
ATOM   3238  HD1 TYR G 226      -2.330 -28.179  37.126  1.00  0.00           H  
ATOM   3239  CE1 TYR G 226      -1.482 -29.515  38.589  1.00  0.00           C  
ATOM   3240  HE1 TYR G 226      -0.568 -28.957  38.731  1.00  0.00           H  
ATOM   3241  CZ  TYR G 226      -1.705 -30.567  39.426  1.00  0.00           C  
ATOM   3242  OH  TYR G 226      -0.688 -31.053  40.301  1.00  0.00           O  
ATOM   3243  HH  TYR G 226       0.097 -30.710  39.867  1.00  0.00           H  
ATOM   3244  CD2 TYR G 226      -4.039 -30.675  38.740  1.00  0.00           C  
ATOM   3245  HD2 TYR G 226      -5.016 -31.121  38.858  1.00  0.00           H  
ATOM   3246  CE2 TYR G 226      -2.985 -31.193  39.478  1.00  0.00           C  
ATOM   3247  HE2 TYR G 226      -3.128 -32.113  40.025  1.00  0.00           H  
ATOM   3248  C   TYR G 226      -6.707 -27.324  36.914  1.00  0.00           C  
ATOM   3249  O   TYR G 226      -7.736 -27.904  37.238  1.00  0.00           O  
ATOM   3250  N   PHE G 227      -6.713 -26.325  36.031  1.00  0.00           N  
ATOM   3251  HN  PHE G 227      -5.817 -25.894  35.960  1.00  0.00           H  
ATOM   3252  CA  PHE G 227      -7.833 -25.936  35.227  1.00  0.00           C  
ATOM   3253  HA  PHE G 227      -8.776 -26.309  35.597  1.00  0.00           H  
ATOM   3254  CB  PHE G 227      -7.926 -24.400  35.138  1.00  0.00           C  
ATOM   3255  HB1 PHE G 227      -8.826 -24.115  34.552  1.00  0.00           H  
ATOM   3256  HB2 PHE G 227      -7.011 -23.948  34.699  1.00  0.00           H  
ATOM   3257  CG  PHE G 227      -7.935 -23.840  36.523  1.00  0.00           C  
ATOM   3258  CD1 PHE G 227      -9.128 -23.974  37.198  1.00  0.00           C  
ATOM   3259  HD1 PHE G 227      -9.974 -24.509  36.794  1.00  0.00           H  
ATOM   3260  CE1 PHE G 227      -9.309 -23.491  38.498  1.00  0.00           C  
ATOM   3261  HE1 PHE G 227     -10.205 -23.569  39.096  1.00  0.00           H  
ATOM   3262  CZ  PHE G 227      -8.224 -22.944  39.228  1.00  0.00           C  
ATOM   3263  HZ  PHE G 227      -8.336 -22.815  40.294  1.00  0.00           H  
ATOM   3264  CD2 PHE G 227      -6.865 -23.222  37.219  1.00  0.00           C  
ATOM   3265  HD2 PHE G 227      -5.932 -23.003  36.722  1.00  0.00           H  
ATOM   3266  CE2 PHE G 227      -6.956 -22.921  38.596  1.00  0.00           C  
ATOM   3267  HE2 PHE G 227      -6.134 -22.478  39.140  1.00  0.00           H  
ATOM   3268  C   PHE G 227      -7.508 -26.442  33.838  1.00  0.00           C  
ATOM   3269  O   PHE G 227      -6.434 -26.181  33.250  1.00  0.00           O  
ATOM   3270  N   ASP G 228      -8.428 -27.223  33.166  1.00  0.00           N  
ATOM   3271  HN  ASP G 228      -9.266 -27.598  33.555  1.00  0.00           H  
ATOM   3272  CA  ASP G 228      -8.214 -27.760  31.815  1.00  0.00           C  
ATOM   3273  HA  ASP G 228      -7.214 -27.776  31.407  1.00  0.00           H  
ATOM   3274  CB  ASP G 228      -8.730 -29.229  31.795  1.00  0.00           C  
ATOM   3275  HB1 ASP G 228      -8.444 -29.628  30.798  1.00  0.00           H  
ATOM   3276  HB2 ASP G 228      -9.821 -29.300  31.994  1.00  0.00           H  
ATOM   3277  CG  ASP G 228      -7.876 -30.055  32.794  1.00  0.00           C  
ATOM   3278  OD1 ASP G 228      -6.617 -29.885  32.810  1.00  0.00           O  
ATOM   3279  OD2 ASP G 228      -8.444 -31.020  33.367  1.00  0.00           O  
ATOM   3280  C   ASP G 228      -8.962 -26.851  30.791  1.00  0.00           C  
ATOM   3281  O   ASP G 228     -10.098 -26.424  31.015  1.00  0.00           O  
ATOM   3282  N   LEU G 229      -8.325 -26.631  29.554  1.00  0.00           N  
ATOM   3283  HN  LEU G 229      -7.477 -27.125  29.378  1.00  0.00           H  
ATOM   3284  CA  LEU G 229      -8.801 -25.708  28.622  1.00  0.00           C  
ATOM   3285  HA  LEU G 229      -9.842 -25.442  28.724  1.00  0.00           H  
ATOM   3286  CB  LEU G 229      -7.740 -24.572  28.650  1.00  0.00           C  
ATOM   3287  HB1 LEU G 229      -8.031 -23.857  27.851  1.00  0.00           H  
ATOM   3288  HB2 LEU G 229      -6.750 -25.044  28.477  1.00  0.00           H  
ATOM   3289  CG  LEU G 229      -7.612 -23.807  29.987  1.00  0.00           C  
ATOM   3290  HG  LEU G 229      -7.332 -24.547  30.767  1.00  0.00           H  
ATOM   3291  CD1 LEU G 229      -6.562 -22.743  29.928  1.00  0.00           C  
ATOM   3292 1HD1 LEU G 229      -6.503 -22.266  30.930  1.00  0.00           H  
ATOM   3293 2HD1 LEU G 229      -6.798 -22.026  29.113  1.00  0.00           H  
ATOM   3294 3HD1 LEU G 229      -5.617 -23.294  29.731  1.00  0.00           H  
ATOM   3295  CD2 LEU G 229      -8.953 -22.994  30.302  1.00  0.00           C  
ATOM   3296 1HD2 LEU G 229      -9.489 -22.683  29.380  1.00  0.00           H  
ATOM   3297 2HD2 LEU G 229      -8.623 -22.174  30.976  1.00  0.00           H  
ATOM   3298 3HD2 LEU G 229      -9.516 -23.737  30.906  1.00  0.00           H  
ATOM   3299  C   LEU G 229      -8.789 -26.381  27.253  1.00  0.00           C  
ATOM   3300  O   LEU G 229      -7.699 -26.769  26.848  1.00  0.00           O  
ATOM   3301  N   SER G 230      -9.828 -26.356  26.458  1.00  0.00           N  
ATOM   3302  HN  SER G 230     -10.720 -26.029  26.762  1.00  0.00           H  
ATOM   3303  CA  SER G 230      -9.892 -26.823  25.116  1.00  0.00           C  
ATOM   3304  HA  SER G 230      -9.103 -27.515  24.859  1.00  0.00           H  
ATOM   3305  CB  SER G 230     -11.286 -27.353  24.827  1.00  0.00           C  
ATOM   3306  HB1 SER G 230     -12.011 -26.519  24.712  1.00  0.00           H  
ATOM   3307  HB2 SER G 230     -11.604 -27.876  25.754  1.00  0.00           H  
ATOM   3308  OG  SER G 230     -11.350 -28.173  23.635  1.00  0.00           O  
ATOM   3309  HG1 SER G 230     -11.098 -29.049  23.939  1.00  0.00           H  
ATOM   3310  C   SER G 230      -9.623 -25.642  24.263  1.00  0.00           C  
ATOM   3311  O   SER G 230      -9.962 -24.537  24.609  1.00  0.00           O  
ATOM   3312  N   ARG G 231      -8.859 -25.732  23.097  1.00  0.00           N  
ATOM   3313  HN  ARG G 231      -8.664 -26.647  22.751  1.00  0.00           H  
ATOM   3314  CA  ARG G 231      -8.530 -24.652  22.176  1.00  0.00           C  
ATOM   3315  HA  ARG G 231      -8.198 -23.754  22.675  1.00  0.00           H  
ATOM   3316  CB  ARG G 231      -7.370 -25.049  21.285  1.00  0.00           C  
ATOM   3317  HB1 ARG G 231      -7.438 -24.541  20.299  1.00  0.00           H  
ATOM   3318  HB2 ARG G 231      -7.399 -26.099  20.924  1.00  0.00           H  
ATOM   3319  CG  ARG G 231      -5.976 -24.826  21.857  1.00  0.00           C  
ATOM   3320  HG1 ARG G 231      -5.180 -25.439  21.381  1.00  0.00           H  
ATOM   3321  HG2 ARG G 231      -5.868 -25.196  22.899  1.00  0.00           H  
ATOM   3322  CD  ARG G 231      -5.506 -23.342  21.701  1.00  0.00           C  
ATOM   3323  HD1 ARG G 231      -6.220 -22.626  22.161  1.00  0.00           H  
ATOM   3324  HD2 ARG G 231      -5.268 -23.105  20.642  1.00  0.00           H  
ATOM   3325  NE  ARG G 231      -4.229 -23.282  22.405  1.00  0.00           N  
ATOM   3326  HE  ARG G 231      -3.645 -24.091  22.344  1.00  0.00           H  
ATOM   3327  CZ  ARG G 231      -3.534 -22.194  22.691  1.00  0.00           C  
ATOM   3328  NH1 ARG G 231      -4.042 -21.032  22.548  1.00  0.00           N  
ATOM   3329 1HH1 ARG G 231      -4.865 -20.981  21.982  1.00  0.00           H  
ATOM   3330 2HH1 ARG G 231      -3.519 -20.190  22.682  1.00  0.00           H  
ATOM   3331  NH2 ARG G 231      -2.285 -22.312  23.164  1.00  0.00           N  
ATOM   3332 1HH2 ARG G 231      -2.081 -23.245  23.461  1.00  0.00           H  
ATOM   3333 2HH2 ARG G 231      -1.896 -21.506  23.611  1.00  0.00           H  
ATOM   3334  C   ARG G 231      -9.722 -24.139  21.349  1.00  0.00           C  
ATOM   3335  O   ARG G 231     -10.546 -24.894  20.835  1.00  0.00           O  
ATOM   3336  N   ARG G 232      -9.876 -22.835  21.157  1.00  0.00           N  
ATOM   3337  HN  ARG G 232      -9.177 -22.197  21.470  1.00  0.00           H  
ATOM   3338  CA  ARG G 232     -10.846 -22.272  20.252  1.00  0.00           C  
ATOM   3339  HA  ARG G 232     -11.173 -23.043  19.571  1.00  0.00           H  
ATOM   3340  CB  ARG G 232     -11.871 -21.564  21.134  1.00  0.00           C  
ATOM   3341  HB1 ARG G 232     -12.454 -20.988  20.384  1.00  0.00           H  
ATOM   3342  HB2 ARG G 232     -11.326 -20.762  21.676  1.00  0.00           H  
ATOM   3343  CG  ARG G 232     -12.721 -22.493  21.970  1.00  0.00           C  
ATOM   3344  HG1 ARG G 232     -13.424 -21.957  22.643  1.00  0.00           H  
ATOM   3345  HG2 ARG G 232     -12.136 -23.084  22.707  1.00  0.00           H  
ATOM   3346  CD  ARG G 232     -13.594 -23.445  21.119  1.00  0.00           C  
ATOM   3347  HD1 ARG G 232     -13.012 -24.088  20.425  1.00  0.00           H  
ATOM   3348  HD2 ARG G 232     -14.253 -22.857  20.445  1.00  0.00           H  
ATOM   3349  NE  ARG G 232     -14.385 -24.330  22.023  1.00  0.00           N  
ATOM   3350  HE  ARG G 232     -15.362 -24.115  22.031  1.00  0.00           H  
ATOM   3351  CZ  ARG G 232     -14.034 -25.587  22.334  1.00  0.00           C  
ATOM   3352  NH1 ARG G 232     -12.853 -26.130  22.051  1.00  0.00           N  
ATOM   3353 1HH1 ARG G 232     -12.233 -25.544  21.530  1.00  0.00           H  
ATOM   3354 2HH1 ARG G 232     -12.612 -27.012  22.456  1.00  0.00           H  
ATOM   3355  NH2 ARG G 232     -14.935 -26.274  23.060  1.00  0.00           N  
ATOM   3356 1HH2 ARG G 232     -15.848 -25.869  23.110  1.00  0.00           H  
ATOM   3357 2HH2 ARG G 232     -14.890 -27.271  22.989  1.00  0.00           H  
ATOM   3358  C   ARG G 232      -9.960 -21.297  19.470  1.00  0.00           C  
ATOM   3359  O   ARG G 232      -9.053 -20.574  19.906  1.00  0.00           O  
ATOM   3360  N   MET G 233     -10.127 -21.376  18.226  1.00  0.00           N  
ATOM   3361  HN  MET G 233     -11.017 -21.722  17.938  1.00  0.00           H  
ATOM   3362  CA  MET G 233      -9.238 -20.902  17.171  1.00  0.00           C  
ATOM   3363  HA  MET G 233      -8.346 -20.620  17.710  1.00  0.00           H  
ATOM   3364  CB  MET G 233      -9.038 -22.089  16.251  1.00  0.00           C  
ATOM   3365  HB1 MET G 233      -8.693 -21.820  15.230  1.00  0.00           H  
ATOM   3366  HB2 MET G 233     -10.026 -22.578  16.119  1.00  0.00           H  
ATOM   3367  CG  MET G 233      -7.895 -22.971  16.802  1.00  0.00           C  
ATOM   3368  HG1 MET G 233      -8.333 -23.216  17.793  1.00  0.00           H  
ATOM   3369  HG2 MET G 233      -6.943 -22.465  17.071  1.00  0.00           H  
ATOM   3370  SD  MET G 233      -7.598 -24.564  16.001  1.00  0.00           S  
ATOM   3371  CE  MET G 233      -6.887 -23.862  14.463  1.00  0.00           C  
ATOM   3372  HE1 MET G 233      -6.321 -22.914  14.586  1.00  0.00           H  
ATOM   3373  HE2 MET G 233      -7.725 -23.564  13.798  1.00  0.00           H  
ATOM   3374  HE3 MET G 233      -6.264 -24.506  13.806  1.00  0.00           H  
ATOM   3375  C   MET G 233      -9.668 -19.751  16.355  1.00  0.00           C  
ATOM   3376  O   MET G 233      -8.898 -19.412  15.467  1.00  0.00           O  
ATOM   3377  N   GLY G 234     -10.856 -19.127  16.637  1.00  0.00           N  
ATOM   3378  HN  GLY G 234     -11.448 -19.306  17.418  1.00  0.00           H  
ATOM   3379  CA  GLY G 234     -11.376 -18.099  15.788  1.00  0.00           C  
ATOM   3380  HA1 GLY G 234     -12.273 -17.850  16.336  1.00  0.00           H  
ATOM   3381  HA2 GLY G 234     -11.597 -18.442  14.789  1.00  0.00           H  
ATOM   3382  C   GLY G 234     -10.587 -16.820  15.556  1.00  0.00           C  
ATOM   3383  O   GLY G 234     -10.669 -16.233  14.426  1.00  0.00           O  
ATOM   3384  N   TYR G 235      -9.866 -16.387  16.592  1.00  0.00           N  
ATOM   3385  HN  TYR G 235      -9.775 -16.936  17.419  1.00  0.00           H  
ATOM   3386  CA  TYR G 235      -8.875 -15.355  16.299  1.00  0.00           C  
ATOM   3387  HA  TYR G 235      -9.491 -14.523  15.992  1.00  0.00           H  
ATOM   3388  CB  TYR G 235      -8.291 -14.884  17.668  1.00  0.00           C  
ATOM   3389  HB1 TYR G 235      -7.990 -15.759  18.282  1.00  0.00           H  
ATOM   3390  HB2 TYR G 235      -9.146 -14.530  18.282  1.00  0.00           H  
ATOM   3391  CG  TYR G 235      -7.276 -13.784  17.730  1.00  0.00           C  
ATOM   3392  CD1 TYR G 235      -7.602 -12.379  17.783  1.00  0.00           C  
ATOM   3393  HD1 TYR G 235      -8.653 -12.155  17.881  1.00  0.00           H  
ATOM   3394  CE1 TYR G 235      -6.531 -11.430  17.639  1.00  0.00           C  
ATOM   3395  HE1 TYR G 235      -6.804 -10.387  17.693  1.00  0.00           H  
ATOM   3396  CZ  TYR G 235      -5.217 -11.858  17.605  1.00  0.00           C  
ATOM   3397  OH  TYR G 235      -4.170 -10.918  17.356  1.00  0.00           O  
ATOM   3398  HH  TYR G 235      -4.563 -10.109  17.020  1.00  0.00           H  
ATOM   3399  CD2 TYR G 235      -5.962 -14.165  17.633  1.00  0.00           C  
ATOM   3400  HD2 TYR G 235      -5.617 -15.184  17.537  1.00  0.00           H  
ATOM   3401  CE2 TYR G 235      -4.922 -13.234  17.512  1.00  0.00           C  
ATOM   3402  HE2 TYR G 235      -3.921 -13.609  17.353  1.00  0.00           H  
ATOM   3403  C   TYR G 235      -7.827 -15.797  15.314  1.00  0.00           C  
ATOM   3404  O   TYR G 235      -7.474 -14.985  14.489  1.00  0.00           O  
ATOM   3405  N   PHE G 236      -7.387 -17.042  15.339  1.00  0.00           N  
ATOM   3406  HN  PHE G 236      -7.734 -17.628  16.067  1.00  0.00           H  
ATOM   3407  CA  PHE G 236      -6.382 -17.456  14.389  1.00  0.00           C  
ATOM   3408  HA  PHE G 236      -5.791 -16.567  14.228  1.00  0.00           H  
ATOM   3409  CB  PHE G 236      -5.489 -18.627  14.945  1.00  0.00           C  
ATOM   3410  HB1 PHE G 236      -4.772 -19.066  14.218  1.00  0.00           H  
ATOM   3411  HB2 PHE G 236      -6.103 -19.419  15.424  1.00  0.00           H  
ATOM   3412  CG  PHE G 236      -4.504 -18.138  16.013  1.00  0.00           C  
ATOM   3413  CD1 PHE G 236      -3.632 -17.089  15.743  1.00  0.00           C  
ATOM   3414  HD1 PHE G 236      -3.515 -16.667  14.755  1.00  0.00           H  
ATOM   3415  CE1 PHE G 236      -2.943 -16.553  16.781  1.00  0.00           C  
ATOM   3416  HE1 PHE G 236      -2.356 -15.648  16.728  1.00  0.00           H  
ATOM   3417  CZ  PHE G 236      -2.966 -17.111  18.086  1.00  0.00           C  
ATOM   3418  HZ  PHE G 236      -2.274 -16.716  18.814  1.00  0.00           H  
ATOM   3419  CD2 PHE G 236      -4.519 -18.671  17.336  1.00  0.00           C  
ATOM   3420  HD2 PHE G 236      -5.140 -19.522  17.575  1.00  0.00           H  
ATOM   3421  CE2 PHE G 236      -3.829 -18.160  18.408  1.00  0.00           C  
ATOM   3422  HE2 PHE G 236      -3.723 -18.652  19.363  1.00  0.00           H  
ATOM   3423  C   PHE G 236      -6.880 -17.697  13.049  1.00  0.00           C  
ATOM   3424  O   PHE G 236      -6.261 -17.277  12.055  1.00  0.00           O  
ATOM   3425  N   THR G 237      -8.112 -18.306  12.915  1.00  0.00           N  
ATOM   3426  HN  THR G 237      -8.409 -18.943  13.622  1.00  0.00           H  
ATOM   3427  CA  THR G 237      -8.905 -18.216  11.740  1.00  0.00           C  
ATOM   3428  HA  THR G 237      -8.318 -18.847  11.089  1.00  0.00           H  
ATOM   3429  CB  THR G 237     -10.293 -18.836  11.978  1.00  0.00           C  
ATOM   3430  HB  THR G 237     -10.811 -18.188  12.718  1.00  0.00           H  
ATOM   3431  OG1 THR G 237     -10.091 -20.070  12.594  1.00  0.00           O  
ATOM   3432  HG1 THR G 237     -10.978 -20.418  12.705  1.00  0.00           H  
ATOM   3433  CG2 THR G 237     -11.034 -19.071  10.693  1.00  0.00           C  
ATOM   3434 1HG2 THR G 237     -10.299 -19.486   9.970  1.00  0.00           H  
ATOM   3435 2HG2 THR G 237     -11.586 -18.162  10.374  1.00  0.00           H  
ATOM   3436 3HG2 THR G 237     -11.789 -19.870  10.851  1.00  0.00           H  
ATOM   3437  C   THR G 237      -9.106 -16.867  11.046  1.00  0.00           C  
ATOM   3438  O   THR G 237      -8.693 -16.720   9.897  1.00  0.00           O  
ATOM   3439  N   ILE G 238      -9.683 -15.882  11.736  1.00  0.00           N  
ATOM   3440  HN  ILE G 238      -9.857 -16.075  12.698  1.00  0.00           H  
ATOM   3441  CA  ILE G 238     -10.084 -14.619  11.238  1.00  0.00           C  
ATOM   3442  HA  ILE G 238     -10.522 -14.707  10.254  1.00  0.00           H  
ATOM   3443  CB  ILE G 238     -11.130 -13.999  11.984  1.00  0.00           C  
ATOM   3444  HB  ILE G 238     -10.830 -13.720  13.017  1.00  0.00           H  
ATOM   3445  CG2 ILE G 238     -11.564 -12.653  11.278  1.00  0.00           C  
ATOM   3446 1HG2 ILE G 238     -10.836 -11.852  11.527  1.00  0.00           H  
ATOM   3447 2HG2 ILE G 238     -12.579 -12.499  11.703  1.00  0.00           H  
ATOM   3448 3HG2 ILE G 238     -11.887 -12.779  10.222  1.00  0.00           H  
ATOM   3449  CG1 ILE G 238     -12.371 -14.896  12.168  1.00  0.00           C  
ATOM   3450 1HG1 ILE G 238     -12.022 -15.940  12.323  1.00  0.00           H  
ATOM   3451 2HG1 ILE G 238     -12.899 -14.932  11.191  1.00  0.00           H  
ATOM   3452  CD  ILE G 238     -13.405 -14.458  13.204  1.00  0.00           C  
ATOM   3453  HD1 ILE G 238     -13.965 -13.519  13.008  1.00  0.00           H  
ATOM   3454  HD2 ILE G 238     -13.070 -14.428  14.263  1.00  0.00           H  
ATOM   3455  HD3 ILE G 238     -14.225 -15.207  13.233  1.00  0.00           H  
ATOM   3456  C   ILE G 238      -8.875 -13.766  11.063  1.00  0.00           C  
ATOM   3457  O   ILE G 238      -8.809 -13.180  10.003  1.00  0.00           O  
ATOM   3458  N   GLN G 239      -7.849 -13.704  11.982  1.00  0.00           N  
ATOM   3459  HN  GLN G 239      -7.872 -14.345  12.746  1.00  0.00           H  
ATOM   3460  CA  GLN G 239      -6.765 -12.767  11.825  1.00  0.00           C  
ATOM   3461  HA  GLN G 239      -7.107 -11.889  11.295  1.00  0.00           H  
ATOM   3462  CB  GLN G 239      -6.144 -12.377  13.161  1.00  0.00           C  
ATOM   3463  HB1 GLN G 239      -5.271 -11.712  12.989  1.00  0.00           H  
ATOM   3464  HB2 GLN G 239      -5.774 -13.301  13.655  1.00  0.00           H  
ATOM   3465  CG  GLN G 239      -7.120 -11.702  14.173  1.00  0.00           C  
ATOM   3466  HG1 GLN G 239      -6.586 -11.467  15.118  1.00  0.00           H  
ATOM   3467  HG2 GLN G 239      -8.047 -12.287  14.359  1.00  0.00           H  
ATOM   3468  CD  GLN G 239      -7.549 -10.377  13.597  1.00  0.00           C  
ATOM   3469  OE1 GLN G 239      -8.682 -10.298  13.062  1.00  0.00           O  
ATOM   3470  NE2 GLN G 239      -6.676  -9.366  13.483  1.00  0.00           N  
ATOM   3471 1HE2 GLN G 239      -6.973  -8.448  13.222  1.00  0.00           H  
ATOM   3472 2HE2 GLN G 239      -5.839  -9.384  14.029  1.00  0.00           H  
ATOM   3473  C   GLN G 239      -5.681 -13.273  10.983  1.00  0.00           C  
ATOM   3474  O   GLN G 239      -4.821 -12.435  10.547  1.00  0.00           O  
ATOM   3475  N   THR G 240      -5.742 -14.598  10.561  1.00  0.00           N  
ATOM   3476  HN  THR G 240      -6.524 -15.197  10.711  1.00  0.00           H  
ATOM   3477  CA  THR G 240      -4.546 -15.204   9.869  1.00  0.00           C  
ATOM   3478  HA  THR G 240      -4.021 -14.451   9.299  1.00  0.00           H  
ATOM   3479  CB  THR G 240      -3.524 -15.744  10.848  1.00  0.00           C  
ATOM   3480  HB  THR G 240      -3.315 -16.804  10.586  1.00  0.00           H  
ATOM   3481  OG1 THR G 240      -3.970 -15.751  12.221  1.00  0.00           O  
ATOM   3482  HG1 THR G 240      -4.910 -15.899  12.091  1.00  0.00           H  
ATOM   3483  CG2 THR G 240      -2.194 -14.949  10.806  1.00  0.00           C  
ATOM   3484 1HG2 THR G 240      -1.512 -15.518  11.473  1.00  0.00           H  
ATOM   3485 2HG2 THR G 240      -2.199 -13.894  11.153  1.00  0.00           H  
ATOM   3486 3HG2 THR G 240      -1.707 -15.032   9.811  1.00  0.00           H  
ATOM   3487  C   THR G 240      -4.943 -16.207   8.774  1.00  0.00           C  
ATOM   3488  O   THR G 240      -4.766 -15.948   7.585  1.00  0.00           O  
ATOM   3489  N   TYR G 241      -5.624 -17.362   9.005  1.00  0.00           N  
ATOM   3490  HN  TYR G 241      -5.777 -17.568   9.968  1.00  0.00           H  
ATOM   3491  CA  TYR G 241      -6.006 -18.371   8.008  1.00  0.00           C  
ATOM   3492  HA  TYR G 241      -5.128 -18.813   7.560  1.00  0.00           H  
ATOM   3493  CB  TYR G 241      -6.749 -19.573   8.612  1.00  0.00           C  
ATOM   3494  HB1 TYR G 241      -7.183 -20.320   7.914  1.00  0.00           H  
ATOM   3495  HB2 TYR G 241      -7.705 -19.292   9.104  1.00  0.00           H  
ATOM   3496  CG  TYR G 241      -5.804 -20.455   9.444  1.00  0.00           C  
ATOM   3497  CD1 TYR G 241      -4.737 -21.186   8.822  1.00  0.00           C  
ATOM   3498  HD1 TYR G 241      -4.625 -21.088   7.753  1.00  0.00           H  
ATOM   3499  CE1 TYR G 241      -3.943 -22.013   9.459  1.00  0.00           C  
ATOM   3500  HE1 TYR G 241      -3.149 -22.454   8.874  1.00  0.00           H  
ATOM   3501  CZ  TYR G 241      -4.107 -22.287  10.757  1.00  0.00           C  
ATOM   3502  OH  TYR G 241      -3.197 -23.081  11.406  1.00  0.00           O  
ATOM   3503  HH  TYR G 241      -2.613 -23.529  10.789  1.00  0.00           H  
ATOM   3504  CD2 TYR G 241      -5.959 -20.704  10.844  1.00  0.00           C  
ATOM   3505  HD2 TYR G 241      -6.647 -20.034  11.339  1.00  0.00           H  
ATOM   3506  CE2 TYR G 241      -5.078 -21.661  11.520  1.00  0.00           C  
ATOM   3507  HE2 TYR G 241      -5.065 -21.796  12.591  1.00  0.00           H  
ATOM   3508  C   TYR G 241      -6.857 -17.900   6.846  1.00  0.00           C  
ATOM   3509  O   TYR G 241      -6.672 -18.161   5.665  1.00  0.00           O  
ATOM   3510  N   ILE G 242      -7.882 -17.093   7.134  1.00  0.00           N  
ATOM   3511  HN  ILE G 242      -8.122 -16.859   8.073  1.00  0.00           H  
ATOM   3512  CA  ILE G 242      -8.743 -16.327   6.208  1.00  0.00           C  
ATOM   3513  HA  ILE G 242      -9.041 -17.052   5.465  1.00  0.00           H  
ATOM   3514  CB  ILE G 242     -10.019 -15.851   6.948  1.00  0.00           C  
ATOM   3515  HB  ILE G 242      -9.592 -15.421   7.878  1.00  0.00           H  
ATOM   3516  CG2 ILE G 242     -10.758 -14.843   6.091  1.00  0.00           C  
ATOM   3517 1HG2 ILE G 242     -11.170 -15.268   5.151  1.00  0.00           H  
ATOM   3518 2HG2 ILE G 242     -10.115 -13.982   5.809  1.00  0.00           H  
ATOM   3519 3HG2 ILE G 242     -11.629 -14.490   6.683  1.00  0.00           H  
ATOM   3520  CG1 ILE G 242     -10.846 -17.054   7.422  1.00  0.00           C  
ATOM   3521 1HG1 ILE G 242     -11.794 -16.683   7.866  1.00  0.00           H  
ATOM   3522 2HG1 ILE G 242     -10.290 -17.708   8.127  1.00  0.00           H  
ATOM   3523  CD  ILE G 242     -11.232 -18.105   6.294  1.00  0.00           C  
ATOM   3524  HD1 ILE G 242     -11.698 -17.606   5.418  1.00  0.00           H  
ATOM   3525  HD2 ILE G 242     -11.885 -18.881   6.747  1.00  0.00           H  
ATOM   3526  HD3 ILE G 242     -10.264 -18.603   6.072  1.00  0.00           H  
ATOM   3527  C   ILE G 242      -7.985 -15.343   5.351  1.00  0.00           C  
ATOM   3528  O   ILE G 242      -8.092 -15.522   4.136  1.00  0.00           O  
ATOM   3529  N   PRO G 243      -7.261 -14.309   5.782  1.00  0.00           N  
ATOM   3530  CD  PRO G 243      -7.276 -13.861   7.155  1.00  0.00           C  
ATOM   3531  HD1 PRO G 243      -7.027 -14.683   7.861  1.00  0.00           H  
ATOM   3532  HD2 PRO G 243      -8.310 -13.546   7.409  1.00  0.00           H  
ATOM   3533  CA  PRO G 243      -6.654 -13.344   4.907  1.00  0.00           C  
ATOM   3534  HA  PRO G 243      -7.478 -13.042   4.278  1.00  0.00           H  
ATOM   3535  CB  PRO G 243      -6.198 -12.107   5.824  1.00  0.00           C  
ATOM   3536  HB1 PRO G 243      -6.968 -11.309   5.762  1.00  0.00           H  
ATOM   3537  HB2 PRO G 243      -5.200 -11.621   5.810  1.00  0.00           H  
ATOM   3538  CG  PRO G 243      -6.211 -12.753   7.260  1.00  0.00           C  
ATOM   3539  HG1 PRO G 243      -5.252 -13.297   7.401  1.00  0.00           H  
ATOM   3540  HG2 PRO G 243      -6.424 -12.055   8.097  1.00  0.00           H  
ATOM   3541  C   PRO G 243      -5.553 -14.015   4.141  1.00  0.00           C  
ATOM   3542  O   PRO G 243      -5.316 -13.601   2.993  1.00  0.00           O  
ATOM   3543  N   CYS G 244      -4.864 -14.988   4.792  1.00  0.00           N  
ATOM   3544  HN  CYS G 244      -5.135 -15.102   5.745  1.00  0.00           H  
ATOM   3545  CA  CYS G 244      -3.825 -15.685   4.113  1.00  0.00           C  
ATOM   3546  HA  CYS G 244      -3.102 -14.998   3.698  1.00  0.00           H  
ATOM   3547  CB  CYS G 244      -3.101 -16.628   5.066  1.00  0.00           C  
ATOM   3548  HB1 CYS G 244      -2.528 -17.416   4.531  1.00  0.00           H  
ATOM   3549  HB2 CYS G 244      -3.790 -17.250   5.675  1.00  0.00           H  
ATOM   3550  SG  CYS G 244      -1.947 -15.767   6.294  1.00  0.00           S  
ATOM   3551  HG1 CYS G 244      -2.852 -15.235   7.103  1.00  0.00           H  
ATOM   3552  C   CYS G 244      -4.250 -16.383   2.871  1.00  0.00           C  
ATOM   3553  O   CYS G 244      -3.646 -16.290   1.804  1.00  0.00           O  
ATOM   3554  N   THR G 245      -5.487 -17.066   2.933  1.00  0.00           N  
ATOM   3555  HN  THR G 245      -5.868 -17.338   3.813  1.00  0.00           H  
ATOM   3556  CA  THR G 245      -6.150 -17.566   1.690  1.00  0.00           C  
ATOM   3557  HA  THR G 245      -5.330 -18.103   1.237  1.00  0.00           H  
ATOM   3558  CB  THR G 245      -7.302 -18.545   1.979  1.00  0.00           C  
ATOM   3559  HB  THR G 245      -7.934 -18.172   2.814  1.00  0.00           H  
ATOM   3560  OG1 THR G 245      -6.713 -19.780   2.285  1.00  0.00           O  
ATOM   3561  HG1 THR G 245      -6.143 -19.623   3.042  1.00  0.00           H  
ATOM   3562  CG2 THR G 245      -8.164 -18.925   0.694  1.00  0.00           C  
ATOM   3563 1HG2 THR G 245      -8.911 -19.742   0.789  1.00  0.00           H  
ATOM   3564 2HG2 THR G 245      -7.416 -19.265  -0.053  1.00  0.00           H  
ATOM   3565 3HG2 THR G 245      -8.599 -17.961   0.353  1.00  0.00           H  
ATOM   3566  C   THR G 245      -6.664 -16.465   0.758  1.00  0.00           C  
ATOM   3567  O   THR G 245      -6.662 -16.614  -0.494  1.00  0.00           O  
ATOM   3568  N   LEU G 246      -7.167 -15.364   1.320  1.00  0.00           N  
ATOM   3569  HN  LEU G 246      -7.345 -15.332   2.301  1.00  0.00           H  
ATOM   3570  CA  LEU G 246      -7.608 -14.264   0.510  1.00  0.00           C  
ATOM   3571  HA  LEU G 246      -8.390 -14.574  -0.167  1.00  0.00           H  
ATOM   3572  CB  LEU G 246      -8.196 -13.122   1.279  1.00  0.00           C  
ATOM   3573  HB1 LEU G 246      -8.171 -12.171   0.705  1.00  0.00           H  
ATOM   3574  HB2 LEU G 246      -7.600 -12.984   2.207  1.00  0.00           H  
ATOM   3575  CG  LEU G 246      -9.703 -13.323   1.583  1.00  0.00           C  
ATOM   3576  HG  LEU G 246      -9.790 -14.234   2.213  1.00  0.00           H  
ATOM   3577  CD1 LEU G 246     -10.277 -12.245   2.492  1.00  0.00           C  
ATOM   3578 1HD1 LEU G 246     -11.319 -12.426   2.834  1.00  0.00           H  
ATOM   3579 2HD1 LEU G 246     -10.234 -11.274   1.954  1.00  0.00           H  
ATOM   3580 3HD1 LEU G 246      -9.637 -12.176   3.397  1.00  0.00           H  
ATOM   3581  CD2 LEU G 246     -10.592 -13.599   0.386  1.00  0.00           C  
ATOM   3582 1HD2 LEU G 246     -11.667 -13.703   0.648  1.00  0.00           H  
ATOM   3583 2HD2 LEU G 246     -10.338 -14.536  -0.154  1.00  0.00           H  
ATOM   3584 3HD2 LEU G 246     -10.577 -12.739  -0.317  1.00  0.00           H  
ATOM   3585  C   LEU G 246      -6.482 -13.761  -0.407  1.00  0.00           C  
ATOM   3586  O   LEU G 246      -6.669 -13.504  -1.598  1.00  0.00           O  
ATOM   3587  N   ILE G 247      -5.297 -13.586   0.153  1.00  0.00           N  
ATOM   3588  HN  ILE G 247      -5.281 -13.579   1.150  1.00  0.00           H  
ATOM   3589  CA  ILE G 247      -4.059 -13.122  -0.501  1.00  0.00           C  
ATOM   3590  HA  ILE G 247      -4.376 -12.271  -1.086  1.00  0.00           H  
ATOM   3591  CB  ILE G 247      -2.954 -12.599   0.404  1.00  0.00           C  
ATOM   3592  HB  ILE G 247      -2.653 -13.459   1.039  1.00  0.00           H  
ATOM   3593  CG2 ILE G 247      -1.723 -12.218  -0.467  1.00  0.00           C  
ATOM   3594 1HG2 ILE G 247      -1.275 -13.159  -0.851  1.00  0.00           H  
ATOM   3595 2HG2 ILE G 247      -0.937 -11.784   0.187  1.00  0.00           H  
ATOM   3596 3HG2 ILE G 247      -2.020 -11.542  -1.297  1.00  0.00           H  
ATOM   3597  CG1 ILE G 247      -3.354 -11.430   1.336  1.00  0.00           C  
ATOM   3598 1HG1 ILE G 247      -2.504 -10.973   1.886  1.00  0.00           H  
ATOM   3599 2HG1 ILE G 247      -4.051 -11.746   2.142  1.00  0.00           H  
ATOM   3600  CD  ILE G 247      -3.939 -10.276   0.617  1.00  0.00           C  
ATOM   3601  HD1 ILE G 247      -4.998 -10.492   0.362  1.00  0.00           H  
ATOM   3602  HD2 ILE G 247      -3.339  -9.931  -0.252  1.00  0.00           H  
ATOM   3603  HD3 ILE G 247      -3.948  -9.450   1.359  1.00  0.00           H  
ATOM   3604  C   ILE G 247      -3.625 -14.088  -1.623  1.00  0.00           C  
ATOM   3605  O   ILE G 247      -3.384 -13.702  -2.744  1.00  0.00           O  
ATOM   3606  N   VAL G 248      -3.530 -15.396  -1.309  1.00  0.00           N  
ATOM   3607  HN  VAL G 248      -3.747 -15.752  -0.403  1.00  0.00           H  
ATOM   3608  CA  VAL G 248      -3.184 -16.472  -2.281  1.00  0.00           C  
ATOM   3609  HA  VAL G 248      -2.204 -16.238  -2.670  1.00  0.00           H  
ATOM   3610  CB  VAL G 248      -3.098 -17.807  -1.406  1.00  0.00           C  
ATOM   3611  HB  VAL G 248      -3.878 -17.788  -0.615  1.00  0.00           H  
ATOM   3612  CG1 VAL G 248      -3.316 -19.040  -2.279  1.00  0.00           C  
ATOM   3613 1HG1 VAL G 248      -2.456 -18.997  -2.981  1.00  0.00           H  
ATOM   3614 2HG1 VAL G 248      -4.319 -18.970  -2.753  1.00  0.00           H  
ATOM   3615 3HG1 VAL G 248      -3.201 -19.901  -1.587  1.00  0.00           H  
ATOM   3616  CG2 VAL G 248      -1.699 -17.836  -0.714  1.00  0.00           C  
ATOM   3617 1HG2 VAL G 248      -0.874 -17.768  -1.454  1.00  0.00           H  
ATOM   3618 2HG2 VAL G 248      -1.542 -18.827  -0.237  1.00  0.00           H  
ATOM   3619 3HG2 VAL G 248      -1.587 -17.064   0.078  1.00  0.00           H  
ATOM   3620  C   VAL G 248      -4.167 -16.521  -3.463  1.00  0.00           C  
ATOM   3621  O   VAL G 248      -3.716 -16.538  -4.643  1.00  0.00           O  
ATOM   3622  N   VAL G 249      -5.487 -16.419  -3.202  1.00  0.00           N  
ATOM   3623  HN  VAL G 249      -5.815 -16.497  -2.264  1.00  0.00           H  
ATOM   3624  CA  VAL G 249      -6.583 -16.180  -4.170  1.00  0.00           C  
ATOM   3625  HA  VAL G 249      -6.521 -17.038  -4.823  1.00  0.00           H  
ATOM   3626  CB  VAL G 249      -7.928 -16.125  -3.481  1.00  0.00           C  
ATOM   3627  HB  VAL G 249      -7.745 -15.541  -2.554  1.00  0.00           H  
ATOM   3628  CG1 VAL G 249      -9.057 -15.418  -4.231  1.00  0.00           C  
ATOM   3629 1HG1 VAL G 249     -10.078 -15.496  -3.799  1.00  0.00           H  
ATOM   3630 2HG1 VAL G 249      -9.116 -15.926  -5.218  1.00  0.00           H  
ATOM   3631 3HG1 VAL G 249      -8.824 -14.331  -4.237  1.00  0.00           H  
ATOM   3632  CG2 VAL G 249      -8.248 -17.548  -3.098  1.00  0.00           C  
ATOM   3633 1HG2 VAL G 249      -7.844 -18.288  -3.822  1.00  0.00           H  
ATOM   3634 2HG2 VAL G 249      -9.337 -17.754  -3.030  1.00  0.00           H  
ATOM   3635 3HG2 VAL G 249      -7.840 -17.814  -2.100  1.00  0.00           H  
ATOM   3636  C   VAL G 249      -6.413 -14.976  -5.037  1.00  0.00           C  
ATOM   3637  O   VAL G 249      -6.604 -15.013  -6.244  1.00  0.00           O  
ATOM   3638  N   LEU G 250      -6.150 -13.755  -4.472  1.00  0.00           N  
ATOM   3639  HN  LEU G 250      -5.958 -13.762  -3.494  1.00  0.00           H  
ATOM   3640  CA  LEU G 250      -5.739 -12.631  -5.227  1.00  0.00           C  
ATOM   3641  HA  LEU G 250      -6.538 -12.226  -5.829  1.00  0.00           H  
ATOM   3642  CB  LEU G 250      -5.607 -11.527  -4.241  1.00  0.00           C  
ATOM   3643  HB1 LEU G 250      -4.839 -11.866  -3.513  1.00  0.00           H  
ATOM   3644  HB2 LEU G 250      -6.576 -11.258  -3.768  1.00  0.00           H  
ATOM   3645  CG  LEU G 250      -5.166 -10.135  -4.882  1.00  0.00           C  
ATOM   3646  HG  LEU G 250      -4.188 -10.307  -5.380  1.00  0.00           H  
ATOM   3647  CD1 LEU G 250      -6.255  -9.574  -5.858  1.00  0.00           C  
ATOM   3648 1HD1 LEU G 250      -5.950  -8.646  -6.388  1.00  0.00           H  
ATOM   3649 2HD1 LEU G 250      -7.159  -9.410  -5.234  1.00  0.00           H  
ATOM   3650 3HD1 LEU G 250      -6.692 -10.316  -6.560  1.00  0.00           H  
ATOM   3651  CD2 LEU G 250      -5.010  -9.065  -3.697  1.00  0.00           C  
ATOM   3652 1HD2 LEU G 250      -4.127  -9.333  -3.079  1.00  0.00           H  
ATOM   3653 2HD2 LEU G 250      -5.908  -9.247  -3.069  1.00  0.00           H  
ATOM   3654 3HD2 LEU G 250      -5.101  -8.018  -4.058  1.00  0.00           H  
ATOM   3655  C   LEU G 250      -4.510 -12.761  -6.143  1.00  0.00           C  
ATOM   3656  O   LEU G 250      -4.453 -12.349  -7.325  1.00  0.00           O  
ATOM   3657  N   SER G 251      -3.499 -13.444  -5.597  1.00  0.00           N  
ATOM   3658  HN  SER G 251      -3.569 -13.762  -4.655  1.00  0.00           H  
ATOM   3659  CA  SER G 251      -2.332 -13.883  -6.395  1.00  0.00           C  
ATOM   3660  HA  SER G 251      -1.919 -13.003  -6.865  1.00  0.00           H  
ATOM   3661  CB  SER G 251      -1.250 -14.468  -5.483  1.00  0.00           C  
ATOM   3662  HB1 SER G 251      -1.444 -15.496  -5.111  1.00  0.00           H  
ATOM   3663  HB2 SER G 251      -1.136 -13.898  -4.536  1.00  0.00           H  
ATOM   3664  OG  SER G 251       0.032 -14.488  -5.973  1.00  0.00           O  
ATOM   3665  HG1 SER G 251       0.426 -13.628  -5.810  1.00  0.00           H  
ATOM   3666  C   SER G 251      -2.698 -14.874  -7.451  1.00  0.00           C  
ATOM   3667  O   SER G 251      -2.096 -14.849  -8.523  1.00  0.00           O  
ATOM   3668  N   TRP G 252      -3.641 -15.748  -7.266  1.00  0.00           N  
ATOM   3669  HN  TRP G 252      -3.902 -15.778  -6.304  1.00  0.00           H  
ATOM   3670  CA  TRP G 252      -4.147 -16.740  -8.246  1.00  0.00           C  
ATOM   3671  HA  TRP G 252      -3.275 -17.119  -8.757  1.00  0.00           H  
ATOM   3672  CB  TRP G 252      -5.128 -17.775  -7.590  1.00  0.00           C  
ATOM   3673  HB1 TRP G 252      -5.793 -18.222  -8.359  1.00  0.00           H  
ATOM   3674  HB2 TRP G 252      -5.858 -17.205  -6.976  1.00  0.00           H  
ATOM   3675  CG  TRP G 252      -4.560 -18.865  -6.704  1.00  0.00           C  
ATOM   3676  CD1 TRP G 252      -3.247 -19.147  -6.677  1.00  0.00           C  
ATOM   3677  HD1 TRP G 252      -2.496 -18.508  -7.117  1.00  0.00           H  
ATOM   3678  NE1 TRP G 252      -3.139 -20.328  -5.990  1.00  0.00           N  
ATOM   3679  HE1 TRP G 252      -2.364 -20.911  -5.875  1.00  0.00           H  
ATOM   3680  CE2 TRP G 252      -4.308 -20.682  -5.512  1.00  0.00           C  
ATOM   3681  CD2 TRP G 252      -5.272 -19.817  -5.942  1.00  0.00           C  
ATOM   3682  CE3 TRP G 252      -6.586 -20.013  -5.721  1.00  0.00           C  
ATOM   3683  HE3 TRP G 252      -7.301 -19.250  -5.992  1.00  0.00           H  
ATOM   3684  CZ3 TRP G 252      -6.986 -21.041  -4.868  1.00  0.00           C  
ATOM   3685  HZ3 TRP G 252      -7.999 -21.156  -4.510  1.00  0.00           H  
ATOM   3686  CZ2 TRP G 252      -4.670 -21.844  -4.788  1.00  0.00           C  
ATOM   3687  HZ2 TRP G 252      -3.881 -22.543  -4.555  1.00  0.00           H  
ATOM   3688  CH2 TRP G 252      -5.987 -21.927  -4.394  1.00  0.00           C  
ATOM   3689  HH2 TRP G 252      -6.310 -22.768  -3.799  1.00  0.00           H  
ATOM   3690  C   TRP G 252      -4.898 -16.012  -9.464  1.00  0.00           C  
ATOM   3691  O   TRP G 252      -4.881 -16.523 -10.544  1.00  0.00           O  
ATOM   3692  N   VAL G 253      -5.503 -14.785  -9.287  1.00  0.00           N  
ATOM   3693  HN  VAL G 253      -5.379 -14.315  -8.416  1.00  0.00           H  
ATOM   3694  CA  VAL G 253      -6.003 -14.043 -10.354  1.00  0.00           C  
ATOM   3695  HA  VAL G 253      -6.820 -14.567 -10.828  1.00  0.00           H  
ATOM   3696  CB  VAL G 253      -6.616 -12.762  -9.899  1.00  0.00           C  
ATOM   3697  HB  VAL G 253      -5.866 -11.975  -9.668  1.00  0.00           H  
ATOM   3698  CG1 VAL G 253      -7.514 -12.184 -11.025  1.00  0.00           C  
ATOM   3699 1HG1 VAL G 253      -8.198 -11.366 -10.714  1.00  0.00           H  
ATOM   3700 2HG1 VAL G 253      -8.104 -13.009 -11.478  1.00  0.00           H  
ATOM   3701 3HG1 VAL G 253      -6.803 -11.890 -11.826  1.00  0.00           H  
ATOM   3702  CG2 VAL G 253      -7.502 -12.890  -8.599  1.00  0.00           C  
ATOM   3703 1HG2 VAL G 253      -7.819 -11.847  -8.385  1.00  0.00           H  
ATOM   3704 2HG2 VAL G 253      -6.905 -13.217  -7.720  1.00  0.00           H  
ATOM   3705 3HG2 VAL G 253      -8.376 -13.554  -8.771  1.00  0.00           H  
ATOM   3706  C   VAL G 253      -5.025 -13.788 -11.485  1.00  0.00           C  
ATOM   3707  O   VAL G 253      -5.409 -13.905 -12.636  1.00  0.00           O  
ATOM   3708  N   SER G 254      -3.732 -13.744 -11.186  1.00  0.00           N  
ATOM   3709  HN  SER G 254      -3.449 -13.861 -10.237  1.00  0.00           H  
ATOM   3710  CA  SER G 254      -2.568 -13.595 -12.080  1.00  0.00           C  
ATOM   3711  HA  SER G 254      -2.763 -12.697 -12.648  1.00  0.00           H  
ATOM   3712  CB  SER G 254      -1.172 -13.491 -11.267  1.00  0.00           C  
ATOM   3713  HB1 SER G 254      -0.963 -14.474 -10.793  1.00  0.00           H  
ATOM   3714  HB2 SER G 254      -1.429 -12.654 -10.584  1.00  0.00           H  
ATOM   3715  OG  SER G 254      -0.209 -13.138 -12.222  1.00  0.00           O  
ATOM   3716  HG1 SER G 254       0.416 -12.525 -11.827  1.00  0.00           H  
ATOM   3717  C   SER G 254      -2.603 -14.724 -13.115  1.00  0.00           C  
ATOM   3718  O   SER G 254      -2.477 -14.534 -14.372  1.00  0.00           O  
ATOM   3719  N   PHE G 255      -2.841 -15.968 -12.620  1.00  0.00           N  
ATOM   3720  HN  PHE G 255      -3.125 -16.038 -11.667  1.00  0.00           H  
ATOM   3721  CA  PHE G 255      -3.043 -17.132 -13.493  1.00  0.00           C  
ATOM   3722  HA  PHE G 255      -2.145 -17.144 -14.092  1.00  0.00           H  
ATOM   3723  CB  PHE G 255      -3.088 -18.474 -12.748  1.00  0.00           C  
ATOM   3724  HB1 PHE G 255      -3.268 -19.402 -13.332  1.00  0.00           H  
ATOM   3725  HB2 PHE G 255      -4.001 -18.399 -12.119  1.00  0.00           H  
ATOM   3726  CG  PHE G 255      -1.875 -18.697 -11.942  1.00  0.00           C  
ATOM   3727  CD1 PHE G 255      -1.966 -19.038 -10.531  1.00  0.00           C  
ATOM   3728  HD1 PHE G 255      -2.941 -18.997 -10.068  1.00  0.00           H  
ATOM   3729  CE1 PHE G 255      -0.853 -19.414  -9.848  1.00  0.00           C  
ATOM   3730  HE1 PHE G 255      -0.954 -19.745  -8.825  1.00  0.00           H  
ATOM   3731  CZ  PHE G 255       0.372 -19.508 -10.436  1.00  0.00           C  
ATOM   3732  HZ  PHE G 255       1.302 -19.869 -10.020  1.00  0.00           H  
ATOM   3733  CD2 PHE G 255      -0.572 -18.690 -12.539  1.00  0.00           C  
ATOM   3734  HD2 PHE G 255      -0.461 -18.331 -13.551  1.00  0.00           H  
ATOM   3735  CE2 PHE G 255       0.526 -19.151 -11.821  1.00  0.00           C  
ATOM   3736  HE2 PHE G 255       1.453 -19.297 -12.355  1.00  0.00           H  
ATOM   3737  C   PHE G 255      -4.201 -17.114 -14.535  1.00  0.00           C  
ATOM   3738  O   PHE G 255      -4.029 -17.578 -15.657  1.00  0.00           O  
ATOM   3739  N   TRP G 256      -5.349 -16.466 -14.194  1.00  0.00           N  
ATOM   3740  HN  TRP G 256      -5.434 -15.954 -13.343  1.00  0.00           H  
ATOM   3741  CA  TRP G 256      -6.475 -16.333 -15.008  1.00  0.00           C  
ATOM   3742  HA  TRP G 256      -6.471 -17.141 -15.724  1.00  0.00           H  
ATOM   3743  CB  TRP G 256      -7.831 -16.319 -14.335  1.00  0.00           C  
ATOM   3744  HB1 TRP G 256      -8.557 -15.834 -15.022  1.00  0.00           H  
ATOM   3745  HB2 TRP G 256      -7.845 -15.704 -13.410  1.00  0.00           H  
ATOM   3746  CG  TRP G 256      -8.257 -17.788 -14.058  1.00  0.00           C  
ATOM   3747  CD1 TRP G 256      -8.983 -18.470 -14.971  1.00  0.00           C  
ATOM   3748  HD1 TRP G 256      -9.428 -17.869 -15.750  1.00  0.00           H  
ATOM   3749  NE1 TRP G 256      -9.010 -19.769 -14.682  1.00  0.00           N  
ATOM   3750  HE1 TRP G 256      -9.276 -20.482 -15.294  1.00  0.00           H  
ATOM   3751  CE2 TRP G 256      -8.350 -20.019 -13.474  1.00  0.00           C  
ATOM   3752  CD2 TRP G 256      -7.899 -18.746 -13.025  1.00  0.00           C  
ATOM   3753  CE3 TRP G 256      -7.208 -18.680 -11.821  1.00  0.00           C  
ATOM   3754  HE3 TRP G 256      -6.849 -17.776 -11.352  1.00  0.00           H  
ATOM   3755  CZ3 TRP G 256      -6.843 -19.876 -11.178  1.00  0.00           C  
ATOM   3756  HZ3 TRP G 256      -6.190 -19.786 -10.322  1.00  0.00           H  
ATOM   3757  CZ2 TRP G 256      -8.121 -21.185 -12.719  1.00  0.00           C  
ATOM   3758  HZ2 TRP G 256      -8.755 -22.041 -12.894  1.00  0.00           H  
ATOM   3759  CH2 TRP G 256      -7.290 -21.117 -11.608  1.00  0.00           C  
ATOM   3760  HH2 TRP G 256      -7.095 -21.939 -10.934  1.00  0.00           H  
ATOM   3761  C   TRP G 256      -6.404 -15.099 -15.918  1.00  0.00           C  
ATOM   3762  O   TRP G 256      -6.951 -15.080 -17.022  1.00  0.00           O  
ATOM   3763  N   ILE G 257      -5.472 -14.207 -15.630  1.00  0.00           N  
ATOM   3764  HN  ILE G 257      -4.910 -14.315 -14.814  1.00  0.00           H  
ATOM   3765  CA  ILE G 257      -5.047 -13.202 -16.607  1.00  0.00           C  
ATOM   3766  HA  ILE G 257      -5.932 -12.730 -17.007  1.00  0.00           H  
ATOM   3767  CB  ILE G 257      -4.294 -12.045 -15.871  1.00  0.00           C  
ATOM   3768  HB  ILE G 257      -3.577 -12.642 -15.267  1.00  0.00           H  
ATOM   3769  CG2 ILE G 257      -3.515 -11.103 -16.769  1.00  0.00           C  
ATOM   3770 1HG2 ILE G 257      -2.794 -11.617 -17.439  1.00  0.00           H  
ATOM   3771 2HG2 ILE G 257      -2.865 -10.428 -16.173  1.00  0.00           H  
ATOM   3772 3HG2 ILE G 257      -4.275 -10.510 -17.322  1.00  0.00           H  
ATOM   3773  CG1 ILE G 257      -5.205 -11.237 -14.956  1.00  0.00           C  
ATOM   3774 1HG1 ILE G 257      -4.552 -10.547 -14.379  1.00  0.00           H  
ATOM   3775 2HG1 ILE G 257      -5.708 -11.788 -14.133  1.00  0.00           H  
ATOM   3776  CD  ILE G 257      -6.363 -10.410 -15.637  1.00  0.00           C  
ATOM   3777  HD1 ILE G 257      -7.098 -11.083 -16.129  1.00  0.00           H  
ATOM   3778  HD2 ILE G 257      -6.006  -9.775 -16.476  1.00  0.00           H  
ATOM   3779  HD3 ILE G 257      -6.979  -9.811 -14.934  1.00  0.00           H  
ATOM   3780  C   ILE G 257      -4.201 -13.745 -17.765  1.00  0.00           C  
ATOM   3781  O   ILE G 257      -3.443 -14.681 -17.605  1.00  0.00           O  
ATOM   3782  N   ASN G 258      -4.373 -13.224 -18.960  1.00  0.00           N  
ATOM   3783  HN  ASN G 258      -4.973 -12.438 -19.093  1.00  0.00           H  
ATOM   3784  CA  ASN G 258      -3.663 -13.588 -20.227  1.00  0.00           C  
ATOM   3785  HA  ASN G 258      -3.757 -14.652 -20.388  1.00  0.00           H  
ATOM   3786  CB  ASN G 258      -4.158 -12.810 -21.469  1.00  0.00           C  
ATOM   3787  HB1 ASN G 258      -3.616 -13.091 -22.398  1.00  0.00           H  
ATOM   3788  HB2 ASN G 258      -3.813 -11.754 -21.459  1.00  0.00           H  
ATOM   3789  CG  ASN G 258      -5.657 -13.001 -21.820  1.00  0.00           C  
ATOM   3790  OD1 ASN G 258      -6.390 -13.904 -21.471  1.00  0.00           O  
ATOM   3791  ND2 ASN G 258      -6.186 -11.987 -22.545  1.00  0.00           N  
ATOM   3792 1HD2 ASN G 258      -5.538 -11.272 -22.810  1.00  0.00           H  
ATOM   3793 2HD2 ASN G 258      -7.178 -11.889 -22.626  1.00  0.00           H  
ATOM   3794  C   ASN G 258      -2.162 -13.273 -20.140  1.00  0.00           C  
ATOM   3795  O   ASN G 258      -1.738 -12.421 -19.401  1.00  0.00           O  
ATOM   3796  N   LYS G 259      -1.380 -14.135 -20.776  1.00  0.00           N  
ATOM   3797  HN  LYS G 259      -1.699 -14.866 -21.374  1.00  0.00           H  
ATOM   3798  CA  LYS G 259       0.056 -13.993 -20.634  1.00  0.00           C  
ATOM   3799  HA  LYS G 259       0.501 -13.935 -19.651  1.00  0.00           H  
ATOM   3800  CB  LYS G 259       0.651 -15.258 -21.244  1.00  0.00           C  
ATOM   3801  HB1 LYS G 259       0.377 -16.163 -20.659  1.00  0.00           H  
ATOM   3802  HB2 LYS G 259       1.751 -15.114 -21.299  1.00  0.00           H  
ATOM   3803  CG  LYS G 259       0.225 -15.623 -22.615  1.00  0.00           C  
ATOM   3804  HG1 LYS G 259       0.580 -14.919 -23.398  1.00  0.00           H  
ATOM   3805  HG2 LYS G 259      -0.864 -15.794 -22.750  1.00  0.00           H  
ATOM   3806  CD  LYS G 259       0.764 -16.980 -23.061  1.00  0.00           C  
ATOM   3807  HD1 LYS G 259       0.531 -17.670 -22.223  1.00  0.00           H  
ATOM   3808  HD2 LYS G 259       1.869 -16.959 -23.177  1.00  0.00           H  
ATOM   3809  CE  LYS G 259       0.154 -17.478 -24.396  1.00  0.00           C  
ATOM   3810  HE1 LYS G 259       0.410 -16.722 -25.168  1.00  0.00           H  
ATOM   3811  HE2 LYS G 259      -0.938 -17.567 -24.213  1.00  0.00           H  
ATOM   3812  NZ  LYS G 259       0.765 -18.793 -24.744  1.00  0.00           N1+
ATOM   3813  HZ1 LYS G 259       0.470 -19.066 -25.704  1.00  0.00           H  
ATOM   3814  HZ2 LYS G 259       0.699 -19.562 -24.047  1.00  0.00           H  
ATOM   3815  HZ3 LYS G 259       1.765 -18.618 -24.969  1.00  0.00           H  
ATOM   3816  C   LYS G 259       0.558 -12.773 -21.338  1.00  0.00           C  
ATOM   3817  O   LYS G 259       1.673 -12.372 -21.091  1.00  0.00           O  
ATOM   3818  N   ASP G 260      -0.211 -12.158 -22.317  1.00  0.00           N  
ATOM   3819  HN  ASP G 260      -1.125 -12.503 -22.516  1.00  0.00           H  
ATOM   3820  CA  ASP G 260       0.157 -10.949 -23.046  1.00  0.00           C  
ATOM   3821  HA  ASP G 260       1.235 -10.872 -23.030  1.00  0.00           H  
ATOM   3822  CB  ASP G 260      -0.258 -11.041 -24.504  1.00  0.00           C  
ATOM   3823  HB1 ASP G 260       0.080 -11.993 -24.965  1.00  0.00           H  
ATOM   3824  HB2 ASP G 260       0.278 -10.247 -25.067  1.00  0.00           H  
ATOM   3825  CG  ASP G 260      -1.732 -10.902 -24.826  1.00  0.00           C  
ATOM   3826  OD1 ASP G 260      -2.554 -11.064 -23.868  1.00  0.00           O  
ATOM   3827  OD2 ASP G 260      -2.119 -10.745 -25.985  1.00  0.00           O  
ATOM   3828  C   ASP G 260      -0.313  -9.723 -22.215  1.00  0.00           C  
ATOM   3829  O   ASP G 260      -0.225  -8.585 -22.656  1.00  0.00           O  
ATOM   3830  N   ALA G 261      -0.821  -9.937 -21.017  1.00  0.00           N  
ATOM   3831  HN  ALA G 261      -0.957 -10.834 -20.605  1.00  0.00           H  
ATOM   3832  CA  ALA G 261      -1.308  -8.892 -20.100  1.00  0.00           C  
ATOM   3833  HA  ALA G 261      -1.460  -7.961 -20.626  1.00  0.00           H  
ATOM   3834  CB  ALA G 261      -2.651  -9.302 -19.480  1.00  0.00           C  
ATOM   3835  HB1 ALA G 261      -2.492 -10.118 -18.743  1.00  0.00           H  
ATOM   3836  HB2 ALA G 261      -3.269  -9.501 -20.381  1.00  0.00           H  
ATOM   3837  HB3 ALA G 261      -3.119  -8.471 -18.909  1.00  0.00           H  
ATOM   3838  C   ALA G 261      -0.352  -8.663 -19.068  1.00  0.00           C  
ATOM   3839  O   ALA G 261      -0.588  -9.029 -17.947  1.00  0.00           O  
ATOM   3840  N   VAL G 262       0.870  -8.073 -19.406  1.00  0.00           N  
ATOM   3841  HN  VAL G 262       0.914  -7.635 -20.301  1.00  0.00           H  
ATOM   3842  CA  VAL G 262       2.048  -7.956 -18.585  1.00  0.00           C  
ATOM   3843  HA  VAL G 262       2.316  -8.963 -18.302  1.00  0.00           H  
ATOM   3844  CB  VAL G 262       3.224  -7.424 -19.315  1.00  0.00           C  
ATOM   3845  HB  VAL G 262       2.964  -6.394 -19.639  1.00  0.00           H  
ATOM   3846  CG1 VAL G 262       4.554  -7.359 -18.496  1.00  0.00           C  
ATOM   3847 1HG1 VAL G 262       4.395  -6.709 -17.609  1.00  0.00           H  
ATOM   3848 2HG1 VAL G 262       5.344  -6.977 -19.176  1.00  0.00           H  
ATOM   3849 3HG1 VAL G 262       4.908  -8.346 -18.129  1.00  0.00           H  
ATOM   3850  CG2 VAL G 262       3.429  -8.249 -20.577  1.00  0.00           C  
ATOM   3851 1HG2 VAL G 262       4.145  -7.720 -21.243  1.00  0.00           H  
ATOM   3852 2HG2 VAL G 262       2.599  -8.288 -21.313  1.00  0.00           H  
ATOM   3853 3HG2 VAL G 262       3.755  -9.295 -20.392  1.00  0.00           H  
ATOM   3854  C   VAL G 262       1.801  -7.117 -17.277  1.00  0.00           C  
ATOM   3855  O   VAL G 262       2.208  -7.615 -16.226  1.00  0.00           O  
ATOM   3856  N   PRO G 263       1.064  -5.964 -17.277  1.00  0.00           N  
ATOM   3857  CD  PRO G 263       0.459  -5.211 -18.379  1.00  0.00           C  
ATOM   3858  HD1 PRO G 263      -0.244  -5.821 -18.985  1.00  0.00           H  
ATOM   3859  HD2 PRO G 263       1.189  -4.799 -19.108  1.00  0.00           H  
ATOM   3860  CA  PRO G 263       0.842  -5.248 -15.930  1.00  0.00           C  
ATOM   3861  HA  PRO G 263       1.828  -5.064 -15.529  1.00  0.00           H  
ATOM   3862  CB  PRO G 263       0.331  -3.869 -16.323  1.00  0.00           C  
ATOM   3863  HB1 PRO G 263       1.216  -3.217 -16.484  1.00  0.00           H  
ATOM   3864  HB2 PRO G 263      -0.262  -3.318 -15.561  1.00  0.00           H  
ATOM   3865  CG  PRO G 263      -0.379  -4.147 -17.665  1.00  0.00           C  
ATOM   3866  HG1 PRO G 263      -1.460  -4.401 -17.657  1.00  0.00           H  
ATOM   3867  HG2 PRO G 263      -0.389  -3.265 -18.340  1.00  0.00           H  
ATOM   3868  C   PRO G 263      -0.077  -5.946 -15.009  1.00  0.00           C  
ATOM   3869  O   PRO G 263       0.188  -5.957 -13.783  1.00  0.00           O  
ATOM   3870  N   ALA G 264      -1.164  -6.562 -15.590  1.00  0.00           N  
ATOM   3871  HN  ALA G 264      -1.276  -6.335 -16.554  1.00  0.00           H  
ATOM   3872  CA  ALA G 264      -2.136  -7.306 -14.841  1.00  0.00           C  
ATOM   3873  HA  ALA G 264      -2.572  -6.650 -14.102  1.00  0.00           H  
ATOM   3874  CB  ALA G 264      -3.327  -7.766 -15.775  1.00  0.00           C  
ATOM   3875  HB1 ALA G 264      -3.980  -8.515 -15.280  1.00  0.00           H  
ATOM   3876  HB2 ALA G 264      -2.810  -8.034 -16.721  1.00  0.00           H  
ATOM   3877  HB3 ALA G 264      -3.926  -6.868 -16.038  1.00  0.00           H  
ATOM   3878  C   ALA G 264      -1.495  -8.529 -14.127  1.00  0.00           C  
ATOM   3879  O   ALA G 264      -1.822  -8.681 -12.977  1.00  0.00           O  
ATOM   3880  N   ARG G 265      -0.560  -9.299 -14.753  1.00  0.00           N  
ATOM   3881  HN  ARG G 265      -0.290  -9.058 -15.682  1.00  0.00           H  
ATOM   3882  CA  ARG G 265       0.204 -10.295 -14.094  1.00  0.00           C  
ATOM   3883  HA  ARG G 265      -0.499 -10.853 -13.494  1.00  0.00           H  
ATOM   3884  CB  ARG G 265       0.892 -11.303 -15.016  1.00  0.00           C  
ATOM   3885  HB1 ARG G 265       1.695 -11.796 -14.427  1.00  0.00           H  
ATOM   3886  HB2 ARG G 265       1.357 -10.781 -15.879  1.00  0.00           H  
ATOM   3887  CG  ARG G 265      -0.127 -12.280 -15.606  1.00  0.00           C  
ATOM   3888  HG1 ARG G 265      -0.556 -11.746 -16.480  1.00  0.00           H  
ATOM   3889  HG2 ARG G 265      -1.000 -12.443 -14.938  1.00  0.00           H  
ATOM   3890  CD  ARG G 265       0.512 -13.664 -15.967  1.00  0.00           C  
ATOM   3891  HD1 ARG G 265       1.529 -13.622 -16.412  1.00  0.00           H  
ATOM   3892  HD2 ARG G 265      -0.224 -14.177 -16.623  1.00  0.00           H  
ATOM   3893  NE  ARG G 265       0.642 -14.408 -14.648  1.00  0.00           N  
ATOM   3894  HE  ARG G 265       0.124 -14.025 -13.883  1.00  0.00           H  
ATOM   3895  CZ  ARG G 265       1.279 -15.525 -14.427  1.00  0.00           C  
ATOM   3896  NH1 ARG G 265       1.917 -16.189 -15.410  1.00  0.00           N  
ATOM   3897 1HH1 ARG G 265       1.500 -16.068 -16.311  1.00  0.00           H  
ATOM   3898 2HH1 ARG G 265       2.556 -16.870 -15.054  1.00  0.00           H  
ATOM   3899  NH2 ARG G 265       1.434 -16.057 -13.251  1.00  0.00           N  
ATOM   3900 1HH2 ARG G 265       1.020 -15.689 -12.419  1.00  0.00           H  
ATOM   3901 2HH2 ARG G 265       1.945 -16.914 -13.180  1.00  0.00           H  
ATOM   3902  C   ARG G 265       1.168  -9.703 -13.110  1.00  0.00           C  
ATOM   3903  O   ARG G 265       1.174 -10.098 -11.930  1.00  0.00           O  
ATOM   3904  N   THR G 266       1.946  -8.656 -13.454  1.00  0.00           N  
ATOM   3905  HN  THR G 266       1.718  -8.121 -14.264  1.00  0.00           H  
ATOM   3906  CA  THR G 266       2.907  -8.069 -12.511  1.00  0.00           C  
ATOM   3907  HA  THR G 266       3.454  -8.887 -12.064  1.00  0.00           H  
ATOM   3908  CB  THR G 266       4.056  -7.162 -13.077  1.00  0.00           C  
ATOM   3909  HB  THR G 266       4.706  -6.575 -12.393  1.00  0.00           H  
ATOM   3910  OG1 THR G 266       3.511  -6.214 -13.976  1.00  0.00           O  
ATOM   3911  HG1 THR G 266       3.401  -6.745 -14.769  1.00  0.00           H  
ATOM   3912  CG2 THR G 266       4.962  -8.071 -13.882  1.00  0.00           C  
ATOM   3913 1HG2 THR G 266       5.280  -8.856 -13.164  1.00  0.00           H  
ATOM   3914 2HG2 THR G 266       5.955  -7.686 -14.198  1.00  0.00           H  
ATOM   3915 3HG2 THR G 266       4.456  -8.590 -14.724  1.00  0.00           H  
ATOM   3916  C   THR G 266       2.355  -7.379 -11.286  1.00  0.00           C  
ATOM   3917  O   THR G 266       2.907  -7.616 -10.160  1.00  0.00           O  
ATOM   3918  N   SER G 267       1.330  -6.545 -11.453  1.00  0.00           N  
ATOM   3919  HN  SER G 267       1.016  -6.332 -12.375  1.00  0.00           H  
ATOM   3920  CA  SER G 267       0.901  -5.738 -10.328  1.00  0.00           C  
ATOM   3921  HA  SER G 267       1.765  -5.243  -9.909  1.00  0.00           H  
ATOM   3922  CB  SER G 267      -0.133  -4.672 -10.735  1.00  0.00           C  
ATOM   3923  HB1 SER G 267      -1.171  -5.015 -10.933  1.00  0.00           H  
ATOM   3924  HB2 SER G 267       0.275  -4.121 -11.609  1.00  0.00           H  
ATOM   3925  OG  SER G 267      -0.244  -3.619  -9.810  1.00  0.00           O  
ATOM   3926  HG1 SER G 267       0.638  -3.240  -9.784  1.00  0.00           H  
ATOM   3927  C   SER G 267       0.262  -6.600  -9.301  1.00  0.00           C  
ATOM   3928  O   SER G 267       0.543  -6.532  -8.137  1.00  0.00           O  
ATOM   3929  N   LEU G 268      -0.616  -7.623  -9.636  1.00  0.00           N  
ATOM   3930  HN  LEU G 268      -0.920  -7.754 -10.576  1.00  0.00           H  
ATOM   3931  CA  LEU G 268      -1.269  -8.637  -8.814  1.00  0.00           C  
ATOM   3932  HA  LEU G 268      -1.773  -8.071  -8.045  1.00  0.00           H  
ATOM   3933  CB  LEU G 268      -2.214  -9.611  -9.583  1.00  0.00           C  
ATOM   3934  HB1 LEU G 268      -2.529 -10.514  -9.017  1.00  0.00           H  
ATOM   3935  HB2 LEU G 268      -1.705 -10.082 -10.451  1.00  0.00           H  
ATOM   3936  CG  LEU G 268      -3.464  -8.935 -10.187  1.00  0.00           C  
ATOM   3937  HG  LEU G 268      -3.132  -7.986 -10.660  1.00  0.00           H  
ATOM   3938  CD1 LEU G 268      -4.156  -9.884 -11.175  1.00  0.00           C  
ATOM   3939 1HD1 LEU G 268      -4.849  -9.376 -11.880  1.00  0.00           H  
ATOM   3940 2HD1 LEU G 268      -4.745 -10.603 -10.566  1.00  0.00           H  
ATOM   3941 3HD1 LEU G 268      -3.424 -10.431 -11.807  1.00  0.00           H  
ATOM   3942  CD2 LEU G 268      -4.353  -8.559  -8.969  1.00  0.00           C  
ATOM   3943 1HD2 LEU G 268      -5.350  -8.173  -9.270  1.00  0.00           H  
ATOM   3944 2HD2 LEU G 268      -3.791  -7.803  -8.380  1.00  0.00           H  
ATOM   3945 3HD2 LEU G 268      -4.500  -9.353  -8.206  1.00  0.00           H  
ATOM   3946  C   LEU G 268      -0.268  -9.520  -8.105  1.00  0.00           C  
ATOM   3947  O   LEU G 268      -0.398  -9.748  -6.935  1.00  0.00           O  
ATOM   3948  N   GLY G 269       0.855  -9.946  -8.790  1.00  0.00           N  
ATOM   3949  HN  GLY G 269       0.956  -9.619  -9.726  1.00  0.00           H  
ATOM   3950  CA  GLY G 269       1.934 -10.702  -8.193  1.00  0.00           C  
ATOM   3951  HA1 GLY G 269       2.651 -11.019  -8.936  1.00  0.00           H  
ATOM   3952  HA2 GLY G 269       1.498 -11.604  -7.788  1.00  0.00           H  
ATOM   3953  C   GLY G 269       2.729  -9.832  -7.245  1.00  0.00           C  
ATOM   3954  O   GLY G 269       2.883 -10.114  -6.061  1.00  0.00           O  
ATOM   3955  N   ILE G 270       3.253  -8.722  -7.638  1.00  0.00           N  
ATOM   3956  HN  ILE G 270       3.112  -8.370  -8.560  1.00  0.00           H  
ATOM   3957  CA  ILE G 270       4.076  -7.868  -6.716  1.00  0.00           C  
ATOM   3958  HA  ILE G 270       4.742  -8.640  -6.360  1.00  0.00           H  
ATOM   3959  CB  ILE G 270       4.965  -6.797  -7.354  1.00  0.00           C  
ATOM   3960  HB  ILE G 270       5.503  -7.365  -8.143  1.00  0.00           H  
ATOM   3961  CG2 ILE G 270       4.100  -5.659  -7.988  1.00  0.00           C  
ATOM   3962 1HG2 ILE G 270       3.586  -5.047  -7.216  1.00  0.00           H  
ATOM   3963 2HG2 ILE G 270       3.344  -5.943  -8.751  1.00  0.00           H  
ATOM   3964 3HG2 ILE G 270       4.765  -5.061  -8.647  1.00  0.00           H  
ATOM   3965  CG1 ILE G 270       5.992  -6.159  -6.404  1.00  0.00           C  
ATOM   3966 1HG1 ILE G 270       5.445  -5.710  -5.547  1.00  0.00           H  
ATOM   3967 2HG1 ILE G 270       6.546  -5.361  -6.941  1.00  0.00           H  
ATOM   3968  CD  ILE G 270       7.034  -7.164  -5.885  1.00  0.00           C  
ATOM   3969  HD1 ILE G 270       7.479  -7.587  -6.811  1.00  0.00           H  
ATOM   3970  HD2 ILE G 270       6.711  -8.029  -5.268  1.00  0.00           H  
ATOM   3971  HD3 ILE G 270       7.812  -6.679  -5.257  1.00  0.00           H  
ATOM   3972  C   ILE G 270       3.394  -7.366  -5.451  1.00  0.00           C  
ATOM   3973  O   ILE G 270       4.040  -7.415  -4.371  1.00  0.00           O  
ATOM   3974  N   THR G 271       2.076  -6.944  -5.568  1.00  0.00           N  
ATOM   3975  HN  THR G 271       1.616  -6.895  -6.452  1.00  0.00           H  
ATOM   3976  CA  THR G 271       1.156  -6.502  -4.450  1.00  0.00           C  
ATOM   3977  HA  THR G 271       1.686  -5.733  -3.907  1.00  0.00           H  
ATOM   3978  CB  THR G 271      -0.176  -5.787  -4.829  1.00  0.00           C  
ATOM   3979  HB  THR G 271       0.025  -5.036  -5.623  1.00  0.00           H  
ATOM   3980  OG1 THR G 271      -0.715  -4.974  -3.770  1.00  0.00           O  
ATOM   3981  HG1 THR G 271      -0.005  -4.381  -3.513  1.00  0.00           H  
ATOM   3982  CG2 THR G 271      -1.339  -6.664  -5.172  1.00  0.00           C  
ATOM   3983 1HG2 THR G 271      -2.084  -5.901  -5.486  1.00  0.00           H  
ATOM   3984 2HG2 THR G 271      -1.634  -7.253  -4.278  1.00  0.00           H  
ATOM   3985 3HG2 THR G 271      -1.133  -7.285  -6.070  1.00  0.00           H  
ATOM   3986  C   THR G 271       0.939  -7.656  -3.462  1.00  0.00           C  
ATOM   3987  O   THR G 271       1.070  -7.448  -2.250  1.00  0.00           O  
ATOM   3988  N   THR G 272       0.622  -8.897  -3.970  1.00  0.00           N  
ATOM   3989  HN  THR G 272       0.579  -9.042  -4.956  1.00  0.00           H  
ATOM   3990  CA  THR G 272       0.462 -10.091  -3.155  1.00  0.00           C  
ATOM   3991  HA  THR G 272      -0.195  -9.673  -2.407  1.00  0.00           H  
ATOM   3992  CB  THR G 272      -0.192 -11.302  -3.883  1.00  0.00           C  
ATOM   3993  HB  THR G 272      -0.226 -12.169  -3.189  1.00  0.00           H  
ATOM   3994  OG1 THR G 272       0.329 -11.710  -5.099  1.00  0.00           O  
ATOM   3995  HG1 THR G 272       0.230 -11.004  -5.743  1.00  0.00           H  
ATOM   3996  CG2 THR G 272      -1.660 -10.880  -4.086  1.00  0.00           C  
ATOM   3997 1HG2 THR G 272      -1.767 -10.159  -4.924  1.00  0.00           H  
ATOM   3998 2HG2 THR G 272      -2.174 -10.418  -3.216  1.00  0.00           H  
ATOM   3999 3HG2 THR G 272      -2.214 -11.752  -4.495  1.00  0.00           H  
ATOM   4000  C   THR G 272       1.705 -10.574  -2.448  1.00  0.00           C  
ATOM   4001  O   THR G 272       1.652 -11.046  -1.312  1.00  0.00           O  
ATOM   4002  N   VAL G 273       2.906 -10.403  -3.063  1.00  0.00           N  
ATOM   4003  HN  VAL G 273       2.963 -10.191  -4.036  1.00  0.00           H  
ATOM   4004  CA  VAL G 273       4.166 -10.713  -2.420  1.00  0.00           C  
ATOM   4005  HA  VAL G 273       4.068 -11.719  -2.038  1.00  0.00           H  
ATOM   4006  CB  VAL G 273       5.309 -10.516  -3.384  1.00  0.00           C  
ATOM   4007  HB  VAL G 273       5.122  -9.581  -3.954  1.00  0.00           H  
ATOM   4008  CG1 VAL G 273       6.682 -10.181  -2.706  1.00  0.00           C  
ATOM   4009 1HG1 VAL G 273       6.951 -11.030  -2.042  1.00  0.00           H  
ATOM   4010 2HG1 VAL G 273       6.765  -9.219  -2.156  1.00  0.00           H  
ATOM   4011 3HG1 VAL G 273       7.473 -10.110  -3.484  1.00  0.00           H  
ATOM   4012  CG2 VAL G 273       5.376 -11.602  -4.525  1.00  0.00           C  
ATOM   4013 1HG2 VAL G 273       6.307 -11.388  -5.093  1.00  0.00           H  
ATOM   4014 2HG2 VAL G 273       4.489 -11.506  -5.187  1.00  0.00           H  
ATOM   4015 3HG2 VAL G 273       5.424 -12.577  -3.994  1.00  0.00           H  
ATOM   4016  C   VAL G 273       4.338  -9.813  -1.252  1.00  0.00           C  
ATOM   4017  O   VAL G 273       4.658 -10.308  -0.151  1.00  0.00           O  
ATOM   4018  N   LEU G 274       4.191  -8.513  -1.489  1.00  0.00           N  
ATOM   4019  HN  LEU G 274       3.838  -8.378  -2.412  1.00  0.00           H  
ATOM   4020  CA  LEU G 274       4.373  -7.457  -0.479  1.00  0.00           C  
ATOM   4021  HA  LEU G 274       5.380  -7.532  -0.097  1.00  0.00           H  
ATOM   4022  CB  LEU G 274       4.314  -6.099  -1.189  1.00  0.00           C  
ATOM   4023  HB1 LEU G 274       3.332  -5.853  -1.648  1.00  0.00           H  
ATOM   4024  HB2 LEU G 274       5.080  -6.156  -1.992  1.00  0.00           H  
ATOM   4025  CG  LEU G 274       4.670  -4.866  -0.329  1.00  0.00           C  
ATOM   4026  HG  LEU G 274       3.876  -4.821   0.447  1.00  0.00           H  
ATOM   4027  CD1 LEU G 274       6.062  -4.944   0.332  1.00  0.00           C  
ATOM   4028 1HD1 LEU G 274       6.829  -5.042  -0.467  1.00  0.00           H  
ATOM   4029 2HD1 LEU G 274       6.048  -5.806   1.031  1.00  0.00           H  
ATOM   4030 3HD1 LEU G 274       6.241  -4.064   0.986  1.00  0.00           H  
ATOM   4031  CD2 LEU G 274       4.697  -3.549  -1.136  1.00  0.00           C  
ATOM   4032 1HD2 LEU G 274       5.523  -3.622  -1.876  1.00  0.00           H  
ATOM   4033 2HD2 LEU G 274       4.740  -2.650  -0.485  1.00  0.00           H  
ATOM   4034 3HD2 LEU G 274       3.727  -3.561  -1.678  1.00  0.00           H  
ATOM   4035  C   LEU G 274       3.434  -7.456   0.641  1.00  0.00           C  
ATOM   4036  O   LEU G 274       3.825  -7.457   1.807  1.00  0.00           O  
ATOM   4037  N   THR G 275       2.092  -7.590   0.327  1.00  0.00           N  
ATOM   4038  HN  THR G 275       1.815  -7.702  -0.624  1.00  0.00           H  
ATOM   4039  CA  THR G 275       1.067  -7.685   1.384  1.00  0.00           C  
ATOM   4040  HA  THR G 275       1.207  -6.837   2.038  1.00  0.00           H  
ATOM   4041  CB  THR G 275      -0.392  -7.715   0.761  1.00  0.00           C  
ATOM   4042  HB  THR G 275      -0.395  -8.642   0.149  1.00  0.00           H  
ATOM   4043  OG1 THR G 275      -0.667  -6.435   0.187  1.00  0.00           O  
ATOM   4044  HG1 THR G 275      -1.576  -6.318  -0.097  1.00  0.00           H  
ATOM   4045  CG2 THR G 275      -1.403  -7.890   1.904  1.00  0.00           C  
ATOM   4046 1HG2 THR G 275      -1.245  -7.134   2.703  1.00  0.00           H  
ATOM   4047 2HG2 THR G 275      -1.383  -8.944   2.254  1.00  0.00           H  
ATOM   4048 3HG2 THR G 275      -2.444  -7.608   1.637  1.00  0.00           H  
ATOM   4049  C   THR G 275       1.254  -8.933   2.215  1.00  0.00           C  
ATOM   4050  O   THR G 275       1.036  -8.898   3.419  1.00  0.00           O  
ATOM   4051  N   MET G 276       1.642 -10.136   1.554  1.00  0.00           N  
ATOM   4052  HN  MET G 276       1.791 -10.136   0.568  1.00  0.00           H  
ATOM   4053  CA  MET G 276       1.731 -11.371   2.296  1.00  0.00           C  
ATOM   4054  HA  MET G 276       0.710 -11.576   2.581  1.00  0.00           H  
ATOM   4055  CB  MET G 276       2.093 -12.546   1.395  1.00  0.00           C  
ATOM   4056  HB1 MET G 276       3.015 -12.245   0.854  1.00  0.00           H  
ATOM   4057  HB2 MET G 276       1.334 -12.749   0.609  1.00  0.00           H  
ATOM   4058  CG  MET G 276       2.310 -13.838   2.287  1.00  0.00           C  
ATOM   4059  HG1 MET G 276       3.364 -13.824   2.639  1.00  0.00           H  
ATOM   4060  HG2 MET G 276       2.368 -14.611   1.491  1.00  0.00           H  
ATOM   4061  SD  MET G 276       1.031 -14.328   3.503  1.00  0.00           S  
ATOM   4062  CE  MET G 276      -0.315 -14.797   2.427  1.00  0.00           C  
ATOM   4063  HE1 MET G 276       0.065 -15.316   1.522  1.00  0.00           H  
ATOM   4064  HE2 MET G 276      -0.862 -13.897   2.073  1.00  0.00           H  
ATOM   4065  HE3 MET G 276      -0.996 -15.422   3.044  1.00  0.00           H  
ATOM   4066  C   MET G 276       2.777 -11.223   3.408  1.00  0.00           C  
ATOM   4067  O   MET G 276       2.522 -11.470   4.567  1.00  0.00           O  
ATOM   4068  N   THR G 277       3.997 -10.687   3.076  1.00  0.00           N  
ATOM   4069  HN  THR G 277       4.162 -10.536   2.104  1.00  0.00           H  
ATOM   4070  CA  THR G 277       5.005 -10.556   4.146  1.00  0.00           C  
ATOM   4071  HA  THR G 277       5.079 -11.478   4.703  1.00  0.00           H  
ATOM   4072  CB  THR G 277       6.411 -10.283   3.569  1.00  0.00           C  
ATOM   4073  HB  THR G 277       6.609 -11.151   2.904  1.00  0.00           H  
ATOM   4074  OG1 THR G 277       7.360 -10.447   4.566  1.00  0.00           O  
ATOM   4075  HG1 THR G 277       7.315 -11.383   4.777  1.00  0.00           H  
ATOM   4076  CG2 THR G 277       6.716  -9.037   2.707  1.00  0.00           C  
ATOM   4077 1HG2 THR G 277       7.668  -9.095   2.137  1.00  0.00           H  
ATOM   4078 2HG2 THR G 277       6.774  -8.130   3.345  1.00  0.00           H  
ATOM   4079 3HG2 THR G 277       5.864  -8.888   2.009  1.00  0.00           H  
ATOM   4080  C   THR G 277       4.624  -9.313   5.054  1.00  0.00           C  
ATOM   4081  O   THR G 277       5.132  -9.279   6.161  1.00  0.00           O  
ATOM   4082  N   THR G 278       3.799  -8.346   4.601  1.00  0.00           N  
ATOM   4083  HN  THR G 278       3.353  -8.405   3.711  1.00  0.00           H  
ATOM   4084  CA  THR G 278       3.264  -7.350   5.539  1.00  0.00           C  
ATOM   4085  HA  THR G 278       4.092  -6.925   6.088  1.00  0.00           H  
ATOM   4086  CB  THR G 278       2.629  -6.125   4.790  1.00  0.00           C  
ATOM   4087  HB  THR G 278       1.755  -6.444   4.182  1.00  0.00           H  
ATOM   4088  OG1 THR G 278       3.599  -5.560   3.919  1.00  0.00           O  
ATOM   4089  HG1 THR G 278       3.833  -6.140   3.191  1.00  0.00           H  
ATOM   4090  CG2 THR G 278       2.111  -5.002   5.675  1.00  0.00           C  
ATOM   4091 1HG2 THR G 278       1.418  -5.446   6.423  1.00  0.00           H  
ATOM   4092 2HG2 THR G 278       1.539  -4.279   5.055  1.00  0.00           H  
ATOM   4093 3HG2 THR G 278       2.868  -4.459   6.279  1.00  0.00           H  
ATOM   4094  C   THR G 278       2.324  -7.815   6.617  1.00  0.00           C  
ATOM   4095  O   THR G 278       2.370  -7.488   7.796  1.00  0.00           O  
ATOM   4096  N   LEU G 279       1.339  -8.650   6.180  1.00  0.00           N  
ATOM   4097  HN  LEU G 279       1.317  -8.930   5.223  1.00  0.00           H  
ATOM   4098  CA  LEU G 279       0.380  -9.457   6.946  1.00  0.00           C  
ATOM   4099  HA  LEU G 279      -0.200  -8.758   7.531  1.00  0.00           H  
ATOM   4100  CB  LEU G 279      -0.613 -10.120   5.952  1.00  0.00           C  
ATOM   4101  HB1 LEU G 279      -0.008 -10.436   5.075  1.00  0.00           H  
ATOM   4102  HB2 LEU G 279      -1.350  -9.398   5.538  1.00  0.00           H  
ATOM   4103  CG  LEU G 279      -1.417 -11.343   6.481  1.00  0.00           C  
ATOM   4104  HG  LEU G 279      -0.789 -12.059   7.053  1.00  0.00           H  
ATOM   4105  CD1 LEU G 279      -2.618 -10.966   7.383  1.00  0.00           C  
ATOM   4106 1HD1 LEU G 279      -3.256 -10.257   6.812  1.00  0.00           H  
ATOM   4107 2HD1 LEU G 279      -2.245 -10.448   8.292  1.00  0.00           H  
ATOM   4108 3HD1 LEU G 279      -3.214 -11.874   7.613  1.00  0.00           H  
ATOM   4109  CD2 LEU G 279      -1.932 -12.073   5.223  1.00  0.00           C  
ATOM   4110 1HD2 LEU G 279      -2.058 -13.161   5.405  1.00  0.00           H  
ATOM   4111 2HD2 LEU G 279      -1.340 -12.023   4.284  1.00  0.00           H  
ATOM   4112 3HD2 LEU G 279      -2.868 -11.577   4.889  1.00  0.00           H  
ATOM   4113  C   LEU G 279       1.067 -10.447   7.914  1.00  0.00           C  
ATOM   4114  O   LEU G 279       0.791 -10.401   9.113  1.00  0.00           O  
ATOM   4115  N   SER G 280       2.008 -11.188   7.438  1.00  0.00           N  
ATOM   4116  HN  SER G 280       2.127 -11.094   6.453  1.00  0.00           H  
ATOM   4117  CA  SER G 280       2.978 -12.016   8.114  1.00  0.00           C  
ATOM   4118  HA  SER G 280       2.467 -12.858   8.556  1.00  0.00           H  
ATOM   4119  CB  SER G 280       3.999 -12.726   7.131  1.00  0.00           C  
ATOM   4120  HB1 SER G 280       4.590 -11.938   6.617  1.00  0.00           H  
ATOM   4121  HB2 SER G 280       3.427 -13.254   6.339  1.00  0.00           H  
ATOM   4122  OG  SER G 280       4.937 -13.556   7.684  1.00  0.00           O  
ATOM   4123  HG1 SER G 280       5.031 -14.194   6.973  1.00  0.00           H  
ATOM   4124  C   SER G 280       3.751 -11.256   9.194  1.00  0.00           C  
ATOM   4125  O   SER G 280       3.928 -11.745  10.330  1.00  0.00           O  
ATOM   4126  N   THR G 281       4.232  -9.988   8.910  1.00  0.00           N  
ATOM   4127  HN  THR G 281       4.288  -9.640   7.978  1.00  0.00           H  
ATOM   4128  CA  THR G 281       4.845  -9.172   9.955  1.00  0.00           C  
ATOM   4129  HA  THR G 281       5.590  -9.689  10.541  1.00  0.00           H  
ATOM   4130  CB  THR G 281       5.788  -8.066   9.317  1.00  0.00           C  
ATOM   4131  HB  THR G 281       5.477  -7.799   8.285  1.00  0.00           H  
ATOM   4132  OG1 THR G 281       7.180  -8.429   9.260  1.00  0.00           O  
ATOM   4133  HG1 THR G 281       7.407  -8.549   8.335  1.00  0.00           H  
ATOM   4134  CG2 THR G 281       5.764  -6.757  10.162  1.00  0.00           C  
ATOM   4135 1HG2 THR G 281       6.241  -5.898   9.643  1.00  0.00           H  
ATOM   4136 2HG2 THR G 281       6.252  -6.898  11.151  1.00  0.00           H  
ATOM   4137 3HG2 THR G 281       4.741  -6.335  10.257  1.00  0.00           H  
ATOM   4138  C   THR G 281       3.874  -8.728  11.020  1.00  0.00           C  
ATOM   4139  O   THR G 281       4.276  -8.602  12.169  1.00  0.00           O  
ATOM   4140  N   ILE G 282       2.560  -8.437  10.705  1.00  0.00           N  
ATOM   4141  HN  ILE G 282       2.314  -8.555   9.746  1.00  0.00           H  
ATOM   4142  CA  ILE G 282       1.516  -8.186  11.791  1.00  0.00           C  
ATOM   4143  HA  ILE G 282       1.854  -7.401  12.451  1.00  0.00           H  
ATOM   4144  CB  ILE G 282       0.234  -7.600  11.114  1.00  0.00           C  
ATOM   4145  HB  ILE G 282      -0.044  -8.257  10.262  1.00  0.00           H  
ATOM   4146  CG2 ILE G 282      -0.982  -7.632  12.006  1.00  0.00           C  
ATOM   4147 1HG2 ILE G 282      -0.789  -7.066  12.942  1.00  0.00           H  
ATOM   4148 2HG2 ILE G 282      -1.435  -8.593  12.331  1.00  0.00           H  
ATOM   4149 3HG2 ILE G 282      -1.873  -7.119  11.586  1.00  0.00           H  
ATOM   4150  CG1 ILE G 282       0.464  -6.160  10.599  1.00  0.00           C  
ATOM   4151 1HG1 ILE G 282       1.500  -6.101  10.202  1.00  0.00           H  
ATOM   4152 2HG1 ILE G 282       0.396  -5.397  11.404  1.00  0.00           H  
ATOM   4153  CD  ILE G 282      -0.411  -5.782   9.393  1.00  0.00           C  
ATOM   4154  HD1 ILE G 282      -1.480  -5.846   9.688  1.00  0.00           H  
ATOM   4155  HD2 ILE G 282      -0.317  -6.488   8.539  1.00  0.00           H  
ATOM   4156  HD3 ILE G 282      -0.247  -4.754   9.005  1.00  0.00           H  
ATOM   4157  C   ILE G 282       1.234  -9.390  12.629  1.00  0.00           C  
ATOM   4158  O   ILE G 282       1.337  -9.318  13.876  1.00  0.00           O  
ATOM   4159  N   ALA G 283       0.914 -10.530  12.024  1.00  0.00           N  
ATOM   4160  HN  ALA G 283       0.932 -10.559  11.027  1.00  0.00           H  
ATOM   4161  CA  ALA G 283       0.931 -11.774  12.742  1.00  0.00           C  
ATOM   4162  HA  ALA G 283       0.097 -11.850  13.424  1.00  0.00           H  
ATOM   4163  CB  ALA G 283       0.798 -12.901  11.740  1.00  0.00           C  
ATOM   4164  HB1 ALA G 283      -0.237 -13.000  11.350  1.00  0.00           H  
ATOM   4165  HB2 ALA G 283       1.061 -13.932  12.058  1.00  0.00           H  
ATOM   4166  HB3 ALA G 283       1.463 -12.647  10.887  1.00  0.00           H  
ATOM   4167  C   ALA G 283       2.218 -12.024  13.560  1.00  0.00           C  
ATOM   4168  O   ALA G 283       2.199 -12.632  14.641  1.00  0.00           O  
ATOM   4169  N   ARG G 284       3.399 -11.654  13.041  1.00  0.00           N  
ATOM   4170  HN  ARG G 284       3.443 -11.437  12.069  1.00  0.00           H  
ATOM   4171  CA  ARG G 284       4.704 -11.878  13.705  1.00  0.00           C  
ATOM   4172  HA  ARG G 284       4.752 -12.894  14.069  1.00  0.00           H  
ATOM   4173  CB  ARG G 284       5.956 -11.706  12.837  1.00  0.00           C  
ATOM   4174  HB1 ARG G 284       5.836 -10.682  12.423  1.00  0.00           H  
ATOM   4175  HB2 ARG G 284       5.892 -12.307  11.905  1.00  0.00           H  
ATOM   4176  CG  ARG G 284       7.290 -11.660  13.536  1.00  0.00           C  
ATOM   4177  HG1 ARG G 284       7.353 -10.715  14.117  1.00  0.00           H  
ATOM   4178  HG2 ARG G 284       8.061 -11.611  12.738  1.00  0.00           H  
ATOM   4179  CD  ARG G 284       7.683 -13.030  14.253  1.00  0.00           C  
ATOM   4180  HD1 ARG G 284       7.040 -13.084  15.158  1.00  0.00           H  
ATOM   4181  HD2 ARG G 284       8.769 -13.038  14.486  1.00  0.00           H  
ATOM   4182  NE  ARG G 284       7.294 -14.161  13.424  1.00  0.00           N  
ATOM   4183  HE  ARG G 284       7.400 -13.934  12.456  1.00  0.00           H  
ATOM   4184  CZ  ARG G 284       6.702 -15.339  13.720  1.00  0.00           C  
ATOM   4185  NH1 ARG G 284       6.734 -15.819  14.915  1.00  0.00           N  
ATOM   4186 1HH1 ARG G 284       7.177 -15.321  15.660  1.00  0.00           H  
ATOM   4187 2HH1 ARG G 284       6.093 -16.553  15.140  1.00  0.00           H  
ATOM   4188  NH2 ARG G 284       6.017 -15.995  12.786  1.00  0.00           N  
ATOM   4189 1HH2 ARG G 284       5.711 -16.940  12.903  1.00  0.00           H  
ATOM   4190 2HH2 ARG G 284       5.885 -15.588  11.882  1.00  0.00           H  
ATOM   4191  C   ARG G 284       4.745 -11.100  14.985  1.00  0.00           C  
ATOM   4192  O   ARG G 284       5.129 -11.562  16.073  1.00  0.00           O  
ATOM   4193  N   LYS G 285       4.426  -9.797  14.968  1.00  0.00           N  
ATOM   4194  HN  LYS G 285       4.315  -9.262  14.134  1.00  0.00           H  
ATOM   4195  CA  LYS G 285       4.372  -9.061  16.217  1.00  0.00           C  
ATOM   4196  HA  LYS G 285       5.348  -9.127  16.674  1.00  0.00           H  
ATOM   4197  CB  LYS G 285       3.997  -7.572  15.975  1.00  0.00           C  
ATOM   4198  HB1 LYS G 285       3.981  -7.059  16.961  1.00  0.00           H  
ATOM   4199  HB2 LYS G 285       2.998  -7.449  15.504  1.00  0.00           H  
ATOM   4200  CG  LYS G 285       5.030  -6.840  15.124  1.00  0.00           C  
ATOM   4201  HG1 LYS G 285       5.031  -7.367  14.146  1.00  0.00           H  
ATOM   4202  HG2 LYS G 285       6.044  -6.792  15.575  1.00  0.00           H  
ATOM   4203  CD  LYS G 285       4.570  -5.352  14.790  1.00  0.00           C  
ATOM   4204  HD1 LYS G 285       4.922  -4.812  15.694  1.00  0.00           H  
ATOM   4205  HD2 LYS G 285       3.474  -5.173  14.763  1.00  0.00           H  
ATOM   4206  CE  LYS G 285       5.381  -4.878  13.585  1.00  0.00           C  
ATOM   4207  HE1 LYS G 285       5.166  -5.459  12.663  1.00  0.00           H  
ATOM   4208  HE2 LYS G 285       6.475  -4.948  13.765  1.00  0.00           H  
ATOM   4209  NZ  LYS G 285       5.138  -3.466  13.216  1.00  0.00           N1+
ATOM   4210  HZ1 LYS G 285       5.909  -3.115  12.613  1.00  0.00           H  
ATOM   4211  HZ2 LYS G 285       4.962  -2.825  14.016  1.00  0.00           H  
ATOM   4212  HZ3 LYS G 285       4.218  -3.421  12.733  1.00  0.00           H  
ATOM   4213  C   LYS G 285       3.390  -9.581  17.314  1.00  0.00           C  
ATOM   4214  O   LYS G 285       3.634  -9.505  18.535  1.00  0.00           O  
ATOM   4215  N   SER G 286       2.238 -10.174  16.896  1.00  0.00           N  
ATOM   4216  HN  SER G 286       2.046 -10.234  15.919  1.00  0.00           H  
ATOM   4217  CA  SER G 286       1.146 -10.664  17.768  1.00  0.00           C  
ATOM   4218  HA  SER G 286       1.089 -10.082  18.675  1.00  0.00           H  
ATOM   4219  CB  SER G 286      -0.206 -10.678  17.047  1.00  0.00           C  
ATOM   4220  HB1 SER G 286      -0.523  -9.613  17.014  1.00  0.00           H  
ATOM   4221  HB2 SER G 286      -1.028 -11.184  17.597  1.00  0.00           H  
ATOM   4222  OG  SER G 286      -0.228 -11.261  15.758  1.00  0.00           O  
ATOM   4223  HG1 SER G 286       0.107 -10.559  15.196  1.00  0.00           H  
ATOM   4224  C   SER G 286       1.378 -12.056  18.119  1.00  0.00           C  
ATOM   4225  O   SER G 286       0.758 -12.495  19.115  1.00  0.00           O  
ATOM   4226  N   LEU G 287       2.121 -12.930  17.421  1.00  0.00           N  
ATOM   4227  HN  LEU G 287       2.298 -12.652  16.480  1.00  0.00           H  
ATOM   4228  CA  LEU G 287       2.436 -14.378  17.800  1.00  0.00           C  
ATOM   4229  HA  LEU G 287       1.566 -14.963  18.059  1.00  0.00           H  
ATOM   4230  CB  LEU G 287       2.891 -15.154  16.496  1.00  0.00           C  
ATOM   4231  HB1 LEU G 287       3.340 -16.160  16.633  1.00  0.00           H  
ATOM   4232  HB2 LEU G 287       3.522 -14.414  15.957  1.00  0.00           H  
ATOM   4233  CG  LEU G 287       1.666 -15.446  15.561  1.00  0.00           C  
ATOM   4234  HG  LEU G 287       1.119 -14.481  15.497  1.00  0.00           H  
ATOM   4235  CD1 LEU G 287       2.186 -15.824  14.163  1.00  0.00           C  
ATOM   4236 1HD1 LEU G 287       2.879 -15.115  13.660  1.00  0.00           H  
ATOM   4237 2HD1 LEU G 287       1.310 -16.018  13.508  1.00  0.00           H  
ATOM   4238 3HD1 LEU G 287       2.766 -16.771  14.144  1.00  0.00           H  
ATOM   4239  CD2 LEU G 287       0.669 -16.523  15.998  1.00  0.00           C  
ATOM   4240 1HD2 LEU G 287       0.062 -16.766  15.100  1.00  0.00           H  
ATOM   4241 2HD2 LEU G 287       0.019 -16.167  16.826  1.00  0.00           H  
ATOM   4242 3HD2 LEU G 287       1.264 -17.435  16.219  1.00  0.00           H  
ATOM   4243  C   LEU G 287       3.324 -14.476  19.028  1.00  0.00           C  
ATOM   4244  O   LEU G 287       4.056 -13.499  19.359  1.00  0.00           O  
ATOM   4245  N   PRO G 288       3.279 -15.519  19.895  1.00  0.00           N  
ATOM   4246  CD  PRO G 288       2.719 -16.807  19.538  1.00  0.00           C  
ATOM   4247  HD1 PRO G 288       2.966 -17.187  18.523  1.00  0.00           H  
ATOM   4248  HD2 PRO G 288       1.612 -16.717  19.530  1.00  0.00           H  
ATOM   4249  CA  PRO G 288       4.137 -15.675  21.032  1.00  0.00           C  
ATOM   4250  HA  PRO G 288       3.849 -14.921  21.750  1.00  0.00           H  
ATOM   4251  CB  PRO G 288       3.804 -17.067  21.614  1.00  0.00           C  
ATOM   4252  HB1 PRO G 288       2.913 -17.028  22.276  1.00  0.00           H  
ATOM   4253  HB2 PRO G 288       4.658 -17.591  22.095  1.00  0.00           H  
ATOM   4254  CG  PRO G 288       3.259 -17.817  20.457  1.00  0.00           C  
ATOM   4255  HG1 PRO G 288       3.943 -18.409  19.812  1.00  0.00           H  
ATOM   4256  HG2 PRO G 288       2.438 -18.501  20.762  1.00  0.00           H  
ATOM   4257  C   PRO G 288       5.658 -15.533  20.738  1.00  0.00           C  
ATOM   4258  O   PRO G 288       6.154 -15.565  19.617  1.00  0.00           O  
ATOM   4259  N   LYS G 289       6.443 -15.368  21.798  1.00  0.00           N  
ATOM   4260  HN  LYS G 289       6.016 -15.579  22.674  1.00  0.00           H  
ATOM   4261  CA  LYS G 289       7.874 -15.092  21.765  1.00  0.00           C  
ATOM   4262  HA  LYS G 289       8.090 -14.398  20.966  1.00  0.00           H  
ATOM   4263  CB  LYS G 289       8.440 -14.386  23.005  1.00  0.00           C  
ATOM   4264  HB1 LYS G 289       9.544 -14.265  23.046  1.00  0.00           H  
ATOM   4265  HB2 LYS G 289       8.261 -14.939  23.952  1.00  0.00           H  
ATOM   4266  CG  LYS G 289       7.860 -12.971  23.429  1.00  0.00           C  
ATOM   4267  HG1 LYS G 289       8.485 -12.547  24.244  1.00  0.00           H  
ATOM   4268  HG2 LYS G 289       6.859 -13.288  23.793  1.00  0.00           H  
ATOM   4269  CD  LYS G 289       7.810 -11.979  22.201  1.00  0.00           C  
ATOM   4270  HD1 LYS G 289       7.369 -12.415  21.280  1.00  0.00           H  
ATOM   4271  HD2 LYS G 289       8.902 -11.912  22.010  1.00  0.00           H  
ATOM   4272  CE  LYS G 289       7.185 -10.687  22.691  1.00  0.00           C  
ATOM   4273  HE1 LYS G 289       7.669 -10.175  23.550  1.00  0.00           H  
ATOM   4274  HE2 LYS G 289       6.160 -10.970  23.010  1.00  0.00           H  
ATOM   4275  NZ  LYS G 289       7.051  -9.709  21.645  1.00  0.00           N1+
ATOM   4276  HZ1 LYS G 289       6.636  -8.886  22.125  1.00  0.00           H  
ATOM   4277  HZ2 LYS G 289       6.275 -10.052  21.043  1.00  0.00           H  
ATOM   4278  HZ3 LYS G 289       7.962  -9.587  21.157  1.00  0.00           H  
ATOM   4279  C   LYS G 289       8.624 -16.414  21.476  1.00  0.00           C  
ATOM   4280  O   LYS G 289       9.057 -17.162  22.356  1.00  0.00           O  
ATOM   4281  N   VAL G 290       8.857 -16.785  20.156  1.00  0.00           N  
ATOM   4282  HN  VAL G 290       8.582 -16.188  19.407  1.00  0.00           H  
ATOM   4283  CA  VAL G 290       9.257 -18.133  19.709  1.00  0.00           C  
ATOM   4284  HA  VAL G 290       9.473 -18.642  20.637  1.00  0.00           H  
ATOM   4285  CB  VAL G 290       8.220 -18.964  18.994  1.00  0.00           C  
ATOM   4286  HB  VAL G 290       8.700 -19.903  18.646  1.00  0.00           H  
ATOM   4287  CG1 VAL G 290       7.159 -19.456  19.948  1.00  0.00           C  
ATOM   4288 1HG1 VAL G 290       6.525 -20.288  19.573  1.00  0.00           H  
ATOM   4289 2HG1 VAL G 290       6.365 -18.712  20.170  1.00  0.00           H  
ATOM   4290 3HG1 VAL G 290       7.659 -19.755  20.894  1.00  0.00           H  
ATOM   4291  CG2 VAL G 290       7.600 -18.320  17.694  1.00  0.00           C  
ATOM   4292 1HG2 VAL G 290       7.123 -19.248  17.313  1.00  0.00           H  
ATOM   4293 2HG2 VAL G 290       8.328 -17.930  16.950  1.00  0.00           H  
ATOM   4294 3HG2 VAL G 290       6.854 -17.517  17.876  1.00  0.00           H  
ATOM   4295  C   VAL G 290      10.582 -18.151  19.099  1.00  0.00           C  
ATOM   4296  O   VAL G 290      11.050 -17.242  18.411  1.00  0.00           O  
ATOM   4297  N   SER G 291      11.317 -19.285  19.357  1.00  0.00           N  
ATOM   4298  HN  SER G 291      10.969 -20.017  19.937  1.00  0.00           H  
ATOM   4299  CA  SER G 291      12.619 -19.451  18.754  1.00  0.00           C  
ATOM   4300  HA  SER G 291      12.819 -18.589  18.135  1.00  0.00           H  
ATOM   4301  CB  SER G 291      13.773 -19.314  19.740  1.00  0.00           C  
ATOM   4302  HB1 SER G 291      14.671 -19.168  19.102  1.00  0.00           H  
ATOM   4303  HB2 SER G 291      13.878 -20.237  20.350  1.00  0.00           H  
ATOM   4304  OG  SER G 291      13.707 -18.063  20.429  1.00  0.00           O  
ATOM   4305  HG1 SER G 291      12.945 -18.028  21.012  1.00  0.00           H  
ATOM   4306  C   SER G 291      12.707 -20.707  17.876  1.00  0.00           C  
ATOM   4307  O   SER G 291      13.713 -21.356  17.479  1.00  0.00           O  
ATOM   4308  N   TYR G 292      11.495 -21.157  17.496  1.00  0.00           N  
ATOM   4309  HN  TYR G 292      10.687 -20.653  17.792  1.00  0.00           H  
ATOM   4310  CA  TYR G 292      11.341 -22.281  16.506  1.00  0.00           C  
ATOM   4311  HA  TYR G 292      12.067 -22.023  15.749  1.00  0.00           H  
ATOM   4312  CB  TYR G 292      11.445 -23.707  16.955  1.00  0.00           C  
ATOM   4313  HB1 TYR G 292      12.504 -24.028  16.856  1.00  0.00           H  
ATOM   4314  HB2 TYR G 292      10.825 -24.464  16.430  1.00  0.00           H  
ATOM   4315  CG  TYR G 292      11.081 -23.836  18.398  1.00  0.00           C  
ATOM   4316  CD1 TYR G 292       9.811 -23.931  18.836  1.00  0.00           C  
ATOM   4317  HD1 TYR G 292       8.992 -23.946  18.132  1.00  0.00           H  
ATOM   4318  CE1 TYR G 292       9.594 -24.327  20.188  1.00  0.00           C  
ATOM   4319  HE1 TYR G 292       8.550 -24.405  20.453  1.00  0.00           H  
ATOM   4320  CZ  TYR G 292      10.622 -24.525  21.101  1.00  0.00           C  
ATOM   4321  OH  TYR G 292      10.333 -25.071  22.373  1.00  0.00           O  
ATOM   4322  HH  TYR G 292      11.080 -25.071  22.976  1.00  0.00           H  
ATOM   4323  CD2 TYR G 292      12.143 -23.922  19.303  1.00  0.00           C  
ATOM   4324  HD2 TYR G 292      13.183 -23.945  19.012  1.00  0.00           H  
ATOM   4325  CE2 TYR G 292      11.876 -24.340  20.615  1.00  0.00           C  
ATOM   4326  HE2 TYR G 292      12.687 -24.522  21.304  1.00  0.00           H  
ATOM   4327  C   TYR G 292      10.056 -22.117  15.746  1.00  0.00           C  
ATOM   4328  O   TYR G 292       9.191 -21.268  15.957  1.00  0.00           O  
ATOM   4329  N   VAL G 293      10.011 -22.814  14.542  1.00  0.00           N  
ATOM   4330  HN  VAL G 293      10.765 -23.398  14.252  1.00  0.00           H  
ATOM   4331  CA  VAL G 293       8.933 -22.780  13.603  1.00  0.00           C  
ATOM   4332  HA  VAL G 293       8.636 -21.750  13.468  1.00  0.00           H  
ATOM   4333  CB  VAL G 293       9.311 -23.127  12.164  1.00  0.00           C  
ATOM   4334  HB  VAL G 293       9.797 -24.116  12.304  1.00  0.00           H  
ATOM   4335  CG1 VAL G 293       8.095 -23.170  11.193  1.00  0.00           C  
ATOM   4336 1HG1 VAL G 293       7.420 -24.031  11.384  1.00  0.00           H  
ATOM   4337 2HG1 VAL G 293       8.293 -23.224  10.101  1.00  0.00           H  
ATOM   4338 3HG1 VAL G 293       7.432 -22.302  11.394  1.00  0.00           H  
ATOM   4339  CG2 VAL G 293      10.278 -22.036  11.720  1.00  0.00           C  
ATOM   4340 1HG2 VAL G 293       9.815 -21.053  11.953  1.00  0.00           H  
ATOM   4341 2HG2 VAL G 293      10.464 -22.055  10.625  1.00  0.00           H  
ATOM   4342 3HG2 VAL G 293      11.223 -22.045  12.304  1.00  0.00           H  
ATOM   4343  C   VAL G 293       7.736 -23.489  14.083  1.00  0.00           C  
ATOM   4344  O   VAL G 293       7.728 -24.651  14.468  1.00  0.00           O  
ATOM   4345  N   THR G 294       6.603 -22.772  14.164  1.00  0.00           N  
ATOM   4346  HN  THR G 294       6.663 -21.798  13.962  1.00  0.00           H  
ATOM   4347  CA  THR G 294       5.341 -23.333  14.679  1.00  0.00           C  
ATOM   4348  HA  THR G 294       5.538 -24.177  15.324  1.00  0.00           H  
ATOM   4349  CB  THR G 294       4.452 -22.435  15.586  1.00  0.00           C  
ATOM   4350  HB  THR G 294       3.589 -22.981  16.023  1.00  0.00           H  
ATOM   4351  OG1 THR G 294       3.792 -21.353  14.806  1.00  0.00           O  
ATOM   4352  HG1 THR G 294       4.523 -20.816  14.492  1.00  0.00           H  
ATOM   4353  CG2 THR G 294       5.290 -21.789  16.752  1.00  0.00           C  
ATOM   4354 1HG2 THR G 294       5.580 -22.625  17.423  1.00  0.00           H  
ATOM   4355 2HG2 THR G 294       4.654 -21.038  17.267  1.00  0.00           H  
ATOM   4356 3HG2 THR G 294       6.161 -21.241  16.332  1.00  0.00           H  
ATOM   4357  C   THR G 294       4.511 -23.854  13.494  1.00  0.00           C  
ATOM   4358  O   THR G 294       4.829 -23.644  12.273  1.00  0.00           O  
ATOM   4359  N   ALA G 295       3.419 -24.580  13.844  1.00  0.00           N  
ATOM   4360  HN  ALA G 295       3.264 -24.830  14.797  1.00  0.00           H  
ATOM   4361  CA  ALA G 295       2.546 -25.164  12.811  1.00  0.00           C  
ATOM   4362  HA  ALA G 295       3.255 -25.637  12.148  1.00  0.00           H  
ATOM   4363  CB  ALA G 295       1.588 -26.267  13.413  1.00  0.00           C  
ATOM   4364  HB1 ALA G 295       2.190 -27.119  13.795  1.00  0.00           H  
ATOM   4365  HB2 ALA G 295       0.827 -26.699  12.728  1.00  0.00           H  
ATOM   4366  HB3 ALA G 295       1.066 -26.070  14.374  1.00  0.00           H  
ATOM   4367  C   ALA G 295       1.776 -24.078  12.004  1.00  0.00           C  
ATOM   4368  O   ALA G 295       1.592 -24.204  10.796  1.00  0.00           O  
ATOM   4369  N   MET G 296       1.425 -22.924  12.638  1.00  0.00           N  
ATOM   4370  HN  MET G 296       1.437 -22.864  13.633  1.00  0.00           H  
ATOM   4371  CA  MET G 296       0.938 -21.744  11.936  1.00  0.00           C  
ATOM   4372  HA  MET G 296       0.044 -21.958  11.370  1.00  0.00           H  
ATOM   4373  CB  MET G 296       0.372 -20.689  13.010  1.00  0.00           C  
ATOM   4374  HB1 MET G 296       1.097 -20.724  13.851  1.00  0.00           H  
ATOM   4375  HB2 MET G 296      -0.625 -20.938  13.432  1.00  0.00           H  
ATOM   4376  CG  MET G 296       0.235 -19.128  12.604  1.00  0.00           C  
ATOM   4377  HG1 MET G 296       1.140 -18.789  12.057  1.00  0.00           H  
ATOM   4378  HG2 MET G 296       0.102 -18.445  13.470  1.00  0.00           H  
ATOM   4379  SD  MET G 296      -1.248 -18.985  11.470  1.00  0.00           S  
ATOM   4380  CE  MET G 296      -2.589 -19.069  12.660  1.00  0.00           C  
ATOM   4381  HE1 MET G 296      -3.537 -19.138  12.085  1.00  0.00           H  
ATOM   4382  HE2 MET G 296      -2.621 -18.218  13.373  1.00  0.00           H  
ATOM   4383  HE3 MET G 296      -2.588 -20.009  13.253  1.00  0.00           H  
ATOM   4384  C   MET G 296       1.911 -21.051  10.995  1.00  0.00           C  
ATOM   4385  O   MET G 296       1.652 -20.858   9.833  1.00  0.00           O  
ATOM   4386  N   ASP G 297       3.116 -20.872  11.470  1.00  0.00           N  
ATOM   4387  HN  ASP G 297       3.359 -20.969  12.432  1.00  0.00           H  
ATOM   4388  CA  ASP G 297       4.257 -20.227  10.742  1.00  0.00           C  
ATOM   4389  HA  ASP G 297       3.900 -19.256  10.431  1.00  0.00           H  
ATOM   4390  CB  ASP G 297       5.465 -20.107  11.622  1.00  0.00           C  
ATOM   4391  HB1 ASP G 297       6.400 -19.695  11.185  1.00  0.00           H  
ATOM   4392  HB2 ASP G 297       5.827 -21.129  11.865  1.00  0.00           H  
ATOM   4393  CG  ASP G 297       5.085 -19.312  12.819  1.00  0.00           C  
ATOM   4394  OD1 ASP G 297       5.674 -19.685  13.852  1.00  0.00           O  
ATOM   4395  OD2 ASP G 297       4.479 -18.249  12.794  1.00  0.00           O  
ATOM   4396  C   ASP G 297       4.584 -21.061   9.516  1.00  0.00           C  
ATOM   4397  O   ASP G 297       4.797 -20.479   8.423  1.00  0.00           O  
ATOM   4398  N   LEU G 298       4.571 -22.429   9.580  1.00  0.00           N  
ATOM   4399  HN  LEU G 298       4.443 -22.882  10.459  1.00  0.00           H  
ATOM   4400  CA  LEU G 298       4.781 -23.226   8.382  1.00  0.00           C  
ATOM   4401  HA  LEU G 298       5.787 -23.025   8.045  1.00  0.00           H  
ATOM   4402  CB  LEU G 298       4.775 -24.692   8.866  1.00  0.00           C  
ATOM   4403  HB1 LEU G 298       4.109 -24.655   9.755  1.00  0.00           H  
ATOM   4404  HB2 LEU G 298       5.793 -25.001   9.187  1.00  0.00           H  
ATOM   4405  CG  LEU G 298       4.185 -25.703   7.887  1.00  0.00           C  
ATOM   4406  HG  LEU G 298       3.173 -25.485   7.482  1.00  0.00           H  
ATOM   4407  CD1 LEU G 298       5.127 -25.868   6.631  1.00  0.00           C  
ATOM   4408 1HD1 LEU G 298       5.460 -24.965   6.077  1.00  0.00           H  
ATOM   4409 2HD1 LEU G 298       4.704 -26.551   5.863  1.00  0.00           H  
ATOM   4410 3HD1 LEU G 298       6.067 -26.398   6.897  1.00  0.00           H  
ATOM   4411  CD2 LEU G 298       3.966 -27.067   8.547  1.00  0.00           C  
ATOM   4412 1HD2 LEU G 298       4.909 -27.344   9.066  1.00  0.00           H  
ATOM   4413 2HD2 LEU G 298       3.747 -27.853   7.793  1.00  0.00           H  
ATOM   4414 3HD2 LEU G 298       3.196 -27.102   9.347  1.00  0.00           H  
ATOM   4415  C   LEU G 298       3.837 -23.017   7.249  1.00  0.00           C  
ATOM   4416  O   LEU G 298       4.212 -22.830   6.122  1.00  0.00           O  
ATOM   4417  N   PHE G 299       2.538 -22.934   7.593  1.00  0.00           N  
ATOM   4418  HN  PHE G 299       2.280 -23.001   8.553  1.00  0.00           H  
ATOM   4419  CA  PHE G 299       1.434 -22.620   6.692  1.00  0.00           C  
ATOM   4420  HA  PHE G 299       1.490 -23.332   5.881  1.00  0.00           H  
ATOM   4421  CB  PHE G 299       0.126 -22.850   7.373  1.00  0.00           C  
ATOM   4422  HB1 PHE G 299       0.061 -22.258   8.311  1.00  0.00           H  
ATOM   4423  HB2 PHE G 299       0.206 -23.861   7.826  1.00  0.00           H  
ATOM   4424  CG  PHE G 299      -1.145 -22.512   6.611  1.00  0.00           C  
ATOM   4425  CD1 PHE G 299      -2.004 -23.529   6.214  1.00  0.00           C  
ATOM   4426  HD1 PHE G 299      -1.782 -24.527   6.562  1.00  0.00           H  
ATOM   4427  CE1 PHE G 299      -3.183 -23.233   5.518  1.00  0.00           C  
ATOM   4428  HE1 PHE G 299      -3.761 -24.134   5.380  1.00  0.00           H  
ATOM   4429  CZ  PHE G 299      -3.489 -21.878   5.228  1.00  0.00           C  
ATOM   4430  HZ  PHE G 299      -4.388 -21.642   4.678  1.00  0.00           H  
ATOM   4431  CD2 PHE G 299      -1.539 -21.217   6.399  1.00  0.00           C  
ATOM   4432  HD2 PHE G 299      -0.927 -20.473   6.886  1.00  0.00           H  
ATOM   4433  CE2 PHE G 299      -2.734 -20.855   5.812  1.00  0.00           C  
ATOM   4434  HE2 PHE G 299      -2.960 -19.836   5.532  1.00  0.00           H  
ATOM   4435  C   PHE G 299       1.608 -21.167   6.181  1.00  0.00           C  
ATOM   4436  O   PHE G 299       1.374 -20.924   5.008  1.00  0.00           O  
ATOM   4437  N   VAL G 300       1.964 -20.170   6.992  1.00  0.00           N  
ATOM   4438  HN  VAL G 300       2.017 -20.229   7.986  1.00  0.00           H  
ATOM   4439  CA  VAL G 300       2.118 -18.762   6.617  1.00  0.00           C  
ATOM   4440  HA  VAL G 300       1.359 -18.580   5.870  1.00  0.00           H  
ATOM   4441  CB  VAL G 300       2.130 -17.927   7.837  1.00  0.00           C  
ATOM   4442  HB  VAL G 300       2.854 -18.380   8.547  1.00  0.00           H  
ATOM   4443  CG1 VAL G 300       2.336 -16.392   7.500  1.00  0.00           C  
ATOM   4444 1HG1 VAL G 300       2.090 -15.890   8.460  1.00  0.00           H  
ATOM   4445 2HG1 VAL G 300       1.524 -16.031   6.832  1.00  0.00           H  
ATOM   4446 3HG1 VAL G 300       3.397 -16.168   7.258  1.00  0.00           H  
ATOM   4447  CG2 VAL G 300       0.723 -18.075   8.456  1.00  0.00           C  
ATOM   4448 1HG2 VAL G 300       0.383 -19.025   8.921  1.00  0.00           H  
ATOM   4449 2HG2 VAL G 300      -0.133 -17.941   7.761  1.00  0.00           H  
ATOM   4450 3HG2 VAL G 300       0.465 -17.231   9.130  1.00  0.00           H  
ATOM   4451  C   VAL G 300       3.407 -18.576   5.776  1.00  0.00           C  
ATOM   4452  O   VAL G 300       3.465 -17.681   4.911  1.00  0.00           O  
ATOM   4453  N   SER G 301       4.480 -19.348   6.045  1.00  0.00           N  
ATOM   4454  HN  SER G 301       4.518 -19.947   6.842  1.00  0.00           H  
ATOM   4455  CA  SER G 301       5.696 -19.477   5.247  1.00  0.00           C  
ATOM   4456  HA  SER G 301       6.156 -18.539   4.975  1.00  0.00           H  
ATOM   4457  CB  SER G 301       6.734 -20.363   5.992  1.00  0.00           C  
ATOM   4458  HB1 SER G 301       7.645 -20.600   5.402  1.00  0.00           H  
ATOM   4459  HB2 SER G 301       6.184 -21.281   6.291  1.00  0.00           H  
ATOM   4460  OG  SER G 301       7.128 -19.656   7.184  1.00  0.00           O  
ATOM   4461  HG1 SER G 301       6.301 -19.560   7.662  1.00  0.00           H  
ATOM   4462  C   SER G 301       5.484 -20.095   3.882  1.00  0.00           C  
ATOM   4463  O   SER G 301       5.973 -19.617   2.829  1.00  0.00           O  
ATOM   4464  N   VAL G 302       4.672 -21.148   3.847  1.00  0.00           N  
ATOM   4465  HN  VAL G 302       4.353 -21.539   4.706  1.00  0.00           H  
ATOM   4466  CA  VAL G 302       4.264 -21.760   2.594  1.00  0.00           C  
ATOM   4467  HA  VAL G 302       5.144 -22.006   2.019  1.00  0.00           H  
ATOM   4468  CB  VAL G 302       3.564 -23.106   3.038  1.00  0.00           C  
ATOM   4469  HB  VAL G 302       2.970 -22.956   3.964  1.00  0.00           H  
ATOM   4470  CG1 VAL G 302       2.495 -23.485   2.081  1.00  0.00           C  
ATOM   4471 1HG1 VAL G 302       2.955 -23.788   1.117  1.00  0.00           H  
ATOM   4472 2HG1 VAL G 302       1.733 -22.699   1.892  1.00  0.00           H  
ATOM   4473 3HG1 VAL G 302       1.956 -24.319   2.580  1.00  0.00           H  
ATOM   4474  CG2 VAL G 302       4.519 -24.231   3.240  1.00  0.00           C  
ATOM   4475 1HG2 VAL G 302       5.347 -24.237   2.499  1.00  0.00           H  
ATOM   4476 2HG2 VAL G 302       4.031 -25.229   3.219  1.00  0.00           H  
ATOM   4477 3HG2 VAL G 302       5.078 -24.010   4.174  1.00  0.00           H  
ATOM   4478  C   VAL G 302       3.460 -20.842   1.655  1.00  0.00           C  
ATOM   4479  O   VAL G 302       3.752 -20.754   0.473  1.00  0.00           O  
ATOM   4480  N   CYS G 303       2.491 -20.105   2.301  1.00  0.00           N  
ATOM   4481  HN  CYS G 303       2.246 -20.294   3.249  1.00  0.00           H  
ATOM   4482  CA  CYS G 303       1.637 -19.062   1.584  1.00  0.00           C  
ATOM   4483  HA  CYS G 303       1.143 -19.497   0.728  1.00  0.00           H  
ATOM   4484  CB  CYS G 303       0.444 -18.620   2.407  1.00  0.00           C  
ATOM   4485  HB1 CYS G 303      -0.105 -17.834   1.846  1.00  0.00           H  
ATOM   4486  HB2 CYS G 303       0.873 -18.227   3.353  1.00  0.00           H  
ATOM   4487  SG  CYS G 303      -0.610 -19.996   2.651  1.00  0.00           S  
ATOM   4488  HG1 CYS G 303      -0.132 -20.203   3.869  1.00  0.00           H  
ATOM   4489  C   CYS G 303       2.479 -17.941   1.062  1.00  0.00           C  
ATOM   4490  O   CYS G 303       2.214 -17.475  -0.028  1.00  0.00           O  
ATOM   4491  N   PHE G 304       3.578 -17.492   1.612  1.00  0.00           N  
ATOM   4492  HN  PHE G 304       3.642 -17.779   2.565  1.00  0.00           H  
ATOM   4493  CA  PHE G 304       4.493 -16.582   0.981  1.00  0.00           C  
ATOM   4494  HA  PHE G 304       3.981 -15.779   0.471  1.00  0.00           H  
ATOM   4495  CB  PHE G 304       5.460 -16.091   2.047  1.00  0.00           C  
ATOM   4496  HB1 PHE G 304       6.141 -16.889   2.413  1.00  0.00           H  
ATOM   4497  HB2 PHE G 304       4.928 -15.648   2.916  1.00  0.00           H  
ATOM   4498  CG  PHE G 304       6.470 -15.051   1.607  1.00  0.00           C  
ATOM   4499  CD1 PHE G 304       7.799 -15.183   1.975  1.00  0.00           C  
ATOM   4500  HD1 PHE G 304       8.058 -16.096   2.491  1.00  0.00           H  
ATOM   4501  CE1 PHE G 304       8.727 -14.102   1.736  1.00  0.00           C  
ATOM   4502  HE1 PHE G 304       9.755 -14.097   2.066  1.00  0.00           H  
ATOM   4503  CZ  PHE G 304       8.338 -13.034   0.966  1.00  0.00           C  
ATOM   4504  HZ  PHE G 304       8.985 -12.245   0.612  1.00  0.00           H  
ATOM   4505  CD2 PHE G 304       6.044 -13.819   0.958  1.00  0.00           C  
ATOM   4506  HD2 PHE G 304       4.999 -13.676   0.729  1.00  0.00           H  
ATOM   4507  CE2 PHE G 304       7.001 -12.907   0.594  1.00  0.00           C  
ATOM   4508  HE2 PHE G 304       6.780 -12.066  -0.046  1.00  0.00           H  
ATOM   4509  C   PHE G 304       5.186 -17.130  -0.210  1.00  0.00           C  
ATOM   4510  O   PHE G 304       5.246 -16.433  -1.254  1.00  0.00           O  
ATOM   4511  N   ILE G 305       5.678 -18.418  -0.095  1.00  0.00           N  
ATOM   4512  HN  ILE G 305       5.593 -18.919   0.763  1.00  0.00           H  
ATOM   4513  CA  ILE G 305       6.248 -19.069  -1.312  1.00  0.00           C  
ATOM   4514  HA  ILE G 305       6.948 -18.365  -1.736  1.00  0.00           H  
ATOM   4515  CB  ILE G 305       6.986 -20.339  -0.985  1.00  0.00           C  
ATOM   4516  HB  ILE G 305       6.268 -21.160  -0.772  1.00  0.00           H  
ATOM   4517  CG2 ILE G 305       7.693 -20.914  -2.269  1.00  0.00           C  
ATOM   4518 1HG2 ILE G 305       7.977 -20.018  -2.862  1.00  0.00           H  
ATOM   4519 2HG2 ILE G 305       6.922 -21.487  -2.827  1.00  0.00           H  
ATOM   4520 3HG2 ILE G 305       8.607 -21.531  -2.135  1.00  0.00           H  
ATOM   4521  CG1 ILE G 305       8.069 -20.189   0.146  1.00  0.00           C  
ATOM   4522 1HG1 ILE G 305       8.718 -21.073   0.324  1.00  0.00           H  
ATOM   4523 2HG1 ILE G 305       7.518 -19.988   1.089  1.00  0.00           H  
ATOM   4524  CD  ILE G 305       8.994 -18.919  -0.015  1.00  0.00           C  
ATOM   4525  HD1 ILE G 305       8.452 -17.990   0.264  1.00  0.00           H  
ATOM   4526  HD2 ILE G 305       9.400 -18.818  -1.044  1.00  0.00           H  
ATOM   4527  HD3 ILE G 305       9.786 -19.071   0.749  1.00  0.00           H  
ATOM   4528  C   ILE G 305       5.233 -19.308  -2.404  1.00  0.00           C  
ATOM   4529  O   ILE G 305       5.517 -19.119  -3.590  1.00  0.00           O  
ATOM   4530  N   PHE G 306       4.006 -19.710  -2.071  1.00  0.00           N  
ATOM   4531  HN  PHE G 306       3.829 -19.942  -1.118  1.00  0.00           H  
ATOM   4532  CA  PHE G 306       2.917 -19.831  -3.009  1.00  0.00           C  
ATOM   4533  HA  PHE G 306       3.194 -20.612  -3.701  1.00  0.00           H  
ATOM   4534  CB  PHE G 306       1.700 -20.365  -2.224  1.00  0.00           C  
ATOM   4535  HB1 PHE G 306       0.730 -19.847  -2.378  1.00  0.00           H  
ATOM   4536  HB2 PHE G 306       1.849 -20.487  -1.130  1.00  0.00           H  
ATOM   4537  CG  PHE G 306       1.263 -21.683  -2.881  1.00  0.00           C  
ATOM   4538  CD1 PHE G 306       1.455 -22.960  -2.256  1.00  0.00           C  
ATOM   4539  HD1 PHE G 306       2.078 -22.964  -1.373  1.00  0.00           H  
ATOM   4540  CE1 PHE G 306       1.043 -24.106  -2.863  1.00  0.00           C  
ATOM   4541  HE1 PHE G 306       1.157 -25.019  -2.297  1.00  0.00           H  
ATOM   4542  CZ  PHE G 306       0.414 -24.100  -4.088  1.00  0.00           C  
ATOM   4543  HZ  PHE G 306       0.136 -24.989  -4.634  1.00  0.00           H  
ATOM   4544  CD2 PHE G 306       0.716 -21.644  -4.246  1.00  0.00           C  
ATOM   4545  HD2 PHE G 306       0.642 -20.680  -4.727  1.00  0.00           H  
ATOM   4546  CE2 PHE G 306       0.270 -22.831  -4.750  1.00  0.00           C  
ATOM   4547  HE2 PHE G 306      -0.304 -22.829  -5.664  1.00  0.00           H  
ATOM   4548  C   PHE G 306       2.638 -18.505  -3.864  1.00  0.00           C  
ATOM   4549  O   PHE G 306       2.440 -18.549  -5.066  1.00  0.00           O  
ATOM   4550  N   VAL G 307       2.663 -17.281  -3.208  1.00  0.00           N  
ATOM   4551  HN  VAL G 307       2.744 -17.136  -2.225  1.00  0.00           H  
ATOM   4552  CA  VAL G 307       2.429 -16.035  -4.030  1.00  0.00           C  
ATOM   4553  HA  VAL G 307       1.714 -16.255  -4.810  1.00  0.00           H  
ATOM   4554  CB  VAL G 307       1.890 -14.839  -3.213  1.00  0.00           C  
ATOM   4555  HB  VAL G 307       1.653 -13.993  -3.893  1.00  0.00           H  
ATOM   4556  CG1 VAL G 307       0.566 -15.178  -2.466  1.00  0.00           C  
ATOM   4557 1HG1 VAL G 307       0.696 -16.158  -1.958  1.00  0.00           H  
ATOM   4558 2HG1 VAL G 307      -0.236 -15.376  -3.208  1.00  0.00           H  
ATOM   4559 3HG1 VAL G 307       0.283 -14.366  -1.763  1.00  0.00           H  
ATOM   4560  CG2 VAL G 307       2.923 -14.357  -2.171  1.00  0.00           C  
ATOM   4561 1HG2 VAL G 307       2.579 -13.505  -1.547  1.00  0.00           H  
ATOM   4562 2HG2 VAL G 307       3.825 -14.035  -2.735  1.00  0.00           H  
ATOM   4563 3HG2 VAL G 307       3.250 -15.226  -1.561  1.00  0.00           H  
ATOM   4564  C   VAL G 307       3.736 -15.685  -4.824  1.00  0.00           C  
ATOM   4565  O   VAL G 307       3.676 -15.460  -6.017  1.00  0.00           O  
ATOM   4566  N   PHE G 308       4.968 -15.874  -4.321  1.00  0.00           N  
ATOM   4567  HN  PHE G 308       5.028 -16.234  -3.393  1.00  0.00           H  
ATOM   4568  CA  PHE G 308       6.278 -15.602  -5.005  1.00  0.00           C  
ATOM   4569  HA  PHE G 308       6.270 -14.564  -5.302  1.00  0.00           H  
ATOM   4570  CB  PHE G 308       7.353 -15.690  -3.917  1.00  0.00           C  
ATOM   4571  HB1 PHE G 308       7.277 -16.755  -3.609  1.00  0.00           H  
ATOM   4572  HB2 PHE G 308       7.024 -15.037  -3.080  1.00  0.00           H  
ATOM   4573  CG  PHE G 308       8.837 -15.402  -4.300  1.00  0.00           C  
ATOM   4574  CD1 PHE G 308       9.653 -16.407  -4.798  1.00  0.00           C  
ATOM   4575  HD1 PHE G 308       9.321 -17.435  -4.794  1.00  0.00           H  
ATOM   4576  CE1 PHE G 308      11.044 -16.144  -5.103  1.00  0.00           C  
ATOM   4577  HE1 PHE G 308      11.734 -16.830  -5.571  1.00  0.00           H  
ATOM   4578  CZ  PHE G 308      11.467 -14.804  -5.113  1.00  0.00           C  
ATOM   4579  HZ  PHE G 308      12.444 -14.422  -5.369  1.00  0.00           H  
ATOM   4580  CD2 PHE G 308       9.350 -14.094  -4.127  1.00  0.00           C  
ATOM   4581  HD2 PHE G 308       8.772 -13.245  -3.793  1.00  0.00           H  
ATOM   4582  CE2 PHE G 308      10.651 -13.835  -4.545  1.00  0.00           C  
ATOM   4583  HE2 PHE G 308      10.944 -12.795  -4.529  1.00  0.00           H  
ATOM   4584  C   PHE G 308       6.461 -16.477  -6.257  1.00  0.00           C  
ATOM   4585  O   PHE G 308       6.909 -15.980  -7.228  1.00  0.00           O  
ATOM   4586  N   SER G 309       5.995 -17.673  -6.134  1.00  0.00           N  
ATOM   4587  HN  SER G 309       5.682 -17.928  -5.222  1.00  0.00           H  
ATOM   4588  CA  SER G 309       5.912 -18.677  -7.097  1.00  0.00           C  
ATOM   4589  HA  SER G 309       6.918 -18.767  -7.478  1.00  0.00           H  
ATOM   4590  CB  SER G 309       5.470 -19.992  -6.540  1.00  0.00           C  
ATOM   4591  HB1 SER G 309       5.432 -20.586  -7.479  1.00  0.00           H  
ATOM   4592  HB2 SER G 309       4.464 -19.965  -6.070  1.00  0.00           H  
ATOM   4593  OG  SER G 309       6.470 -20.515  -5.679  1.00  0.00           O  
ATOM   4594  HG1 SER G 309       6.324 -20.153  -4.802  1.00  0.00           H  
ATOM   4595  C   SER G 309       5.152 -18.182  -8.265  1.00  0.00           C  
ATOM   4596  O   SER G 309       5.471 -18.535  -9.388  1.00  0.00           O  
ATOM   4597  N   ALA G 310       4.005 -17.517  -8.105  1.00  0.00           N  
ATOM   4598  HN  ALA G 310       3.798 -17.248  -7.168  1.00  0.00           H  
ATOM   4599  CA  ALA G 310       3.104 -17.217  -9.212  1.00  0.00           C  
ATOM   4600  HA  ALA G 310       3.003 -18.141  -9.762  1.00  0.00           H  
ATOM   4601  CB  ALA G 310       1.774 -16.695  -8.627  1.00  0.00           C  
ATOM   4602  HB1 ALA G 310       1.297 -17.574  -8.142  1.00  0.00           H  
ATOM   4603  HB2 ALA G 310       1.071 -16.386  -9.431  1.00  0.00           H  
ATOM   4604  HB3 ALA G 310       2.070 -15.888  -7.924  1.00  0.00           H  
ATOM   4605  C   ALA G 310       3.725 -16.054 -10.071  1.00  0.00           C  
ATOM   4606  O   ALA G 310       3.683 -16.243 -11.316  1.00  0.00           O  
ATOM   4607  N   LEU G 311       4.300 -15.088  -9.419  1.00  0.00           N  
ATOM   4608  HN  LEU G 311       4.339 -15.182  -8.428  1.00  0.00           H  
ATOM   4609  CA  LEU G 311       5.131 -14.000 -10.107  1.00  0.00           C  
ATOM   4610  HA  LEU G 311       4.475 -13.615 -10.874  1.00  0.00           H  
ATOM   4611  CB  LEU G 311       5.494 -12.874  -9.115  1.00  0.00           C  
ATOM   4612  HB1 LEU G 311       6.034 -13.261  -8.225  1.00  0.00           H  
ATOM   4613  HB2 LEU G 311       4.487 -12.648  -8.704  1.00  0.00           H  
ATOM   4614  CG  LEU G 311       6.126 -11.580  -9.621  1.00  0.00           C  
ATOM   4615  HG  LEU G 311       7.117 -11.855 -10.040  1.00  0.00           H  
ATOM   4616  CD1 LEU G 311       5.180 -11.030 -10.612  1.00  0.00           C  
ATOM   4617 1HD1 LEU G 311       5.517 -10.045 -10.998  1.00  0.00           H  
ATOM   4618 2HD1 LEU G 311       4.164 -10.900 -10.180  1.00  0.00           H  
ATOM   4619 3HD1 LEU G 311       5.111 -11.640 -11.538  1.00  0.00           H  
ATOM   4620  CD2 LEU G 311       6.326 -10.498  -8.538  1.00  0.00           C  
ATOM   4621 1HD2 LEU G 311       7.097 -10.817  -7.805  1.00  0.00           H  
ATOM   4622 2HD2 LEU G 311       5.369 -10.227  -8.043  1.00  0.00           H  
ATOM   4623 3HD2 LEU G 311       6.702  -9.677  -9.186  1.00  0.00           H  
ATOM   4624  C   LEU G 311       6.365 -14.672 -10.818  1.00  0.00           C  
ATOM   4625  O   LEU G 311       6.669 -14.285 -11.948  1.00  0.00           O  
ATOM   4626  N   VAL G 312       7.132 -15.633 -10.196  1.00  0.00           N  
ATOM   4627  HN  VAL G 312       6.948 -15.798  -9.230  1.00  0.00           H  
ATOM   4628  CA  VAL G 312       8.366 -16.294 -10.719  1.00  0.00           C  
ATOM   4629  HA  VAL G 312       8.953 -15.584 -11.281  1.00  0.00           H  
ATOM   4630  CB  VAL G 312       9.263 -16.951  -9.589  1.00  0.00           C  
ATOM   4631  HB  VAL G 312       8.543 -17.405  -8.875  1.00  0.00           H  
ATOM   4632  CG1 VAL G 312      10.529 -17.716 -10.136  1.00  0.00           C  
ATOM   4633 1HG1 VAL G 312      11.132 -17.139 -10.870  1.00  0.00           H  
ATOM   4634 2HG1 VAL G 312      10.175 -18.634 -10.653  1.00  0.00           H  
ATOM   4635 3HG1 VAL G 312      11.153 -18.105  -9.304  1.00  0.00           H  
ATOM   4636  CG2 VAL G 312       9.864 -15.844  -8.724  1.00  0.00           C  
ATOM   4637 1HG2 VAL G 312       9.167 -15.168  -8.183  1.00  0.00           H  
ATOM   4638 2HG2 VAL G 312      10.466 -15.129  -9.324  1.00  0.00           H  
ATOM   4639 3HG2 VAL G 312      10.391 -16.339  -7.880  1.00  0.00           H  
ATOM   4640  C   VAL G 312       8.032 -17.281 -11.761  1.00  0.00           C  
ATOM   4641  O   VAL G 312       8.813 -17.343 -12.736  1.00  0.00           O  
ATOM   4642  N   GLU G 313       6.829 -17.962 -11.750  1.00  0.00           N  
ATOM   4643  HN  GLU G 313       6.228 -17.969 -10.955  1.00  0.00           H  
ATOM   4644  CA  GLU G 313       6.353 -18.681 -12.840  1.00  0.00           C  
ATOM   4645  HA  GLU G 313       7.081 -19.448 -13.058  1.00  0.00           H  
ATOM   4646  CB  GLU G 313       5.025 -19.280 -12.375  1.00  0.00           C  
ATOM   4647  HB1 GLU G 313       4.284 -18.528 -12.028  1.00  0.00           H  
ATOM   4648  HB2 GLU G 313       5.310 -19.822 -11.448  1.00  0.00           H  
ATOM   4649  CG  GLU G 313       4.330 -20.219 -13.365  1.00  0.00           C  
ATOM   4650  HG1 GLU G 313       3.710 -20.862 -12.705  1.00  0.00           H  
ATOM   4651  HG2 GLU G 313       4.978 -20.912 -13.943  1.00  0.00           H  
ATOM   4652  CD  GLU G 313       3.279 -19.587 -14.311  1.00  0.00           C  
ATOM   4653  OE1 GLU G 313       2.614 -20.429 -14.941  1.00  0.00           O  
ATOM   4654  OE2 GLU G 313       3.148 -18.313 -14.320  1.00  0.00           O  
ATOM   4655  C   GLU G 313       6.228 -17.890 -14.108  1.00  0.00           C  
ATOM   4656  O   GLU G 313       6.508 -18.349 -15.219  1.00  0.00           O  
ATOM   4657  N   TYR G 314       5.794 -16.608 -14.063  1.00  0.00           N  
ATOM   4658  HN  TYR G 314       5.460 -16.264 -13.189  1.00  0.00           H  
ATOM   4659  CA  TYR G 314       5.669 -15.806 -15.272  1.00  0.00           C  
ATOM   4660  HA  TYR G 314       5.014 -16.369 -15.920  1.00  0.00           H  
ATOM   4661  CB  TYR G 314       4.971 -14.426 -14.853  1.00  0.00           C  
ATOM   4662  HB1 TYR G 314       5.668 -13.755 -14.309  1.00  0.00           H  
ATOM   4663  HB2 TYR G 314       4.054 -14.486 -14.227  1.00  0.00           H  
ATOM   4664  CG  TYR G 314       4.527 -13.538 -16.082  1.00  0.00           C  
ATOM   4665  CD1 TYR G 314       4.268 -14.145 -17.390  1.00  0.00           C  
ATOM   4666  HD1 TYR G 314       4.422 -15.196 -17.582  1.00  0.00           H  
ATOM   4667  CE1 TYR G 314       3.755 -13.341 -18.401  1.00  0.00           C  
ATOM   4668  HE1 TYR G 314       3.669 -13.657 -19.431  1.00  0.00           H  
ATOM   4669  CZ  TYR G 314       3.354 -12.041 -18.129  1.00  0.00           C  
ATOM   4670  OH  TYR G 314       3.023 -11.287 -19.188  1.00  0.00           O  
ATOM   4671  HH  TYR G 314       2.788 -11.871 -19.912  1.00  0.00           H  
ATOM   4672  CD2 TYR G 314       4.326 -12.173 -15.943  1.00  0.00           C  
ATOM   4673  HD2 TYR G 314       4.642 -11.814 -14.975  1.00  0.00           H  
ATOM   4674  CE2 TYR G 314       3.713 -11.460 -16.961  1.00  0.00           C  
ATOM   4675  HE2 TYR G 314       3.699 -10.380 -16.934  1.00  0.00           H  
ATOM   4676  C   TYR G 314       7.003 -15.500 -15.999  1.00  0.00           C  
ATOM   4677  O   TYR G 314       7.072 -15.335 -17.192  1.00  0.00           O  
ATOM   4678  N   GLY G 315       8.166 -15.324 -15.272  1.00  0.00           N  
ATOM   4679  HN  GLY G 315       8.076 -15.252 -14.281  1.00  0.00           H  
ATOM   4680  CA  GLY G 315       9.558 -15.198 -15.785  1.00  0.00           C  
ATOM   4681  HA1 GLY G 315      10.178 -15.064 -14.911  1.00  0.00           H  
ATOM   4682  HA2 GLY G 315       9.644 -14.338 -16.433  1.00  0.00           H  
ATOM   4683  C   GLY G 315       9.991 -16.446 -16.484  1.00  0.00           C  
ATOM   4684  O   GLY G 315      10.588 -16.518 -17.589  1.00  0.00           O  
ATOM   4685  N   THR G 316       9.532 -17.581 -15.868  1.00  0.00           N  
ATOM   4686  HN  THR G 316       9.003 -17.419 -15.039  1.00  0.00           H  
ATOM   4687  CA  THR G 316       9.773 -18.880 -16.302  1.00  0.00           C  
ATOM   4688  HA  THR G 316      10.800 -19.078 -16.572  1.00  0.00           H  
ATOM   4689  CB  THR G 316       9.546 -19.930 -15.246  1.00  0.00           C  
ATOM   4690  HB  THR G 316       8.464 -19.872 -15.001  1.00  0.00           H  
ATOM   4691  OG1 THR G 316      10.302 -19.691 -14.094  1.00  0.00           O  
ATOM   4692  HG1 THR G 316      10.160 -18.753 -13.951  1.00  0.00           H  
ATOM   4693  CG2 THR G 316       9.950 -21.381 -15.713  1.00  0.00           C  
ATOM   4694 1HG2 THR G 316      11.018 -21.289 -16.004  1.00  0.00           H  
ATOM   4695 2HG2 THR G 316       9.197 -21.603 -16.498  1.00  0.00           H  
ATOM   4696 3HG2 THR G 316       9.821 -22.141 -14.913  1.00  0.00           H  
ATOM   4697  C   THR G 316       9.073 -19.159 -17.579  1.00  0.00           C  
ATOM   4698  O   THR G 316       9.596 -19.651 -18.544  1.00  0.00           O  
ATOM   4699  N   LEU G 317       7.811 -18.786 -17.716  1.00  0.00           N  
ATOM   4700  HN  LEU G 317       7.240 -18.478 -16.960  1.00  0.00           H  
ATOM   4701  CA  LEU G 317       7.140 -18.845 -18.976  1.00  0.00           C  
ATOM   4702  HA  LEU G 317       6.939 -19.843 -19.339  1.00  0.00           H  
ATOM   4703  CB  LEU G 317       5.747 -18.270 -18.579  1.00  0.00           C  
ATOM   4704  HB1 LEU G 317       5.840 -17.320 -18.011  1.00  0.00           H  
ATOM   4705  HB2 LEU G 317       5.297 -18.983 -17.856  1.00  0.00           H  
ATOM   4706  CG  LEU G 317       4.666 -18.075 -19.654  1.00  0.00           C  
ATOM   4707  HG  LEU G 317       5.056 -17.360 -20.410  1.00  0.00           H  
ATOM   4708  CD1 LEU G 317       4.387 -19.370 -20.427  1.00  0.00           C  
ATOM   4709 1HD1 LEU G 317       5.360 -19.757 -20.797  1.00  0.00           H  
ATOM   4710 2HD1 LEU G 317       3.542 -19.169 -21.119  1.00  0.00           H  
ATOM   4711 3HD1 LEU G 317       3.840 -19.971 -19.670  1.00  0.00           H  
ATOM   4712  CD2 LEU G 317       3.416 -17.469 -19.120  1.00  0.00           C  
ATOM   4713 1HD2 LEU G 317       2.687 -17.372 -19.953  1.00  0.00           H  
ATOM   4714 2HD2 LEU G 317       3.626 -16.472 -18.677  1.00  0.00           H  
ATOM   4715 3HD2 LEU G 317       2.960 -18.083 -18.315  1.00  0.00           H  
ATOM   4716  C   LEU G 317       7.808 -18.044 -20.096  1.00  0.00           C  
ATOM   4717  O   LEU G 317       7.813 -18.393 -21.318  1.00  0.00           O  
ATOM   4718  N   TYR G 319      11.238 -17.348 -20.440  1.00  0.00           N  
ATOM   4719  HN  TYR G 319      11.020 -17.315 -19.468  1.00  0.00           H  
ATOM   4720  CA  TYR G 319      12.301 -18.224 -20.841  1.00  0.00           C  
ATOM   4721  HA  TYR G 319      13.050 -17.682 -21.400  1.00  0.00           H  
ATOM   4722  CB  TYR G 319      13.011 -18.689 -19.570  1.00  0.00           C  
ATOM   4723  HB1 TYR G 319      12.176 -18.709 -18.837  1.00  0.00           H  
ATOM   4724  HB2 TYR G 319      13.735 -17.920 -19.226  1.00  0.00           H  
ATOM   4725  CG  TYR G 319      13.646 -19.999 -19.623  1.00  0.00           C  
ATOM   4726  CD1 TYR G 319      14.959 -20.141 -20.106  1.00  0.00           C  
ATOM   4727  HD1 TYR G 319      15.527 -19.274 -20.411  1.00  0.00           H  
ATOM   4728  CE1 TYR G 319      15.556 -21.415 -20.231  1.00  0.00           C  
ATOM   4729  HE1 TYR G 319      16.511 -21.671 -20.665  1.00  0.00           H  
ATOM   4730  CZ  TYR G 319      14.846 -22.557 -19.873  1.00  0.00           C  
ATOM   4731  OH  TYR G 319      15.376 -23.855 -19.974  1.00  0.00           O  
ATOM   4732  HH  TYR G 319      15.008 -24.422 -19.292  1.00  0.00           H  
ATOM   4733  CD2 TYR G 319      12.978 -21.149 -19.194  1.00  0.00           C  
ATOM   4734  HD2 TYR G 319      11.931 -21.159 -18.930  1.00  0.00           H  
ATOM   4735  CE2 TYR G 319      13.556 -22.460 -19.411  1.00  0.00           C  
ATOM   4736  HE2 TYR G 319      12.874 -23.257 -19.155  1.00  0.00           H  
ATOM   4737  C   TYR G 319      11.836 -19.349 -21.851  1.00  0.00           C  
ATOM   4738  O   TYR G 319      12.584 -19.595 -22.804  1.00  0.00           O  
ATOM   4739  N   PHE G 320      10.695 -20.055 -21.528  1.00  0.00           N  
ATOM   4740  HN  PHE G 320      10.375 -20.053 -20.584  1.00  0.00           H  
ATOM   4741  CA  PHE G 320      10.023 -21.060 -22.293  1.00  0.00           C  
ATOM   4742  HA  PHE G 320      10.782 -21.731 -22.667  1.00  0.00           H  
ATOM   4743  CB  PHE G 320       8.854 -21.768 -21.523  1.00  0.00           C  
ATOM   4744  HB1 PHE G 320       8.264 -22.378 -22.241  1.00  0.00           H  
ATOM   4745  HB2 PHE G 320       8.128 -21.014 -21.150  1.00  0.00           H  
ATOM   4746  CG  PHE G 320       9.317 -22.817 -20.506  1.00  0.00           C  
ATOM   4747  CD1 PHE G 320      10.004 -23.916 -20.980  1.00  0.00           C  
ATOM   4748  HD1 PHE G 320      10.233 -23.850 -22.033  1.00  0.00           H  
ATOM   4749  CE1 PHE G 320      10.399 -24.971 -20.111  1.00  0.00           C  
ATOM   4750  HE1 PHE G 320      10.919 -25.873 -20.396  1.00  0.00           H  
ATOM   4751  CZ  PHE G 320       9.930 -24.984 -18.787  1.00  0.00           C  
ATOM   4752  HZ  PHE G 320      10.186 -25.757 -18.078  1.00  0.00           H  
ATOM   4753  CD2 PHE G 320       8.885 -22.804 -19.186  1.00  0.00           C  
ATOM   4754  HD2 PHE G 320       8.395 -21.872 -18.946  1.00  0.00           H  
ATOM   4755  CE2 PHE G 320       9.144 -23.854 -18.316  1.00  0.00           C  
ATOM   4756  HE2 PHE G 320       8.854 -23.862 -17.276  1.00  0.00           H  
ATOM   4757  C   PHE G 320       9.446 -20.537 -23.570  1.00  0.00           C  
ATOM   4758  O   PHE G 320       9.603 -21.198 -24.639  1.00  0.00           O  
ATOM   4759  N   VAL G 321       8.798 -19.363 -23.652  1.00  0.00           N  
ATOM   4760  HN  VAL G 321       8.535 -18.954 -22.782  1.00  0.00           H  
ATOM   4761  CA  VAL G 321       8.279 -18.748 -24.899  1.00  0.00           C  
ATOM   4762  HA  VAL G 321       7.683 -19.477 -25.427  1.00  0.00           H  
ATOM   4763  CB  VAL G 321       7.408 -17.523 -24.545  1.00  0.00           C  
ATOM   4764  HB  VAL G 321       7.936 -17.045 -23.692  1.00  0.00           H  
ATOM   4765  CG1 VAL G 321       7.160 -16.575 -25.706  1.00  0.00           C  
ATOM   4766 1HG1 VAL G 321       6.729 -17.133 -26.565  1.00  0.00           H  
ATOM   4767 2HG1 VAL G 321       8.089 -16.023 -25.964  1.00  0.00           H  
ATOM   4768 3HG1 VAL G 321       6.422 -15.843 -25.315  1.00  0.00           H  
ATOM   4769  CG2 VAL G 321       6.099 -18.055 -23.937  1.00  0.00           C  
ATOM   4770 1HG2 VAL G 321       5.569 -18.800 -24.568  1.00  0.00           H  
ATOM   4771 2HG2 VAL G 321       5.495 -17.192 -23.584  1.00  0.00           H  
ATOM   4772 3HG2 VAL G 321       6.335 -18.716 -23.076  1.00  0.00           H  
ATOM   4773  C   VAL G 321       9.427 -18.372 -25.812  1.00  0.00           C  
ATOM   4774  O   VAL G 321       9.314 -18.617 -27.031  1.00  0.00           O  
ATOM   4775  N   SER G 322      10.563 -17.833 -25.216  1.00  0.00           N  
ATOM   4776  HN  SER G 322      10.668 -17.748 -24.228  1.00  0.00           H  
ATOM   4777  CA  SER G 322      11.644 -17.415 -26.109  1.00  0.00           C  
ATOM   4778  HA  SER G 322      11.031 -16.989 -26.890  1.00  0.00           H  
ATOM   4779  CB  SER G 322      12.586 -16.356 -25.492  1.00  0.00           C  
ATOM   4780  HB1 SER G 322      12.024 -15.418 -25.298  1.00  0.00           H  
ATOM   4781  HB2 SER G 322      13.419 -16.073 -26.170  1.00  0.00           H  
ATOM   4782  OG  SER G 322      13.185 -16.935 -24.295  1.00  0.00           O  
ATOM   4783  HG1 SER G 322      12.544 -17.124 -23.607  1.00  0.00           H  
ATOM   4784  C   SER G 322      12.549 -18.559 -26.751  1.00  0.00           C  
ATOM   4785  O   SER G 322      13.159 -18.472 -27.796  1.00  0.00           O  
ATOM   4786  N   SER G 323      12.558 -19.730 -25.970  1.00  0.00           N  
ATOM   4787  HN  SER G 323      12.104 -19.908 -25.100  1.00  0.00           H  
ATOM   4788  CA  SER G 323      13.112 -21.010 -26.498  1.00  0.00           C  
ATOM   4789  HA  SER G 323      13.921 -20.822 -27.189  1.00  0.00           H  
ATOM   4790  CB  SER G 323      13.879 -21.822 -25.382  1.00  0.00           C  
ATOM   4791  HB1 SER G 323      14.677 -21.193 -24.933  1.00  0.00           H  
ATOM   4792  HB2 SER G 323      14.343 -22.783 -25.691  1.00  0.00           H  
ATOM   4793  OG  SER G 323      12.929 -22.022 -24.282  1.00  0.00           O  
ATOM   4794  HG1 SER G 323      12.948 -21.303 -23.646  1.00  0.00           H  
ATOM   4795  C   SER G 323      12.154 -21.970 -27.209  1.00  0.00           C  
ATOM   4796  O   SER G 323      12.228 -22.039 -28.452  1.00  0.00           O  
ATOM   4797  N   GLN G 324      11.207 -22.739 -26.598  1.00  0.00           N  
ATOM   4798  HN  GLN G 324      11.102 -22.593 -25.617  1.00  0.00           H  
ATOM   4799  CA  GLN G 324      10.398 -23.694 -27.244  1.00  0.00           C  
ATOM   4800  HA  GLN G 324      10.527 -23.502 -28.299  1.00  0.00           H  
ATOM   4801  CB  GLN G 324      10.592 -25.221 -26.757  1.00  0.00           C  
ATOM   4802  HB1 GLN G 324      10.242 -25.373 -25.713  1.00  0.00           H  
ATOM   4803  HB2 GLN G 324      11.652 -25.531 -26.877  1.00  0.00           H  
ATOM   4804  CG  GLN G 324       9.658 -26.287 -27.511  1.00  0.00           C  
ATOM   4805  HG1 GLN G 324       8.634 -26.372 -27.090  1.00  0.00           H  
ATOM   4806  HG2 GLN G 324      10.085 -27.306 -27.397  1.00  0.00           H  
ATOM   4807  CD  GLN G 324       9.365 -25.988 -28.954  1.00  0.00           C  
ATOM   4808  OE1 GLN G 324       8.427 -25.219 -29.243  1.00  0.00           O  
ATOM   4809  NE2 GLN G 324      10.162 -26.496 -29.898  1.00  0.00           N  
ATOM   4810 1HE2 GLN G 324      11.056 -26.764 -29.538  1.00  0.00           H  
ATOM   4811 2HE2 GLN G 324       9.827 -26.493 -30.840  1.00  0.00           H  
ATOM   4812  C   GLN G 324       8.989 -23.278 -26.884  1.00  0.00           C  
ATOM   4813  O   GLN G 324       8.505 -23.756 -25.855  1.00  0.00           O  
ATOM   4814  N   PRO G 325       8.167 -22.497 -27.613  1.00  0.00           N  
ATOM   4815  CD  PRO G 325       8.603 -21.891 -28.891  1.00  0.00           C  
ATOM   4816  HD1 PRO G 325       9.036 -22.716 -29.496  1.00  0.00           H  
ATOM   4817  HD2 PRO G 325       9.364 -21.123 -28.635  1.00  0.00           H  
ATOM   4818  CA  PRO G 325       6.808 -22.068 -27.275  1.00  0.00           C  
ATOM   4819  HA  PRO G 325       6.815 -21.841 -26.220  1.00  0.00           H  
ATOM   4820  CB  PRO G 325       6.537 -20.876 -28.214  1.00  0.00           C  
ATOM   4821  HB1 PRO G 325       6.923 -19.947 -27.742  1.00  0.00           H  
ATOM   4822  HB2 PRO G 325       5.442 -20.720 -28.323  1.00  0.00           H  
ATOM   4823  CG  PRO G 325       7.377 -21.148 -29.480  1.00  0.00           C  
ATOM   4824  HG1 PRO G 325       6.770 -21.883 -30.051  1.00  0.00           H  
ATOM   4825  HG2 PRO G 325       7.514 -20.208 -30.055  1.00  0.00           H  
ATOM   4826  C   PRO G 325       5.744 -23.157 -27.337  1.00  0.00           C  
ATOM   4827  O   PRO G 325       4.718 -22.904 -26.672  1.00  0.00           O  
ATOM   4828  N   ALA G 326       6.005 -24.324 -27.982  1.00  0.00           N  
ATOM   4829  HN  ALA G 326       6.724 -24.449 -28.661  1.00  0.00           H  
ATOM   4830  CA  ALA G 326       5.253 -25.482 -27.777  1.00  0.00           C  
ATOM   4831  HA  ALA G 326       4.255 -25.145 -28.018  1.00  0.00           H  
ATOM   4832  CB  ALA G 326       5.697 -26.663 -28.684  1.00  0.00           C  
ATOM   4833  HB1 ALA G 326       5.596 -26.319 -29.736  1.00  0.00           H  
ATOM   4834  HB2 ALA G 326       5.044 -27.549 -28.536  1.00  0.00           H  
ATOM   4835  HB3 ALA G 326       6.778 -26.910 -28.625  1.00  0.00           H  
ATOM   4836  C   ALA G 326       5.313 -25.941 -26.319  1.00  0.00           C  
ATOM   4837  O   ALA G 326       4.335 -26.463 -25.763  1.00  0.00           O  
ATOM   4838  N   ARG G 327       6.423 -25.801 -25.620  1.00  0.00           N  
ATOM   4839  HN  ARG G 327       7.250 -25.345 -25.940  1.00  0.00           H  
ATOM   4840  CA  ARG G 327       6.533 -26.179 -24.165  1.00  0.00           C  
ATOM   4841  HA  ARG G 327       6.114 -27.171 -24.085  1.00  0.00           H  
ATOM   4842  CB  ARG G 327       8.025 -26.320 -23.746  1.00  0.00           C  
ATOM   4843  HB1 ARG G 327       8.700 -25.511 -24.098  1.00  0.00           H  
ATOM   4844  HB2 ARG G 327       8.520 -27.140 -24.308  1.00  0.00           H  
ATOM   4845  CG  ARG G 327       8.239 -26.532 -22.225  1.00  0.00           C  
ATOM   4846  HG1 ARG G 327       7.797 -25.735 -21.589  1.00  0.00           H  
ATOM   4847  HG2 ARG G 327       9.330 -26.571 -22.020  1.00  0.00           H  
ATOM   4848  CD  ARG G 327       7.547 -27.841 -21.633  1.00  0.00           C  
ATOM   4849  HD1 ARG G 327       6.544 -27.942 -22.099  1.00  0.00           H  
ATOM   4850  HD2 ARG G 327       7.420 -27.755 -20.532  1.00  0.00           H  
ATOM   4851  NE  ARG G 327       8.443 -29.034 -21.925  1.00  0.00           N  
ATOM   4852  HE  ARG G 327       9.156 -28.968 -22.623  1.00  0.00           H  
ATOM   4853  CZ  ARG G 327       8.173 -30.347 -21.667  1.00  0.00           C  
ATOM   4854  NH1 ARG G 327       9.106 -31.276 -21.857  1.00  0.00           N  
ATOM   4855 1HH1 ARG G 327      10.034 -30.903 -21.883  1.00  0.00           H  
ATOM   4856 2HH1 ARG G 327       8.883 -32.205 -21.561  1.00  0.00           H  
ATOM   4857  NH2 ARG G 327       6.973 -30.671 -21.149  1.00  0.00           N  
ATOM   4858 1HH2 ARG G 327       6.294 -29.985 -20.888  1.00  0.00           H  
ATOM   4859 2HH2 ARG G 327       6.827 -31.654 -21.044  1.00  0.00           H  
ATOM   4860  C   ARG G 327       5.733 -25.309 -23.222  1.00  0.00           C  
ATOM   4861  O   ARG G 327       5.225 -25.777 -22.196  1.00  0.00           O  
ATOM   4862  N   ALA G 328       5.472 -24.039 -23.627  1.00  0.00           N  
ATOM   4863  HN  ALA G 328       5.779 -23.667 -24.500  1.00  0.00           H  
ATOM   4864  CA  ALA G 328       4.643 -23.149 -22.873  1.00  0.00           C  
ATOM   4865  HA  ALA G 328       4.636 -23.347 -21.811  1.00  0.00           H  
ATOM   4866  CB  ALA G 328       5.127 -21.713 -23.027  1.00  0.00           C  
ATOM   4867  HB1 ALA G 328       5.364 -21.517 -24.095  1.00  0.00           H  
ATOM   4868  HB2 ALA G 328       6.149 -21.595 -22.607  1.00  0.00           H  
ATOM   4869  HB3 ALA G 328       4.347 -21.036 -22.617  1.00  0.00           H  
ATOM   4870  C   ALA G 328       3.176 -23.077 -23.438  1.00  0.00           C  
ATOM   4871  O   ALA G 328       2.279 -22.480 -22.774  1.00  0.00           O  
ATOM   4872  N   ALA G 329       2.775 -23.844 -24.458  1.00  0.00           N  
ATOM   4873  HN  ALA G 329       3.449 -24.459 -24.859  1.00  0.00           H  
ATOM   4874  CA  ALA G 329       1.460 -23.797 -25.037  1.00  0.00           C  
ATOM   4875  HA  ALA G 329       1.320 -22.837 -25.513  1.00  0.00           H  
ATOM   4876  CB  ALA G 329       1.537 -24.699 -26.203  1.00  0.00           C  
ATOM   4877  HB1 ALA G 329       0.833 -24.361 -26.993  1.00  0.00           H  
ATOM   4878  HB2 ALA G 329       1.390 -25.756 -25.892  1.00  0.00           H  
ATOM   4879  HB3 ALA G 329       2.512 -24.678 -26.734  1.00  0.00           H  
ATOM   4880  C   ALA G 329       0.272 -24.088 -24.148  1.00  0.00           C  
ATOM   4881  O   ALA G 329      -0.727 -23.421 -24.048  1.00  0.00           O  
ATOM   4882  N   LYS G 330       0.404 -25.159 -23.276  1.00  0.00           N  
ATOM   4883  HN  LYS G 330       1.209 -25.746 -23.239  1.00  0.00           H  
ATOM   4884  CA  LYS G 330      -0.609 -25.526 -22.302  1.00  0.00           C  
ATOM   4885  HA  LYS G 330      -1.482 -24.924 -22.504  1.00  0.00           H  
ATOM   4886  CB  LYS G 330      -1.089 -27.062 -22.203  1.00  0.00           C  
ATOM   4887  HB1 LYS G 330      -1.608 -27.271 -21.243  1.00  0.00           H  
ATOM   4888  HB2 LYS G 330      -0.277 -27.820 -22.206  1.00  0.00           H  
ATOM   4889  CG  LYS G 330      -1.983 -27.406 -23.417  1.00  0.00           C  
ATOM   4890  HG1 LYS G 330      -2.179 -28.467 -23.152  1.00  0.00           H  
ATOM   4891  HG2 LYS G 330      -1.414 -27.319 -24.366  1.00  0.00           H  
ATOM   4892  CD  LYS G 330      -3.269 -26.563 -23.522  1.00  0.00           C  
ATOM   4893  HD1 LYS G 330      -2.917 -25.526 -23.711  1.00  0.00           H  
ATOM   4894  HD2 LYS G 330      -3.984 -26.503 -22.674  1.00  0.00           H  
ATOM   4895  CE  LYS G 330      -4.089 -27.000 -24.784  1.00  0.00           C  
ATOM   4896  HE1 LYS G 330      -4.162 -28.105 -24.696  1.00  0.00           H  
ATOM   4897  HE2 LYS G 330      -3.609 -26.870 -25.778  1.00  0.00           H  
ATOM   4898  NZ  LYS G 330      -5.385 -26.415 -24.804  1.00  0.00           N1+
ATOM   4899  HZ1 LYS G 330      -5.198 -25.391 -24.810  1.00  0.00           H  
ATOM   4900  HZ2 LYS G 330      -5.969 -26.641 -23.974  1.00  0.00           H  
ATOM   4901  HZ3 LYS G 330      -5.793 -26.794 -25.682  1.00  0.00           H  
ATOM   4902  C   LYS G 330      -0.193 -25.035 -20.907  1.00  0.00           C  
ATOM   4903  O   LYS G 330      -0.880 -25.328 -19.920  1.00  0.00           O  
ATOM   4904  N   MET G 331       0.883 -24.323 -20.815  1.00  0.00           N  
ATOM   4905  HN  MET G 331       1.260 -23.999 -21.680  1.00  0.00           H  
ATOM   4906  CA  MET G 331       1.492 -24.030 -19.525  1.00  0.00           C  
ATOM   4907  HA  MET G 331       1.521 -25.053 -19.180  1.00  0.00           H  
ATOM   4908  CB  MET G 331       2.972 -23.462 -19.665  1.00  0.00           C  
ATOM   4909  HB1 MET G 331       2.866 -22.595 -20.351  1.00  0.00           H  
ATOM   4910  HB2 MET G 331       3.544 -24.312 -20.095  1.00  0.00           H  
ATOM   4911  CG  MET G 331       3.636 -23.022 -18.362  1.00  0.00           C  
ATOM   4912  HG1 MET G 331       3.602 -23.792 -17.561  1.00  0.00           H  
ATOM   4913  HG2 MET G 331       3.123 -22.144 -17.914  1.00  0.00           H  
ATOM   4914  SD  MET G 331       5.360 -22.442 -18.711  1.00  0.00           S  
ATOM   4915  CE  MET G 331       5.465 -21.865 -17.026  1.00  0.00           C  
ATOM   4916  HE1 MET G 331       4.842 -22.501 -16.361  1.00  0.00           H  
ATOM   4917  HE2 MET G 331       5.000 -20.861 -16.933  1.00  0.00           H  
ATOM   4918  HE3 MET G 331       6.496 -21.839 -16.612  1.00  0.00           H  
ATOM   4919  C   MET G 331       0.780 -23.166 -18.516  1.00  0.00           C  
ATOM   4920  O   MET G 331       0.646 -23.534 -17.362  1.00  0.00           O  
ATOM   4921  N   ASP G 332       0.072 -22.100 -19.049  1.00  0.00           N  
ATOM   4922  HN  ASP G 332      -0.007 -21.878 -20.018  1.00  0.00           H  
ATOM   4923  CA  ASP G 332      -0.976 -21.481 -18.295  1.00  0.00           C  
ATOM   4924  HA  ASP G 332      -0.426 -21.163 -17.423  1.00  0.00           H  
ATOM   4925  CB  ASP G 332      -1.425 -20.157 -18.955  1.00  0.00           C  
ATOM   4926  HB1 ASP G 332      -0.503 -19.538 -19.002  1.00  0.00           H  
ATOM   4927  HB2 ASP G 332      -2.247 -19.634 -18.421  1.00  0.00           H  
ATOM   4928  CG  ASP G 332      -1.860 -20.366 -20.424  1.00  0.00           C  
ATOM   4929  OD1 ASP G 332      -1.513 -21.404 -21.052  1.00  0.00           O  
ATOM   4930  OD2 ASP G 332      -2.538 -19.499 -20.917  1.00  0.00           O  
ATOM   4931  C   ASP G 332      -2.231 -22.316 -17.893  1.00  0.00           C  
ATOM   4932  O   ASP G 332      -2.670 -22.260 -16.724  1.00  0.00           O  
ATOM   4933  N   SER G 333      -2.758 -23.177 -18.831  1.00  0.00           N  
ATOM   4934  HN  SER G 333      -2.263 -23.248 -19.694  1.00  0.00           H  
ATOM   4935  CA  SER G 333      -3.856 -24.117 -18.517  1.00  0.00           C  
ATOM   4936  HA  SER G 333      -4.635 -23.484 -18.118  1.00  0.00           H  
ATOM   4937  CB  SER G 333      -4.446 -24.717 -19.803  1.00  0.00           C
[truncated: 1,783,498 more chars]
